# Supplementary material for: Presymptomatic change in microRNAs modulates Tau pathology
Source: Sci Rep. 2018 Jun 18;8:9251. doi: 10.1038/s41598-018-27527-6 (PMC6006352; doi:10.1038/s41598-018-27527-6)
Supplement: Supplementary file 2 — Sup. Table 4 [file 41598_2018_27527_MOESM2_ESM.xlsx]

## Sheet: DE_analysis_2-month hippocampus
Gene Information		TAU vs Control
	Description	logFC	PValue	FDR
Prnp	prion protein [Source:MGI Symbol;Acc:MGI:97769]	2.07145	1.4974e-70	2.27201e-66
Mapt	microtubule-associated protein tau [Source:MGI Symbol;Acc:MGI:97180]	1.71109	2.45624e-59	1.86343e-55
Ccl6	chemokine (C-C motif) ligand 6 [Source:MGI Symbol;Acc:MGI:98263]	2.37617	6.85476e-37	3.46691e-33
Itgax	integrin alpha X [Source:MGI Symbol;Acc:MGI:96609]	3.02799	1.85622e-36	7.04112e-33
Mpeg1	macrophage expressed gene 1 [Source:MGI Symbol;Acc:MGI:1333743]	1.3312	3.75095e-36	1.13826e-32
Siglecf	sialic acid binding Ig-like lectin F [Source:MGI Symbol;Acc:MGI:2681107]	2.20797	8.90708e-27	2.25245e-23
C4b	complement component 4B (Chido blood group) [Source:MGI Symbol;Acc:MGI:88228]	1.69229	1.08577e-25	2.35348e-22
Clec7a	C-type lectin domain family 7, member a [Source:MGI Symbol;Acc:MGI:1861431]	3.12958	4.09163e-25	7.7603e-22
Gfap	glial fibrillary acidic protein [Source:MGI Symbol;Acc:MGI:95697]	1.41693	1.1805e-24	1.99019e-21
Ctse	cathepsin E [Source:MGI Symbol;Acc:MGI:107361]	2.79692	2.0214e-24	3.06707e-21
Lag3	lymphocyte-activation gene 3 [Source:MGI Symbol;Acc:MGI:106588]	1.47006	3.92321e-20	5.41153e-17
Ly9	lymphocyte antigen 9 [Source:MGI Symbol;Acc:MGI:96885]	2.3984	8.6319e-19	1.09143e-15
Car4	carbonic anhydrase 4 [Source:MGI Symbol;Acc:MGI:1096574]	1.5129	1.48749e-18	1.73613e-15
Wdr60	WD repeat domain 60 [Source:MGI Symbol;Acc:MGI:2445085]	-1.05857	2.58571e-18	2.80236e-15
Myo1f	myosin IF [Source:MGI Symbol;Acc:MGI:107711]	1.11137	1.62935e-17	1.64814e-14
Doc2b	double C2, beta [Source:MGI Symbol;Acc:MGI:1100497]	-1.582	1.96587e-16	1.86426e-13
Ptprn2	protein tyrosine phosphatase, receptor type, N polypeptide 2 [Source:MGI Symbol;Acc:MGI:107418]	-0.794755	7.80073e-16	6.96238e-13
Ctss	cathepsin S [Source:MGI Symbol;Acc:MGI:107341]	0.914782	1.43465e-15	1.20933e-12
Ccl4	chemokine (C-C motif) ligand 4 [Source:MGI Symbol;Acc:MGI:98261]	2.85108	8.65773e-15	6.91388e-12
Slc11a1	solute carrier family 11 (proton-coupled divalent metal ion transporters), member 1 [Source:MGI Symbol;Acc:MGI:1345275]	1.30769	3.62378e-14	2.74918e-11
Fgr	FGR proto-oncogene, Src family tyrosine kinase [Source:MGI Symbol;Acc:MGI:95527]	2.23303	4.56275e-14	3.29669e-11
Cd84	CD84 antigen [Source:MGI Symbol;Acc:MGI:1336885]	1.46687	2.96536e-13	2.04515e-10
Tyrobp	TYRO protein tyrosine kinase binding protein [Source:MGI Symbol;Acc:MGI:1277211]	0.953411	8.23933e-13	5.43545e-10
Pmaip1	phorbol-12-myristate-13-acetate-induced protein 1 [Source:MGI Symbol;Acc:MGI:1930146]	1.09995	1.32514e-12	8.37764e-10
Pdcd1	programmed cell death 1 [Source:MGI Symbol;Acc:MGI:104879]	2.28533	1.54089e-12	9.35198e-10
Csf3r	colony stimulating factor 3 receptor (granulocyte) [Source:MGI Symbol;Acc:MGI:1339755]	0.99817	1.01081e-11	5.89884e-09
Cd52	CD52 antigen [Source:MGI Symbol;Acc:MGI:1346088]	1.46756	1.35695e-11	7.62558e-09
Adgrg5	adhesion G protein-coupled receptor G5 [Source:MGI Symbol;Acc:MGI:2685955]	1.98766	1.9066e-11	1.03317e-08
Esyt2	extended synaptotagmin-like protein 2 [Source:MGI Symbol;Acc:MGI:1261845]	-0.84078	3.55842e-11	1.86179e-08
Cd14	CD14 antigen [Source:MGI Symbol;Acc:MGI:88318]	1.12317	4.27544e-11	2.16238e-08
Slamf9	SLAM family member 9 [Source:MGI Symbol;Acc:MGI:1923692]	1.62857	9.7011e-11	4.74822e-08
Ptprc	protein tyrosine phosphatase, receptor type, C [Source:MGI Symbol;Acc:MGI:97810]	1.0753	1.13839e-10	5.2342e-08
Slc14a1	solute carrier family 14 (urea transporter), member 1 [Source:MGI Symbol;Acc:MGI:1351654]	0.900173	1.12514e-10	5.2342e-08
Lcp1	lymphocyte cytosolic protein 1 [Source:MGI Symbol;Acc:MGI:104808]	0.62973	1.26333e-10	5.63779e-08
Itgb2	integrin beta 2 [Source:MGI Symbol;Acc:MGI:96611]	0.828449	1.71337e-10	7.42772e-08
Dock2	dedicator of cyto-kinesis 2 [Source:MGI Symbol;Acc:MGI:2149010]	0.807662	3.385e-10	1.42668e-07
Csf2rb	colony stimulating factor 2 receptor, beta, low-affinity (granulocyte-macrophage) [Source:MGI Symbol;Acc:MGI:1339759]	1.10557	3.94326e-10	1.61706e-07
Havcr2	hepatitis A virus cellular receptor 2 [Source:MGI Symbol;Acc:MGI:2159682]	1.10358	9.8905e-10	3.94917e-07
Blnk	B cell linker [Source:MGI Symbol;Acc:MGI:96878]	0.987759	1.41841e-09	5.51833e-07
Glipr1	GLI pathogenesis-related 1 (glioma) [Source:MGI Symbol;Acc:MGI:1920940]	1.61333	2.94645e-09	1.11766e-06
Cd44	CD44 antigen [Source:MGI Symbol;Acc:MGI:88338]	0.912353	3.18266e-09	1.17782e-06
Megf11	multiple EGF-like-domains 11 [Source:MGI Symbol;Acc:MGI:1920951]	1.06573	4.17395e-09	1.50789e-06
C3ar1	complement component 3a receptor 1 [Source:MGI Symbol;Acc:MGI:1097680]	1.42574	4.46693e-09	1.5762e-06
Serpinf2	serine (or cysteine) peptidase inhibitor, clade F, member 2 [Source:MGI Symbol;Acc:MGI:107173]	1.65679	4.67933e-09	1.61362e-06
Ccl9	chemokine (C-C motif) ligand 9 [Source:MGI Symbol;Acc:MGI:104533]	1.18446	6.45841e-09	2.17763e-06
Tbxas1	thromboxane A synthase 1, platelet [Source:MGI Symbol;Acc:MGI:98497]	0.887093	7.52314e-09	2.48149e-06
Man2b1	mannosidase 2, alpha B1 [Source:MGI Symbol;Acc:MGI:107286]	0.522942	8.60993e-09	2.77954e-06
Sh2d3c	SH2 domain containing 3C [Source:MGI Symbol;Acc:MGI:1351631]	0.717474	8.91197e-09	2.81711e-06
Mhrt	myosin heavy chain associated RNA transcript [Source:MGI Symbol;Acc:MGI:3642848]	-2.77735	1.12794e-08	3.49269e-06
C1qb	complement component 1, q subcomponent, beta polypeptide [Source:MGI Symbol;Acc:MGI:88224]	0.748558	1.43363e-08	4.35049e-06
Glycam1	glycosylation dependent cell adhesion molecule 1 [Source:MGI Symbol;Acc:MGI:95759]	2.7426	2.69747e-08	7.87089e-06
Csf1r	colony stimulating factor 1 receptor [Source:MGI Symbol;Acc:MGI:1339758]	0.526623	2.66299e-08	7.87089e-06
Ccl3	chemokine (C-C motif) ligand 3 [Source:MGI Symbol;Acc:MGI:98260]	1.69524	3.66842e-08	1.05021e-05
Hexb	hexosaminidase B [Source:MGI Symbol;Acc:MGI:96074]	0.609737	4.60334e-08	1.29345e-05
Unc93b1	unc-93 homolog B1 (C. elegans) [Source:MGI Symbol;Acc:MGI:1859307]	0.53131	5.07108e-08	1.39897e-05
Gpx6	glutathione peroxidase 6 [Source:MGI Symbol;Acc:MGI:1922762]	-2.11086	5.32808e-08	1.44362e-05
Irf8	interferon regulatory factor 8 [Source:MGI Symbol;Acc:MGI:96395]	0.724946	6.27631e-08	1.67071e-05
AF251705	NA	0.967118	6.44343e-08	1.68562e-05
Trem2	triggering receptor expressed on myeloid cells 2 [Source:MGI Symbol;Acc:MGI:1913150]	0.861662	8.6992e-08	2.23717e-05
Ciart	circadian associated repressor of transcription [Source:MGI Symbol;Acc:MGI:2684975]	-0.921446	1.03426e-07	2.61548e-05
Sebox	SEBOX homeobox [Source:MGI Symbol;Acc:MGI:108012]	0.934501	1.37171e-07	3.41196e-05
Lxn	latexin [Source:MGI Symbol;Acc:MGI:107633]	0.569938	1.60748e-07	3.93391e-05
Cd180	CD180 antigen [Source:MGI Symbol;Acc:MGI:1194924]	1.03539	1.67867e-07	4.04293e-05
Tmem176a	transmembrane protein 176A [Source:MGI Symbol;Acc:MGI:1913308]	0.520924	1.91304e-07	4.53539e-05
Fcgr2b	Fc receptor, IgG, low affinity IIb [Source:MGI Symbol;Acc:MGI:95499]	0.893671	2.39426e-07	5.58893e-05
Naip2	NLR family, apoptosis inhibitory protein 2 [Source:MGI Symbol;Acc:MGI:1298226]	0.93956	3.0421e-07	6.97755e-05
Padi2	peptidyl arginine deiminase, type II [Source:MGI Symbol;Acc:MGI:1338892]	0.811674	3.08111e-07	6.97755e-05
Fst	follistatin [Source:MGI Symbol;Acc:MGI:95586]	-1.2144	3.59599e-07	8.02383e-05
Gpr6	G protein-coupled receptor 6 [Source:MGI Symbol;Acc:MGI:2155249]	-2.02835	3.83053e-07	8.42329e-05
Lrrtm4	leucine rich repeat transmembrane neuronal 4 [Source:MGI Symbol;Acc:MGI:2389180]	-0.546741	4.34636e-07	9.42104e-05
Slc35d3	solute carrier family 35, member D3 [Source:MGI Symbol;Acc:MGI:1923407]	-1.88927	4.73472e-07	0.000101183
C1qc	complement component 1, q subcomponent, C chain [Source:MGI Symbol;Acc:MGI:88225]	0.664843	5.26735e-07	0.000111002
Tlr1	toll-like receptor 1 [Source:MGI Symbol;Acc:MGI:1341295]	1.48248	5.4564e-07	0.000113411
Phex	phosphate regulating endopeptidase homolog, X-linked [Source:MGI Symbol;Acc:MGI:107489]	-1.99786	6.55043e-07	0.00013431
Gm10754	predicted gene 10754 [Source:MGI Symbol;Acc:MGI:3642925]	-2.06539	6.90528e-07	0.000139698
Penk	preproenkephalin [Source:MGI Symbol;Acc:MGI:104629]	-2.29803	7.02797e-07	0.00014031
Fam84a	family with sequence similarity 84, member A [Source:MGI Symbol;Acc:MGI:2145011]	-0.490446	7.37711e-07	0.000145367
Cnr2	cannabinoid receptor 2 (macrophage) [Source:MGI Symbol;Acc:MGI:104650]	1.31557	7.73651e-07	0.000150495
C1qa	complement component 1, q subcomponent, alpha polypeptide [Source:MGI Symbol;Acc:MGI:88223]	0.641858	7.92448e-07	0.0001522
Lat2	linker for activation of T cells family, member 2 [Source:MGI Symbol;Acc:MGI:1926479]	0.818085	8.89796e-07	0.000168761
Arl11	ADP-ribosylation factor-like 11 [Source:MGI Symbol;Acc:MGI:2444054]	1.75141	9.21606e-07	0.000172636
Syndig1l	synapse differentiation inducing 1 like [Source:MGI Symbol;Acc:MGI:2685107]	-1.87467	1.09349e-06	0.000202335
Clec12a	C-type lectin domain family 12, member a [Source:MGI Symbol;Acc:MGI:3040968]	-2.67655	1.12969e-06	0.000206515
Cd37	CD37 antigen [Source:MGI Symbol;Acc:MGI:88330]	0.698651	1.39441e-06	0.000251874
Pld4	phospholipase D family, member 4 [Source:MGI Symbol;Acc:MGI:2144765]	0.572177	1.42422e-06	0.000254232
Sh3rf2	SH3 domain containing ring finger 2 [Source:MGI Symbol;Acc:MGI:2444628]	-1.79634	1.50387e-06	0.000265328
Slc29a3	solute carrier family 29 (nucleoside transporters), member 3 [Source:MGI Symbol;Acc:MGI:1918529]	0.699896	1.57427e-06	0.000274556
Grm4	glutamate receptor, metabotropic 4 [Source:MGI Symbol;Acc:MGI:1351341]	-1.02566	1.65994e-06	0.000286208
March4	membrane-associated ring finger (C3HC4) 4 [Source:MGI Symbol;Acc:MGI:2683550]	-0.646323	2.16444e-06	0.000369001
Krt9	keratin 9 [Source:MGI Symbol;Acc:MGI:96696]	-1.44683	2.40565e-06	0.000405565
Slamf8	SLAM family member 8 [Source:MGI Symbol;Acc:MGI:1921998]	1.23453	2.54859e-06	0.000424942
Tifab	TRAF-interacting protein with forkhead-associated domain, family member B [Source:MGI Symbol;Acc:MGI:2385852]	0.664933	2.63607e-06	0.00043475
Kif27	kinesin family member 27 [Source:MGI Symbol;Acc:MGI:1922300]	-0.901226	2.84993e-06	0.000460764
Cd22	CD22 antigen [Source:MGI Symbol;Acc:MGI:88322]	1.96274	2.85453e-06	0.000460764
Gucy2e	guanylate cyclase 2e [Source:MGI Symbol;Acc:MGI:105123]	0.614529	3.12212e-06	0.000497265
Ankrd63	ankyrin repeat domain 63 [Source:MGI Symbol;Acc:MGI:2686183]	-1.61529	3.14621e-06	0.000497265
Gng7	guanine nucleotide binding protein (G protein), gamma 7 [Source:MGI Symbol;Acc:MGI:95787]	-1.66238	3.38278e-06	0.000518454
Laptm5	lysosomal-associated protein transmembrane 5 [Source:MGI Symbol;Acc:MGI:108046]	0.577605	3.37346e-06	0.000518454
E230029C05Rik	RIKEN cDNA E230029C05 gene [Source:MGI Symbol;Acc:MGI:2442580]	1.00895	3.35494e-06	0.000518454
Milr1	mast cell immunoglobulin like receptor 1 [Source:MGI Symbol;Acc:MGI:2685731]	1.47495	4.00424e-06	0.000603977
Drd1	dopamine receptor D1 [Source:MGI Symbol;Acc:MGI:99578]	-1.74628	4.02041e-06	0.000603977
Kirrel3	kin of IRRE like 3 (Drosophila) [Source:MGI Symbol;Acc:MGI:1914953]	-0.615257	4.08632e-06	0.000607859
Nts	neurotensin [Source:MGI Symbol;Acc:MGI:1328351]	-1.35243	5.06901e-06	0.000746719
Sntg2	syntrophin, gamma 2 [Source:MGI Symbol;Acc:MGI:1919541]	-1.20265	5.59846e-06	0.000786532
Kcnq4	potassium voltage-gated channel, subfamily Q, member 4 [Source:MGI Symbol;Acc:MGI:1926803]	1.16224	5.51662e-06	0.000786532
Clspn	claspin [Source:MGI Symbol;Acc:MGI:2445153]	-1.70713	5.58568e-06	0.000786532
Dbp	D site albumin promoter binding protein [Source:MGI Symbol;Acc:MGI:94866]	-0.92373	5.55931e-06	0.000786532
B930025P03Rik	RIKEN cDNA B930025P03 gene [Source:MGI Symbol;Acc:MGI:2443166]	1.51231	5.56416e-06	0.000786532
Cd300lf	CD300 molecule like family member F [Source:MGI Symbol;Acc:MGI:2442359]	0.952888	5.68086e-06	0.000790786
Ch25h	cholesterol 25-hydroxylase [Source:MGI Symbol;Acc:MGI:1333869]	1.26229	5.7594e-06	0.000794431
Lrtm2	leucine-rich repeats and transmembrane domains 2 [Source:MGI Symbol;Acc:MGI:2141485]	-0.574248	5.87021e-06	0.000802421
Lamc2	laminin, gamma 2 [Source:MGI Symbol;Acc:MGI:99913]	1.13399	6.22573e-06	0.00084342
Hk2	hexokinase 2 [Source:MGI Symbol;Acc:MGI:1315197]	0.722912	6.33143e-06	0.000850148
Ddn	dendrin [Source:MGI Symbol;Acc:MGI:108101]	-0.608058	6.73196e-06	0.000896
Lilrb4a	leukocyte immunoglobulin-like receptor, subfamily B, member 4A [Source:MGI Symbol;Acc:MGI:102701]	1.54013	7.98177e-06	0.00105311
Il20ra	interleukin 20 receptor, alpha [Source:MGI Symbol;Acc:MGI:3605069]	-2.52698	8.64474e-06	0.00113075
Lrrc10b	leucine rich repeat containing 10B [Source:MGI Symbol;Acc:MGI:2685551]	-1.38794	9.08437e-06	0.00117809
Serpina9	serine (or cysteine) peptidase inhibitor, clade A (alpha-1 antiproteinase, antitrypsin), member 9 [Source:MGI Symbol;Acc:MGI:1919157]	-2.14179	9.30745e-06	0.0011968
Tbr1	T-box brain gene 1 [Source:MGI Symbol;Acc:MGI:107404]	1.27428	9.42572e-06	0.00120182
Msn	moesin [Source:MGI Symbol;Acc:MGI:97167]	0.473895	1.00151e-05	0.00126633
Ccdc42	coiled-coil domain containing 42 [Source:MGI Symbol;Acc:MGI:3045254]	-1.72415	1.01852e-05	0.00127719
Fam84b	family with sequence similarity 84, member B [Source:MGI Symbol;Acc:MGI:3026924]	-0.828167	1.05737e-05	0.00131504
Hrsp12	NA	0.425691	1.10174e-05	0.00135908
Klhl6	kelch-like 6 [Source:MGI Symbol;Acc:MGI:2686922]	0.880248	1.13758e-05	0.00139198
Scn4b	sodium channel, type IV, beta [Source:MGI Symbol;Acc:MGI:2687406]	-1.49571	1.20042e-05	0.00145712
Lair1	leukocyte-associated Ig-like receptor 1 [Source:MGI Symbol;Acc:MGI:105492]	0.614169	1.25841e-05	0.00151539
D430036J16Rik	RIKEN cDNA D430036J16 gene [Source:MGI Symbol;Acc:MGI:2441977]	-1.42273	1.28386e-05	0.00153386
Atp6v1c2	ATPase, H+ transporting, lysosomal V1 subunit C2 [Source:MGI Symbol;Acc:MGI:1916025]	-2.24603	1.34859e-05	0.00159861
Lgi4	leucine-rich repeat LGI family, member 4 [Source:MGI Symbol;Acc:MGI:2180197]	0.493798	1.44931e-05	0.00170468
Ptpn6	protein tyrosine phosphatase, non-receptor type 6 [Source:MGI Symbol;Acc:MGI:96055]	0.70818	1.60965e-05	0.0018787
Pcp4l1	Purkinje cell protein 4-like 1 [Source:MGI Symbol;Acc:MGI:1913675]	-1.22924	1.66821e-05	0.0019322
Sowaha	sosondowah ankyrin repeat domain family member A [Source:MGI Symbol;Acc:MGI:2687280]	-0.825591	1.76716e-05	0.00203129
Kcna5	potassium voltage-gated channel, shaker-related subfamily, member 5 [Source:MGI Symbol;Acc:MGI:96662]	-1.55968	1.83365e-05	0.00209187
Adgre1	adhesion G protein-coupled receptor E1 [Source:MGI Symbol;Acc:MGI:106912]	0.612127	2.01605e-05	0.0022828
Fcgr3	Fc receptor, IgG, low affinity III [Source:MGI Symbol;Acc:MGI:95500]	0.594856	2.13084e-05	0.0023949
Rarb	retinoic acid receptor, beta [Source:MGI Symbol;Acc:MGI:97857]	-1.65303	2.23867e-05	0.0024976
Bcl11b	B cell leukemia/lymphoma 11B [Source:MGI Symbol;Acc:MGI:1929913]	-0.862677	2.25644e-05	0.00249905
Spock3	sparc/osteonectin, cwcv and kazal-like domains proteoglycan 3 [Source:MGI Symbol;Acc:MGI:1920152]	-0.810167	2.2954e-05	0.00252377
Cftr	cystic fibrosis transmembrane conductance regulator [Source:MGI Symbol;Acc:MGI:88388]	-1.91476	2.46732e-05	0.00269328
Sez6	seizure related gene 6 [Source:MGI Symbol;Acc:MGI:104745]	-0.839559	2.55714e-05	0.00277139
Rasgrp2	RAS, guanyl releasing protein 2 [Source:MGI Symbol;Acc:MGI:1333849]	-1.58912	2.61479e-05	0.00281377
Adora2a	adenosine A2a receptor [Source:MGI Symbol;Acc:MGI:99402]	-1.80257	2.6691e-05	0.00285199
Htr4	5 hydroxytryptamine (serotonin) receptor 4 [Source:MGI Symbol;Acc:MGI:109246]	-1.13917	2.6984e-05	0.00286313
Apbb1ip	amyloid beta (A4) precursor protein-binding, family B, member 1 interacting protein [Source:MGI Symbol;Acc:MGI:1861354]	0.669031	2.73824e-05	0.00288523
Stk32a	serine/threonine kinase 32A [Source:MGI Symbol;Acc:MGI:2442403]	-1.31017	2.95523e-05	0.00309239
Plek	pleckstrin [Source:MGI Symbol;Acc:MGI:1860485]	0.616878	3.05244e-05	0.00317224
Doc2a	double C2, alpha [Source:MGI Symbol;Acc:MGI:109446]	0.780795	3.21253e-05	0.0033159
Bmp2	bone morphogenetic protein 2 [Source:MGI Symbol;Acc:MGI:88177]	0.767151	3.26453e-05	0.00334681
Rhobtb2	Rho-related BTB domain containing 2 [Source:MGI Symbol;Acc:MGI:2180557]	-0.508135	3.33999e-05	0.00338374
Nexn	nexilin [Source:MGI Symbol;Acc:MGI:1916060]	-1.43523	3.34516e-05	0.00338374
Kcng1	potassium voltage-gated channel, subfamily G, member 1 [Source:MGI Symbol;Acc:MGI:3616086]	-0.802254	3.45347e-05	0.00347017
Ly86	lymphocyte antigen 86 [Source:MGI Symbol;Acc:MGI:1321404]	0.66318	3.81296e-05	0.00380619
Cacng4	calcium channel, voltage-dependent, gamma subunit 4 [Source:MGI Symbol;Acc:MGI:1859167]	-0.87266	3.97332e-05	0.00391475
Actn2	actinin alpha 2 [Source:MGI Symbol;Acc:MGI:109192]	-1.46213	3.97035e-05	0.00391475
Kcnh4	potassium voltage-gated channel, subfamily H (eag-related), member 4 [Source:MGI Symbol;Acc:MGI:2156184]	-1.22437	4.02421e-05	0.00393931
Slc4a11	solute carrier family 4, sodium bicarbonate transporter-like, member 11 [Source:MGI Symbol;Acc:MGI:2138987]	-1.9481	4.15416e-05	0.00404045
Ppp1r1b	protein phosphatase 1, regulatory (inhibitor) subunit 1B [Source:MGI Symbol;Acc:MGI:94860]	-1.66654	4.23226e-05	0.00405574
Vav1	vav 1 oncogene [Source:MGI Symbol;Acc:MGI:98923]	0.578314	4.24551e-05	0.00405574
Tle1	transducin-like enhancer of split 1 [Source:MGI Symbol;Acc:MGI:104636]	-0.5389	4.25007e-05	0.00405574
Rac2	RAS-related C3 botulinum substrate 2 [Source:MGI Symbol;Acc:MGI:97846]	0.634674	4.3683e-05	0.00412229
Pcp4	Purkinje cell protein 4 [Source:MGI Symbol;Acc:MGI:97509]	-1.09486	4.37414e-05	0.00412229
Fndc9	fibronectin type III domain containing 9 [Source:MGI Symbol;Acc:MGI:2443410]	-1.78581	4.56359e-05	0.00427428
Dsg1c	desmoglein 1 gamma [Source:MGI Symbol;Acc:MGI:2664358]	-1.93037	4.7426e-05	0.00441469
Rgs9	regulator of G-protein signaling 9 [Source:MGI Symbol;Acc:MGI:1338824]	-1.80768	4.77559e-05	0.0044183
Pptc7	PTC7 protein phosphatase homolog [Source:MGI Symbol;Acc:MGI:2444593]	-0.386628	4.82387e-05	0.00443592
Rasd2	RASD family, member 2 [Source:MGI Symbol;Acc:MGI:1922391]	-1.42825	4.95322e-05	0.00452742
Asic4	acid-sensing (proton-gated) ion channel family member 4 [Source:MGI Symbol;Acc:MGI:2652846]	-1.36715	5.02133e-05	0.00454964
Osmr	oncostatin M receptor [Source:MGI Symbol;Acc:MGI:1330819]	0.883259	5.0375e-05	0.00454964
Lrrc1	leucine rich repeat containing 1 [Source:MGI Symbol;Acc:MGI:2442313]	-0.640795	5.61419e-05	0.00504048
Lyz2	lysozyme 2 [Source:MGI Symbol;Acc:MGI:96897]	0.852792	5.74933e-05	0.00513145
Syt6	synaptotagmin VI [Source:MGI Symbol;Acc:MGI:1859544]	-1.15882	5.91468e-05	0.00524815
Kcnab1	potassium voltage-gated channel, shaker-related subfamily, beta member 1 [Source:MGI Symbol;Acc:MGI:109155]	-0.868951	6.37327e-05	0.00562219
Islr2	immunoglobulin superfamily containing leucine-rich repeat 2 [Source:MGI Symbol;Acc:MGI:2444277]	0.399761	6.47706e-05	0.00568072
Prss16	protease, serine 16 (thymus) [Source:MGI Symbol;Acc:MGI:1859181]	1.68037	7.30771e-05	0.0062398
Tep1	telomerase associated protein 1 [Source:MGI Symbol;Acc:MGI:109573]	0.467135	7.31015e-05	0.0062398
Wnt7b	wingless-type MMTV integration site family, member 7B [Source:MGI Symbol;Acc:MGI:98962]	0.602531	7.30265e-05	0.0062398
Ido1	indoleamine 2,3-dioxygenase 1 [Source:MGI Symbol;Acc:MGI:96416]	-1.81818	7.32014e-05	0.0062398
Tlr9	toll-like receptor 9 [Source:MGI Symbol;Acc:MGI:1932389]	0.9545	7.22741e-05	0.0062398
Slc2a6	solute carrier family 2 (facilitated glucose transporter), member 6 [Source:MGI Symbol;Acc:MGI:2443286]	0.414296	7.36994e-05	0.00624716
Prkch	protein kinase C, eta [Source:MGI Symbol;Acc:MGI:97600]	-1.43423	7.45374e-05	0.00624838
Myh7	myosin, heavy polypeptide 7, cardiac muscle, beta [Source:MGI Symbol;Acc:MGI:2155600]	-1.40114	7.41956e-05	0.00624838
Cebpa	CCAAT/enhancer binding protein (C/EBP), alpha [Source:MGI Symbol;Acc:MGI:99480]	0.475098	7.50499e-05	0.00625677
Scube3	signal peptide, CUB domain, EGF-like 3 [Source:MGI Symbol;Acc:MGI:3045253]	-1.12419	7.57572e-05	0.00628122
Stk26	serine/threonine kinase 26 [Source:MGI Symbol;Acc:MGI:1917665]	-1.3181	7.64623e-05	0.00630523
Lzts3	leucine zipper, putative tumor suppressor family member 3 [Source:MGI Symbol;Acc:MGI:2656976]	-0.789726	7.72612e-05	0.00633667
E230025N22Rik	Riken cDNA E230025N22 gene [Source:MGI Symbol;Acc:MGI:3687212]	-1.96764	7.94502e-05	0.00648117
Nlrp1b	NLR family, pyrin domain containing 1B [Source:MGI Symbol;Acc:MGI:3582959]	0.949875	8.14952e-05	0.00661244
Fgf14	fibroblast growth factor 14 [Source:MGI Symbol;Acc:MGI:109189]	-0.658902	8.25674e-05	0.0066638
Ankrd6	ankyrin repeat domain 6 [Source:MGI Symbol;Acc:MGI:2154278]	-0.648974	8.36739e-05	0.00668202
Adamtsl3	ADAMTS-like 3 [Source:MGI Symbol;Acc:MGI:3028499]	0.902237	8.33548e-05	0.00668202
Gpat2	glycerol-3-phosphate acyltransferase 2, mitochondrial [Source:MGI Symbol;Acc:MGI:2684962]	-1.17942	8.41917e-05	0.00668817
Gm7244	predicted gene 7244 [Source:MGI Symbol;Acc:MGI:3644192]	-2.2855	8.50739e-05	0.00672305
Pde1b	phosphodiesterase 1B, Ca2+-calmodulin dependent [Source:MGI Symbol;Acc:MGI:97523]	-1.33576	8.79749e-05	0.00691628
Gpr101	G protein-coupled receptor 101 [Source:MGI Symbol;Acc:MGI:2685211]	-1.77056	8.88861e-05	0.0069519
Itgb5	integrin beta 5 [Source:MGI Symbol;Acc:MGI:96614]	0.395413	9.03968e-05	0.0070338
Nckap1l	NCK associated protein 1 like [Source:MGI Symbol;Acc:MGI:1926063]	0.446127	9.17064e-05	0.0070993
Lamb3	laminin, beta 3 [Source:MGI Symbol;Acc:MGI:99915]	-1.11097	9.4229e-05	0.00711312
Tgfa	transforming growth factor alpha [Source:MGI Symbol;Acc:MGI:98724]	-0.771396	9.34058e-05	0.00711312
Dpf1	D4, zinc and double PHD fingers family 1 [Source:MGI Symbol;Acc:MGI:1352748]	-0.501449	9.34247e-05	0.00711312
Unc13c	unc-13 homolog C (C. elegans) [Source:MGI Symbol;Acc:MGI:2149021]	-0.964196	9.41633e-05	0.00711312
Klhl13	kelch-like 13 [Source:MGI Symbol;Acc:MGI:1914705]	-0.968074	9.34077e-05	0.00711312
Per2	period circadian clock 2 [Source:MGI Symbol;Acc:MGI:1195265]	-0.797611	9.9381e-05	0.00745451
Grn	granulin [Source:MGI Symbol;Acc:MGI:95832]	0.37244	9.97341e-05	0.00745451
Fam110b	family with sequence similarity 110, member B [Source:MGI Symbol;Acc:MGI:1916593]	-0.598805	0.000101354	0.00753848
B2m	beta-2 microglobulin [Source:MGI Symbol;Acc:MGI:88127]	0.425361	0.000102298	0.00754724
Gimap8	GTPase, IMAP family member 8 [Source:MGI Symbol;Acc:MGI:2685303]	-0.719859	0.000102467	0.00754724
Sstr5	somatostatin receptor 5 [Source:MGI Symbol;Acc:MGI:894282]	-1.8255	0.00010303	0.00755208
Tmprss9	transmembrane protease, serine 9 [Source:MGI Symbol;Acc:MGI:3612246]	-1.71784	0.000104537	0.0076257
Gabrd	gamma-aminobutyric acid (GABA) A receptor, subunit delta [Source:MGI Symbol;Acc:MGI:95622]	-0.814251	0.000106725	0.00774806
Rhbdl3	rhomboid, veinlet-like 3 (Drosophila) [Source:MGI Symbol;Acc:MGI:2179276]	-0.695369	0.000108412	0.00783305
Igfbp4	insulin-like growth factor binding protein 4 [Source:MGI Symbol;Acc:MGI:96439]	-0.44636	0.000110577	0.00784011
Skap2	src family associated phosphoprotein 2 [Source:MGI Symbol;Acc:MGI:1889206]	0.410066	0.000110105	0.00784011
Ctsd	cathepsin D [Source:MGI Symbol;Acc:MGI:88562]	0.359713	0.000109937	0.00784011
Alas2	aminolevulinic acid synthase 2, erythroid [Source:MGI Symbol;Acc:MGI:87990]	2.19081	0.000109436	0.00784011
Pros1	protein S (alpha) [Source:MGI Symbol;Acc:MGI:1095733]	0.484295	0.000111255	0.0078515
1700003D09Rik	RIKEN cDNA 1700003D09 gene [Source:MGI Symbol;Acc:MGI:1916588]	-2.08237	0.000112976	0.00793602
Gdnf	glial cell line derived neurotrophic factor [Source:MGI Symbol;Acc:MGI:107430]	-1.96834	0.00011456	0.0079382
Gpr149	G protein-coupled receptor 149 [Source:MGI Symbol;Acc:MGI:2443628]	-1.14707	0.000113888	0.0079382
Gnb5	guanine nucleotide binding protein (G protein), beta 5 [Source:MGI Symbol;Acc:MGI:101848]	-0.693154	0.000114576	0.0079382
Synm	synemin, intermediate filament protein [Source:MGI Symbol;Acc:MGI:2661187]	0.413369	0.000116409	0.00799216
Chrdl2	chordin-like 2 [Source:MGI Symbol;Acc:MGI:1916371]	-1.94887	0.000116197	0.00799216
Cyp27b1	cytochrome P450, family 27, subfamily b, polypeptide 1 [Source:MGI Symbol;Acc:MGI:1098274]	-1.25788	0.000118449	0.00809564
Shb	src homology 2 domain-containing transforming protein B [Source:MGI Symbol;Acc:MGI:98294]	-0.800121	0.000120234	0.00818078
Htr1b	5-hydroxytryptamine (serotonin) receptor 1B [Source:MGI Symbol;Acc:MGI:96274]	-1.30051	0.000120848	0.00818581
Camk2b	calcium/calmodulin-dependent protein kinase II, beta [Source:MGI Symbol;Acc:MGI:88257]	-0.409059	0.000122105	0.00823423
Bmpr1b	bone morphogenetic protein receptor, type 1B [Source:MGI Symbol;Acc:MGI:107191]	0.456461	0.000123192	0.00827078
Myo1g	myosin IG [Source:MGI Symbol;Acc:MGI:1927091]	1.05979	0.00012434	0.00831106
Stac	src homology three (SH3) and cysteine rich domain [Source:MGI Symbol;Acc:MGI:1201400]	-1.29249	0.000126509	0.00841894
Nrg1	neuregulin 1 [Source:MGI Symbol;Acc:MGI:96083]	0.985275	0.000128266	0.00849857
Inpp5d	inositol polyphosphate-5-phosphatase D [Source:MGI Symbol;Acc:MGI:107357]	0.446543	0.000129935	0.00857177
Kcna4	potassium voltage-gated channel, shaker-related subfamily, member 4 [Source:MGI Symbol;Acc:MGI:96661]	-0.950951	0.000132793	0.00872236
Rgs2	regulator of G-protein signaling 2 [Source:MGI Symbol;Acc:MGI:1098271]	-1.22621	0.000134204	0.00873936
Lsp1	lymphocyte specific 1 [Source:MGI Symbol;Acc:MGI:96832]	0.798074	0.000133837	0.00873936
H2-Ob	histocompatibility 2, O region beta locus [Source:MGI Symbol;Acc:MGI:95925]	0.781077	0.000136119	0.00882619
Camk1g	calcium/calmodulin-dependent protein kinase I gamma [Source:MGI Symbol;Acc:MGI:2388073]	-0.492638	0.000138544	0.00894521
Cd48	CD48 antigen [Source:MGI Symbol;Acc:MGI:88339]	0.907352	0.000144511	0.00925175
Abcb1b	ATP-binding cassette, sub-family B (MDR/TAP), member 1B [Source:MGI Symbol;Acc:MGI:97568]	0.71936	0.000144363	0.00925175
Calb1	calbindin 1 [Source:MGI Symbol;Acc:MGI:88248]	-0.864423	0.000146619	0.00934727
Mapk4	mitogen-activated protein kinase 4 [Source:MGI Symbol;Acc:MGI:2444559]	-0.381209	0.000149245	0.00947485
Col6a1	collagen, type VI, alpha 1 [Source:MGI Symbol;Acc:MGI:88459]	-1.04617	0.000151152	0.0095207
Tac1	tachykinin 1 [Source:MGI Symbol;Acc:MGI:98474]	-1.56405	0.000151222	0.0095207
Adcy5	adenylate cyclase 5 [Source:MGI Symbol;Acc:MGI:99673]	-1.19888	0.000152659	0.00957144
Tmem91	transmembrane protein 91 [Source:MGI Symbol;Acc:MGI:2443589]	-1.09797	0.00015852	0.00989806
Bdkrb2	bradykinin receptor, beta 2 [Source:MGI Symbol;Acc:MGI:102845]	1.00278	0.000160675	0.00995068
Sync	syncoilin [Source:MGI Symbol;Acc:MGI:1916078]	0.74283	0.000160098	0.00995068
Cd4	CD4 antigen [Source:MGI Symbol;Acc:MGI:88335]	-1.63643	0.000161919	0.009987
Cdc42ep3	CDC42 effector protein (Rho GTPase binding) 3 [Source:MGI Symbol;Acc:MGI:2384718]	-0.883331	0.000164648	0.0101142
Gpr37l1	G protein-coupled receptor 37-like 1 [Source:MGI Symbol;Acc:MGI:1928503]	0.299274	0.000176464	0.01071
Col16a1	collagen, type XVI, alpha 1 [Source:MGI Symbol;Acc:MGI:1095396]	0.462216	0.000175248	0.01071
Ano2	anoctamin 2 [Source:MGI Symbol;Acc:MGI:2387214]	-1.98103	0.000176364	0.01071
Neurl3	neuralized E3 ubiquitin protein ligase 3 [Source:MGI Symbol;Acc:MGI:2429944]	0.908001	0.00017888	0.0107552
Ppp4r4	protein phosphatase 4, regulatory subunit 4 [Source:MGI Symbol;Acc:MGI:1921771]	-0.628324	0.000179336	0.0107552
Trim30a	tripartite motif-containing 30A [Source:MGI Symbol;Acc:MGI:98178]	0.771318	0.000178855	0.0107552
Bean1	brain expressed, associated with Nedd4, 1 [Source:MGI Symbol;Acc:MGI:1929597]	0.638752	0.000186336	0.0111035
Tgfbr2	transforming growth factor, beta receptor II [Source:MGI Symbol;Acc:MGI:98729]	0.403413	0.00018734	0.0111035
Asb11	ankyrin repeat and SOCS box-containing 11 [Source:MGI Symbol;Acc:MGI:1916104]	-1.1339	0.000187031	0.0111035
Shisa2	shisa family member 2 [Source:MGI Symbol;Acc:MGI:2444716]	-1.17626	0.000192875	0.0113872
Krt10	keratin 10 [Source:MGI Symbol;Acc:MGI:96685]	-0.951331	0.000204031	0.0119991
Twist1	twist basic helix-loop-helix transcription factor 1 [Source:MGI Symbol;Acc:MGI:98872]	1.14313	0.0002088	0.0120657
Dach1	dachshund 1 (Drosophila) [Source:MGI Symbol;Acc:MGI:1277991]	-1.21118	0.000207661	0.0120657
Lmo2	LIM domain only 2 [Source:MGI Symbol;Acc:MGI:102811]	-0.721187	0.000209564	0.0120657
Stmn2	stathmin-like 2 [Source:MGI Symbol;Acc:MGI:98241]	0.470907	0.000209572	0.0120657
Esyt3	extended synaptotagmin-like protein 3 [Source:MGI Symbol;Acc:MGI:1098699]	-1.33245	0.000209935	0.0120657
Pth1r	parathyroid hormone 1 receptor [Source:MGI Symbol;Acc:MGI:97801]	0.507673	0.000206075	0.0120657
Foxo1	forkhead box O1 [Source:MGI Symbol;Acc:MGI:1890077]	-0.933012	0.000212723	0.0121743
Necab2	N-terminal EF-hand calcium binding protein 2 [Source:MGI Symbol;Acc:MGI:2152211]	-1.44181	0.000213429	0.0121743
Aspg	asparaginase [Source:MGI Symbol;Acc:MGI:2144822]	1.05178	0.000221631	0.0125456
Cacna1h	calcium channel, voltage-dependent, T type, alpha 1H subunit [Source:MGI Symbol;Acc:MGI:1928842]	-0.537055	0.000222419	0.0125456
Capg	capping protein (actin filament), gelsolin-like [Source:MGI Symbol;Acc:MGI:1098259]	0.689036	0.000221613	0.0125456
Ric8b	RIC8 guanine nucleotide exchange factor B [Source:MGI Symbol;Acc:MGI:2682307]	-0.726307	0.000228533	0.0128427
B3gnt2	UDP-GlcNAc:betaGal beta-1,3-N-acetylglucosaminyltransferase 2 [Source:MGI Symbol;Acc:MGI:1889505]	-0.820624	0.000230421	0.012901
Pik3cg	phosphoinositide-3-kinase, catalytic, gamma polypeptide [Source:MGI Symbol;Acc:MGI:1353576]	0.68344	0.000236359	0.0131351
Fkbp5	FK506 binding protein 5 [Source:MGI Symbol;Acc:MGI:104670]	-0.466836	0.0002372	0.0131351
Cd33	CD33 antigen [Source:MGI Symbol;Acc:MGI:99440]	0.691453	0.000235537	0.0131351
Ptprv	protein tyrosine phosphatase, receptor type, V [Source:MGI Symbol;Acc:MGI:108027]	-1.48587	0.000240471	0.0132679
BC030500	cDNA sequence BC030500 [Source:MGI Symbol;Acc:MGI:2447770]	-0.491691	0.00024467	0.013444
Clec18a	C-type lectin domain family 18, member A [Source:MGI Symbol;Acc:MGI:2672935]	0.87636	0.000245435	0.013444
Orai3	ORAI calcium release-activated calcium modulator 3 [Source:MGI Symbol;Acc:MGI:3039586]	0.408267	0.000248217	0.0135475
Slc1a4	solute carrier family 1 (glutamate/neutral amino acid transporter), member 4 [Source:MGI Symbol;Acc:MGI:2135601]	0.31583	0.000250879	0.0136231
Ywhag	tyrosine 3-monooxygenase/tryptophan 5-monooxygenase activation protein, gamma polypeptide [Source:MGI Symbol;Acc:MGI:108109]	0.399208	0.000251399	0.0136231
Ptger4	prostaglandin E receptor 4 (subtype EP4) [Source:MGI Symbol;Acc:MGI:104311]	-0.987352	0.000253743	0.0136294
Fyb	FYN binding protein [Source:MGI Symbol;Acc:MGI:1346327]	0.556862	0.000253204	0.0136294
Drd2	dopamine receptor D2 [Source:MGI Symbol;Acc:MGI:94924]	-1.53569	0.00025421	0.0136294
Pycard	PYD and CARD domain containing [Source:MGI Symbol;Acc:MGI:1931465]	0.622289	0.000256776	0.0137185
Spint1	serine protease inhibitor, Kunitz type 1 [Source:MGI Symbol;Acc:MGI:1338033]	-1.31547	0.000258452	0.0137596
Cadm3	cell adhesion molecule 3 [Source:MGI Symbol;Acc:MGI:2137858]	0.328109	0.000265042	0.0140535
4632428N05Rik	NA	0.310546	0.000266751	0.0140535
Pla2g2f	phospholipase A2, group IIF [Source:MGI Symbol;Acc:MGI:1349661]	-1.82869	0.000265981	0.0140535
Plau	plasminogen activator, urokinase [Source:MGI Symbol;Acc:MGI:97611]	0.867224	0.000274741	0.0144244
Dlx6	distal-less homeobox 6 [Source:MGI Symbol;Acc:MGI:101927]	-1.34398	0.000277473	0.0144987
Ptpn5	protein tyrosine phosphatase, non-receptor type 5 [Source:MGI Symbol;Acc:MGI:97807]	-0.957848	0.000278067	0.0144987
Tbc1d8	TBC1 domain family, member 8 [Source:MGI Symbol;Acc:MGI:1927225]	-0.983766	0.000293342	0.0152427
Pdzd3	PDZ domain containing 3 [Source:MGI Symbol;Acc:MGI:2429554]	-1.30161	0.000296893	0.0153746
H2-Oa	histocompatibility 2, O region alpha locus [Source:MGI Symbol;Acc:MGI:95924]	1.01529	0.00030106	0.0155374
Mcm6	minichromosome maintenance complex component 6 [Source:MGI Symbol;Acc:MGI:1298227]	-0.735446	0.000308756	0.0158652
Dgat2	diacylglycerol O-acyltransferase 2 [Source:MGI Symbol;Acc:MGI:1915050]	-0.609506	0.000309504	0.0158652
Hs6st2	heparan sulfate 6-O-sulfotransferase 2 [Source:MGI Symbol;Acc:MGI:1354959]	-0.532823	0.000311668	0.0159223
Clec5a	C-type lectin domain family 5, member a [Source:MGI Symbol;Acc:MGI:1345151]	0.821017	0.000312991	0.0159363
Stc1	stanniocalcin 1 [Source:MGI Symbol;Acc:MGI:109131]	-0.734981	0.000316799	0.0160762
Bcl2a1b	B cell leukemia/lymphoma 2 related protein A1b [Source:MGI Symbol;Acc:MGI:1278326]	1.05284	0.000317872	0.0160769
Hck	hemopoietic cell kinase [Source:MGI Symbol;Acc:MGI:96052]	0.644208	0.000326111	0.0164388
Pde7b	phosphodiesterase 7B [Source:MGI Symbol;Acc:MGI:1352752]	-1.08231	0.000332365	0.0166065
Treml2	triggering receptor expressed on myeloid cells-like 2 [Source:MGI Symbol;Acc:MGI:2147038]	1.04323	0.000332721	0.0166065
1600029O15Rik	RIKEN cDNA 1600029O15 gene [Source:MGI Symbol;Acc:MGI:3045362]	0.749678	0.000332242	0.0166065
Tmem178	transmembrane protein 178 [Source:MGI Symbol;Acc:MGI:1915277]	0.682572	0.000337082	0.016769
Slc22a3	solute carrier family 22 (organic cation transporter), member 3 [Source:MGI Symbol;Acc:MGI:1333817]	-1.10733	0.000338469	0.016783
Six3	sine oculis-related homeobox 3 [Source:MGI Symbol;Acc:MGI:102764]	-1.4332	0.000344391	0.017021
Prss56	protease, serine 56 [Source:MGI Symbol;Acc:MGI:1916703]	-2.00473	0.000349307	0.0172079
Dusp16	dual specificity phosphatase 16 [Source:MGI Symbol;Acc:MGI:1917936]	0.468148	0.000354962	0.0174299
Pif1	PIF1 5'-to-3' DNA helicase [Source:MGI Symbol;Acc:MGI:2143057]	-1.31752	0.00036132	0.0176849
Rasal3	RAS protein activator like 3 [Source:MGI Symbol;Acc:MGI:2444128]	0.703128	0.000371322	0.018116
Rnd3	Rho family GTPase 3 [Source:MGI Symbol;Acc:MGI:1921444]	-0.772167	0.000374088	0.0181924
Serpina3n	serine (or cysteine) peptidase inhibitor, clade A, member 3N [Source:MGI Symbol;Acc:MGI:105045]	0.439455	0.000375377	0.0181968
Il20rb	interleukin 20 receptor beta [Source:MGI Symbol;Acc:MGI:2143266]	-1.47938	0.000387404	0.0186606
Itga9	integrin alpha 9 [Source:MGI Symbol;Acc:MGI:104756]	-0.652559	0.00038623	0.0186606
Myo7b	myosin VIIB [Source:MGI Symbol;Acc:MGI:107709]	-1.40254	0.000395327	0.0189819
Ptgs1	prostaglandin-endoperoxide synthase 1 [Source:MGI Symbol;Acc:MGI:97797]	0.442636	0.000398449	0.0190715
Pbx3	pre B cell leukemia homeobox 3 [Source:MGI Symbol;Acc:MGI:97496]	-1.50412	0.000402012	0.0191815
Slc15a3	solute carrier family 15, member 3 [Source:MGI Symbol;Acc:MGI:1929691]	0.751273	0.000403611	0.0191975
Fgf5	fibroblast growth factor 5 [Source:MGI Symbol;Acc:MGI:95519]	0.819757	0.000406816	0.0192293
Cybb	cytochrome b-245, beta polypeptide [Source:MGI Symbol;Acc:MGI:88574]	1.0306	0.000406529	0.0192293
Spata13	spermatogenesis associated 13 [Source:MGI Symbol;Acc:MGI:104838]	-0.688078	0.000410724	0.0193538
Trpc7	transient receptor potential cation channel, subfamily C, member 7 [Source:MGI Symbol;Acc:MGI:1349470]	-1.16051	0.00041874	0.0196097
Slc32a1	solute carrier family 32 (GABA vesicular transporter), member 1 [Source:MGI Symbol;Acc:MGI:1194488]	-0.672283	0.000417693	0.0196097
Pde10a	phosphodiesterase 10A [Source:MGI Symbol;Acc:MGI:1345143]	-1.18259	0.000423266	0.0197607
Scrg1	scrapie responsive gene 1 [Source:MGI Symbol;Acc:MGI:1328308]	0.454	0.000427194	0.0198829
Dync1h1	dynein cytoplasmic 1 heavy chain 1 [Source:MGI Symbol;Acc:MGI:103147]	0.382244	0.000429038	0.0199076
Isl1	ISL1 transcription factor, LIM/homeodomain [Source:MGI Symbol;Acc:MGI:101791]	-1.51341	0.000431094	0.019942
Pipox	pipecolic acid oxidase [Source:MGI Symbol;Acc:MGI:1197006]	-0.934035	0.000437161	0.0201001
Axl	AXL receptor tyrosine kinase [Source:MGI Symbol;Acc:MGI:1347244]	0.39139	0.000437057	0.0201001
1700037H04Rik	RIKEN cDNA 1700037H04 gene [Source:MGI Symbol;Acc:MGI:1914576]	-0.829402	0.000439488	0.0201461
E030019B13Rik	NA	-1.52964	0.000442782	0.020236
Myh6	myosin, heavy polypeptide 6, cardiac muscle, alpha [Source:MGI Symbol;Acc:MGI:97255]	-1.30719	0.000459479	0.020936
Pirb	paired Ig-like receptor B [Source:MGI Symbol;Acc:MGI:894311]	0.875241	0.000469169	0.0213135
Myo3b	myosin IIIB [Source:MGI Symbol;Acc:MGI:2448580]	-1.12178	0.000486475	0.0220337
Ncapg2	non-SMC condensin II complex, subunit G2 [Source:MGI Symbol;Acc:MGI:1923294]	-0.72145	0.000504384	0.0227768
Lppr1	NA	-0.943115	0.000509034	0.0229186
Klf16	Kruppel-like factor 16 [Source:MGI Symbol;Acc:MGI:2153049]	-0.591364	0.000520786	0.0233248
4833415N18Rik	NA	-1.61363	0.000521129	0.0233248
Anxa7	annexin A7 [Source:MGI Symbol;Acc:MGI:88031]	0.340281	0.000523401	0.0233575
9030612E09Rik	RIKEN cDNA 9030612E09 gene [Source:MGI Symbol;Acc:MGI:1921780]	0.669537	0.000525316	0.0233742
Fam107a	family with sequence similarity 107, member A [Source:MGI Symbol;Acc:MGI:3041256]	0.417764	0.000527877	0.0234195
Csf2rb2	colony stimulating factor 2 receptor, beta 2, low-affinity (granulocyte-macrophage) [Source:MGI Symbol;Acc:MGI:1339760]	0.858283	0.000535476	0.0236204
Flnc	filamin C, gamma [Source:MGI Symbol;Acc:MGI:95557]	0.75678	0.000535518	0.0236204
Kctd8	potassium channel tetramerisation domain containing 8 [Source:MGI Symbol;Acc:MGI:2443804]	-0.849468	0.000554843	0.0244018
Rxrg	retinoid X receptor gamma [Source:MGI Symbol;Acc:MGI:98216]	-1.48528	0.000564169	0.0247403
Wdfy4	WD repeat and FYVE domain containing 4 [Source:MGI Symbol;Acc:MGI:3584510]	0.587676	0.000580782	0.0253954
Bmf	BCL2 modifying factor [Source:MGI Symbol;Acc:MGI:2176433]	0.503695	0.000586923	0.0255902
2010300C02Rik	RIKEN cDNA 2010300C02 gene [Source:MGI Symbol;Acc:MGI:1919347]	-0.511839	0.000602412	0.0261902
Myoc	myocilin [Source:MGI Symbol;Acc:MGI:1202864]	0.879597	0.000616499	0.0267261
Angel1	angel homolog 1 (Drosophila) [Source:MGI Symbol;Acc:MGI:1915987]	0.44916	0.0006264	0.027078
Fermt3	fermitin family member 3 [Source:MGI Symbol;Acc:MGI:2147790]	0.448537	0.000630029	0.0271575
Pik3r1	phosphatidylinositol 3-kinase, regulatory subunit, polypeptide 1 (p85 alpha) [Source:MGI Symbol;Acc:MGI:97583]	0.47891	0.00063995	0.027507
Gpx3	glutathione peroxidase 3 [Source:MGI Symbol;Acc:MGI:105102]	-0.680153	0.000641977	0.0275162
Traip	TRAF-interacting protein [Source:MGI Symbol;Acc:MGI:1096377]	-1.13574	0.000665233	0.0284326
Rxfp1	relaxin/insulin-like family peptide receptor 1 [Source:MGI Symbol;Acc:MGI:2682211]	1.20025	0.000670298	0.0285136
Fam102b	family with sequence similarity 102, member B [Source:MGI Symbol;Acc:MGI:3036259]	-0.672757	0.000670886	0.0285136
Tnfrsf1b	tumor necrosis factor receptor superfamily, member 1b [Source:MGI Symbol;Acc:MGI:1314883]	0.471325	0.000672882	0.0285185
Ncf2	neutrophil cytosolic factor 2 [Source:MGI Symbol;Acc:MGI:97284]	0.493458	0.000677786	0.0286464
Irf5	interferon regulatory factor 5 [Source:MGI Symbol;Acc:MGI:1350924]	0.557918	0.000687087	0.0289588
Gusb	glucuronidase, beta [Source:MGI Symbol;Acc:MGI:95872]	0.347399	0.000691665	0.029071
Gpr52	NA	-1.3763	0.000695885	0.0291676
Ptpn7	protein tyrosine phosphatase, non-receptor type 7 [Source:MGI Symbol;Acc:MGI:2156893]	-1.61646	0.000701375	0.0293167
Meis2	Meis homeobox 2 [Source:MGI Symbol;Acc:MGI:108564]	-1.13331	0.000718547	0.0297883
Zswim5	zinc finger SWIM-type containing 5 [Source:MGI Symbol;Acc:MGI:1921714]	-0.496523	0.000716794	0.0297883
Retn	resistin [Source:MGI Symbol;Acc:MGI:1888506]	-1.75286	0.000716783	0.0297883
Tmem158	transmembrane protein 158 [Source:MGI Symbol;Acc:MGI:1919559]	-1.04676	0.000726758	0.0300466
Ip6k3	inositol hexaphosphate kinase 3 [Source:MGI Symbol;Acc:MGI:3045325]	0.766018	0.000733189	0.0302301
Cnst	consortin, connexin sorting protein [Source:MGI Symbol;Acc:MGI:2445141]	-0.426935	0.000768503	0.0316003
Chia1	chitinase, acidic 1 [Source:MGI Symbol;Acc:MGI:1932052]	-1.40274	0.000774541	0.0317625
Aox4	aldehyde oxidase 4 [Source:MGI Symbol;Acc:MGI:1919122]	0.658132	0.000782551	0.0320045
Fam46c	family with sequence similarity 46, member C [Source:MGI Symbol;Acc:MGI:1921895]	0.90857	0.000793776	0.0323762
Tdrp	testis development related protein [Source:MGI Symbol;Acc:MGI:1919398]	-0.661527	0.000796915	0.0324171
Fam117a	family with sequence similarity 117, member A [Source:MGI Symbol;Acc:MGI:2144564]	-0.562081	0.000814726	0.0330531
Cdca2	cell division cycle associated 2 [Source:MGI Symbol;Acc:MGI:1919787]	-0.929003	0.000833003	0.0337044
Itgb3	integrin beta 3 [Source:MGI Symbol;Acc:MGI:96612]	0.69942	0.000842915	0.0339245
C230014O12Rik	RIKEN cDNA C230014O12 gene [Source:MGI Symbol;Acc:MGI:3045377]	-1.33109	0.000841368	0.0339245
Scg2	secretogranin II [Source:MGI Symbol;Acc:MGI:103033]	-0.503878	0.000855561	0.0340481
Dhrs13	dehydrogenase/reductase (SDR family) member 13 [Source:MGI Symbol;Acc:MGI:1917701]	-0.637765	0.000853799	0.0340481
Pdzd2	PDZ domain containing 2 [Source:MGI Symbol;Acc:MGI:1922394]	-0.594773	0.000857206	0.0340481
Fam184b	family with sequence similarity 184, member B [Source:MGI Symbol;Acc:MGI:2442958]	-0.80352	0.000855023	0.0340481
Mesdc1	mesoderm development candidate 1 [Source:MGI Symbol;Acc:MGI:1891420]	-0.627771	0.000849804	0.0340481
Dll1	delta-like 1 (Drosophila) [Source:MGI Symbol;Acc:MGI:104659]	-0.650955	0.000863396	0.0342044
Chn2	chimerin 2 [Source:MGI Symbol;Acc:MGI:1917243]	-0.435251	0.000866913	0.0342543
Efr3a	EFR3 homolog A [Source:MGI Symbol;Acc:MGI:1923990]	0.765999	0.000878041	0.0346039
Scarb1	scavenger receptor class B, member 1 [Source:MGI Symbol;Acc:MGI:893578]	-0.395255	0.000897754	0.0352892
Dlx5	distal-less homeobox 5 [Source:MGI Symbol;Acc:MGI:101926]	-1.16174	0.00090275	0.0353939
Bcr	breakpoint cluster region [Source:MGI Symbol;Acc:MGI:88141]	-0.699272	0.000913043	0.0354312
Pmp22	peripheral myelin protein 22 [Source:MGI Symbol;Acc:MGI:97631]	0.335833	0.000909472	0.0354312
Chrne	cholinergic receptor, nicotinic, epsilon polypeptide [Source:MGI Symbol;Acc:MGI:87894]	-1.427	0.000906954	0.0354312
Sp9	trans-acting transcription factor 9 [Source:MGI Symbol;Acc:MGI:3574660]	-1.25887	0.000911082	0.0354312
Ypel2	yippee-like 2 (Drosophila) [Source:MGI Symbol;Acc:MGI:1925114]	-0.467352	0.000917245	0.0355035
Dlk1	delta-like 1 homolog (Drosophila) [Source:MGI Symbol;Acc:MGI:94900]	-2.16115	0.000929826	0.0358927
Mxd3	Max dimerization protein 3 [Source:MGI Symbol;Acc:MGI:104987]	-1.29542	0.000932033	0.0358927
Naip5	NLR family, apoptosis inhibitory protein 5 [Source:MGI Symbol;Acc:MGI:1298220]	0.851284	0.000939418	0.0359037
Adra2c	adrenergic receptor, alpha 2c [Source:MGI Symbol;Acc:MGI:87936]	-0.910902	0.000935493	0.0359037
Egr4	early growth response 4 [Source:MGI Symbol;Acc:MGI:99252]	-0.97158	0.000937742	0.0359037
Sec14l3	SEC14-like lipid binding 3 [Source:MGI Symbol;Acc:MGI:3617848]	-2.57976	0.000959027	0.0365611
Cpne5	copine V [Source:MGI Symbol;Acc:MGI:2385908]	-0.912855	0.000965919	0.0366623
Nrsn2	neurensin 2 [Source:MGI Symbol;Acc:MGI:2684969]	-0.721704	0.000967058	0.0366623
Apobr	apolipoprotein B receptor [Source:MGI Symbol;Acc:MGI:2176230]	0.575076	0.000968929	0.0366623
P2ry1	purinergic receptor P2Y, G-protein coupled 1 [Source:MGI Symbol;Acc:MGI:105049]	-1.13844	0.000972025	0.0366879
Grem1	gremlin 1, DAN family BMP antagonist [Source:MGI Symbol;Acc:MGI:1344337]	-2.05568	0.00100398	0.0378001
Pou3f1	POU domain, class 3, transcription factor 1 [Source:MGI Symbol;Acc:MGI:101896]	-0.521681	0.00100774	0.0378475
Clip4	CAP-GLY domain containing linker protein family, member 4 [Source:MGI Symbol;Acc:MGI:1919100]	-0.427716	0.00102486	0.0381131
Doc2g	double C2, gamma [Source:MGI Symbol;Acc:MGI:1926250]	-3.9809	0.00101931	0.0381131
Tcfl5	transcription factor-like 5 (basic helix-loop-helix) [Source:MGI Symbol;Acc:MGI:2672878]	-1.80527	0.00102392	0.0381131
Cntn5	contactin 5 [Source:MGI Symbol;Acc:MGI:3042287]	-0.652598	0.00102197	0.0381131
Cbx8	chromobox 8 [Source:MGI Symbol;Acc:MGI:1353589]	-0.467943	0.00103569	0.0382783
Zfp947	zinc finger protein 947 [Source:MGI Symbol;Acc:MGI:3646759]	-1.00586	0.0010342	0.0382783
Ajap1	adherens junction associated protein 1 [Source:MGI Symbol;Acc:MGI:2685419]	-0.404272	0.00103687	0.0382783
Upb1	ureidopropionase, beta [Source:MGI Symbol;Acc:MGI:2143535]	-1.28529	0.0010399	0.0382969
Pde1a	phosphodiesterase 1A, calmodulin-dependent [Source:MGI Symbol;Acc:MGI:1201792]	0.734592	0.00105924	0.038915
Rgs14	regulator of G-protein signaling 14 [Source:MGI Symbol;Acc:MGI:1859709]	-0.767582	0.00106313	0.0389636
C2cd2l	C2 calcium-dependent domain containing 2-like [Source:MGI Symbol;Acc:MGI:1919014]	-0.501837	0.00106618	0.038981
2010204K13Rik	RIKEN cDNA 2010204K13 gene [Source:MGI Symbol;Acc:MGI:1922859]	-0.834253	0.00107813	0.0393234
Npbwr1	neuropeptides B/W receptor 1 [Source:MGI Symbol;Acc:MGI:891989]	0.900483	0.00108376	0.0394339
Capn3	calpain 3 [Source:MGI Symbol;Acc:MGI:107437]	0.547491	0.00108822	0.0395013
Sh2d5	SH2 domain containing 5 [Source:MGI Symbol;Acc:MGI:2446215]	-0.698033	0.00109246	0.0395606
Hmha1	histocompatibility (minor) HA-1 [Source:MGI Symbol;Acc:MGI:1917969]	0.520417	0.00109633	0.0396062
Fam65b	family with sequence similarity 65, member B [Source:MGI Symbol;Acc:MGI:2444879]	-0.473824	0.00110406	0.0397907
Clcnka	chloride channel, voltage-sensitive Ka [Source:MGI Symbol;Acc:MGI:1329026]	1.31601	0.00111009	0.0399133
Fndc1	fibronectin type III domain containing 1 [Source:MGI Symbol;Acc:MGI:1915905]	-0.789532	0.00112353	0.0403011
Sec14l1	SEC14-like lipid binding 1 [Source:MGI Symbol;Acc:MGI:1921386]	-0.37885	0.00115026	0.0411623
Clstn2	calsyntenin 2 [Source:MGI Symbol;Acc:MGI:1929897]	0.455525	0.00116578	0.0416197
Gpr88	G-protein coupled receptor 88 [Source:MGI Symbol;Acc:MGI:1927653]	-1.3591	0.00119073	0.0424108
Tcf7	transcription factor 7, T cell specific [Source:MGI Symbol;Acc:MGI:98507]	-0.759896	0.00121718	0.0430496
Itgbl1	integrin, beta-like 1 [Source:MGI Symbol;Acc:MGI:2443439]	0.960762	0.00121459	0.0430496
Strip2	striatin interacting protein 2 [Source:MGI Symbol;Acc:MGI:2444363]	-0.586326	0.00121669	0.0430496
Rasl10b	RAS-like, family 10, member B [Source:MGI Symbol;Acc:MGI:2685575]	-0.542209	0.00122879	0.0430588
4833422C13Rik	RIKEN cDNA 4833422C13 gene [Source:MGI Symbol;Acc:MGI:3603826]	0.571267	0.00122077	0.0430588
2700081O15Rik	RIKEN cDNA 2700081O15 gene [Source:MGI Symbol;Acc:MGI:1919667]	0.339817	0.00122513	0.0430588
Wfs1	Wolfram syndrome 1 homolog (human) [Source:MGI Symbol;Acc:MGI:1328355]	-0.399367	0.00122628	0.0430588
Styk1	serine/threonine/tyrosine kinase 1 [Source:MGI Symbol;Acc:MGI:2141396]	-1.31255	0.00123189	0.0430679
Neurod2	neurogenic differentiation 2 [Source:MGI Symbol;Acc:MGI:107755]	0.633844	0.00127833	0.0445887
Perm1	PPARGC1 and ESRR induced regulator, muscle 1 [Source:MGI Symbol;Acc:MGI:1921433]	-0.778699	0.0012838	0.0446768
Gm11762	predicted gene 11762 [Source:MGI Symbol;Acc:MGI:3651277]	0.992688	0.00128844	0.0447356
Itgb1bp1	integrin beta 1 binding protein 1 [Source:MGI Symbol;Acc:MGI:1306802]	-0.825947	0.00130498	0.0448524
Boc	biregional cell adhesion molecule-related/down-regulated by oncogenes (Cdon) binding protein [Source:MGI Symbol;Acc:MGI:2151153]	0.647338	0.00130658	0.0448524
Crybg3	beta-gamma crystallin domain containing 3 [Source:MGI Symbol;Acc:MGI:2676311]	-0.599359	0.00130043	0.0448524
Tcf15	transcription factor 15 [Source:MGI Symbol;Acc:MGI:104664]	-1.12708	0.00130332	0.0448524
Pthlh	parathyroid hormone-like peptide [Source:MGI Symbol;Acc:MGI:97800]	-0.770703	0.00130522	0.0448524
Snhg8	small nucleolar RNA host gene 8 [Source:MGI Symbol;Acc:MGI:1917145]	-0.500294	0.00131333	0.0449824
Lingo3	leucine rich repeat and Ig domain containing 3 [Source:MGI Symbol;Acc:MGI:3609246]	-0.628447	0.00133133	0.0452246
Il6ra	interleukin 6 receptor, alpha [Source:MGI Symbol;Acc:MGI:105304]	0.569701	0.00133233	0.0452246
Myadm	myeloid-associated differentiation marker [Source:MGI Symbol;Acc:MGI:1355332]	0.399129	0.00132776	0.0452246
Filip1	filamin A interacting protein 1 [Source:MGI Symbol;Acc:MGI:1917848]	-0.609075	0.00132391	0.0452246
Dkk3	dickkopf WNT signaling pathway inhibitor 3 [Source:MGI Symbol;Acc:MGI:1354952]	0.572318	0.00137506	0.0465709
Tmem45a	transmembrane protein 45a [Source:MGI Symbol;Acc:MGI:1913122]	0.665271	0.0014076	0.0475234
Cdca7	cell division cycle associated 7 [Source:MGI Symbol;Acc:MGI:1914203]	-0.834154	0.00140945	0.0475234
Cxcl16	chemokine (C-X-C motif) ligand 16 [Source:MGI Symbol;Acc:MGI:1932682]	0.929267	0.00142588	0.047971
Gpr183	G protein-coupled receptor 183 [Source:MGI Symbol;Acc:MGI:2442034]	0.587672	0.00143651	0.0480653
Hbegf	heparin-binding EGF-like growth factor [Source:MGI Symbol;Acc:MGI:96070]	-0.459515	0.00144052	0.0480653
Snx25	sorting nexin 25 [Source:MGI Symbol;Acc:MGI:2142610]	-0.352767	0.00143464	0.0480653
Pou3f4	POU domain, class 3, transcription factor 4 [Source:MGI Symbol;Acc:MGI:101894]	-0.692772	0.00144136	0.0480653
Cyth4	cytohesin 4 [Source:MGI Symbol;Acc:MGI:2441702]	0.342698	0.00146717	0.0488187
Ap5b1	adaptor-related protein complex 5, beta 1 subunit [Source:MGI Symbol;Acc:MGI:2685808]	0.454937	0.00148867	0.0494257
Prc1	protein regulator of cytokinesis 1 [Source:MGI Symbol;Acc:MGI:1858961]	-0.73338	0.00150928	0.0500005
Ncf1	neutrophil cytosolic factor 1 [Source:MGI Symbol;Acc:MGI:97283]	0.407597	0.00151391	0.0500051
P2ry6	pyrimidinergic receptor P2Y, G-protein coupled, 6 [Source:MGI Symbol;Acc:MGI:2673874]	0.673453	0.00151601	0.0500051
Rin1	Ras and Rab interactor 1 [Source:MGI Symbol;Acc:MGI:2385695]	-0.568255	0.00152401	0.05016
Tbc1d10c	TBC1 domain family, member 10c [Source:MGI Symbol;Acc:MGI:1922072]	-1.055	0.00154506	0.0505241
Sema3f	sema domain, immunoglobulin domain (Ig), short basic domain, secreted, (semaphorin) 3F [Source:MGI Symbol;Acc:MGI:1096347]	-0.600792	0.00154334	0.0505241
Btk	Bruton agammaglobulinemia tyrosine kinase [Source:MGI Symbol;Acc:MGI:88216]	0.66289	0.0015449	0.0505241
Sertad4	SERTA domain containing 4 [Source:MGI Symbol;Acc:MGI:2443496]	-0.496853	0.0015644	0.0510466
Lcat	lecithin cholesterol acyltransferase [Source:MGI Symbol;Acc:MGI:96755]	0.625084	0.00156925	0.051095
BC089491	NA	-1.08363	0.00157388	0.0511359
Bmp3	bone morphogenetic protein 3 [Source:MGI Symbol;Acc:MGI:88179]	1.01431	0.00159411	0.0516569
Abhd11os	abhydrolase domain containing 11, opposite strand [Source:MGI Symbol;Acc:MGI:1917062]	-1.32237	0.00159672	0.0516569
Crabp1	cellular retinoic acid binding protein I [Source:MGI Symbol;Acc:MGI:88490]	-1.42006	0.00160665	0.0518673
Per3	period circadian clock 3 [Source:MGI Symbol;Acc:MGI:1277134]	-0.328819	0.00162109	0.0522226
Dpp4	dipeptidylpeptidase 4 [Source:MGI Symbol;Acc:MGI:94919]	0.842089	0.0016378	0.0526492
Epdr1	ependymin related protein 1 (zebrafish) [Source:MGI Symbol;Acc:MGI:2145369]	0.319705	0.00164884	0.0527803
BC052040	cDNA sequence BC052040 [Source:MGI Symbol;Acc:MGI:3026886]	-0.427917	0.00164659	0.0527803
Zcchc9	zinc finger, CCHC domain containing 9 [Source:MGI Symbol;Acc:MGI:1916335]	-0.363196	0.00166617	0.0529995
Hcls1	hematopoietic cell specific Lyn substrate 1 [Source:MGI Symbol;Acc:MGI:104568]	0.54073	0.00166373	0.0529995
Myo18b	myosin XVIIIb [Source:MGI Symbol;Acc:MGI:1921626]	-0.60828	0.0016636	0.0529995
Hmgn1	high mobility group nucleosomal binding domain 1 [Source:MGI Symbol;Acc:MGI:96120]	-0.492955	0.0016783	0.0531624
Cd274	CD274 antigen [Source:MGI Symbol;Acc:MGI:1926446]	0.645569	0.00167826	0.0531624
Trpc6	transient receptor potential cation channel, subfamily C, member 6 [Source:MGI Symbol;Acc:MGI:109523]	-0.514439	0.00168723	0.053334
Cd68	CD68 antigen [Source:MGI Symbol;Acc:MGI:88342]	0.570193	0.00170155	0.053675
Tpo	thyroid peroxidase [Source:MGI Symbol;Acc:MGI:98813]	-0.9812	0.00173674	0.0546712
Egr2	early growth response 2 [Source:MGI Symbol;Acc:MGI:95296]	-1.83333	0.00174912	0.0549468
Ippk	inositol 1,3,4,5,6-pentakisphosphate 2-kinase [Source:MGI Symbol;Acc:MGI:1922928]	-0.329218	0.00175314	0.0549594
Ccdc88b	coiled-coil domain containing 88B [Source:MGI Symbol;Acc:MGI:1925567]	0.480101	0.00178452	0.0557819
Auts2	autism susceptibility candidate 2 [Source:MGI Symbol;Acc:MGI:1919847]	-0.391594	0.00178673	0.0557819
Rspo2	R-spondin 2 [Source:MGI Symbol;Acc:MGI:1922667]	0.693101	0.00180725	0.0561913
Dtx4	deltex 4, E3 ubiquitin ligase [Source:MGI Symbol;Acc:MGI:2672905]	0.413292	0.00180653	0.0561913
Il1rl2	interleukin 1 receptor-like 2 [Source:MGI Symbol;Acc:MGI:1913107]	0.935118	0.00183579	0.0562678
Ppfia4	protein tyrosine phosphatase, receptor type, f polypeptide (PTPRF), interacting protein (liprin), alpha 4 [Source:MGI Symbol;Acc:MGI:1915757]	-0.313419	0.0018253	0.0562678
Fcer1g	Fc receptor, IgE, high affinity I, gamma polypeptide [Source:MGI Symbol;Acc:MGI:95496]	0.510108	0.00182792	0.0562678
Aldh1l2	aldehyde dehydrogenase 1 family, member L2 [Source:MGI Symbol;Acc:MGI:2444680]	0.504562	0.00183686	0.0562678
Rrp1b	ribosomal RNA processing 1 homolog B (S. cerevisiae) [Source:MGI Symbol;Acc:MGI:1919712]	-0.439286	0.00182954	0.0562678
Pnpla7	patatin-like phospholipase domain containing 7 [Source:MGI Symbol;Acc:MGI:2385325]	0.308421	0.00183908	0.0562678
Anxa3	annexin A3 [Source:MGI Symbol;Acc:MGI:1201378]	0.436711	0.00183937	0.0562678
Arpp21	cyclic AMP-regulated phosphoprotein, 21 [Source:MGI Symbol;Acc:MGI:107562]	-0.945171	0.00183504	0.0562678
Tfr2	transferrin receptor 2 [Source:MGI Symbol;Acc:MGI:1354956]	0.496394	0.00184481	0.0563204
Rcn1	reticulocalbin 1 [Source:MGI Symbol;Acc:MGI:104559]	-0.766067	0.00184991	0.0563629
Slc1a2	solute carrier family 1 (glial high affinity glutamate transporter), member 2 [Source:MGI Symbol;Acc:MGI:101931]	0.531866	0.00186157	0.0566045
Mafb	v-maf musculoaponeurotic fibrosarcoma oncogene family, protein B (avian) [Source:MGI Symbol;Acc:MGI:104555]	0.643378	0.00186693	0.0566538
Lypd1	Ly6/Plaur domain containing 1 [Source:MGI Symbol;Acc:MGI:1919835]	-0.534583	0.0018728	0.0567185
Gm5468	predicted gene 5468 [Source:MGI Symbol;Acc:MGI:3648948]	0.899516	0.00188325	0.0569216
Cbr3	carbonyl reductase 3 [Source:MGI Symbol;Acc:MGI:1309992]	-0.678558	0.00188789	0.0569481
P2rx7	purinergic receptor P2X, ligand-gated ion channel, 7 [Source:MGI Symbol;Acc:MGI:1339957]	0.345619	0.00189485	0.0570448
Psmg4	proteasome (prosome, macropain) assembly chaperone 4 [Source:MGI Symbol;Acc:MGI:1916916]	-0.505904	0.00190433	0.0571035
Shisa9	shisa family member 9 [Source:MGI Symbol;Acc:MGI:1919805]	-0.516973	0.00190325	0.0571035
Smarcd1	SWI/SNF related, matrix associated, actin dependent regulator of chromatin, subfamily d, member 1 [Source:MGI Symbol;Acc:MGI:1933623]	-0.409356	0.00190994	0.0571587
Gjb6	gap junction protein, beta 6 [Source:MGI Symbol;Acc:MGI:107588]	0.393763	0.00192884	0.0576109
Pla2g7	phospholipase A2, group VII (platelet-activating factor acetylhydrolase, plasma) [Source:MGI Symbol;Acc:MGI:1351327]	0.345568	0.0019457	0.0580001
Tpd52l1	tumor protein D52-like 1 [Source:MGI Symbol;Acc:MGI:1298386]	-0.625664	0.0019726	0.0586867
Zbtb18	zinc finger and BTB domain containing 18 [Source:MGI Symbol;Acc:MGI:1353609]	0.584722	0.00198637	0.0589809
Cdk1	cyclin-dependent kinase 1 [Source:MGI Symbol;Acc:MGI:88351]	-0.941533	0.0020092	0.059426
Ago4	argonaute RISC catalytic subunit 4 [Source:MGI Symbol;Acc:MGI:1924100]	-0.509919	0.00200898	0.059426
Adam1a	a disintegrin and metallopeptidase domain 1a [Source:MGI Symbol;Acc:MGI:2429504]	-0.676806	0.00201632	0.0595206
Fam222a	family with sequence similarity 222, member A [Source:MGI Symbol;Acc:MGI:3605543]	-0.654335	0.00203697	0.0600134
Tph1	tryptophan hydroxylase 1 [Source:MGI Symbol;Acc:MGI:98796]	2.56612	0.00204264	0.060064
Dnah1	dynein, axonemal, heavy chain 1 [Source:MGI Symbol;Acc:MGI:107721]	-0.674685	0.00206729	0.0605796
Smad3	SMAD family member 3 [Source:MGI Symbol;Acc:MGI:1201674]	-0.367083	0.00206816	0.0605796
Tacr1	tachykinin receptor 1 [Source:MGI Symbol;Acc:MGI:98475]	-0.931579	0.00210072	0.0614146
Oplah	5-oxoprolinase (ATP-hydrolysing) [Source:MGI Symbol;Acc:MGI:1922725]	0.264071	0.00210938	0.0615493
Sh3tc1	SH3 domain and tetratricopeptide repeats 1 [Source:MGI Symbol;Acc:MGI:2678949]	0.536568	0.00212794	0.0618528
Lpcat2	lysophosphatidylcholine acyltransferase 2 [Source:MGI Symbol;Acc:MGI:3606214]	0.371494	0.00212498	0.0618528
Elmo1	engulfment and cell motility 1 [Source:MGI Symbol;Acc:MGI:2153044]	-0.414865	0.00214248	0.0621565
Ablim2	actin-binding LIM protein 2 [Source:MGI Symbol;Acc:MGI:2385758]	-0.713605	0.00215391	0.0623689
Vwa5a	von Willebrand factor A domain containing 5A [Source:MGI Symbol;Acc:MGI:1915026]	0.531958	0.00216525	0.0625779
Krt77	keratin 77 [Source:MGI Symbol;Acc:MGI:3588209]	-0.970688	0.00217698	0.0627971
Ak4	adenylate kinase 4 [Source:MGI Symbol;Acc:MGI:87979]	0.421019	0.00218733	0.062976
D630041G03Rik	NA	0.663826	0.00220666	0.0634061
Rhou	ras homolog family member U [Source:MGI Symbol;Acc:MGI:1916831]	0.360275	0.00221063	0.0634061
Fgf16	fibroblast growth factor 16 [Source:MGI Symbol;Acc:MGI:1931627]	-1.26828	0.0022183	0.0635062
Neto2	neuropilin (NRP) and tolloid (TLL)-like 2 [Source:MGI Symbol;Acc:MGI:1921763]	-0.65385	0.00222474	0.0635705
Gm20743	predicted gene, 20743 [Source:MGI Symbol;Acc:MGI:5434099]	0.850279	0.00223561	0.0637612
Icosl	icos ligand [Source:MGI Symbol;Acc:MGI:1354701]	0.611666	0.00224605	0.0639386
1810020O05Rik	Riken cDNA 1810020O05 gene [Source:MGI Symbol;Acc:MGI:3586838]	-1.20931	0.00225246	0.0640012
Rab40b	Rab40B, member RAS oncogene family [Source:MGI Symbol;Acc:MGI:2183451]	-0.503696	0.00227029	0.064387
Gm5086	predicted gene 5086 [Source:MGI Symbol;Acc:MGI:3644417]	0.825828	0.00229035	0.064835
Rab3il1	RAB3A interacting protein (rabin3)-like 1 [Source:MGI Symbol;Acc:MGI:1922010]	0.367973	0.00229614	0.0648778
Pak7	p21 protein (Cdc42/Rac)-activated kinase 7 [Source:MGI Symbol;Acc:MGI:1920334]	0.710553	0.00230637	0.0650457
Sgsh	N-sulfoglucosamine sulfohydrolase (sulfamidase) [Source:MGI Symbol;Acc:MGI:1350341]	0.403554	0.00232115	0.0650527
Cadps	Ca2+-dependent secretion activator [Source:MGI Symbol;Acc:MGI:1350922]	0.511123	0.00231379	0.0650527
Ntsr1	neurotensin receptor 1 [Source:MGI Symbol;Acc:MGI:97386]	0.581111	0.00232377	0.0650527
Large	NA	0.326401	0.00232328	0.0650527
Csf1	colony stimulating factor 1 (macrophage) [Source:MGI Symbol;Acc:MGI:1339753]	0.348653	0.00234206	0.065444
Arhgap6	Rho GTPase activating protein 6 [Source:MGI Symbol;Acc:MGI:1196332]	-1.07098	0.00237754	0.0663133
Fzd5	frizzled class receptor 5 [Source:MGI Symbol;Acc:MGI:108571]	-0.601496	0.00238748	0.0663576
Arhgap29	Rho GTPase activating protein 29 [Source:MGI Symbol;Acc:MGI:2443818]	0.590789	0.00238788	0.0663576
Spry2	sprouty homolog 2 (Drosophila) [Source:MGI Symbol;Acc:MGI:1345138]	-0.406627	0.00239363	0.0663959
Fgf23	fibroblast growth factor 23 [Source:MGI Symbol;Acc:MGI:1891427]	1.13689	0.0024159	0.0667695
Shisa5	shisa family member 5 [Source:MGI Symbol;Acc:MGI:1915044]	0.375252	0.00241446	0.0667695
Cplx3	complexin 3 [Source:MGI Symbol;Acc:MGI:2384571]	0.881332	0.00242209	0.0668187
Adra2b	adrenergic receptor, alpha 2b [Source:MGI Symbol;Acc:MGI:87935]	-1.3862	0.00246639	0.0679174
Htr5a	5-hydroxytryptamine (serotonin) receptor 5A [Source:MGI Symbol;Acc:MGI:96283]	0.636753	0.00247292	0.0679739
Adcy7	adenylate cyclase 7 [Source:MGI Symbol;Acc:MGI:102891]	0.680571	0.00247902	0.0680183
Lrp1	low density lipoprotein receptor-related protein 1 [Source:MGI Symbol;Acc:MGI:96828]	0.376328	0.00251332	0.068835
Six3os1	SIX homeobox 3, opposite strand 1 [Source:MGI Symbol;Acc:MGI:1925118]	-1.23994	0.00256369	0.0700882
Cx3cr1	chemokine (C-X3-C motif) receptor 1 [Source:MGI Symbol;Acc:MGI:1333815]	0.342243	0.00259412	0.0707925
Hes7	hairy and enhancer of split 7 (Drosophila) [Source:MGI Symbol;Acc:MGI:2135679]	0.970614	0.00260808	0.0709808
Prph	peripherin [Source:MGI Symbol;Acc:MGI:97774]	1.15113	0.00261038	0.0709808
Fgf3	fibroblast growth factor 3 [Source:MGI Symbol;Acc:MGI:95517]	-1.83073	0.00263652	0.0715632
Th	tyrosine hydroxylase [Source:MGI Symbol;Acc:MGI:98735]	-3.11532	0.00267537	0.0724881
Ccdc134	coiled-coil domain containing 134 [Source:MGI Symbol;Acc:MGI:1923707]	-0.439878	0.00268122	0.0725171
2900079G21Rik	RIKEN cDNA 2900079G21 gene [Source:MGI Symbol;Acc:MGI:1920268]	-0.535534	0.00270163	0.0729393
Baiap2	brain-specific angiogenesis inhibitor 1-associated protein 2 [Source:MGI Symbol;Acc:MGI:2137336]	-0.548182	0.00274021	0.0737184
Hmgn2	high mobility group nucleosomal binding domain 2 [Source:MGI Symbol;Acc:MGI:96136]	-0.457345	0.00273951	0.0737184
Ebf1	early B cell factor 1 [Source:MGI Symbol;Acc:MGI:95275]	-0.792699	0.00276753	0.0743218
Srgap1	SLIT-ROBO Rho GTPase activating protein 1 [Source:MGI Symbol;Acc:MGI:2152936]	-0.624167	0.00278443	0.0745117
Tmem231	transmembrane protein 231 [Source:MGI Symbol;Acc:MGI:2685024]	-0.414014	0.00278074	0.0745117
Gm38426	NA	-0.943151	0.00279576	0.0746832
Rbck1	RanBP-type and C3HC4-type zinc finger containing 1 [Source:MGI Symbol;Acc:MGI:1344372]	-0.39879	0.00281149	0.0749715
Zfp503	zinc finger protein 503 [Source:MGI Symbol;Acc:MGI:1353644]	-0.900141	0.00282931	0.0751773
Nfib	nuclear factor I/B [Source:MGI Symbol;Acc:MGI:103188]	0.42109	0.00283408	0.0751773
Rap1gap	Rap1 GTPase-activating protein [Source:MGI Symbol;Acc:MGI:109338]	-0.524123	0.00283006	0.0751773
Cyp2a5	cytochrome P450, family 2, subfamily a, polypeptide 5 [Source:MGI Symbol;Acc:MGI:88597]	-3.21856	0.00284565	0.0753526
Lrrtm3	leucine rich repeat transmembrane neuronal 3 [Source:MGI Symbol;Acc:MGI:2389177]	-0.47885	0.00285993	0.0755989
Hap1	huntingtin-associated protein 1 [Source:MGI Symbol;Acc:MGI:1261831]	-0.767597	0.00287983	0.0757459
Klf6	Kruppel-like factor 6 [Source:MGI Symbol;Acc:MGI:1346318]	0.491944	0.00287579	0.0757459
Cwh43	cell wall biogenesis 43 C-terminal homolog [Source:MGI Symbol;Acc:MGI:2444131]	0.847061	0.00288928	0.0757459
Siglech	sialic acid binding Ig-like lectin H [Source:MGI Symbol;Acc:MGI:2443256]	0.356575	0.00289046	0.0757459
Slc7a5	solute carrier family 7 (cationic amino acid transporter, y+ system), member 5 [Source:MGI Symbol;Acc:MGI:1298205]	0.315077	0.0028856	0.0757459
Hrh3	histamine receptor H3 [Source:MGI Symbol;Acc:MGI:2139279]	-0.564027	0.00289593	0.0757585
Traf3ip3	TRAF3 interacting protein 3 [Source:MGI Symbol;Acc:MGI:2441706]	0.678544	0.00291981	0.0762518
Rundc1	RUN domain containing 1 [Source:MGI Symbol;Acc:MGI:2144506]	-0.427751	0.00292643	0.0762933
Tmem164	transmembrane protein 164 [Source:MGI Symbol;Acc:MGI:2148020]	-0.376686	0.0029509	0.0767994
Lrrc57	leucine rich repeat containing 57 [Source:MGI Symbol;Acc:MGI:1913856]	0.364589	0.00297205	0.0772172
Ifih1	interferon induced with helicase C domain 1 [Source:MGI Symbol;Acc:MGI:1918836]	0.578912	0.00297825	0.0772461
Wdr54	WD repeat domain 54 [Source:MGI Symbol;Acc:MGI:1922909]	-0.557812	0.00299765	0.077599
Trpm4	transient receptor potential cation channel, subfamily M, member 4 [Source:MGI Symbol;Acc:MGI:1915917]	0.517819	0.00300208	0.077599
Lcp2	lymphocyte cytosolic protein 2 [Source:MGI Symbol;Acc:MGI:1321402]	0.492702	0.00302754	0.0778118
Acsl5	acyl-CoA synthetase long-chain family member 5 [Source:MGI Symbol;Acc:MGI:1919129]	0.50078	0.00303083	0.0778118
Fam210b	family with sequence similarity 210, member B [Source:MGI Symbol;Acc:MGI:1914267]	-0.371562	0.00301611	0.0778118
Pak1	p21 protein (Cdc42/Rac)-activated kinase 1 [Source:MGI Symbol;Acc:MGI:1339975]	0.486894	0.00302447	0.0778118
Acox3	acyl-Coenzyme A oxidase 3, pristanoyl [Source:MGI Symbol;Acc:MGI:1933156]	0.351556	0.0030383	0.0778717
Khdrbs2	KH domain containing, RNA binding, signal transduction associated 2 [Source:MGI Symbol;Acc:MGI:2159649]	-0.53516	0.00308802	0.0784409
Gulp1	GULP, engulfment adaptor PTB domain containing 1 [Source:MGI Symbol;Acc:MGI:1920407]	-0.621994	0.00307993	0.0784409
Krt73	keratin 73 [Source:MGI Symbol;Acc:MGI:3607712]	0.723876	0.00308604	0.0784409
Arhgef26	Rho guanine nucleotide exchange factor (GEF) 26 [Source:MGI Symbol;Acc:MGI:1918053]	0.391405	0.00308384	0.0784409
Adora3	adenosine A3 receptor [Source:MGI Symbol;Acc:MGI:104847]	0.837928	0.00309152	0.0784409
Tspan5	tetraspanin 5 [Source:MGI Symbol;Acc:MGI:1928096]	0.365419	0.00307852	0.0784409
Me1	malic enzyme 1, NADP(+)-dependent, cytosolic [Source:MGI Symbol;Acc:MGI:97043]	0.302513	0.00310039	0.0785345
Rpl3l	ribosomal protein L3-like [Source:MGI Symbol;Acc:MGI:1913461]	-0.997635	0.00310887	0.0786182
Lgals9	lectin, galactose binding, soluble 9 [Source:MGI Symbol;Acc:MGI:109496]	0.372595	0.00312083	0.0787571
March11	membrane-associated ring finger (C3HC4) 11 [Source:MGI Symbol;Acc:MGI:3608327]	-0.52118	0.00312704	0.0787571
Vstm2l	V-set and transmembrane domain containing 2-like [Source:MGI Symbol;Acc:MGI:2685537]	-0.542031	0.00313186	0.0787571
Ifi44	interferon-induced protein 44 [Source:MGI Symbol;Acc:MGI:2443016]	0.936796	0.00313513	0.0787571
Kdm3a	lysine (K)-specific demethylase 3A [Source:MGI Symbol;Acc:MGI:98847]	-0.504737	0.00317034	0.07951
Gpr84	G protein-coupled receptor 84 [Source:MGI Symbol;Acc:MGI:1934129]	0.738799	0.00318029	0.0796281
Celsr2	cadherin, EGF LAG seven-pass G-type receptor 2 [Source:MGI Symbol;Acc:MGI:1858235]	0.412663	0.00319293	0.0798128
Melk	maternal embryonic leucine zipper kinase [Source:MGI Symbol;Acc:MGI:106924]	-0.951269	0.00325968	0.0813472
Sypl2	synaptophysin-like 2 [Source:MGI Symbol;Acc:MGI:1328311]	0.552364	0.00329746	0.0821548
Gdpd5	glycerophosphodiester phosphodiesterase domain containing 5 [Source:MGI Symbol;Acc:MGI:2686926]	-0.400855	0.00336418	0.0836798
Gli2	GLI-Kruppel family member GLI2 [Source:MGI Symbol;Acc:MGI:95728]	0.380757	0.0033722	0.083742
Mei4	meiotic double-stranded break formation protein 4 [Source:MGI Symbol;Acc:MGI:1922283]	-1.29499	0.00338655	0.083961
Meis1	Meis homeobox 1 [Source:MGI Symbol;Acc:MGI:104717]	-1.24692	0.00339666	0.0840741
Sik1	salt inducible kinase 1 [Source:MGI Symbol;Acc:MGI:104754]	-0.788568	0.0034152	0.0842156
Galnt13	UDP-N-acetyl-alpha-D-galactosamine:polypeptide N-acetylgalactosaminyltransferase 13 [Source:MGI Symbol;Acc:MGI:2139447]	-0.625099	0.00341348	0.0842156
H2afx	H2A histone family, member X [Source:MGI Symbol;Acc:MGI:102688]	-0.340258	0.00341902	0.0842156
Wfdc18	WAP four-disulfide core domain 18 [Source:MGI Symbol;Acc:MGI:107506]	-0.874077	0.00344921	0.0848214
Vps8	VPS8 CORVET complex subunit [Source:MGI Symbol;Acc:MGI:2146407]	0.269771	0.00346845	0.0851565
Fam198b	family with sequence similarity 198, member B [Source:MGI Symbol;Acc:MGI:1915909]	-0.684783	0.00349833	0.0857516
Cpn1	carboxypeptidase N, polypeptide 1 [Source:MGI Symbol;Acc:MGI:2135874]	-0.893571	0.00351473	0.0860146
Bag5	BCL2-associated athanogene 5 [Source:MGI Symbol;Acc:MGI:1917619]	-0.374493	0.00352526	0.0861333
Kdm4b	lysine (K)-specific demethylase 4B [Source:MGI Symbol;Acc:MGI:2442355]	-0.322431	0.00353227	0.0861657
Chd5	chromodomain helicase DNA binding protein 5 [Source:MGI Symbol;Acc:MGI:3036258]	0.408314	0.00354214	0.086268
Prss35	protease, serine 35 [Source:MGI Symbol;Acc:MGI:2444800]	0.485439	0.00354808	0.086274
Vrk1	vaccinia related kinase 1 [Source:MGI Symbol;Acc:MGI:1261847]	-0.614611	0.00360213	0.0874481
Ngb	neuroglobin [Source:MGI Symbol;Acc:MGI:2151886]	-1.28818	0.00360932	0.0874828
Pard3	par-3 family cell polarity regulator [Source:MGI Symbol;Acc:MGI:2135608]	-0.443637	0.00366746	0.0887502
Tef	thyrotroph embryonic factor [Source:MGI Symbol;Acc:MGI:98663]	-0.276598	0.00368638	0.0889244
C1qtnf4	C1q and tumor necrosis factor related protein 4 [Source:MGI Symbol;Acc:MGI:1914695]	-0.35828	0.00368223	0.0889244
Dock10	dedicator of cytokinesis 10 [Source:MGI Symbol;Acc:MGI:2146320]	-0.430612	0.0037099	0.0889598
Tmem65	transmembrane protein 65 [Source:MGI Symbol;Acc:MGI:1922118]	0.501354	0.0037113	0.0889598
Gsg1l	GSG1-like [Source:MGI Symbol;Acc:MGI:2685483]	-0.58998	0.00370132	0.0889598
BC023829	NA	-0.27873	0.00370623	0.0889598
Rnf130	ring finger protein 130 [Source:MGI Symbol;Acc:MGI:1891717]	0.344291	0.00372245	0.0890863
Ccdc27	coiled-coil domain containing 27 [Source:MGI Symbol;Acc:MGI:2685881]	1.11332	0.00373432	0.0892296
Aox1	aldehyde oxidase 1 [Source:MGI Symbol;Acc:MGI:88035]	0.351993	0.00375808	0.0894979
Satb1	special AT-rich sequence binding protein 1 [Source:MGI Symbol;Acc:MGI:105084]	0.805752	0.00376324	0.0894979
1700024P16Rik	RIKEN cDNA 1700024P16 gene [Source:MGI Symbol;Acc:MGI:2685466]	-0.929074	0.00376284	0.0894979
6530403H02Rik	RIKEN cDNA 6530403H02 gene [Source:MGI Symbol;Acc:MGI:2444638]	-0.932966	0.00379039	0.0900024
Ccdc88c	coiled-coil domain containing 88C [Source:MGI Symbol;Acc:MGI:1915589]	-0.542842	0.00380213	0.0901401
Dmkn	dermokine [Source:MGI Symbol;Acc:MGI:1920962]	-1.28293	0.00383601	0.0908016
Id4	inhibitor of DNA binding 4 [Source:MGI Symbol;Acc:MGI:99414]	-0.676222	0.00390108	0.0916065
Zswim6	zinc finger SWIM-type containing 6 [Source:MGI Symbol;Acc:MGI:1914513]	-0.545866	0.00387897	0.0916065
Fbxl16	F-box and leucine-rich repeat protein 16 [Source:MGI Symbol;Acc:MGI:2448488]	-0.444955	0.00388453	0.0916065
Slc25a25	solute carrier family 25 (mitochondrial carrier, phosphate carrier), member 25 [Source:MGI Symbol;Acc:MGI:1915913]	-0.352267	0.00390624	0.0916065
Ogfr	opioid growth factor receptor [Source:MGI Symbol;Acc:MGI:1919325]	-0.449151	0.00389813	0.0916065
Trh	thyrotropin releasing hormone [Source:MGI Symbol;Acc:MGI:98823]	-3.04317	0.00390004	0.0916065
Sox11	SRY (sex determining region Y)-box 11 [Source:MGI Symbol;Acc:MGI:98359]	-0.435258	0.00392814	0.09196
Grasp	GRP1 (general receptor for phosphoinositides 1)-associated scaffold protein [Source:MGI Symbol;Acc:MGI:1860303]	-0.410327	0.00393344	0.09196
Grik4	glutamate receptor, ionotropic, kainate 4 [Source:MGI Symbol;Acc:MGI:95817]	0.483322	0.00395386	0.0922951
Gm5820	NA	0.705635	0.00400366	0.0933142
Ttc22	tetratricopeptide repeat domain 22 [Source:MGI Symbol;Acc:MGI:3045307]	-0.963359	0.0040118	0.0933605
Gm13889	predicted gene 13889 [Source:MGI Symbol;Acc:MGI:3652053]	-0.605613	0.00402106	0.0933628
Zcchc12	zinc finger, CCHC domain containing 12 [Source:MGI Symbol;Acc:MGI:1919943]	-0.948114	0.00402421	0.0933628
Greb1l	growth regulation by estrogen in breast cancer-like [Source:MGI Symbol;Acc:MGI:3576497]	0.642643	0.00403438	0.093456
Cttnbp2	cortactin binding protein 2 [Source:MGI Symbol;Acc:MGI:1353467]	-0.310271	0.00405738	0.0938456
Rfx3	regulatory factor X, 3 (influences HLA class II expression) [Source:MGI Symbol;Acc:MGI:106582]	-0.518967	0.00408073	0.0942419
Mpped2	metallophosphoesterase domain containing 2 [Source:MGI Symbol;Acc:MGI:1924265]	-0.446401	0.00411731	0.0949423
Ms4a6c	membrane-spanning 4-domains, subfamily A, member 6C [Source:MGI Symbol;Acc:MGI:2385644]	0.822458	0.00415179	0.0951331
Plcxd1	phosphatidylinositol-specific phospholipase C, X domain containing 1 [Source:MGI Symbol;Acc:MGI:2685422]	-0.620048	0.00414492	0.0951331
Prdm5	PR domain containing 5 [Source:MGI Symbol;Acc:MGI:1918029]	-0.499747	0.00415006	0.0951331
Edem1	ER degradation enhancer, mannosidase alpha-like 1 [Source:MGI Symbol;Acc:MGI:2180139]	0.299021	0.00415072	0.0951331
Mansc1	MANSC domain containing 1 [Source:MGI Symbol;Acc:MGI:1914979]	0.493107	0.00415694	0.0951331
Nsg2	neuron specific gene family member 2 [Source:MGI Symbol;Acc:MGI:1202070]	-0.388178	0.00418851	0.0955674
Sgcz	sarcoglycan zeta [Source:MGI Symbol;Acc:MGI:2388820]	-0.623957	0.00418792	0.0955674
Spock1	sparc/osteonectin, cwcv and kazal-like domains proteoglycan 1 [Source:MGI Symbol;Acc:MGI:105371]	0.48745	0.00422796	0.0960627
Baalc	brain and acute leukemia, cytoplasmic [Source:MGI Symbol;Acc:MGI:1928704]	0.389765	0.00423422	0.0960627
Celf3	CUGBP, Elav-like family member 3 [Source:MGI Symbol;Acc:MGI:1926034]	-0.353976	0.00423555	0.0960627
Eomes	eomesodermin [Source:MGI Symbol;Acc:MGI:1201683]	-3.38613	0.00422671	0.0960627
Atrnl1	attractin like 1 [Source:MGI Symbol;Acc:MGI:2147749]	0.473085	0.00427639	0.0966064
Tmem159	transmembrane protein 159 [Source:MGI Symbol;Acc:MGI:1925752]	0.366054	0.00427862	0.0966064
Camkv	CaM kinase-like vesicle-associated [Source:MGI Symbol;Acc:MGI:2384296]	-0.496041	0.00426859	0.0966064
Foxp2	forkhead box P2 [Source:MGI Symbol;Acc:MGI:2148705]	-0.813491	0.00429748	0.0967897
Ces1d	carboxylesterase 1D [Source:MGI Symbol;Acc:MGI:2148202]	-1.49324	0.0042995	0.0967897
Nod2	nucleotide-binding oligomerization domain containing 2 [Source:MGI Symbol;Acc:MGI:2429397]	-0.831349	0.00430687	0.096812
Asic2	acid-sensing (proton-gated) ion channel 2 [Source:MGI Symbol;Acc:MGI:1100867]	0.379823	0.00431404	0.0968297
Prkab2	protein kinase, AMP-activated, beta 2 non-catalytic subunit [Source:MGI Symbol;Acc:MGI:1336185]	0.387308	0.00435506	0.097606
Tlr13	toll-like receptor 13 [Source:MGI Symbol;Acc:MGI:3045213]	0.660951	0.0043642	0.0976667
Gpr83	G protein-coupled receptor 83 [Source:MGI Symbol;Acc:MGI:95712]	-0.647556	0.00439076	0.0981163
Ap1s2	adaptor-related protein complex 1, sigma 2 subunit [Source:MGI Symbol;Acc:MGI:1889383]	-0.706205	0.00442227	0.0986751
Slc22a4	solute carrier family 22 (organic cation transporter), member 4 [Source:MGI Symbol;Acc:MGI:1353479]	0.565212	0.00445051	0.099014
Sorcs2	sortilin-related VPS10 domain containing receptor 2 [Source:MGI Symbol;Acc:MGI:1932289]	-0.352113	0.0044504	0.099014
Ppp1r2	protein phosphatase 1, regulatory (inhibitor) subunit 2 [Source:MGI Symbol;Acc:MGI:1914099]	-0.476585	0.00448967	0.0997391
Itga5	integrin alpha 5 (fibronectin receptor alpha) [Source:MGI Symbol;Acc:MGI:96604]	-1.01098	0.00449928	0.0997702
Prss12	protease, serine 12 neurotrypsin (motopsin) [Source:MGI Symbol;Acc:MGI:1100881]	0.661382	0.004509	0.0997702
Hrk	harakiri, BCL2 interacting protein (contains only BH3 domain) [Source:MGI Symbol;Acc:MGI:1201608]	0.571924	0.0045108	0.0997702
B430212C06Rik	RIKEN cDNA B430212C06 gene [Source:MGI Symbol;Acc:MGI:2442134]	1.08633	0.00453482	0.100155
Gldn	gliomedin [Source:MGI Symbol;Acc:MGI:2388361]	0.719246	0.00457302	0.100852
Dock8	dedicator of cytokinesis 8 [Source:MGI Symbol;Acc:MGI:1921396]	0.424486	0.00461075	0.101537
C3	complement component 3 [Source:MGI Symbol;Acc:MGI:88227]	0.959395	0.00464504	0.101817
Jun	jun proto-oncogene [Source:MGI Symbol;Acc:MGI:96646]	0.399563	0.00465312	0.101817
Fgfrl1	fibroblast growth factor receptor-like 1 [Source:MGI Symbol;Acc:MGI:2150920]	0.287121	0.00465704	0.101817
Sfxn5	sideroflexin 5 [Source:MGI Symbol;Acc:MGI:2137681]	0.226818	0.004641	0.101817
Cpeb1	cytoplasmic polyadenylation element binding protein 1 [Source:MGI Symbol;Acc:MGI:108442]	0.312685	0.00464398	0.101817
Prdm8	PR domain containing 8 [Source:MGI Symbol;Acc:MGI:1924880]	0.536291	0.00467916	0.102154
Sstr1	somatostatin receptor 1 [Source:MGI Symbol;Acc:MGI:98327]	0.683657	0.00469399	0.10233
Dclk2	doublecortin-like kinase 2 [Source:MGI Symbol;Acc:MGI:1918012]	-0.347076	0.00472768	0.102917
Sv2b	synaptic vesicle glycoprotein 2 b [Source:MGI Symbol;Acc:MGI:1927338]	0.497978	0.00477139	0.10372
Smpd3	sphingomyelin phosphodiesterase 3, neutral [Source:MGI Symbol;Acc:MGI:1927578]	-0.553221	0.0048405	0.105072
9630028B13Rik	RIKEN cDNA 9630028B13 gene [Source:MGI Symbol;Acc:MGI:2442281]	0.784204	0.00492725	0.106386
Ccr6	chemokine (C-C motif) receptor 6 [Source:MGI Symbol;Acc:MGI:1333797]	0.554797	0.00492826	0.106386
Gm38413	NA	-1.3106	0.00492912	0.106386
Pde1c	phosphodiesterase 1C [Source:MGI Symbol;Acc:MGI:108413]	-0.834271	0.00492696	0.106386
Pip4k2c	phosphatidylinositol-5-phosphate 4-kinase, type II, gamma [Source:MGI Symbol;Acc:MGI:2152214]	0.358636	0.00494611	0.106475
Igsf6	immunoglobulin superfamily, member 6 [Source:MGI Symbol;Acc:MGI:1891393]	0.906482	0.00494727	0.106475
Gnal	guanine nucleotide binding protein, alpha stimulating, olfactory type [Source:MGI Symbol;Acc:MGI:95774]	-0.664293	0.00496911	0.106643
Tbc1d25	TBC1 domain family, member 25 [Source:MGI Symbol;Acc:MGI:2444862]	0.318636	0.00496463	0.106643
Lpo	lactoperoxidase [Source:MGI Symbol;Acc:MGI:1923363]	0.883086	0.00498732	0.106882
Fam83h	family with sequence similarity 83, member H [Source:MGI Symbol;Acc:MGI:2145900]	0.67524	0.00500341	0.107076
Rgag4	retrotransposon gag domain containing 4 [Source:MGI Symbol;Acc:MGI:3045324]	-0.402642	0.00502755	0.107441
Parp14	poly (ADP-ribose) polymerase family, member 14 [Source:MGI Symbol;Acc:MGI:1919489]	0.45174	0.00503917	0.107538
Pkig	protein kinase inhibitor, gamma [Source:MGI Symbol;Acc:MGI:1343086]	-0.387632	0.00507336	0.108115
Dock9	dedicator of cytokinesis 9 [Source:MGI Symbol;Acc:MGI:106321]	0.432118	0.00508851	0.108286
Cdhr1	cadherin-related family member 1 [Source:MGI Symbol;Acc:MGI:2157782]	-2.12163	0.00512142	0.108834
Pvrl4	NA	0.607816	0.00516346	0.109574
Epor	erythropoietin receptor [Source:MGI Symbol;Acc:MGI:95408]	-0.659858	0.00520053	0.110206
Mroh7	maestro heat-like repeat family member 7 [Source:MGI Symbol;Acc:MGI:2685873]	-0.785237	0.00526423	0.111401
Uhrf1	ubiquitin-like, containing PHD and RING finger domains, 1 [Source:MGI Symbol;Acc:MGI:1338889]	-0.690812	0.00530414	0.111827
Tln1	talin 1 [Source:MGI Symbol;Acc:MGI:1099832]	0.278032	0.00530648	0.111827
Agbl5	ATP/GTP binding protein-like 5 [Source:MGI Symbol;Acc:MGI:2441745]	-0.383714	0.00530138	0.111827
Cyba	cytochrome b-245, alpha polypeptide [Source:MGI Symbol;Acc:MGI:1316658]	0.487233	0.00532843	0.112134
Ccdc3	coiled-coil domain containing 3 [Source:MGI Symbol;Acc:MGI:1921436]	0.483395	0.00534182	0.11226
Cpe	carboxypeptidase E [Source:MGI Symbol;Acc:MGI:101932]	0.24417	0.00538559	0.113023
Igdcc4	immunoglobulin superfamily, DCC subclass, member 4 [Source:MGI Symbol;Acc:MGI:1858497]	0.42239	0.00540868	0.113351
1110032F04Rik	RIKEN cDNA 1110032F04 gene [Source:MGI Symbol;Acc:MGI:1915975]	0.692836	0.00542521	0.11354
Adamts13	a disintegrin-like and metallopeptidase (reprolysin type) with thrombospondin type 1 motif, 13 [Source:MGI Symbol;Acc:MGI:2685556]	0.67748	0.00545344	0.113974
Mast1	microtubule associated serine/threonine kinase 1 [Source:MGI Symbol;Acc:MGI:1861901]	0.501524	0.00548762	0.11453
Pias3	protein inhibitor of activated STAT 3 [Source:MGI Symbol;Acc:MGI:1913126]	0.333585	0.00550437	0.114722
Syn2	synapsin II [Source:MGI Symbol;Acc:MGI:103020]	0.293326	0.00551984	0.114887
Dgkb	diacylglycerol kinase, beta [Source:MGI Symbol;Acc:MGI:2442474]	-0.740065	0.0055458	0.115111
Bhlhe41	basic helix-loop-helix family, member e41 [Source:MGI Symbol;Acc:MGI:1930704]	-0.34077	0.00554007	0.115111
Lrp4	low density lipoprotein receptor-related protein 4 [Source:MGI Symbol;Acc:MGI:2442252]	0.328935	0.00556577	0.115368
Ppp1ca	protein phosphatase 1, catalytic subunit, alpha isoform [Source:MGI Symbol;Acc:MGI:103016]	-0.490181	0.00561095	0.115988
C630043F03Rik	RIKEN cDNA C630043F03 gene [Source:MGI Symbol;Acc:MGI:1915535]	-0.379422	0.00560996	0.115988
Il4ra	interleukin 4 receptor, alpha [Source:MGI Symbol;Acc:MGI:105367]	0.471101	0.00565526	0.116745
Wnt7a	wingless-type MMTV integration site family, member 7A [Source:MGI Symbol;Acc:MGI:98961]	-0.457851	0.00568322	0.117003
Fxyd2	FXYD domain-containing ion transport regulator 2 [Source:MGI Symbol;Acc:MGI:1195260]	-0.972368	0.00567964	0.117003
Arhgap9	Rho GTPase activating protein 9 [Source:MGI Symbol;Acc:MGI:2143764]	0.696609	0.00572287	0.117359
Nsg1	neuron specific gene family member 1 [Source:MGI Symbol;Acc:MGI:109149]	-0.301236	0.00571761	0.117359
Numbl	numb-like [Source:MGI Symbol;Acc:MGI:894702]	0.345164	0.0057237	0.117359
Mcfd2	multiple coagulation factor deficiency 2 [Source:MGI Symbol;Acc:MGI:2183439]	-0.288293	0.00575793	0.117901
Osbpl1a	oxysterol binding protein-like 1A [Source:MGI Symbol;Acc:MGI:1927551]	0.615152	0.00578217	0.118218
Hirip3	HIRA interacting protein 3 [Source:MGI Symbol;Acc:MGI:2142364]	-0.433685	0.00578897	0.118218
Usp43	ubiquitin specific peptidase 43 [Source:MGI Symbol;Acc:MGI:2444541]	0.8502	0.00583809	0.118901
Capn1	calpain 1 [Source:MGI Symbol;Acc:MGI:88263]	0.352605	0.00583256	0.118901
Slc16a10	solute carrier family 16 (monocarboxylic acid transporters), member 10 [Source:MGI Symbol;Acc:MGI:1919722]	0.579225	0.00584786	0.118941
Nr2f1	nuclear receptor subfamily 2, group F, member 1 [Source:MGI Symbol;Acc:MGI:1352451]	0.697857	0.00591628	0.119531
Ncf4	neutrophil cytosolic factor 4 [Source:MGI Symbol;Acc:MGI:109186]	0.616633	0.00589181	0.119531
Fam171a1	family with sequence similarity 171, member A1 [Source:MGI Symbol;Acc:MGI:2442917]	-0.296725	0.00590428	0.119531
Bmp2k	BMP2 inducible kinase [Source:MGI Symbol;Acc:MGI:2155456]	0.32113	0.00590071	0.119531
Rhcg	Rhesus blood group-associated C glycoprotein [Source:MGI Symbol;Acc:MGI:1888517]	-2.07017	0.00590872	0.119531
2210013O21Rik	RIKEN cDNA 2210013O21 gene [Source:MGI Symbol;Acc:MGI:1917373]	-0.355297	0.00595034	0.120059
Slitrk1	SLIT and NTRK-like family, member 1 [Source:MGI Symbol;Acc:MGI:2679446]	0.506655	0.005972	0.120177
Zfpm2	zinc finger protein, multitype 2 [Source:MGI Symbol;Acc:MGI:1334444]	0.618195	0.00596973	0.120177
6030419C18Rik	RIKEN cDNA 6030419C18 gene [Source:MGI Symbol;Acc:MGI:2442108]	-0.362206	0.00598771	0.120333
Arhgdib	Rho, GDP dissociation inhibitor (GDI) beta [Source:MGI Symbol;Acc:MGI:101940]	-0.716614	0.00599904	0.120401
Rbm24	RNA binding motif protein 24 [Source:MGI Symbol;Acc:MGI:3610364]	-0.474203	0.00602787	0.12082
Htr1d	5-hydroxytryptamine (serotonin) receptor 1D [Source:MGI Symbol;Acc:MGI:96276]	-1.07754	0.00606157	0.121335
Nr4a2	nuclear receptor subfamily 4, group A, member 2 [Source:MGI Symbol;Acc:MGI:1352456]	0.937304	0.00609018	0.121747
Cacng1	calcium channel, voltage-dependent, gamma subunit 1 [Source:MGI Symbol;Acc:MGI:1206582]	-1.38594	0.00610494	0.121874
Chrm4	cholinergic receptor, muscarinic 4 [Source:MGI Symbol;Acc:MGI:88399]	-0.666119	0.00611256	0.121874
Abi3	ABI gene family, member 3 [Source:MGI Symbol;Acc:MGI:1913860]	0.440144	0.00614848	0.122429
Prr7	proline rich 7 (synaptic) [Source:MGI Symbol;Acc:MGI:3487246]	-0.373253	0.00617441	0.122711
Arhgap10	Rho GTPase activating protein 10 [Source:MGI Symbol;Acc:MGI:1925764]	-0.571874	0.00617881	0.122711
Grik2	glutamate receptor, ionotropic, kainate 2 (beta 2) [Source:MGI Symbol;Acc:MGI:95815]	-0.533428	0.00620062	0.122916
Ak5	adenylate kinase 5 [Source:MGI Symbol;Acc:MGI:2677491]	0.455118	0.00622008	0.122916
Gm11837	predicted gene 11837 [Source:MGI Symbol;Acc:MGI:3702175]	-0.766884	0.00621212	0.122916
Itpr2	inositol 1,4,5-triphosphate receptor 2 [Source:MGI Symbol;Acc:MGI:99418]	0.364915	0.00622154	0.122916
Lhx8	LIM homeobox protein 8 [Source:MGI Symbol;Acc:MGI:1096343]	-1.34822	0.0063661	0.12512
Hmgb2	high mobility group box 2 [Source:MGI Symbol;Acc:MGI:96157]	-0.676461	0.00636588	0.12512
Rwdd2a	RWD domain containing 2A [Source:MGI Symbol;Acc:MGI:1916769]	0.390834	0.00636438	0.12512
Col6a4	collagen, type VI, alpha 4 [Source:MGI Symbol;Acc:MGI:1915803]	-0.871285	0.00635115	0.12512
Mctp1	multiple C2 domains, transmembrane 1 [Source:MGI Symbol;Acc:MGI:1926021]	-0.686458	0.00640265	0.125513
Msantd1	Myb/SANT-like DNA-binding domain containing 1 [Source:MGI Symbol;Acc:MGI:2684990]	-0.874847	0.00639609	0.125513
Acvrl1	activin A receptor, type II-like 1 [Source:MGI Symbol;Acc:MGI:1338946]	-0.422359	0.00642397	0.125607
Fosl2	fos-like antigen 2 [Source:MGI Symbol;Acc:MGI:102858]	-0.715177	0.00642321	0.125607
Arhgap27os3	Rho GTPase activating protein 27, opposite strand 3 [Source:MGI Symbol;Acc:MGI:3650159]	0.877067	0.00646857	0.126316
Slc8a3	solute carrier family 8 (sodium/calcium exchanger), member 3 [Source:MGI Symbol;Acc:MGI:107976]	-0.396059	0.00648953	0.126563
Cbx4	chromobox 4 [Source:MGI Symbol;Acc:MGI:1195985]	-0.352396	0.00652289	0.126753
Ccdc106	coiled-coil domain containing 106 [Source:MGI Symbol;Acc:MGI:2385900]	-0.542901	0.00652437	0.126753
Siae	sialic acid acetylesterase [Source:MGI Symbol;Acc:MGI:104803]	0.341289	0.00651879	0.126753
Trpv2	transient receptor potential cation channel, subfamily V, member 2 [Source:MGI Symbol;Acc:MGI:1341836]	0.389758	0.00656826	0.127146
Klk1b22	kallikrein 1-related peptidase b22 [Source:MGI Symbol;Acc:MGI:95291]	-1.07674	0.00656971	0.127146
Kif15	kinesin family member 15 [Source:MGI Symbol;Acc:MGI:1098258]	-0.790981	0.00656129	0.127146
Ankrd37	ankyrin repeat domain 37 [Source:MGI Symbol;Acc:MGI:3603344]	-0.650588	0.00659132	0.127401
Chst15	carbohydrate (N-acetylgalactosamine 4-sulfate 6-O) sulfotransferase 15 [Source:MGI Symbol;Acc:MGI:1924840]	-0.428361	0.00661469	0.12769
Rab42	RAB42, member RAS oncogene family [Source:MGI Symbol;Acc:MGI:2441753]	0.532317	0.0066473	0.128157
1700007P06Rik	RIKEN cDNA 1700007P06 gene [Source:MGI Symbol;Acc:MGI:1916558]	1.0784	0.00667989	0.128216
Cry1	cryptochrome 1 (photolyase-like) [Source:MGI Symbol;Acc:MGI:1270841]	-0.476481	0.00668415	0.128216
Cd300a	CD300A molecule [Source:MGI Symbol;Acc:MGI:2443411]	0.542435	0.00667321	0.128216
Scn5a	sodium channel, voltage-gated, type V, alpha [Source:MGI Symbol;Acc:MGI:98251]	-1.21406	0.00668112	0.128216
Otx1	orthodenticle homeobox 1 [Source:MGI Symbol;Acc:MGI:97450]	0.612348	0.00670172	0.128334
Gdpd2	glycerophosphodiester phosphodiesterase domain containing 2 [Source:MGI Symbol;Acc:MGI:1918834]	0.453734	0.00670724	0.128334
Arhgap36	Rho GTPase activating protein 36 [Source:MGI Symbol;Acc:MGI:1922654]	-1.81889	0.00672495	0.128511
Ryr3	ryanodine receptor 3 [Source:MGI Symbol;Acc:MGI:99684]	-0.663126	0.00676403	0.129095
Tfcp2l1	transcription factor CP2-like 1 [Source:MGI Symbol;Acc:MGI:2444691]	0.587607	0.00679696	0.129561
Prpf38b	PRP38 pre-mRNA processing factor 38 (yeast) domain containing B [Source:MGI Symbol;Acc:MGI:1914171]	-0.311609	0.00680995	0.129645
Mkx	mohawk homeobox [Source:MGI Symbol;Acc:MGI:2687286]	0.644839	0.00685005	0.130245
Wnt11	wingless-type MMTV integration site family, member 11 [Source:MGI Symbol;Acc:MGI:101948]	-1.0692	0.00690502	0.131126
Igfbp5	insulin-like growth factor binding protein 5 [Source:MGI Symbol;Acc:MGI:96440]	0.332463	0.0069341	0.131514
Dennd4a	DENN/MADD domain containing 4A [Source:MGI Symbol;Acc:MGI:2142979]	0.39652	0.00699125	0.132432
Fads3	fatty acid desaturase 3 [Source:MGI Symbol;Acc:MGI:1928740]	0.36462	0.00701006	0.13262
Plcb2	phospholipase C, beta 2 [Source:MGI Symbol;Acc:MGI:107465]	0.45901	0.0070239	0.13262
Tshz3	teashirt zinc finger family member 3 [Source:MGI Symbol;Acc:MGI:2442819]	0.830477	0.00702737	0.13262
Ptprk	protein tyrosine phosphatase, receptor type, K [Source:MGI Symbol;Acc:MGI:103310]	0.558261	0.00704871	0.132857
Rab6a	RAB6A, member RAS oncogene family [Source:MGI Symbol;Acc:MGI:894313]	0.380827	0.00706288	0.132919
Frmd7	FERM domain containing 7 [Source:MGI Symbol;Acc:MGI:2686379]	-3.15973	0.00706951	0.132919
Pard6b	par-6 family cell polarity regulator beta [Source:MGI Symbol;Acc:MGI:2135605]	-0.369794	0.00710326	0.133388
Pde11a	phosphodiesterase 11A [Source:MGI Symbol;Acc:MGI:3036251]	0.699767	0.00713506	0.13349
2310002F09Rik	RIKEN cDNA 2310002F09 gene [Source:MGI Symbol;Acc:MGI:1916779]	0.618202	0.00713172	0.13349
Plekhg4	pleckstrin homology domain containing, family G (with RhoGef domain) member 4 [Source:MGI Symbol;Acc:MGI:2142544]	-1.03257	0.00712704	0.13349
Prcp	prolylcarboxypeptidase (angiotensinase C) [Source:MGI Symbol;Acc:MGI:1919711]	0.422739	0.00717704	0.13411
Nudt4	nudix (nucleoside diphosphate linked moiety X)-type motif 4 [Source:MGI Symbol;Acc:MGI:1918457]	0.392457	0.00723749	0.134558
Trhr	thyrotropin releasing hormone receptor [Source:MGI Symbol;Acc:MGI:98824]	-1.11378	0.00723255	0.134558
Ly6e	lymphocyte antigen 6 complex, locus E [Source:MGI Symbol;Acc:MGI:106651]	0.432706	0.00723995	0.134558
Hunk	hormonally upregulated Neu-associated kinase [Source:MGI Symbol;Acc:MGI:1347352]	0.443395	0.00724536	0.134558
Xkrx	X-linked Kx blood group related, X-linked [Source:MGI Symbol;Acc:MGI:3584011]	-0.982438	0.0072271	0.134558
Nek2	NIMA (never in mitosis gene a)-related expressed kinase 2 [Source:MGI Symbol;Acc:MGI:109359]	-0.710634	0.00734823	0.135753
Scara3	scavenger receptor class A, member 3 [Source:MGI Symbol;Acc:MGI:2444418]	0.379983	0.00736356	0.135753
Ddx11	DEAD/H (Asp-Glu-Ala-Asp/His) box helicase 11 [Source:MGI Symbol;Acc:MGI:2443590]	-0.723358	0.00736829	0.135753
Fam132a	family with sequence similarity 132, member A [Source:MGI Symbol;Acc:MGI:1914639]	-0.584254	0.00737234	0.135753
Eif2ak3	eukaryotic translation initiation factor 2 alpha kinase 3 [Source:MGI Symbol;Acc:MGI:1341830]	0.253785	0.00734863	0.135753
Slco2b1	solute carrier organic anion transporter family, member 2b1 [Source:MGI Symbol;Acc:MGI:1351872]	0.274175	0.00733385	0.135753
Ngfrap1	NA	-0.381926	0.00736761	0.135753
Sp110	Sp110 nuclear body protein [Source:MGI Symbol;Acc:MGI:1923364]	0.577019	0.00738761	0.135869
Fes	feline sarcoma oncogene [Source:MGI Symbol;Acc:MGI:95514]	0.447733	0.00741917	0.136285
Atp13a4	ATPase type 13A4 [Source:MGI Symbol;Acc:MGI:1924456]	0.331179	0.00744711	0.136303
Aak1	AP2 associated kinase 1 [Source:MGI Symbol;Acc:MGI:1098687]	0.342126	0.00743765	0.136303
Capn12	calpain 12 [Source:MGI Symbol;Acc:MGI:1891369]	0.817943	0.00743974	0.136303
Sgtb	small glutamine-rich tetratricopeptide repeat (TPR)-containing, beta [Source:MGI Symbol;Acc:MGI:2444615]	0.374801	0.00746077	0.136388
9430037G07Rik	RIKEN cDNA 9430037G07 gene [Source:MGI Symbol;Acc:MGI:2444544]	0.84152	0.00752028	0.137311
Phka1	phosphorylase kinase alpha 1 [Source:MGI Symbol;Acc:MGI:97576]	0.277152	0.00754082	0.13752
Acot11	acyl-CoA thioesterase 11 [Source:MGI Symbol;Acc:MGI:1913736]	0.25485	0.00755015	0.137525
Hcrtr1	hypocretin (orexin) receptor 1 [Source:MGI Symbol;Acc:MGI:2385650]	0.636401	0.00756223	0.13758
Rslcan18	regulator of sex-limitation candidate 18 [Source:MGI Symbol;Acc:MGI:5433745]	0.647393	0.00757573	0.13766
Icam1	intercellular adhesion molecule 1 [Source:MGI Symbol;Acc:MGI:96392]	0.438933	0.00759475	0.137841
Il18bp	interleukin 18 binding protein [Source:MGI Symbol;Acc:MGI:1333800]	-0.548961	0.00760557	0.137873
H2-Q10	histocompatibility 2, Q region locus 10 [Source:MGI Symbol;Acc:MGI:95929]	0.948685	0.00763372	0.138103
Dclk3	doublecortin-like kinase 3 [Source:MGI Symbol;Acc:MGI:3039580]	-0.686916	0.00763646	0.138103
Plrg1	pleiotropic regulator 1 [Source:MGI Symbol;Acc:MGI:1858197]	-0.250023	0.00771149	0.139293
Pcdhac2	protocadherin alpha subfamily C, 2 [Source:MGI Symbol;Acc:MGI:1891443]	0.51476	0.00774972	0.139651
Trim14	tripartite motif-containing 14 [Source:MGI Symbol;Acc:MGI:1921985]	0.533836	0.00774599	0.139651
Cfh	complement component factor h [Source:MGI Symbol;Acc:MGI:88385]	0.54625	0.0077624	0.139714
Kcnk2	potassium channel, subfamily K, member 2 [Source:MGI Symbol;Acc:MGI:109366]	-0.483862	0.00781665	0.140357
Tgfbr1	transforming growth factor, beta receptor I [Source:MGI Symbol;Acc:MGI:98728]	0.496654	0.00781461	0.140357
St8sia3	ST8 alpha-N-acetyl-neuraminide alpha-2,8-sialyltransferase 3 [Source:MGI Symbol;Acc:MGI:106019]	-0.603841	0.00784998	0.140701
Ppp1r16b	protein phosphatase 1, regulatory (inhibitor) subunit 16B [Source:MGI Symbol;Acc:MGI:2151841]	-0.329341	0.00785435	0.140701
Nkx2-1	NK2 homeobox 1 [Source:MGI Symbol;Acc:MGI:108067]	-1.14552	0.007876	0.140923
Ovol2	ovo like zinc finger 2 [Source:MGI Symbol;Acc:MGI:1338039]	0.924654	0.00789171	0.141038
Mef2c	myocyte enhancer factor 2C [Source:MGI Symbol;Acc:MGI:99458]	0.743681	0.00792138	0.141401
Chat	choline acetyltransferase [Source:MGI Symbol;Acc:MGI:88392]	-1.01789	0.007974	0.142173
Sash3	SAM and SH3 domain containing 3 [Source:MGI Symbol;Acc:MGI:1921381]	0.425331	0.00802044	0.142834
Hopx	HOP homeobox [Source:MGI Symbol;Acc:MGI:1916782]	0.37559	0.00803049	0.142845
Kcnd2	potassium voltage-gated channel, Shal-related family, member 2 [Source:MGI Symbol;Acc:MGI:102663]	-0.410064	0.008045	0.142884
Ppfia3	protein tyrosine phosphatase, receptor type, f polypeptide (PTPRF), interacting protein (liprin), alpha 3 [Source:MGI Symbol;Acc:MGI:1924037]	0.393116	0.00805155	0.142884
Tcerg1l	transcription elongation regulator 1-like [Source:MGI Symbol;Acc:MGI:1917821]	-0.650791	0.00806393	0.142937
Akap5	A kinase (PRKA) anchor protein 5 [Source:MGI Symbol;Acc:MGI:2685104]	-0.66096	0.00807539	0.142973
Rhoh	ras homolog family member H [Source:MGI Symbol;Acc:MGI:1921984]	0.521965	0.00811236	0.14346
Zfp367	zinc finger protein 367 [Source:MGI Symbol;Acc:MGI:2442266]	0.484544	0.00813557	0.143536
Herc3	hect domain and RLD 3 [Source:MGI Symbol;Acc:MGI:1921248]	0.477051	0.00813291	0.143536
Cmip	c-Maf inducing protein [Source:MGI Symbol;Acc:MGI:1921690]	0.266205	0.00814638	0.14356
Oasl2	2'-5' oligoadenylate synthetase-like 2 [Source:MGI Symbol;Acc:MGI:1344390]	0.515851	0.00817589	0.143913
Amph	amphiphysin [Source:MGI Symbol;Acc:MGI:103574]	0.3288	0.00820483	0.144088
Ap1s1	adaptor protein complex AP-1, sigma 1 [Source:MGI Symbol;Acc:MGI:1098244]	-0.508415	0.00820203	0.144088
Mbd2	methyl-CpG binding domain protein 2 [Source:MGI Symbol;Acc:MGI:1333813]	-0.281454	0.00825139	0.144738
Thsd7a	thrombospondin, type I, domain containing 7A [Source:MGI Symbol;Acc:MGI:2685683]	-0.49168	0.00827029	0.144902
Taf1a	TATA-box binding protein associated factor, RNA polymerase I, A [Source:MGI Symbol;Acc:MGI:109578]	-0.329739	0.00828755	0.145037
Nxph3	neurexophilin 3 [Source:MGI Symbol;Acc:MGI:1336188]	0.621528	0.00832062	0.14533
St8sia2	ST8 alpha-N-acetyl-neuraminide alpha-2,8-sialyltransferase 2 [Source:MGI Symbol;Acc:MGI:106020]	-0.725034	0.00832346	0.14533
Nrcam	neuronal cell adhesion molecule [Source:MGI Symbol;Acc:MGI:104750]	0.346675	0.00837484	0.146059
Ncdn	neurochondrin [Source:MGI Symbol;Acc:MGI:1347351]	-0.299396	0.00838842	0.146128
Id2	inhibitor of DNA binding 2 [Source:MGI Symbol;Acc:MGI:96397]	0.459734	0.00841816	0.146356
LOC432842	NA	0.430011	0.00842082	0.146356
Kcnj2	potassium inwardly-rectifying channel, subfamily J, member 2 [Source:MGI Symbol;Acc:MGI:104744]	-0.669095	0.00847078	0.147056
Ybx1	Y box protein 1 [Source:MGI Symbol;Acc:MGI:99146]	-0.409608	0.00848186	0.14708
Aqp4	aquaporin 4 [Source:MGI Symbol;Acc:MGI:107387]	0.538631	0.00852169	0.147266
Gipc2	GIPC PDZ domain containing family, member 2 [Source:MGI Symbol;Acc:MGI:1889209]	-0.806597	0.0085152	0.147266
Htra4	HtrA serine peptidase 4 [Source:MGI Symbol;Acc:MGI:3036260]	-0.725646	0.00851433	0.147266
Hspa5	heat shock protein 5 [Source:MGI Symbol;Acc:MGI:95835]	-0.372739	0.00859872	0.147923
Tesc	tescalcin [Source:MGI Symbol;Acc:MGI:1930803]	-0.753853	0.00860848	0.147923
Rerg	RAS-like, estrogen-regulated, growth-inhibitor [Source:MGI Symbol;Acc:MGI:2665139]	-0.513788	0.00858548	0.147923
Zmynd10	zinc finger, MYND domain containing 10 [Source:MGI Symbol;Acc:MGI:2387863]	-0.696987	0.00860258	0.147923
Rbmx	RNA binding motif protein, X chromosome [Source:MGI Symbol;Acc:MGI:1343044]	-0.282021	0.00857487	0.147923
Creg2	cellular repressor of E1A-stimulated genes 2 [Source:MGI Symbol;Acc:MGI:1928333]	0.465895	0.00866979	0.148069
C1ql2	complement component 1, q subcomponent-like 2 [Source:MGI Symbol;Acc:MGI:3032521]	-1.088	0.00864254	0.148069
Sncaip	synuclein, alpha interacting protein (synphilin) [Source:MGI Symbol;Acc:MGI:1915097]	-0.502645	0.00867476	0.148069
Setd7	SET domain containing (lysine methyltransferase) 7 [Source:MGI Symbol;Acc:MGI:1920501]	0.406692	0.00865063	0.148069
Trnp1	TMF1-regulated nuclear protein 1 [Source:MGI Symbol;Acc:MGI:1916789]	-0.365545	0.00863494	0.148069
Capn5	calpain 5 [Source:MGI Symbol;Acc:MGI:1100859]	0.385312	0.00867549	0.148069
Jak1	Janus kinase 1 [Source:MGI Symbol;Acc:MGI:96628]	0.251895	0.00869704	0.14827
Lpar5	lysophosphatidic acid receptor 5 [Source:MGI Symbol;Acc:MGI:2685918]	0.811161	0.008723	0.148545
Slc16a14	solute carrier family 16 (monocarboxylic acid transporters), member 14 [Source:MGI Symbol;Acc:MGI:1919031]	0.536588	0.00878841	0.149492
1500012F01Rik	NA	-0.335867	0.008824	0.149929
Caly	calcyon neuron-specific vesicular protein [Source:MGI Symbol;Acc:MGI:1915816]	-0.464324	0.00888081	0.150725
Ncald	neurocalcin delta [Source:MGI Symbol;Acc:MGI:1196326]	0.402491	0.00894665	0.151673
Btg1	B cell translocation gene 1, anti-proliferative [Source:MGI Symbol;Acc:MGI:88215]	-0.546406	0.00897332	0.151956
Tom1l1	target of myb1-like 1 (chicken) [Source:MGI Symbol;Acc:MGI:1919193]	0.270923	0.00899014	0.152071
Abca9	ATP-binding cassette, sub-family A (ABC1), member 9 [Source:MGI Symbol;Acc:MGI:2386796]	0.443731	0.00901585	0.15221
Vwf	Von Willebrand factor [Source:MGI Symbol;Acc:MGI:98941]	0.430571	0.00901843	0.15221
A230065H16Rik	RIKEN cDNA A230065H16 gene [Source:MGI Symbol;Acc:MGI:2685744]	-1.99743	0.00904541	0.152495
Pbxip1	pre B cell leukemia transcription factor interacting protein 1 [Source:MGI Symbol;Acc:MGI:2441670]	0.282989	0.00914992	0.154086
Plekha5	pleckstrin homology domain containing, family A member 5 [Source:MGI Symbol;Acc:MGI:1923802]	-0.342626	0.00916417	0.154155
Cntnap3	contactin associated protein-like 3 [Source:MGI Symbol;Acc:MGI:3588199]	-0.885917	0.0092371	0.154913
Naa40	N(alpha)-acetyltransferase 40, NatD catalytic subunit [Source:MGI Symbol;Acc:MGI:1918249]	-0.304495	0.00922373	0.154913
Mn1	meningioma 1 [Source:MGI Symbol;Acc:MGI:1261813]	-0.559674	0.00923984	0.154913
Rem2	rad and gem related GTP binding protein 2 [Source:MGI Symbol;Acc:MGI:2155260]	-0.788956	0.00927735	0.15537
Pop1	processing of precursor 1, ribonuclease P/MRP family, (S. cerevisiae) [Source:MGI Symbol;Acc:MGI:1914974]	-0.380119	0.00931867	0.155673
Junb	jun B proto-oncogene [Source:MGI Symbol;Acc:MGI:96647]	-0.875641	0.00930657	0.155673
2900008C10Rik	NA	0.542527	0.00932624	0.155673
Rnasel	ribonuclease L (2', 5'-oligoisoadenylate synthetase-dependent) [Source:MGI Symbol;Acc:MGI:1098272]	0.426929	0.00937209	0.155836
Cd74	CD74 antigen (invariant polypeptide of major histocompatibility complex, class II antigen-associated) [Source:MGI Symbol;Acc:MGI:96534]	0.77956	0.00937792	0.155836
Vax1	ventral anterior homeobox 1 [Source:MGI Symbol;Acc:MGI:1277163]	-0.805563	0.00938732	0.155836
Sestd1	SEC14 and spectrin domains 1 [Source:MGI Symbol;Acc:MGI:1916262]	0.39652	0.00934917	0.155836
Apobec1	apolipoprotein B mRNA editing enzyme, catalytic polypeptide 1 [Source:MGI Symbol;Acc:MGI:103298]	0.523468	0.00937892	0.155836
Faah	fatty acid amide hydrolase [Source:MGI Symbol;Acc:MGI:109609]	0.454119	0.00941223	0.156078
Spata2l	spermatogenesis associated 2-like [Source:MGI Symbol;Acc:MGI:1926029]	-0.535133	0.0094753	0.156953
Ctsh	cathepsin H [Source:MGI Symbol;Acc:MGI:107285]	0.366229	0.00950319	0.157243
Rassf5	Ras association (RalGDS/AF-6) domain family member 5 [Source:MGI Symbol;Acc:MGI:1926375]	0.629291	0.00952285	0.157397
Ccdc87	coiled-coil domain containing 87 [Source:MGI Symbol;Acc:MGI:3026882]	0.420647	0.00955066	0.157685
9130024F11Rik	RIKEN cDNA 9130024F11 gene [Source:MGI Symbol;Acc:MGI:1926150]	1.0015	0.00957122	0.157736
Foxo6	forkhead box O6 [Source:MGI Symbol;Acc:MGI:2676586]	-0.498816	0.00957457	0.157736
Sorl1	sortilin-related receptor, LDLR class A repeats-containing [Source:MGI Symbol;Acc:MGI:1202296]	0.587879	0.00958565	0.157747
Nptxr	neuronal pentraxin receptor [Source:MGI Symbol;Acc:MGI:1920590]	0.871281	0.00962767	0.158267
Gnaz	guanine nucleotide binding protein, alpha z subunit [Source:MGI Symbol;Acc:MGI:95780]	0.277693	0.00964293	0.158347
Ube2l6	ubiquitin-conjugating enzyme E2L 6 [Source:MGI Symbol;Acc:MGI:1914500]	0.824532	0.0096616	0.158482
Actn1	actinin, alpha 1 [Source:MGI Symbol;Acc:MGI:2137706]	-0.474103	0.00967242	0.158488
Fgf11	fibroblast growth factor 11 [Source:MGI Symbol;Acc:MGI:109167]	-0.291849	0.00969282	0.158651
Ecel1	endothelin converting enzyme-like 1 [Source:MGI Symbol;Acc:MGI:1343461]	-1.03201	0.00975449	0.159316
Ppp1r3fos	protein phosphatase 1, regulatory subunit 3F, opposite strand [Source:MGI Symbol;Acc:MGI:1925435]	-0.773544	0.00975171	0.159316
Pdzrn3	PDZ domain containing RING finger 3 [Source:MGI Symbol;Acc:MGI:1933157]	0.804167	0.00977545	0.159487
Mxd1	MAX dimerization protein 1 [Source:MGI Symbol;Acc:MGI:96908]	-0.31988	0.0098132	0.159759
Bex2	brain expressed X-linked 2 [Source:MGI Symbol;Acc:MGI:1338017]	-0.366164	0.00980675	0.159759
Pcnxl2	NA	0.36821	0.00983381	0.159923
Isg20	interferon-stimulated protein [Source:MGI Symbol;Acc:MGI:1928895]	1.42472	0.00986464	0.160253
Myh15	myosin, heavy chain 15 [Source:MGI Symbol;Acc:MGI:3643515]	0.49801	0.00989217	0.160528
Fgf10	fibroblast growth factor 10 [Source:MGI Symbol;Acc:MGI:1099809]	0.597778	0.00991597	0.160743
9930014A18Rik	RIKEN cDNA 9930014A18 gene [Source:MGI Symbol;Acc:MGI:2444091]	-0.52346	0.00998461	0.161683
Inpp5f	inositol polyphosphate-5-phosphatase F [Source:MGI Symbol;Acc:MGI:2141867]	-0.334253	0.0100266	0.16219
Pls3	plastin 3 (T-isoform) [Source:MGI Symbol;Acc:MGI:104807]	0.398576	0.0100526	0.162437
Arr3	arrestin 3, retinal [Source:MGI Symbol;Acc:MGI:2159617]	-1.15047	0.0100749	0.162624
6330415G19Rik	NA	0.496099	0.0101124	0.163055
Phyhipl	phytanoyl-CoA hydroxylase interacting protein-like [Source:MGI Symbol;Acc:MGI:1918161]	0.223299	0.0101351	0.163248
A930004D18Rik	RIKEN cDNA A930004D18 gene [Source:MGI Symbol;Acc:MGI:1925190]	0.409682	0.0102002	0.164122
Shfm1	split hand/foot malformation (ectrodactyly) type 1 [Source:MGI Symbol;Acc:MGI:109238]	-0.384187	0.01024	0.164589
Atp6ap1l	ATPase, H+ transporting, lysosomal accessory protein 1-like [Source:MGI Symbol;Acc:MGI:3648665]	-0.849205	0.0102968	0.164629
Cyp2d22	cytochrome P450, family 2, subfamily d, polypeptide 22 [Source:MGI Symbol;Acc:MGI:1929474]	0.217589	0.0102961	0.164629
Acvr1c	activin A receptor, type IC [Source:MGI Symbol;Acc:MGI:2661081]	-0.653164	0.0102668	0.164629
Mc3r	melanocortin 3 receptor [Source:MGI Symbol;Acc:MGI:96929]	-1.58196	0.0102666	0.164629
Gbp2b	guanylate binding protein 2b [Source:MGI Symbol;Acc:MGI:95666]	0.559225	0.0102794	0.164629
Satb2	special AT-rich sequence binding protein 2 [Source:MGI Symbol;Acc:MGI:2679336]	1.05491	0.0103214	0.16485
Sox5	SRY (sex determining region Y)-box 5 [Source:MGI Symbol;Acc:MGI:98367]	0.568482	0.0103624	0.16533
Sp8	trans-acting transcription factor 8 [Source:MGI Symbol;Acc:MGI:2443471]	-1.92569	0.0103884	0.165571
Srsf3	serine/arginine-rich splicing factor 3 [Source:MGI Symbol;Acc:MGI:98285]	-0.29954	0.0104878	0.166805
Prrx2	paired related homeobox 2 [Source:MGI Symbol;Acc:MGI:98218]	0.716819	0.0104793	0.166805
Taf7	TATA-box binding protein associated factor 7 [Source:MGI Symbol;Acc:MGI:1346348]	-0.303379	0.0105115	0.166969
Sox1	SRY (sex determining region Y)-box 1 [Source:MGI Symbol;Acc:MGI:98357]	-0.53032	0.0105202	0.166969
Wnt10a	wingless-type MMTV integration site family, member 10A [Source:MGI Symbol;Acc:MGI:108071]	0.9165	0.0105617	0.167034
Tspan17	tetraspanin 17 [Source:MGI Symbol;Acc:MGI:1921507]	0.472166	0.0105793	0.167034
Nln	neurolysin (metallopeptidase M3 family) [Source:MGI Symbol;Acc:MGI:1923055]	0.255794	0.0105751	0.167034
1700010I14Rik	RIKEN cDNA 1700010I14 gene [Source:MGI Symbol;Acc:MGI:1914181]	-0.681165	0.0105656	0.167034
Pik3ap1	phosphoinositide-3-kinase adaptor protein 1 [Source:MGI Symbol;Acc:MGI:1933177]	0.42748	0.0105561	0.167034
Cdk4	cyclin-dependent kinase 4 [Source:MGI Symbol;Acc:MGI:88357]	-0.32012	0.0106756	0.168369
Xaf1	XIAP associated factor 1 [Source:MGI Symbol;Acc:MGI:3772572]	0.342216	0.0107006	0.168369
Pcdha3	protocadherin alpha 3 [Source:MGI Symbol;Acc:MGI:2447313]	0.587248	0.0107082	0.168369
Abcc12	ATP-binding cassette, sub-family C (CFTR/MRP), member 12 [Source:MGI Symbol;Acc:MGI:2441679]	-0.970222	0.010697	0.168369
Prkar2b	protein kinase, cAMP dependent regulatory, type II beta [Source:MGI Symbol;Acc:MGI:97760]	-0.457593	0.0107653	0.168741
E2f1	E2F transcription factor 1 [Source:MGI Symbol;Acc:MGI:101941]	0.410038	0.0107587	0.168741
Ephb6	Eph receptor B6 [Source:MGI Symbol;Acc:MGI:1096338]	0.427431	0.0107538	0.168741
Tnfrsf19	tumor necrosis factor receptor superfamily, member 19 [Source:MGI Symbol;Acc:MGI:1352474]	0.269221	0.0108021	0.168986
Syt10	synaptotagmin X [Source:MGI Symbol;Acc:MGI:1859546]	-1.10287	0.0108031	0.168986
H3f3a	H3 histone, family 3A [Source:MGI Symbol;Acc:MGI:1097686]	-0.362718	0.0108421	0.169071
Rps2	ribosomal protein S2 [Source:MGI Symbol;Acc:MGI:105110]	-0.342715	0.0108643	0.169071
Zfp521	zinc finger protein 521 [Source:MGI Symbol;Acc:MGI:95459]	-0.479813	0.0108589	0.169071
Kif17	kinesin family member 17 [Source:MGI Symbol;Acc:MGI:1098229]	-0.579411	0.0108602	0.169071
Plxnb1	plexin B1 [Source:MGI Symbol;Acc:MGI:2154238]	0.221779	0.0108514	0.169071
Iigp1	interferon inducible GTPase 1 [Source:MGI Symbol;Acc:MGI:1926259]	0.7728	0.0108809	0.169124
Sel1l3	sel-1 suppressor of lin-12-like 3 (C. elegans) [Source:MGI Symbol;Acc:MGI:1916941]	0.668615	0.0108969	0.169124
Pgm2l1	phosphoglucomutase 2-like 1 [Source:MGI Symbol;Acc:MGI:1918224]	0.536619	0.0109011	0.169124
Sec1	secretory blood group 1 [Source:MGI Symbol;Acc:MGI:1928893]	0.820972	0.0109337	0.169455
Egr3	early growth response 3 [Source:MGI Symbol;Acc:MGI:1306780]	-0.468201	0.0109524	0.169572
Srrt	serrate RNA effector molecule homolog (Arabidopsis) [Source:MGI Symbol;Acc:MGI:1933527]	-0.47599	0.0110132	0.170339
Arhgef25	Rho guanine nucleotide exchange factor (GEF) 25 [Source:MGI Symbol;Acc:MGI:1277173]	0.391297	0.0110638	0.170596
Slfn8	schlafen 8 [Source:MGI Symbol;Acc:MGI:2672859]	0.679142	0.0110747	0.170596
Pnmal2	PNMA-like 2 [Source:MGI Symbol;Acc:MGI:3645856]	-0.286116	0.0110598	0.170596
Zfp296	zinc finger protein 296 [Source:MGI Symbol;Acc:MGI:1926956]	0.920196	0.0110632	0.170596
Rph3al	rabphilin 3A-like (without C2 domains) [Source:MGI Symbol;Acc:MGI:1923492]	-0.815161	0.011118	0.170803
G630093K05Rik	NA	-1.1568	0.011128	0.170803
Masp1	mannan-binding lectin serine peptidase 1 [Source:MGI Symbol;Acc:MGI:88492]	0.50781	0.0111332	0.170803
Cd59a	CD59a antigen [Source:MGI Symbol;Acc:MGI:109177]	-0.498232	0.0111277	0.170803
Egfl6	EGF-like-domain, multiple 6 [Source:MGI Symbol;Acc:MGI:1858599]	-0.731229	0.0112098	0.171805
Fancl	Fanconi anemia, complementation group L [Source:MGI Symbol;Acc:MGI:1914280]	-0.375115	0.0112751	0.172631
Basp1	brain abundant, membrane attached signal protein 1 [Source:MGI Symbol;Acc:MGI:1917600]	0.351477	0.0113511	0.173619
Cacng5	calcium channel, voltage-dependent, gamma subunit 5 [Source:MGI Symbol;Acc:MGI:2157946]	-1.05519	0.0113758	0.173661
Dnajc9	DnaJ heat shock protein family (Hsp40) member C9 [Source:MGI Symbol;Acc:MGI:1915326]	-0.31038	0.0113882	0.173661
Hpca	hippocalcin [Source:MGI Symbol;Acc:MGI:1336200]	-0.488145	0.0113827	0.173661
Pip5k1c	phosphatidylinositol-4-phosphate 5-kinase, type 1 gamma [Source:MGI Symbol;Acc:MGI:1298224]	0.356491	0.0114777	0.174674
Tcf4	transcription factor 4 [Source:MGI Symbol;Acc:MGI:98506]	0.404852	0.0114719	0.174674
Bcl3	B cell leukemia/lymphoma 3 [Source:MGI Symbol;Acc:MGI:88140]	0.707866	0.0115525	0.175638
Aurkb	aurora kinase B [Source:MGI Symbol;Acc:MGI:107168]	-0.880997	0.0115803	0.175708
9030617O03Rik	RIKEN cDNA 9030617O03 gene [Source:MGI Symbol;Acc:MGI:2444813]	-0.401295	0.0115803	0.175708
Anks1b	ankyrin repeat and sterile alpha motif domain containing 1B [Source:MGI Symbol;Acc:MGI:1924781]	-0.299215	0.0116103	0.175987
Aldh3b2	aldehyde dehydrogenase 3 family, member B2 [Source:MGI Symbol;Acc:MGI:2147613]	-0.85054	0.0116367	0.176184
Ccng2	cyclin G2 [Source:MGI Symbol;Acc:MGI:1095734]	-0.334028	0.0116465	0.176184
Extl1	exostoses (multiple)-like 1 [Source:MGI Symbol;Acc:MGI:1888742]	0.502314	0.0117074	0.176928
Ppp1r3c	protein phosphatase 1, regulatory (inhibitor) subunit 3C [Source:MGI Symbol;Acc:MGI:1858229]	0.275366	0.0117476	0.177359
Bcl7a	B cell CLL/lymphoma 7A [Source:MGI Symbol;Acc:MGI:1924295]	0.232541	0.0118468	0.17868
Fat2	FAT atypical cadherin 2 [Source:MGI Symbol;Acc:MGI:2685369]	1.57578	0.0118677	0.178817
Olfr1393	olfactory receptor 1393 [Source:MGI Symbol;Acc:MGI:3031227]	-1.92803	0.0119053	0.179075
Ntsr2	neurotensin receptor 2 [Source:MGI Symbol;Acc:MGI:108018]	0.277926	0.0119321	0.179075
Tra2b	transformer 2 beta homolog (Drosophila) [Source:MGI Symbol;Acc:MGI:106016]	-0.284201	0.011918	0.179075
Cacna1b	calcium channel, voltage-dependent, N type, alpha 1B subunit [Source:MGI Symbol;Acc:MGI:88296]	0.357747	0.0119242	0.179075
Hhatl	hedgehog acyltransferase-like [Source:MGI Symbol;Acc:MGI:1922020]	0.275504	0.0119456	0.179101
Olfml3	olfactomedin-like 3 [Source:MGI Symbol;Acc:MGI:1914877]	0.383881	0.0120328	0.180231
Rnf207	ring finger protein 207 [Source:MGI Symbol;Acc:MGI:2684989]	-0.715799	0.012074	0.18067
Nell2	NEL-like 2 [Source:MGI Symbol;Acc:MGI:1858510]	0.34605	0.0121793	0.181708
Hes5	hairy and enhancer of split 5 (Drosophila) [Source:MGI Symbol;Acc:MGI:104876]	-0.466897	0.0121731	0.181708
Rps17	ribosomal protein S17 [Source:MGI Symbol;Acc:MGI:1309526]	-0.395439	0.0121753	0.181708
Jrk	jerky [Source:MGI Symbol;Acc:MGI:106214]	0.254252	0.0122083	0.181713
Arhgap26	Rho GTPase activating protein 26 [Source:MGI Symbol;Acc:MGI:1918552]	0.346952	0.0121939	0.181713
Gpr26	G protein-coupled receptor 26 [Source:MGI Symbol;Acc:MGI:2441758]	0.627014	0.0122156	0.181713
Slc38a8	solute carrier family 38, member 8 [Source:MGI Symbol;Acc:MGI:2685433]	-1.47511	0.0122726	0.182197
AU023762	expressed sequence AU023762 [Source:MGI Symbol;Acc:MGI:2143225]	-0.785412	0.0122841	0.182197
Syn1	synapsin I [Source:MGI Symbol;Acc:MGI:98460]	0.32833	0.0122612	0.182197
A830082K12Rik	RIKEN cDNA A830082K12 gene [Source:MGI Symbol;Acc:MGI:2443527]	0.644017	0.0123416	0.182691
Anks1	ankyrin repeat and SAM domain containing 1 [Source:MGI Symbol;Acc:MGI:2446180]	0.249288	0.0123399	0.182691
Abcd2	ATP-binding cassette, sub-family D (ALD), member 2 [Source:MGI Symbol;Acc:MGI:1349467]	0.404614	0.0124078	0.183493
Plk2	polo-like kinase 2 [Source:MGI Symbol;Acc:MGI:1099790]	-0.360748	0.0124785	0.18418
Adrbk2	NA	0.38164	0.0124699	0.18418
Gng2	guanine nucleotide binding protein (G protein), gamma 2 [Source:MGI Symbol;Acc:MGI:102705]	0.440546	0.012509	0.184372
Mme	membrane metallo endopeptidase [Source:MGI Symbol;Acc:MGI:97004]	-0.724441	0.0125158	0.184372
Tbc1d16	TBC1 domain family, member 16 [Source:MGI Symbol;Acc:MGI:2652878]	-0.33506	0.012561	0.184857
Man1a	mannosidase 1, alpha [Source:MGI Symbol;Acc:MGI:104677]	-0.569783	0.0126329	0.185642
Scgn	secretagogin, EF-hand calcium binding protein [Source:MGI Symbol;Acc:MGI:2384873]	-2.7703	0.0126388	0.185642
Gm10421	predicted gene 10421 [Source:MGI Symbol;Acc:MGI:3642601]	-0.970995	0.0127113	0.186346
Unc13b	unc-13 homolog B (C. elegans) [Source:MGI Symbol;Acc:MGI:1342278]	0.377195	0.0127009	0.186346
A830009L08Rik	RIKEN cDNA A830009L08 gene [Source:MGI Symbol;Acc:MGI:2443762]	1.05924	0.01274	0.186587
Dapk1	death associated protein kinase 1 [Source:MGI Symbol;Acc:MGI:1916885]	-0.239473	0.012792	0.186987
Slc26a1	solute carrier family 26 (sulfate transporter), member 1 [Source:MGI Symbol;Acc:MGI:2385894]	0.468878	0.0127824	0.186987
Cep170b	centrosomal protein 170B [Source:MGI Symbol;Acc:MGI:2145043]	0.367083	0.012817	0.187172
Ctxn3	cortexin 3 [Source:MGI Symbol;Acc:MGI:3642816]	-1.2339	0.0128785	0.18789
Fmn1	formin 1 [Source:MGI Symbol;Acc:MGI:101815]	0.940783	0.0129019	0.188051
Pdp1	pyruvate dehyrogenase phosphatase catalytic subunit 1 [Source:MGI Symbol;Acc:MGI:2685870]	-0.418922	0.0130245	0.189655
Acy1	aminoacylase 1 [Source:MGI Symbol;Acc:MGI:87913]	-0.614626	0.0130445	0.189764
Mfsd4	NA	0.662121	0.01326	0.189986
Eif1	eukaryotic translation initiation factor 1 [Source:MGI Symbol;Acc:MGI:105125]	-0.29619	0.013174	0.189986
Rreb1	ras responsive element binding protein 1 [Source:MGI Symbol;Acc:MGI:2443664]	-0.479524	0.0131332	0.189986
Rnf144b	ring finger protein 144B [Source:MGI Symbol;Acc:MGI:2384986]	0.443005	0.013144	0.189986
Rasgrp3	RAS, guanyl releasing protein 3 [Source:MGI Symbol;Acc:MGI:3028579]	0.292428	0.0132411	0.189986
Lmnb1	lamin B1 [Source:MGI Symbol;Acc:MGI:96795]	-0.357389	0.0131937	0.189986
6330409D20Rik	RIKEN cDNA 6330409D20 gene [Source:MGI Symbol;Acc:MGI:1917980]	0.551189	0.0132265	0.189986
Gpd2	glycerol phosphate dehydrogenase 2, mitochondrial [Source:MGI Symbol;Acc:MGI:99778]	0.355906	0.0130836	0.189986
Agbl2	ATP/GTP binding protein-like 2 [Source:MGI Symbol;Acc:MGI:2443254]	-0.710562	0.013245	0.189986
Tram1l1	translocation associated membrane protein 1-like 1 [Source:MGI Symbol;Acc:MGI:2443503]	-0.297664	0.0132046	0.189986
Tmem82	transmembrane protein 82 [Source:MGI Symbol;Acc:MGI:2384869]	-1.11884	0.0131686	0.189986
Dok7	docking protein 7 [Source:MGI Symbol;Acc:MGI:3584043]	0.349275	0.0130952	0.189986
Zfp316	zinc finger protein 316 [Source:MGI Symbol;Acc:MGI:1860402]	0.298164	0.01311	0.189986
Rasgef1a	RasGEF domain family, member 1A [Source:MGI Symbol;Acc:MGI:1917977]	-0.386176	0.0132534	0.189986
Isyna1	myo-inositol 1-phosphate synthase A1 [Source:MGI Symbol;Acc:MGI:1919030]	-0.423822	0.0130998	0.189986
Plcd1	phospholipase C, delta 1 [Source:MGI Symbol;Acc:MGI:97614]	0.351348	0.0132044	0.189986
4933431E20Rik	RIKEN cDNA 4933431E20 gene [Source:MGI Symbol;Acc:MGI:3584041]	0.260368	0.0132785	0.190071
Ntng2	netrin G2 [Source:MGI Symbol;Acc:MGI:2159341]	0.607064	0.013318	0.190314
Arl14ep	ADP-ribosylation factor-like 14 effector protein [Source:MGI Symbol;Acc:MGI:1926020]	-0.243822	0.0133206	0.190314
Ifngr2	interferon gamma receptor 2 [Source:MGI Symbol;Acc:MGI:107654]	0.354572	0.0133511	0.190571
BB031773	expressed sequence BB031773 [Source:MGI Symbol;Acc:MGI:2140631]	-1.2937	0.0134132	0.191097
Slc17a7	solute carrier family 17 (sodium-dependent inorganic phosphate cotransporter), member 7 [Source:MGI Symbol;Acc:MGI:1920211]	0.540617	0.0134092	0.191097
Cdh15	cadherin 15 [Source:MGI Symbol;Acc:MGI:106672]	-1.22324	0.0135318	0.192426
Rpl10	ribosomal protein L10 [Source:MGI Symbol;Acc:MGI:105943]	-0.280585	0.0135315	0.192426
Pcdha11	protocadherin alpha 11 [Source:MGI Symbol;Acc:MGI:1298372]	0.615537	0.0135859	0.193013
Creld2	cysteine-rich with EGF-like domains 2 [Source:MGI Symbol;Acc:MGI:1923987]	-0.488283	0.0136363	0.193549
Fry	FRY microtubule binding protein [Source:MGI Symbol;Acc:MGI:2443895]	0.311567	0.0136808	0.193999
Cited2	Cbp/p300-interacting transactivator, with Glu/Asp-rich carboxy-terminal domain, 2 [Source:MGI Symbol;Acc:MGI:1306784]	-0.473435	0.0137115	0.194253
Stat1	signal transducer and activator of transcription 1 [Source:MGI Symbol;Acc:MGI:103063]	0.228282	0.0138578	0.195739
Mok	MOK protein kinase [Source:MGI Symbol;Acc:MGI:1336881]	-0.407917	0.0138697	0.195739
Smpdl3b	sphingomyelin phosphodiesterase, acid-like 3B [Source:MGI Symbol;Acc:MGI:1916022]	-0.723317	0.0138832	0.195739
Kif1b	kinesin family member 1B [Source:MGI Symbol;Acc:MGI:108426]	0.358697	0.0138333	0.195739
Fgfr3	fibroblast growth factor receptor 3 [Source:MGI Symbol;Acc:MGI:95524]	0.244548	0.0139	0.195739
Cav2	caveolin 2 [Source:MGI Symbol;Acc:MGI:107571]	0.501029	0.0139067	0.195739
Tigar	Trp53 induced glycolysis repulatory phosphatase [Source:MGI Symbol;Acc:MGI:2442752]	0.273776	0.013891	0.195739
Synj1	synaptojanin 1 [Source:MGI Symbol;Acc:MGI:1354961]	0.390342	0.0139259	0.195815
Nfix	nuclear factor I/X [Source:MGI Symbol;Acc:MGI:97311]	0.423792	0.0139379	0.195815
Prima1	proline rich membrane anchor 1 [Source:MGI Symbol;Acc:MGI:1926097]	-0.602336	0.0139948	0.196432
Crispld1	cysteine-rich secretory protein LCCL domain containing 1 [Source:MGI Symbol;Acc:MGI:1934666]	0.438319	0.0140672	0.197266
Chrm5	cholinergic receptor, muscarinic 5 [Source:MGI Symbol;Acc:MGI:109248]	0.847178	0.0141121	0.197713
Cyld	CYLD lysine 63 deubiquitinase [Source:MGI Symbol;Acc:MGI:1921506]	-0.459813	0.0141312	0.197798
Rap1gap2	RAP1 GTPase activating protein 2 [Source:MGI Symbol;Acc:MGI:3028623]	0.461129	0.0141752	0.198231
Cox7c	cytochrome c oxidase subunit VIIc [Source:MGI Symbol;Acc:MGI:103226]	-0.341289	0.0141957	0.198335
Top2a	topoisomerase (DNA) II alpha [Source:MGI Symbol;Acc:MGI:98790]	-0.802731	0.0142295	0.198624
Ccnb1	cyclin B1 [Source:MGI Symbol;Acc:MGI:88302]	-0.735506	0.0142814	0.199165
Mroh1	maestro heat-like repeat family member 1 [Source:MGI Symbol;Acc:MGI:2442558]	0.343557	0.0143222	0.199551
Srsf7	serine/arginine-rich splicing factor 7 [Source:MGI Symbol;Acc:MGI:1926232]	-0.306896	0.0143412	0.199632
Aacs	acetoacetyl-CoA synthetase [Source:MGI Symbol;Acc:MGI:1926144]	0.25364	0.0143623	0.199742
3110035E14Rik	RIKEN cDNA 3110035E14 gene [Source:MGI Symbol;Acc:MGI:1924232]	0.676684	0.0143987	0.200065
Serpinb9	serine (or cysteine) peptidase inhibitor, clade B, member 9 [Source:MGI Symbol;Acc:MGI:106603]	0.437335	0.0144211	0.200194
Trhde	TRH-degrading enzyme [Source:MGI Symbol;Acc:MGI:2384311]	0.536525	0.0145687	0.202057
Dnase1l1	deoxyribonuclease 1-like 1 [Source:MGI Symbol;Acc:MGI:109628]	0.426053	0.0146054	0.202382
Prex2	phosphatidylinositol-3,4,5-trisphosphate-dependent Rac exchange factor 2 [Source:MGI Symbol;Acc:MGI:1923385]	0.458607	0.0147081	0.203618
Gtf2ird1	general transcription factor II I repeat domain-containing 1 [Source:MGI Symbol;Acc:MGI:1861942]	-0.294469	0.0147302	0.203738
Sytl2	synaptotagmin-like 2 [Source:MGI Symbol;Acc:MGI:1933366]	0.525588	0.0147456	0.203766
Camk2g	calcium/calmodulin-dependent protein kinase II gamma [Source:MGI Symbol;Acc:MGI:88259]	0.529741	0.0147962	0.204279
Ncaph	non-SMC condensin I complex, subunit H [Source:MGI Symbol;Acc:MGI:2444777]	-0.548978	0.0149267	0.20552
Fcgr1	Fc receptor, IgG, high affinity I [Source:MGI Symbol;Acc:MGI:95498]	0.43384	0.0149146	0.20552
Osbpl10	oxysterol binding protein-like 10 [Source:MGI Symbol;Acc:MGI:1921736]	0.459215	0.0149004	0.20552
Srgap3	SLIT-ROBO Rho GTPase activating protein 3 [Source:MGI Symbol;Acc:MGI:2152938]	0.301143	0.0149868	0.20616
Ift57	intraflagellar transport 57 [Source:MGI Symbol;Acc:MGI:1921166]	-0.244441	0.0150248	0.206309
Neo1	neogenin [Source:MGI Symbol;Acc:MGI:1097159]	0.253271	0.0150146	0.206309
Syngr1	synaptogyrin 1 [Source:MGI Symbol;Acc:MGI:1328323]	0.282443	0.0151716	0.207574
Inafm2	InaF motif containing 2 [Source:MGI Symbol;Acc:MGI:1915354]	-0.34748	0.0151612	0.207574
Ip6k2	inositol hexaphosphate kinase 2 [Source:MGI Symbol;Acc:MGI:1923750]	-0.283828	0.0151667	0.207574
Nhsl2	NHS-like 2 [Source:MGI Symbol;Acc:MGI:3645090]	-0.413429	0.0151626	0.207574
Plcg2	phospholipase C, gamma 2 [Source:MGI Symbol;Acc:MGI:97616]	0.319222	0.015191	0.207651
Nrxn1	neurexin I [Source:MGI Symbol;Acc:MGI:1096391]	0.478792	0.0152222	0.207884
Cmklr1	chemokine-like receptor 1 [Source:MGI Symbol;Acc:MGI:109603]	0.449085	0.0152354	0.207884
Nrg2	neuregulin 2 [Source:MGI Symbol;Acc:MGI:1098246]	-0.4088	0.0152626	0.208068
Unc13a	unc-13 homolog A (C. elegans) [Source:MGI Symbol;Acc:MGI:3051532]	0.29335	0.0153019	0.208416
Lsm11	U7 snRNP-specific Sm-like protein LSM11 [Source:MGI Symbol;Acc:MGI:1919540]	0.475555	0.0153208	0.208486
Plk1	polo-like kinase 1 [Source:MGI Symbol;Acc:MGI:97621]	-0.718291	0.0153761	0.208914
Cib2	calcium and integrin binding family member 2 [Source:MGI Symbol;Acc:MGI:1929293]	0.384677	0.0153798	0.208914
Fam26e	family with sequence similarity 26, member E [Source:MGI Symbol;Acc:MGI:2143897]	0.421389	0.0154278	0.20928
Atp1b2	ATPase, Na+/K+ transporting, beta 2 polypeptide [Source:MGI Symbol;Acc:MGI:88109]	0.356008	0.0154618	0.20928
Ptprs	protein tyrosine phosphatase, receptor type, S [Source:MGI Symbol;Acc:MGI:97815]	0.269825	0.0154352	0.20928
9830147E19Rik	NA	-0.579875	0.0154568	0.20928
Rbm11	RNA binding motif protein 11 [Source:MGI Symbol;Acc:MGI:2447622]	0.385587	0.0154885	0.209454
E2f7	E2F transcription factor 7 [Source:MGI Symbol;Acc:MGI:1289147]	-0.646389	0.0155201	0.209576
Dnal4	dynein, axonemal, light chain 4 [Source:MGI Symbol;Acc:MGI:1859217]	-0.315244	0.0155333	0.209576
Fastkd5	FAST kinase domains 5 [Source:MGI Symbol;Acc:MGI:2139469]	-0.370965	0.015539	0.209576
Atp1a2	ATPase, Na+/K+ transporting, alpha 2 polypeptide [Source:MGI Symbol;Acc:MGI:88106]	0.267351	0.0156012	0.210228
Dlx2	distal-less homeobox 2 [Source:MGI Symbol;Acc:MGI:94902]	-0.888907	0.0156461	0.210646
Ddit4l	DNA-damage-inducible transcript 4-like [Source:MGI Symbol;Acc:MGI:1920534]	-0.739416	0.0156726	0.210816
Scn8a	sodium channel, voltage-gated, type VIII, alpha [Source:MGI Symbol;Acc:MGI:103169]	0.383532	0.0157006	0.210819
Irgq	immunity-related GTPase family, Q [Source:MGI Symbol;Acc:MGI:2667176]	0.292991	0.0157003	0.210819
Gcnt2	glucosaminyl (N-acetyl) transferase 2, I-branching enzyme [Source:MGI Symbol;Acc:MGI:1100870]	-0.502702	0.0157882	0.21162
Tmem265	transmembrane protein 265 [Source:MGI Symbol;Acc:MGI:5613213]	-0.428907	0.0157836	0.21162
Rasd1	RAS, dexamethasone-induced 1 [Source:MGI Symbol;Acc:MGI:1270848]	-0.652967	0.0158667	0.212298
Apba2	amyloid beta (A4) precursor protein-binding, family A, member 2 [Source:MGI Symbol;Acc:MGI:1261791]	0.337475	0.0158634	0.212298
Psd4	pleckstrin and Sec7 domain containing 4 [Source:MGI Symbol;Acc:MGI:2674093]	0.461189	0.0159077	0.212543
Dzip1l	DAZ interacting protein 1-like [Source:MGI Symbol;Acc:MGI:1919757]	-0.272278	0.0159131	0.212543
Cep128	centrosomal protein 128 [Source:MGI Symbol;Acc:MGI:1922466]	-0.378194	0.0159433	0.212679
Slc18a3	solute carrier family 18 (vesicular monoamine), member 3 [Source:MGI Symbol;Acc:MGI:1101061]	-1.06046	0.0159513	0.212679
Wdr81	WD repeat domain 81 [Source:MGI Symbol;Acc:MGI:2681828]	0.210567	0.0159853	0.212759
Ednra	endothelin receptor type A [Source:MGI Symbol;Acc:MGI:105923]	0.305025	0.0159806	0.212759
Mir3082	microRNA 3082 [Source:MGI Symbol;Acc:MGI:4834255]	-0.80082	0.0159995	0.212761
Fam19a5	family with sequence similarity 19, member A5 [Source:MGI Symbol;Acc:MGI:2146182]	-0.297336	0.0160716	0.213093
Ppp2r5d	protein phosphatase 2, regulatory subunit B', delta [Source:MGI Symbol;Acc:MGI:2388481]	-0.343239	0.0161202	0.213093
Trib3	tribbles pseudokinase 3 [Source:MGI Symbol;Acc:MGI:1345675]	-0.726911	0.0160755	0.213093
Slc30a3	solute carrier family 30 (zinc transporter), member 3 [Source:MGI Symbol;Acc:MGI:1345280]	0.678653	0.0160846	0.213093
Cadps2	Ca2+-dependent activator protein for secretion 2 [Source:MGI Symbol;Acc:MGI:2443963]	0.799474	0.0161228	0.213093
Dhx32	DEAH (Asp-Glu-Ala-His) box polypeptide 32 [Source:MGI Symbol;Acc:MGI:2141813]	-0.310531	0.0161036	0.213093
Dnase2a	deoxyribonuclease II alpha [Source:MGI Symbol;Acc:MGI:1329019]	0.348373	0.0160447	0.213093
Bex1	brain expressed X-linked 1 [Source:MGI Symbol;Acc:MGI:1328321]	-0.536447	0.0161403	0.213139
Hcn1	hyperpolarization-activated, cyclic nucleotide-gated K+ 1 [Source:MGI Symbol;Acc:MGI:1096392]	0.635996	0.0162707	0.21393
Gnaq	guanine nucleotide binding protein, alpha q polypeptide [Source:MGI Symbol;Acc:MGI:95776]	0.332446	0.0162211	0.21393
Fibcd1	fibrinogen C domain containing 1 [Source:MGI Symbol;Acc:MGI:2138953]	-0.548004	0.0162537	0.21393
Zc3hav1	zinc finger CCCH type, antiviral 1 [Source:MGI Symbol;Acc:MGI:1926031]	0.548685	0.016267	0.21393
Tead2	TEA domain family member 2 [Source:MGI Symbol;Acc:MGI:104904]	-0.376292	0.0162304	0.21393
Asic1	acid-sensing (proton-gated) ion channel 1 [Source:MGI Symbol;Acc:MGI:1194915]	-0.348578	0.016332	0.21455
Prrc1	proline-rich coiled-coil 1 [Source:MGI Symbol;Acc:MGI:1916106]	0.235341	0.0163776	0.214963
P4ha1	procollagen-proline, 2-oxoglutarate 4-dioxygenase (proline 4-hydroxylase), alpha 1 polypeptide [Source:MGI Symbol;Acc:MGI:97463]	-0.405949	0.0164186	0.215315
Adcy6	adenylate cyclase 6 [Source:MGI Symbol;Acc:MGI:87917]	0.289079	0.0164625	0.215704
Sarnp	SAP domain containing ribonucleoprotein [Source:MGI Symbol;Acc:MGI:1913368]	-0.349131	0.016507	0.2161
Ppp1r7	protein phosphatase 1, regulatory (inhibitor) subunit 7 [Source:MGI Symbol;Acc:MGI:1913635]	-0.387583	0.0165748	0.216801
Itga7	integrin alpha 7 [Source:MGI Symbol;Acc:MGI:102700]	0.356823	0.0166466	0.217195
Chodl	chondrolectin [Source:MGI Symbol;Acc:MGI:2179069]	-0.880764	0.0166478	0.217195
Entpd6	ectonucleoside triphosphate diphosphohydrolase 6 [Source:MGI Symbol;Acc:MGI:1202295]	-0.339043	0.0166471	0.217195
Sobp	sine oculis-binding protein homolog (Drosophila) [Source:MGI Symbol;Acc:MGI:1924427]	0.373141	0.0166775	0.217292
Zfp3	zinc finger protein 3 [Source:MGI Symbol;Acc:MGI:99177]	-0.321425	0.0166902	0.217292
Usp27x	ubiquitin specific peptidase 27, X chromosome [Source:MGI Symbol;Acc:MGI:1859645]	-0.300354	0.0166982	0.217292
Lppr3	NA	-0.373629	0.0167642	0.217963
6530402F18Rik	RIKEN cDNA 6530402F18 gene [Source:MGI Symbol;Acc:MGI:1923470]	0.615228	0.0167919	0.218137
Nab2	Ngfi-A binding protein 2 [Source:MGI Symbol;Acc:MGI:107563]	-0.348098	0.0168239	0.218366
Pigz	phosphatidylinositol glycan anchor biosynthesis, class Z [Source:MGI Symbol;Acc:MGI:2443822]	0.380038	0.0168647	0.218707
Cpsf3	cleavage and polyadenylation specificity factor 3 [Source:MGI Symbol;Acc:MGI:1859328]	-0.317486	0.0169691	0.219499
Myom1	myomesin 1 [Source:MGI Symbol;Acc:MGI:1341430]	0.500906	0.0169405	0.219499
Cdc25c	cell division cycle 25C [Source:MGI Symbol;Acc:MGI:88350]	-1.03112	0.0169677	0.219499
Tph2	tryptophan hydroxylase 2 [Source:MGI Symbol;Acc:MGI:2651811]	0.617956	0.0169873	0.219547
Ccdc66	coiled-coil domain containing 66 [Source:MGI Symbol;Acc:MGI:2443639]	-0.294591	0.0170735	0.220232
Sidt1	SID1 transmembrane family, member 1 [Source:MGI Symbol;Acc:MGI:2443155]	0.497938	0.0170838	0.220232
Slc18a2	solute carrier family 18 (vesicular monoamine), member 2 [Source:MGI Symbol;Acc:MGI:106677]	-0.986289	0.0170763	0.220232
Vip	vasoactive intestinal polypeptide [Source:MGI Symbol;Acc:MGI:98933]	0.870252	0.0171007	0.220263
Kcna6	potassium voltage-gated channel, shaker-related, subfamily, member 6 [Source:MGI Symbol;Acc:MGI:96663]	0.350754	0.0171269	0.220412
Cenpf	centromere protein F [Source:MGI Symbol;Acc:MGI:1313302]	-0.537428	0.0171424	0.220426
Mex3a	mex3 RNA binding family member A [Source:MGI Symbol;Acc:MGI:1919890]	-0.407711	0.0172271	0.221326
Arsb	arylsulfatase B [Source:MGI Symbol;Acc:MGI:88075]	0.246181	0.0173399	0.221463
Psmb8	proteasome (prosome, macropain) subunit, beta type 8 (large multifunctional peptidase 7) [Source:MGI Symbol;Acc:MGI:1346527]	0.430358	0.0173202	0.221463
Gpr153	G protein-coupled receptor 153 [Source:MGI Symbol;Acc:MGI:1916157]	-0.570385	0.0173202	0.221463
Krtcap3	keratinocyte associated protein 3 [Source:MGI Symbol;Acc:MGI:1917065]	-0.719008	0.017334	0.221463
Ywhah	tyrosine 3-monooxygenase/tryptophan 5-monooxygenase activation protein, eta polypeptide [Source:MGI Symbol;Acc:MGI:109194]	0.311265	0.0172563	0.221463
Radil	Ras association and DIL domains [Source:MGI Symbol;Acc:MGI:2443088]	-0.415132	0.0173097	0.221463
Gm5607	predicted gene 5607 [Source:MGI Symbol;Acc:MGI:3645522]	-0.534114	0.0172697	0.221463
Rab36	RAB36, member RAS oncogene family [Source:MGI Symbol;Acc:MGI:1924127]	-0.324385	0.0173894	0.221909
Arhgap27	Rho GTPase activating protein 27 [Source:MGI Symbol;Acc:MGI:1916903]	-0.270792	0.0175171	0.222809
Nr4a1	nuclear receptor subfamily 4, group A, member 1 [Source:MGI Symbol;Acc:MGI:1352454]	-1.02325	0.0175187	0.222809
Eps15	epidermal growth factor receptor pathway substrate 15 [Source:MGI Symbol;Acc:MGI:104583]	0.28694	0.0174955	0.222809
Hspb6	heat shock protein, alpha-crystallin-related, B6 [Source:MGI Symbol;Acc:MGI:2685325]	0.391662	0.01751	0.222809
Pld5	phospholipase D family, member 5 [Source:MGI Symbol;Acc:MGI:2442056]	-0.469755	0.017571	0.223287
Pld6	phospholipase D family, member 6 [Source:MGI Symbol;Acc:MGI:2687283]	-0.743539	0.0176629	0.224195
Mki67	antigen identified by monoclonal antibody Ki 67 [Source:MGI Symbol;Acc:MGI:106035]	-0.634861	0.017672	0.224195
Grk5	G protein-coupled receptor kinase 5 [Source:MGI Symbol;Acc:MGI:109161]	-0.323107	0.0177203	0.224621
Clip2	CAP-GLY domain containing linker protein 2 [Source:MGI Symbol;Acc:MGI:1313136]	0.257789	0.017753	0.224846
3110001I22Rik	RIKEN cDNA 3110001I22 gene [Source:MGI Symbol;Acc:MGI:1913848]	-0.55822	0.0178007	0.225263
Snrpf	small nuclear ribonucleoprotein polypeptide F [Source:MGI Symbol;Acc:MGI:1917128]	-0.369011	0.017818	0.225275
Papln	papilin, proteoglycan-like sulfated glycoprotein [Source:MGI Symbol;Acc:MGI:2386139]	-0.803372	0.0178422	0.225275
Tmppe	transmembrane protein with metallophosphoesterase domain [Source:MGI Symbol;Acc:MGI:5317335]	0.359605	0.0178462	0.225275
Gns	glucosamine (N-acetyl)-6-sulfatase [Source:MGI Symbol;Acc:MGI:1922862]	0.230489	0.0180221	0.22674
Slc2a4	solute carrier family 2 (facilitated glucose transporter), member 4 [Source:MGI Symbol;Acc:MGI:95758]	0.391141	0.0180001	0.22674
Myg1	melanocyte proliferating gene 1 [Source:MGI Symbol;Acc:MGI:1929864]	-0.337836	0.0180076	0.22674
Tyms	thymidylate synthase [Source:MGI Symbol;Acc:MGI:98878]	-0.575063	0.0180057	0.22674
Npas3	neuronal PAS domain protein 3 [Source:MGI Symbol;Acc:MGI:1351610]	0.426284	0.0180527	0.226887
Slc7a2	solute carrier family 7 (cationic amino acid transporter, y+ system), member 2 [Source:MGI Symbol;Acc:MGI:99828]	0.367527	0.0180636	0.226887
Cep63	centrosomal protein 63 [Source:MGI Symbol;Acc:MGI:2158560]	-0.328431	0.0181198	0.227405
Rpgr	retinitis pigmentosa GTPase regulator [Source:MGI Symbol;Acc:MGI:1344037]	-0.354745	0.0181514	0.227613
Sctr	secretin receptor [Source:MGI Symbol;Acc:MGI:2441720]	0.519713	0.0183515	0.228236
Jmjd6	jumonji domain containing 6 [Source:MGI Symbol;Acc:MGI:1858910]	-0.308427	0.0182409	0.228236
Dsp	desmoplakin [Source:MGI Symbol;Acc:MGI:109611]	-0.83055	0.0183427	0.228236
S1pr3	sphingosine-1-phosphate receptor 3 [Source:MGI Symbol;Acc:MGI:1339365]	0.365795	0.0183501	0.228236
Ndufs4	NADH dehydrogenase (ubiquinone) Fe-S protein 4 [Source:MGI Symbol;Acc:MGI:1343135]	-0.266963	0.0182519	0.228236
Ctsb	cathepsin B [Source:MGI Symbol;Acc:MGI:88561]	0.203851	0.0183289	0.228236
Ldb1	LIM domain binding 1 [Source:MGI Symbol;Acc:MGI:894762]	-0.233494	0.0183493	0.228236
Tdrd7	tudor domain containing 7 [Source:MGI Symbol;Acc:MGI:2140279]	-0.246587	0.0183158	0.228236
C1ra	complement component 1, r subcomponent A [Source:MGI Symbol;Acc:MGI:1355313]	0.565485	0.0182649	0.228236
Olfm2	olfactomedin 2 [Source:MGI Symbol;Acc:MGI:3045350]	0.625169	0.0183464	0.228236
Snap91	synaptosomal-associated protein 91 [Source:MGI Symbol;Acc:MGI:109132]	0.32324	0.0183692	0.228269
Grp	gastrin releasing peptide [Source:MGI Symbol;Acc:MGI:95833]	0.691003	0.01842	0.228526
Tpd52	tumor protein D52 [Source:MGI Symbol;Acc:MGI:107749]	0.239409	0.018408	0.228526
Mgat5b	mannoside acetylglucosaminyltransferase 5, isoenzyme B [Source:MGI Symbol;Acc:MGI:3606200]	-0.359949	0.0184989	0.229313
Cldn10	claudin 10 [Source:MGI Symbol;Acc:MGI:1913101]	0.248645	0.0185137	0.229313
Prrg3	proline rich Gla (G-carboxyglutamic acid) 3 (transmembrane) [Source:MGI Symbol;Acc:MGI:2685214]	0.34805	0.0186148	0.230377
Bank1	B cell scaffold protein with ankyrin repeats 1 [Source:MGI Symbol;Acc:MGI:2442120]	-0.458681	0.0186992	0.231234
Ap1ar	adaptor-related protein complex 1 associated regulatory protein [Source:MGI Symbol;Acc:MGI:2384822]	-0.260027	0.0187154	0.231245
Rps6ka2	ribosomal protein S6 kinase, polypeptide 2 [Source:MGI Symbol;Acc:MGI:1342290]	-0.242936	0.0187393	0.231352
Obscn	obscurin, cytoskeletal calmodulin and titin-interacting RhoGEF [Source:MGI Symbol;Acc:MGI:2681862]	-0.600258	0.0187956	0.231858
Cd34	CD34 antigen [Source:MGI Symbol;Acc:MGI:88329]	0.586433	0.0189052	0.23302
Zpbp	zona pellucida binding protein [Source:MGI Symbol;Acc:MGI:1855701]	-0.549365	0.0189693	0.233387
Chsy3	chondroitin sulfate synthase 3 [Source:MGI Symbol;Acc:MGI:1926173]	-0.381131	0.0189526	0.233387
Rasgrp4	RAS guanyl releasing protein 4 [Source:MGI Symbol;Acc:MGI:2386851]	-0.548251	0.0189811	0.233387
Mrpl42	mitochondrial ribosomal protein L42 [Source:MGI Symbol;Acc:MGI:1333774]	-0.26138	0.0190556	0.233924
Smarcd3	SWI/SNF related, matrix associated, actin dependent regulator of chromatin, subfamily d, member 3 [Source:MGI Symbol;Acc:MGI:1914243]	-0.486973	0.0190504	0.233924
Aldh1a1	aldehyde dehydrogenase family 1, subfamily A1 [Source:MGI Symbol;Acc:MGI:1353450]	0.494272	0.0190819	0.234058
Fas	Fas (TNF receptor superfamily member 6) [Source:MGI Symbol;Acc:MGI:95484]	0.411249	0.019117	0.234298
Hmces	5-hydroxymethylcytosine (hmC) binding, ES cell specific [Source:MGI Symbol;Acc:MGI:1914053]	-0.32716	0.019141	0.234404
4930519K11Rik	NA	-0.733086	0.0191634	0.234488
Irgm1	immunity-related GTPase family M member 1 [Source:MGI Symbol;Acc:MGI:107567]	0.452615	0.0192463	0.235273
Rcl1	RNA terminal phosphate cyclase-like 1 [Source:MGI Symbol;Acc:MGI:1913275]	-0.306846	0.0192585	0.235273
Cdca7l	cell division cycle associated 7 like [Source:MGI Symbol;Acc:MGI:2384982]	-0.887848	0.0193217	0.235666
Gchfr	GTP cyclohydrolase I feedback regulator [Source:MGI Symbol;Acc:MGI:2443977]	-1.11988	0.0193202	0.235666
AI197445	NA	-0.748422	0.0194194	0.236667
Akap6	A kinase (PRKA) anchor protein 6 [Source:MGI Symbol;Acc:MGI:3050566]	0.340121	0.0194942	0.237388
Synpr	synaptoporin [Source:MGI Symbol;Acc:MGI:1919253]	-0.689527	0.0195115	0.237408
Tlr7	toll-like receptor 7 [Source:MGI Symbol;Acc:MGI:2176882]	0.584157	0.0195381	0.237542
Itga11	integrin alpha 11 [Source:MGI Symbol;Acc:MGI:2442114]	-0.424472	0.0196092	0.238215
Tbata	thymus, brain and testes associated [Source:MGI Symbol;Acc:MGI:1923820]	0.616506	0.0196694	0.238756
Fam98c	family with sequence similarity 98, member C [Source:MGI Symbol;Acc:MGI:1921083]	-0.32932	0.0197138	0.239103
Ryr2	ryanodine receptor 2, cardiac [Source:MGI Symbol;Acc:MGI:99685]	0.456656	0.0197492	0.239341
Ythdc1	YTH domain containing 1 [Source:MGI Symbol;Acc:MGI:2443713]	-0.216035	0.0199115	0.241115
2900009J06Rik	RIKEN cDNA 2900009J06 gene [Source:MGI Symbol;Acc:MGI:1920137]	-0.822296	0.0199502	0.241209
Gm10125	predicted gene 10125 [Source:MGI Symbol;Acc:MGI:3642044]	-0.664043	0.019972	0.241209
Ube2c	ubiquitin-conjugating enzyme E2C [Source:MGI Symbol;Acc:MGI:1915862]	-0.89639	0.0199554	0.241209
F3	coagulation factor III [Source:MGI Symbol;Acc:MGI:88381]	0.210519	0.0200006	0.241209
Sparcl1	SPARC-like 1 [Source:MGI Symbol;Acc:MGI:108110]	0.301447	0.019992	0.241209
Lrfn1	leucine rich repeat and fibronectin type III domain containing 1 [Source:MGI Symbol;Acc:MGI:2136810]	0.411318	0.0200147	0.241209
Entpd5	ectonucleoside triphosphate diphosphohydrolase 5 [Source:MGI Symbol;Acc:MGI:1321385]	0.257233	0.0200565	0.241267
Tril	TLR4 interactor with leucine-rich repeats [Source:MGI Symbol;Acc:MGI:1914123]	0.280484	0.0200471	0.241267
Fancb	Fanconi anemia, complementation group B [Source:MGI Symbol;Acc:MGI:2448558]	-0.825672	0.0200672	0.241267
Reep5	receptor accessory protein 5 [Source:MGI Symbol;Acc:MGI:1270152]	0.189707	0.0200968	0.241432
Aoc2	amine oxidase, copper containing 2 (retina-specific) [Source:MGI Symbol;Acc:MGI:2668431]	-0.487926	0.0201245	0.241574
Mylk3	myosin light chain kinase 3 [Source:MGI Symbol;Acc:MGI:2443063]	-0.85139	0.0201627	0.241841
Gaa	glucosidase, alpha, acid [Source:MGI Symbol;Acc:MGI:95609]	-0.314666	0.0201876	0.241948
Sept8	septin 8 [Source:MGI Symbol;Acc:MGI:894310]	0.264668	0.0202558	0.242383
Ptger3	prostaglandin E receptor 3 (subtype EP3) [Source:MGI Symbol;Acc:MGI:97795]	0.633207	0.0202495	0.242383
Calcoco1	calcium binding and coiled coil domain 1 [Source:MGI Symbol;Acc:MGI:1914738]	-0.295316	0.0202842	0.242531
Gpsm1	G-protein signalling modulator 1 (AGS3-like, C. elegans) [Source:MGI Symbol;Acc:MGI:1915089]	-0.817536	0.0203316	0.242907
Tmem63c	transmembrane protein 63c [Source:MGI Symbol;Acc:MGI:2444386]	0.28962	0.02041	0.242993
Serpina3m	serine (or cysteine) peptidase inhibitor, clade A, member 3M [Source:MGI Symbol;Acc:MGI:98378]	0.415179	0.0203586	0.242993
Lipo1	lipase, member O1 [Source:MGI Symbol;Acc:MGI:3647308]	-0.498854	0.020437	0.242993
Avpi1	arginine vasopressin-induced 1 [Source:MGI Symbol;Acc:MGI:1916784]	-0.298766	0.0203914	0.242993
Add3	adducin 3 (gamma) [Source:MGI Symbol;Acc:MGI:1351615]	0.224661	0.020451	0.242993
Sbk1	SH3-binding kinase 1 [Source:MGI Symbol;Acc:MGI:2135937]	-0.268261	0.0203927	0.242993
Icam5	intercellular adhesion molecule 5, telencephalin [Source:MGI Symbol;Acc:MGI:109430]	-0.32846	0.0204366	0.242993
Cpa6	carboxypeptidase A6 [Source:MGI Symbol;Acc:MGI:3045348]	-2.0497	0.0204991	0.24317
Psmc3ip	proteasome (prosome, macropain) 26S subunit, ATPase 3, interacting protein [Source:MGI Symbol;Acc:MGI:1098610]	-0.387702	0.020571	0.24317
Kif18b	kinesin family member 18B [Source:MGI Symbol;Acc:MGI:2446979]	-0.765411	0.0204966	0.24317
Baz1a	bromodomain adjacent to zinc finger domain 1A [Source:MGI Symbol;Acc:MGI:1309478]	-0.526426	0.020654	0.24317
Sv2c	synaptic vesicle glycoprotein 2c [Source:MGI Symbol;Acc:MGI:1922459]	-0.686769	0.0206512	0.24317
Carhsp1	calcium regulated heat stable protein 1 [Source:MGI Symbol;Acc:MGI:1196368]	-0.423575	0.0206582	0.24317
Tiam1	T cell lymphoma invasion and metastasis 1 [Source:MGI Symbol;Acc:MGI:103306]	-0.370486	0.0206235	0.24317
Fgd2	FYVE, RhoGEF and PH domain containing 2 [Source:MGI Symbol;Acc:MGI:1347084]	0.339828	0.0206279	0.24317
Rpl9	ribosomal protein L9 [Source:MGI Symbol;Acc:MGI:1298373]	-0.36137	0.0206302	0.24317
Slc10a4	solute carrier family 10 (sodium/bile acid cotransporter family), member 4 [Source:MGI Symbol;Acc:MGI:3606480]	-0.949657	0.0206254	0.24317
Dok4	docking protein 4 [Source:MGI Symbol;Acc:MGI:2148865]	-0.284394	0.0206423	0.24317
Gpd1l	glycerol-3-phosphate dehydrogenase 1-like [Source:MGI Symbol;Acc:MGI:1289257]	0.258865	0.0205863	0.24317
Brca1	breast cancer 1, early onset [Source:MGI Symbol;Acc:MGI:104537]	-0.497664	0.0207177	0.243493
Irf7	interferon regulatory factor 7 [Source:MGI Symbol;Acc:MGI:1859212]	0.457502	0.0207057	0.243493
Agap2	ArfGAP with GTPase domain, ankyrin repeat and PH domain 2 [Source:MGI Symbol;Acc:MGI:3580016]	-0.269602	0.0207577	0.243586
Cdc42bpb	CDC42 binding protein kinase beta [Source:MGI Symbol;Acc:MGI:2136459]	0.201161	0.0207497	0.243586
Rsad2	radical S-adenosyl methionine domain containing 2 [Source:MGI Symbol;Acc:MGI:1929628]	0.72879	0.0209054	0.245129
Kcnt2	potassium channel, subfamily T, member 2 [Source:MGI Symbol;Acc:MGI:3036273]	0.549497	0.0209593	0.245482
Cfap20	cilia and flagella associated protein 20 [Source:MGI Symbol;Acc:MGI:107428]	-0.299265	0.0209678	0.245482
Coro1a	coronin, actin binding protein 1A [Source:MGI Symbol;Acc:MGI:1345961]	0.292085	0.0210027	0.245701
Nfatc2	nuclear factor of activated T cells, cytoplasmic, calcineurin dependent 2 [Source:MGI Symbol;Acc:MGI:102463]	-0.51043	0.0210232	0.245751
Syk	spleen tyrosine kinase [Source:MGI Symbol;Acc:MGI:99515]	0.412456	0.0210439	0.245803
Agtpbp1	ATP/GTP binding protein 1 [Source:MGI Symbol;Acc:MGI:2159437]	0.284511	0.0211309	0.246062
Gal	galanin [Source:MGI Symbol;Acc:MGI:95637]	-1.54968	0.0211069	0.246062
Apold1	apolipoprotein L domain containing 1 [Source:MGI Symbol;Acc:MGI:2685921]	-1.03163	0.0211253	0.246062
Zfp667	zinc finger protein 667 [Source:MGI Symbol;Acc:MGI:2442757]	-0.333925	0.0210959	0.246062
Ticam2	toll-like receptor adaptor molecule 2 [Source:MGI Symbol;Acc:MGI:3040056]	0.514269	0.0211578	0.246186
Itpripl2	inositol 1,4,5-triphosphate receptor interacting protein-like 2 [Source:MGI Symbol;Acc:MGI:2442416]	0.519908	0.0212993	0.247643
Zbtb8a	zinc finger and BTB domain containing 8a [Source:MGI Symbol;Acc:MGI:1920930]	-0.517431	0.0213591	0.248062
Dpy19l3	dpy-19-like 3 (C. elegans) [Source:MGI Symbol;Acc:MGI:2443952]	-0.31244	0.021368	0.248062
Nfyc	nuclear transcription factor-Y gamma [Source:MGI Symbol;Acc:MGI:107901]	-0.29766	0.0214145	0.248411
Akap7	A kinase (PRKA) anchor protein 7 [Source:MGI Symbol;Acc:MGI:1859150]	0.33361	0.0214396	0.248512
Peli2	pellino 2 [Source:MGI Symbol;Acc:MGI:1891445]	-0.445636	0.0214659	0.248569
Tmem8	transmembrane protein 8 (five membrane-spanning domains) [Source:MGI Symbol;Acc:MGI:1926283]	0.279042	0.0214772	0.248569
Lrrtm1	leucine rich repeat transmembrane neuronal 1 [Source:MGI Symbol;Acc:MGI:2389173]	-0.455585	0.0215265	0.248949
Cd86	CD86 antigen [Source:MGI Symbol;Acc:MGI:101773]	0.50825	0.0216768	0.250371
Plp2	proteolipid protein 2 [Source:MGI Symbol;Acc:MGI:1298382]	0.427467	0.0216824	0.250371
Mtrf1l	mitochondrial translational release factor 1-like [Source:MGI Symbol;Acc:MGI:1918830]	-0.331428	0.0217033	0.250421
Ndufs3	NADH dehydrogenase (ubiquinone) Fe-S protein 3 [Source:MGI Symbol;Acc:MGI:1915599]	-0.248479	0.0217592	0.250855
Lancl2	LanC (bacterial lantibiotic synthetase component C)-like 2 [Source:MGI Symbol;Acc:MGI:1919085]	0.315169	0.021774	0.250855
Ankrd27	ankyrin repeat domain 27 (VPS9 domain) [Source:MGI Symbol;Acc:MGI:2444103]	0.288495	0.0218346	0.251173
1700017B05Rik	RIKEN cDNA 1700017B05 gene [Source:MGI Symbol;Acc:MGI:1921461]	0.372743	0.0218281	0.251173
Slit2	slit homolog 2 (Drosophila) [Source:MGI Symbol;Acc:MGI:1315205]	0.443878	0.0218715	0.251407
Fam174a	family with sequence similarity 174, member A [Source:MGI Symbol;Acc:MGI:1914948]	-0.229154	0.0219108	0.251586
Fras1	Fraser extracellular matrix complex subunit 1 [Source:MGI Symbol;Acc:MGI:2385368]	-0.42066	0.0219203	0.251586
Rnase4	ribonuclease, RNase A family 4 [Source:MGI Symbol;Acc:MGI:1926217]	0.258724	0.0219382	0.251602
Lgr6	leucine-rich repeat-containing G protein-coupled receptor 6 [Source:MGI Symbol;Acc:MGI:2441805]	-1.525	0.0220574	0.251914
E130307A14Rik	RIKEN cDNA E130307A14 gene [Source:MGI Symbol;Acc:MGI:3036287]	-0.261818	0.0220651	0.251914
Wnk4	WNK lysine deficient protein kinase 4 [Source:MGI Symbol;Acc:MGI:1917097]	-0.5048	0.0220529	0.251914
A330015K06Rik	RIKEN cDNA A330015K06 gene [Source:MGI Symbol;Acc:MGI:2443553]	0.651261	0.0220008	0.251914
Scarb2	scavenger receptor class B, member 2 [Source:MGI Symbol;Acc:MGI:1196458]	0.306704	0.0220512	0.251914
Ap2a2	adaptor-related protein complex 2, alpha 2 subunit [Source:MGI Symbol;Acc:MGI:101920]	0.209204	0.022024	0.251914
Lrp11	low density lipoprotein receptor-related protein 11 [Source:MGI Symbol;Acc:MGI:2442989]	0.221486	0.0220948	0.252063
Tmem56	transmembrane protein 56 [Source:MGI Symbol;Acc:MGI:1923195]	0.432962	0.0221164	0.252121
Slc45a4	solute carrier family 45, member 4 [Source:MGI Symbol;Acc:MGI:2146236]	0.32164	0.0221568	0.252391
Ckb	creatine kinase, brain [Source:MGI Symbol;Acc:MGI:88407]	-0.33412	0.0221964	0.252653
Igfbpl1	insulin-like growth factor binding protein-like 1 [Source:MGI Symbol;Acc:MGI:1933198]	-0.742142	0.0222214	0.252748
Cmtm3	CKLF-like MARVEL transmembrane domain containing 3 [Source:MGI Symbol;Acc:MGI:2447162]	0.284149	0.0223	0.253452
Lrrc75a	leucine rich repeat containing 75A [Source:MGI Symbol;Acc:MGI:2682293]	0.371705	0.022363	0.253978
Alcam	activated leukocyte cell adhesion molecule [Source:MGI Symbol;Acc:MGI:1313266]	-0.398514	0.0224391	0.254318
Tnfrsf1a	tumor necrosis factor receptor superfamily, member 1a [Source:MGI Symbol;Acc:MGI:1314884]	0.309389	0.0224729	0.254318
Kptn	kaptin [Source:MGI Symbol;Acc:MGI:1890380]	-0.342398	0.0224768	0.254318
Snrpn	small nuclear ribonucleoprotein N [Source:MGI Symbol;Acc:MGI:98347]	-0.720892	0.0224191	0.254318
Ndrg4	N-myc downstream regulated gene 4 [Source:MGI Symbol;Acc:MGI:2384590]	-0.251252	0.0224497	0.254318
9430020K01Rik	RIKEN cDNA 9430020K01 gene [Source:MGI Symbol;Acc:MGI:2685174]	-0.365181	0.0225473	0.254654
Pcdha12	protocadherin alpha 12 [Source:MGI Symbol;Acc:MGI:1298370]	0.400787	0.0225757	0.254654
Susd1	sushi domain containing 1 [Source:MGI Symbol;Acc:MGI:3651543]	-0.309774	0.0225904	0.254654
Ubxn11	UBX domain protein 11 [Source:MGI Symbol;Acc:MGI:1914836]	-0.410118	0.0225258	0.254654
Crybb1	crystallin, beta B1 [Source:MGI Symbol;Acc:MGI:104992]	-0.652962	0.0225812	0.254654
Kif20a	kinesin family member 20A [Source:MGI Symbol;Acc:MGI:1201682]	-0.622948	0.0226881	0.255565
Schip1	schwannomin interacting protein 1 [Source:MGI Symbol;Acc:MGI:1353557]	0.404213	0.0227115	0.255639
Agl	amylo-1,6-glucosidase, 4-alpha-glucanotransferase [Source:MGI Symbol;Acc:MGI:1924809]	0.273196	0.0228461	0.256963
Ankrd44	ankyrin repeat domain 44 [Source:MGI Symbol;Acc:MGI:3045243]	0.315819	0.0228634	0.256968
E130008D07Rik	NA	-0.946421	0.0229794	0.257508
Rrp12	ribosomal RNA processing 12 homolog (S. cerevisiae) [Source:MGI Symbol;Acc:MGI:2147437]	0.198317	0.0229454	0.257508
Osbpl6	oxysterol binding protein-like 6 [Source:MGI Symbol;Acc:MGI:2139014]	0.311547	0.0229751	0.257508
Dnajc6	DnaJ heat shock protein family (Hsp40) member C6 [Source:MGI Symbol;Acc:MGI:1919935]	0.320689	0.0229621	0.257508
Rpl7	ribosomal protein L7 [Source:MGI Symbol;Acc:MGI:98073]	-0.256217	0.0230014	0.257565
Glp1r	glucagon-like peptide 1 receptor [Source:MGI Symbol;Acc:MGI:99571]	-1.19243	0.0230518	0.257647
Prr22	proline rich 22 [Source:MGI Symbol;Acc:MGI:2685392]	-0.71237	0.0231106	0.257647
Bambi	BMP and activin membrane-bound inhibitor [Source:MGI Symbol;Acc:MGI:1915260]	-0.735608	0.0230537	0.257647
Cdh22	cadherin 22 [Source:MGI Symbol;Acc:MGI:1341843]	-0.304262	0.0230952	0.257647
Plxna1	plexin A1 [Source:MGI Symbol;Acc:MGI:107685]	0.432383	0.0230948	0.257647
Opcml	opioid binding protein/cell adhesion molecule-like [Source:MGI Symbol;Acc:MGI:97397]	0.435051	0.0230792	0.257647
Tmem196	transmembrane protein 196 [Source:MGI Symbol;Acc:MGI:2685374]	0.570526	0.0231402	0.257676
Npas1	neuronal PAS domain protein 1 [Source:MGI Symbol;Acc:MGI:109205]	0.670792	0.0231472	0.257676
Ogfod1	2-oxoglutarate and iron-dependent oxygenase domain containing 1 [Source:MGI Symbol;Acc:MGI:2442978]	0.270157	0.0231671	0.257709
Fam196b	family with sequence similarity 196, member B [Source:MGI Symbol;Acc:MGI:3643491]	-1.2974	0.0232133	0.258033
Gsdmd	gasdermin D [Source:MGI Symbol;Acc:MGI:1916396]	0.335853	0.0232565	0.258244
Ccbe1	collagen and calcium binding EGF domains 1 [Source:MGI Symbol;Acc:MGI:2445053]	0.54486	0.0232663	0.258244
Cacna2d3	calcium channel, voltage-dependent, alpha2/delta subunit 3 [Source:MGI Symbol;Acc:MGI:1338890]	-0.490152	0.0232876	0.258292
Rap1gds1	RAP1, GTP-GDP dissociation stimulator 1 [Source:MGI Symbol;Acc:MGI:2385189]	0.26718	0.0234005	0.259355
Ppap2b	NA	0.198776	0.0234233	0.259418
Nt5dc3	5'-nucleotidase domain containing 3 [Source:MGI Symbol;Acc:MGI:3513266]	0.415898	0.0235274	0.259714
Lasp1	LIM and SH3 protein 1 [Source:MGI Symbol;Acc:MGI:109656]	0.32695	0.023587	0.259714
Adam11	a disintegrin and metallopeptidase domain 11 [Source:MGI Symbol;Acc:MGI:1098667]	0.347951	0.0235231	0.259714
Dio3	deiodinase, iodothyronine type III [Source:MGI Symbol;Acc:MGI:1306782]	-0.947815	0.023549	0.259714
Sstr3	somatostatin receptor 3 [Source:MGI Symbol;Acc:MGI:98329]	0.400108	0.0235837	0.259714
Tnfrsf21	tumor necrosis factor receptor superfamily, member 21 [Source:MGI Symbol;Acc:MGI:2151075]	0.265061	0.023528	0.259714
Dnah6	dynein, axonemal, heavy chain 6 [Source:MGI Symbol;Acc:MGI:107744]	-0.566898	0.023582	0.259714
Ccl25	chemokine (C-C motif) ligand 25 [Source:MGI Symbol;Acc:MGI:1099448]	-0.405178	0.0234737	0.259714
Tada1	transcriptional adaptor 1 [Source:MGI Symbol;Acc:MGI:1196415]	-0.220301	0.0236342	0.259977
Tmem173	transmembrane protein 173 [Source:MGI Symbol;Acc:MGI:1919762]	0.327311	0.0237029	0.259977
Wdr7	WD repeat domain 7 [Source:MGI Symbol;Acc:MGI:1860197]	0.304793	0.0237116	0.259977
Rprm	reprimo, TP53 dependent G2 arrest mediator candidate [Source:MGI Symbol;Acc:MGI:1915124]	0.363742	0.0237086	0.259977
Adamts9	a disintegrin-like and metallopeptidase (reprolysin type) with thrombospondin type 1 motif, 9 [Source:MGI Symbol;Acc:MGI:1916320]	0.500014	0.0237137	0.259977
Ecsit	ECSIT signalling integrator [Source:MGI Symbol;Acc:MGI:1349469]	-0.262488	0.0237119	0.259977
Mfsd6	major facilitator superfamily domain containing 6 [Source:MGI Symbol;Acc:MGI:1922925]	0.253158	0.0238419	0.260145
Kcnj10	potassium inwardly-rectifying channel, subfamily J, member 10 [Source:MGI Symbol;Acc:MGI:1194504]	0.387464	0.0238719	0.260145
Abcc3	ATP-binding cassette, sub-family C (CFTR/MRP), member 3 [Source:MGI Symbol;Acc:MGI:1923658]	0.391278	0.0237692	0.260145
Mterf3	mitochondrial transcription termination factor 3 [Source:MGI Symbol;Acc:MGI:1913660]	-0.248969	0.0238663	0.260145
Iqgap2	IQ motif containing GTPase activating protein 2 [Source:MGI Symbol;Acc:MGI:2449975]	-0.353526	0.0239005	0.260145
Adcy9	adenylate cyclase 9 [Source:MGI Symbol;Acc:MGI:108450]	0.318614	0.0238672	0.260145
4932418E24Rik	NA	-0.73567	0.0238016	0.260145
Nup35	nucleoporin 35 [Source:MGI Symbol;Acc:MGI:1916732]	-0.426033	0.0237937	0.260145
Mlxipl	MLX interacting protein-like [Source:MGI Symbol;Acc:MGI:1927999]	0.551416	0.0238233	0.260145
Tra2a	transformer 2 alpha homolog (Drosophila) [Source:MGI Symbol;Acc:MGI:1933972]	-0.370417	0.0238868	0.260145
Teddm2	transmembrane epididymal family member 2 [Source:MGI Symbol;Acc:MGI:1923273]	0.83051	0.0240936	0.260981
Dnajc7	DnaJ heat shock protein family (Hsp40) member C7 [Source:MGI Symbol;Acc:MGI:1928373]	-0.246126	0.0242009	0.260981
Map3k9	mitogen-activated protein kinase kinase kinase 9 [Source:MGI Symbol;Acc:MGI:2449952]	0.52736	0.0241653	0.260981
Tmprss7	transmembrane serine protease 7 [Source:MGI Symbol;Acc:MGI:2686594]	0.524075	0.0241802	0.260981
Rtn3	reticulon 3 [Source:MGI Symbol;Acc:MGI:1339970]	0.239177	0.0241817	0.260981
Slc24a2	solute carrier family 24 (sodium/potassium/calcium exchanger), member 2 [Source:MGI Symbol;Acc:MGI:1923626]	0.433641	0.0240944	0.260981
Apbb2	amyloid beta (A4) precursor protein-binding, family B, member 2 [Source:MGI Symbol;Acc:MGI:108405]	0.287769	0.0241661	0.260981
Wbscr27	Williams Beuren syndrome chromosome region 27 (human) [Source:MGI Symbol;Acc:MGI:1933146]	0.356299	0.0241984	0.260981
Hdac11	histone deacetylase 11 [Source:MGI Symbol;Acc:MGI:2385252]	-0.239553	0.0241105	0.260981
Klk8	kallikrein related-peptidase 8 [Source:MGI Symbol;Acc:MGI:1343327]	0.403359	0.0241031	0.260981
Ctsc	cathepsin C [Source:MGI Symbol;Acc:MGI:109553]	0.436337	0.0241683	0.260981
P2ry2	purinergic receptor P2Y, G-protein coupled 2 [Source:MGI Symbol;Acc:MGI:105107]	0.607375	0.0241559	0.260981
Bsn	bassoon [Source:MGI Symbol;Acc:MGI:1277955]	0.402945	0.0241199	0.260981
Mrpl33	mitochondrial ribosomal protein L33 [Source:MGI Symbol;Acc:MGI:2137225]	-0.438429	0.0242548	0.261377
Fosb	FBJ osteosarcoma oncogene B [Source:MGI Symbol;Acc:MGI:95575]	-0.926046	0.024288	0.261549
Ldhb	lactate dehydrogenase B [Source:MGI Symbol;Acc:MGI:96763]	-0.263248	0.0243696	0.262241
Fam96a	family with sequence similarity 96, member A [Source:MGI Symbol;Acc:MGI:1915500]	-0.246829	0.0244172	0.262567
Eya4	EYA transcriptional coactivator and phosphatase 4 [Source:MGI Symbol;Acc:MGI:1337104]	0.774273	0.0244559	0.262713
Dnajc2	DnaJ heat shock protein family (Hsp40) member C2 [Source:MGI Symbol;Acc:MGI:99470]	-0.364737	0.0244654	0.262713
Grpr	gastrin releasing peptide receptor [Source:MGI Symbol;Acc:MGI:95836]	0.843801	0.0244995	0.262893
Lmod1	leiomodin 1 (smooth muscle) [Source:MGI Symbol;Acc:MGI:2135671]	0.712618	0.0245789	0.263373
Fam217b	family with sequence similarity 217, member B [Source:MGI Symbol;Acc:MGI:1918782]	0.382957	0.0245716	0.263373
March9	membrane-associated ring finger (C3HC4) 9 [Source:MGI Symbol;Acc:MGI:2446144]	-0.233768	0.0246213	0.263455
Khdrbs1	KH domain containing, RNA binding, signal transduction associated 1 [Source:MGI Symbol;Acc:MGI:893579]	-0.206799	0.0246098	0.263455
Stat6	signal transducer and activator of transcription 6 [Source:MGI Symbol;Acc:MGI:103034]	0.29408	0.0246457	0.26353
Fbxo45	F-box protein 45 [Source:MGI Symbol;Acc:MGI:2447775]	0.211217	0.0246958	0.263663
Lama1	laminin, alpha 1 [Source:MGI Symbol;Acc:MGI:99892]	0.585976	0.024745	0.263663
Unc5c	unc-5 netrin receptor C [Source:MGI Symbol;Acc:MGI:1095412]	0.437025	0.0247118	0.263663
Rinl	Ras and Rab interactor-like [Source:MGI Symbol;Acc:MGI:2444024]	0.367771	0.024734	0.263663
Rpsa	ribosomal protein SA [Source:MGI Symbol;Acc:MGI:105381]	-0.334299	0.0247309	0.263663
Slc9b2	solute carrier family 9, subfamily B (NHA2, cation proton antiporter 2), member 2 [Source:MGI Symbol;Acc:MGI:2140077]	0.46547	0.024836	0.264447
Clstn1	calsyntenin 1 [Source:MGI Symbol;Acc:MGI:1929895]	0.316206	0.024905	0.264996
Aspm	asp (abnormal spindle)-like, microcephaly associated (Drosophila) [Source:MGI Symbol;Acc:MGI:1334448]	-0.659184	0.0249353	0.265002
H2afv	H2A histone family, member V [Source:MGI Symbol;Acc:MGI:1924855]	-0.332512	0.0250166	0.265002
Spata32	spermatogenesis associated 32 [Source:MGI Symbol;Acc:MGI:3045340]	0.650053	0.024983	0.265002
Snord104	small nucleolar RNA, C/D box 104 [Source:MGI Symbol;Acc:MGI:3819515]	-0.590796	0.0249986	0.265002
D130043K22Rik	RIKEN cDNA D130043K22 gene [Source:MGI Symbol;Acc:MGI:3036268]	0.305217	0.025002	0.265002
Ppp3ca	protein phosphatase 3, catalytic subunit, alpha isoform [Source:MGI Symbol;Acc:MGI:107164]	-0.333723	0.0250278	0.265002
Mpdz	multiple PDZ domain protein [Source:MGI Symbol;Acc:MGI:1343489]	0.274895	0.0249537	0.265002
Slc9a5	solute carrier family 9 (sodium/hydrogen exchanger), member 5 [Source:MGI Symbol;Acc:MGI:2685542]	-0.403486	0.0250803	0.265372
Pclo	piccolo (presynaptic cytomatrix protein) [Source:MGI Symbol;Acc:MGI:1349390]	0.478727	0.0251464	0.2657
Cyfip1	cytoplasmic FMR1 interacting protein 1 [Source:MGI Symbol;Acc:MGI:1338801]	0.21725	0.0251382	0.2657
St6galnac4	ST6 (alpha-N-acetyl-neuraminyl-2,3-beta-galactosyl-1,3)-N-acetylgalactosaminide alpha-2,6-sialyltransferase 4 [Source:MGI Symbol;Acc:MGI:1341894]	0.196191	0.0251915	0.265992
Med4	mediator complex subunit 4 [Source:MGI Symbol;Acc:MGI:1914631]	-0.283696	0.0252145	0.26605
Anp32b	acidic (leucine-rich) nuclear phosphoprotein 32 family, member B [Source:MGI Symbol;Acc:MGI:1914878]	-0.304353	0.025259	0.266247
P3h3	prolyl 3-hydroxylase 3 [Source:MGI Symbol;Acc:MGI:1315208]	-0.318635	0.0252683	0.266247
4831440E17Rik	RIKEN cDNA 4831440E17 gene [Source:MGI Symbol;Acc:MGI:2445144]	-0.411494	0.0253117	0.266365
Cd151	CD151 antigen [Source:MGI Symbol;Acc:MGI:1096360]	0.261057	0.0253146	0.266365
Alox8	arachidonate 8-lipoxygenase [Source:MGI Symbol;Acc:MGI:1098228]	0.487058	0.0253557	0.26658
Acaca	acetyl-Coenzyme A carboxylase alpha [Source:MGI Symbol;Acc:MGI:108451]	0.244931	0.0253804	0.26658
Epha8	Eph receptor A8 [Source:MGI Symbol;Acc:MGI:109378]	-0.689845	0.0253877	0.26658
Sf3b3	splicing factor 3b, subunit 3 [Source:MGI Symbol;Acc:MGI:1289341]	-0.207422	0.0254184	0.266717
Kctd17	potassium channel tetramerisation domain containing 17 [Source:MGI Symbol;Acc:MGI:1920094]	-0.345614	0.0254394	0.266753
Rfc5	replication factor C (activator 1) 5 [Source:MGI Symbol;Acc:MGI:1919401]	-0.358726	0.0255206	0.26742
Fam20c	family with sequence similarity 20, member C [Source:MGI Symbol;Acc:MGI:2136853]	-0.464323	0.0255525	0.267569
Hist1h1e	histone cluster 1, H1e [Source:MGI Symbol;Acc:MGI:1931527]	0.527455	0.025584	0.267714
Stoml3	stomatin (Epb7.2)-like 3 [Source:MGI Symbol;Acc:MGI:2388072]	-1.95411	0.0256147	0.267851
Slc25a41	solute carrier family 25, member 41 [Source:MGI Symbol;Acc:MGI:2144215]	-0.801624	0.0256332	0.26786
Elf4	E74-like factor 4 (ets domain transcription factor) [Source:MGI Symbol;Acc:MGI:1928377]	0.503501	0.0256682	0.268041
Comp	cartilage oligomeric matrix protein [Source:MGI Symbol;Acc:MGI:88469]	0.848835	0.0257104	0.268297
Fcgbp	Fc fragment of IgG binding protein [Source:MGI Symbol;Acc:MGI:2444336]	0.679107	0.0258569	0.26964
Tbc1d30	TBC1 domain family, member 30 [Source:MGI Symbol;Acc:MGI:1921944]	0.349656	0.0260159	0.270632
Krt222	keratin 222 [Source:MGI Symbol;Acc:MGI:2442728]	0.327874	0.0259845	0.270632
Zeb1	zinc finger E-box binding homeobox 1 [Source:MGI Symbol;Acc:MGI:1344313]	-0.254651	0.0260412	0.270632
Mfsd1	major facilitator superfamily domain containing 1 [Source:MGI Symbol;Acc:MGI:1914118]	0.229835	0.0260102	0.270632
Prkaa2	protein kinase, AMP-activated, alpha 2 catalytic subunit [Source:MGI Symbol;Acc:MGI:1336173]	0.429657	0.0260365	0.270632
Ptcd1	pentatricopeptide repeat domain 1 [Source:MGI Symbol;Acc:MGI:1919049]	-0.232373	0.0260604	0.270646
Nfic	nuclear factor I/C [Source:MGI Symbol;Acc:MGI:109591]	0.427655	0.0261149	0.271027
Mcur1	mitochondrial calcium uniporter regulator 1 [Source:MGI Symbol;Acc:MGI:1923387]	0.283861	0.0262087	0.271443
Arhgef28	Rho guanine nucleotide exchange factor (GEF) 28 [Source:MGI Symbol;Acc:MGI:1346016]	0.400542	0.026178	0.271443
Ubac1	ubiquitin associated domain containing 1 [Source:MGI Symbol;Acc:MGI:1920995]	-0.211128	0.026195	0.271443
Slc27a2	solute carrier family 27 (fatty acid transporter), member 2 [Source:MGI Symbol;Acc:MGI:1347099]	-0.42535	0.0263205	0.271962
Scmh1	sex comb on midleg homolog 1 [Source:MGI Symbol;Acc:MGI:1352762]	-0.320117	0.0263305	0.271962
Mapk10	mitogen-activated protein kinase 10 [Source:MGI Symbol;Acc:MGI:1346863]	0.309227	0.0263095	0.271962
Hras	Harvey rat sarcoma virus oncogene [Source:MGI Symbol;Acc:MGI:96224]	-0.480993	0.0263199	0.271962
Nppc	natriuretic peptide type C [Source:MGI Symbol;Acc:MGI:97369]	0.470193	0.0264484	0.272808
Strip1	striatin interacting protein 1 [Source:MGI Symbol;Acc:MGI:2443884]	0.271374	0.0264455	0.272808
Mfi2	antigen p97 (melanoma associated) identified by monoclonal antibodies 133.2 and 96.5 [Source:MGI Symbol;Acc:MGI:1353421]	0.532877	0.026499	0.273144
Gfpt2	glutamine fructose-6-phosphate transaminase 2 [Source:MGI Symbol;Acc:MGI:1338883]	0.416483	0.0265201	0.273177
Rab26os	RAB26, member RAS oncogene family, opposite strand [Source:MGI Symbol;Acc:MGI:1922864]	-0.492843	0.0265405	0.273201
Nrg3	neuregulin 3 [Source:MGI Symbol;Acc:MGI:1097165]	0.46641	0.0265942	0.273383
Grin3a	glutamate receptor ionotropic, NMDA3A [Source:MGI Symbol;Acc:MGI:1933206]	0.454869	0.0265865	0.273383
Dbn1	drebrin 1 [Source:MGI Symbol;Acc:MGI:1931838]	-0.316788	0.0267877	0.274072
Zfp934	zinc finger protein 934 [Source:MGI Symbol;Acc:MGI:1924367]	-0.718607	0.0267242	0.274072
Adcy2	adenylate cyclase 2 [Source:MGI Symbol;Acc:MGI:99676]	0.374844	0.0267784	0.274072
Dopey2	dopey family member 2 [Source:MGI Symbol;Acc:MGI:1917278]	0.281004	0.0266806	0.274072
Metap1d	methionyl aminopeptidase type 1D (mitochondrial) [Source:MGI Symbol;Acc:MGI:1913809]	-0.339196	0.026736	0.274072
Tpcn1	two pore channel 1 [Source:MGI Symbol;Acc:MGI:2182472]	0.203336	0.0267738	0.274072
Arhgap33	Rho GTPase activating protein 33 [Source:MGI Symbol;Acc:MGI:2673998]	-0.523933	0.0267175	0.274072
Pcdh9	protocadherin 9 [Source:MGI Symbol;Acc:MGI:1306801]	0.38615	0.0268384	0.274407
Med7	mediator complex subunit 7 [Source:MGI Symbol;Acc:MGI:1913463]	-0.26427	0.0269676	0.274618
Usp22	ubiquitin specific peptidase 22 [Source:MGI Symbol;Acc:MGI:2144157]	0.197156	0.0269187	0.274618
Dusp3	dual specificity phosphatase 3 (vaccinia virus phosphatase VH1-related) [Source:MGI Symbol;Acc:MGI:1919599]	0.262889	0.027011	0.274618
1700023F06Rik	RIKEN cDNA 1700023F06 gene [Source:MGI Symbol;Acc:MGI:1916691]	-0.497104	0.0269621	0.274618
Zkscan3	zinc finger with KRAB and SCAN domains 3 [Source:MGI Symbol;Acc:MGI:1919989]	-0.215078	0.0269543	0.274618
Pi16	peptidase inhibitor 16 [Source:MGI Symbol;Acc:MGI:1921366]	-0.867283	0.027022	0.274618
Exosc2	exosome component 2 [Source:MGI Symbol;Acc:MGI:2385133]	-0.262135	0.0269936	0.274618
Agfg2	ArfGAP with FG repeats 2 [Source:MGI Symbol;Acc:MGI:2443267]	-0.286343	0.0269231	0.274618
Gpr162	G protein-coupled receptor 162 [Source:MGI Symbol;Acc:MGI:1315214]	0.209797	0.0269925	0.274618
Rpl31	ribosomal protein L31 [Source:MGI Symbol;Acc:MGI:2149632]	-0.438033	0.0271093	0.275276
Tecpr2	tectonin beta-propeller repeat containing 2 [Source:MGI Symbol;Acc:MGI:2144865]	0.229296	0.027123	0.275276
Wdr91	WD repeat domain 91 [Source:MGI Symbol;Acc:MGI:2141558]	0.214283	0.0271412	0.275277
Gpr150	G protein-coupled receptor 150 [Source:MGI Symbol;Acc:MGI:2441872]	0.625721	0.0272012	0.275333
Jade1	jade family PHD finger 1 [Source:MGI Symbol;Acc:MGI:1925835]	-0.279456	0.0271952	0.275333
Zfp949	zinc finger protein 949 [Source:MGI Symbol;Acc:MGI:1918890]	-0.249435	0.0271663	0.275333
Clip1	CAP-GLY domain containing linker protein 1 [Source:MGI Symbol;Acc:MGI:1928401]	0.205301	0.0272402	0.275544
Cxx1c	CAAX box 1C [Source:MGI Symbol;Acc:MGI:1920115]	-0.293985	0.0272791	0.275753
D1Ertd622e	DNA segment, Chr 1, ERATO Doi 622, expressed [Source:MGI Symbol;Acc:MGI:1277184]	0.347042	0.0273134	0.275876
Psd2	pleckstrin and Sec7 domain containing 2 [Source:MGI Symbol;Acc:MGI:1921252]	0.271419	0.0273458	0.275876
Ntrk3	neurotrophic tyrosine kinase, receptor, type 3 [Source:MGI Symbol;Acc:MGI:97385]	-0.212566	0.0273301	0.275876
Grb7	growth factor receptor bound protein 7 [Source:MGI Symbol;Acc:MGI:102683]	-0.592204	0.0273994	0.27605
BC031361	NA	-0.464961	0.027398	0.27605
Rwdd2b	RWD domain containing 2B [Source:MGI Symbol;Acc:MGI:1858215]	-0.242787	0.0274874	0.276211
Flot1	flotillin 1 [Source:MGI Symbol;Acc:MGI:1100500]	0.303923	0.0274882	0.276211
Igsf10	immunoglobulin superfamily, member 10 [Source:MGI Symbol;Acc:MGI:1923481]	0.567755	0.027468	0.276211
Abhd14b	abhydrolase domain containing 14b [Source:MGI Symbol;Acc:MGI:1923741]	0.257931	0.027439	0.276211
Mis18bp1	MIS18 binding protein 1 [Source:MGI Symbol;Acc:MGI:2145099]	-0.791726	0.027542	0.276568
Abca6	ATP-binding cassette, sub-family A (ABC1), member 6 [Source:MGI Symbol;Acc:MGI:1923434]	0.493852	0.0275865	0.276832
4933407L21Rik	RIKEN cDNA 4933407L21 gene [Source:MGI Symbol;Acc:MGI:1918391]	-0.590246	0.0277717	0.27737
Shcbp1l	Shc SH2-domain binding protein 1-like [Source:MGI Symbol;Acc:MGI:1919086]	-0.529991	0.0278046	0.27737
Slc26a10	solute carrier family 26, member 10 [Source:MGI Symbol;Acc:MGI:2143920]	-0.528102	0.0277216	0.27737
Ubtf	upstream binding transcription factor, RNA polymerase I [Source:MGI Symbol;Acc:MGI:98512]	-0.256062	0.0277359	0.27737
Slc37a1	solute carrier family 37 (glycerol-3-phosphate transporter), member 1 [Source:MGI Symbol;Acc:MGI:2446181]	-0.408063	0.0277842	0.27737
Brms1	breast cancer metastasis-suppressor 1 [Source:MGI Symbol;Acc:MGI:2388804]	-0.411783	0.027707	0.27737
Bcl2l15	BCLl2-like 15 [Source:MGI Symbol;Acc:MGI:2685412]	-0.544286	0.0277136	0.27737
Fam216a	family with sequence similarity 216, member A [Source:MGI Symbol;Acc:MGI:1916198]	-0.247803	0.0277896	0.27737
Bbs2	Bardet-Biedl syndrome 2 (human) [Source:MGI Symbol;Acc:MGI:2135267]	-0.317558	0.0277965	0.27737
Map2k4	mitogen-activated protein kinase kinase 4 [Source:MGI Symbol;Acc:MGI:1346869]	0.28256	0.0278544	0.277501
Stx17	syntaxin 17 [Source:MGI Symbol;Acc:MGI:1914977]	0.214575	0.0278456	0.277501
Gas5	growth arrest specific 5 [Source:MGI Symbol;Acc:MGI:95659]	-0.281273	0.0279399	0.278171
Pnn	pinin [Source:MGI Symbol;Acc:MGI:1100514]	-0.221086	0.0280119	0.278303
5730508B09Rik	RIKEN cDNA 5730508B09 gene [Source:MGI Symbol;Acc:MGI:1917867]	-0.626871	0.0280266	0.278303
Lrrc8b	leucine rich repeat containing 8 family, member B [Source:MGI Symbol;Acc:MGI:2141353]	0.487841	0.0280035	0.278303
Fam214a	family with sequence similarity 214, member A [Source:MGI Symbol;Acc:MGI:2387648]	-0.298533	0.027976	0.278303
Galnt4	UDP-N-acetyl-alpha-D-galactosamine:polypeptide N-acetylgalactosaminyltransferase 4 [Source:MGI Symbol;Acc:MGI:894692]	0.338694	0.0280934	0.278399
Ccm2	cerebral cavernous malformation 2 [Source:MGI Symbol;Acc:MGI:2384924]	-0.422617	0.0282195	0.278399
Stac2	SH3 and cysteine rich domain 2 [Source:MGI Symbol;Acc:MGI:2144518]	0.420842	0.0281154	0.278399
Cenph	centromere protein H [Source:MGI Symbol;Acc:MGI:1349448]	-0.746078	0.0281896	0.278399
Tmem184b	transmembrane protein 184b [Source:MGI Symbol;Acc:MGI:2445179]	0.18178	0.0280673	0.278399
Gm14305	predicted gene 14305 [Source:MGI Symbol;Acc:MGI:3709632]	0.606756	0.0282197	0.278399
Lmna	lamin A [Source:MGI Symbol;Acc:MGI:96794]	0.257883	0.0282015	0.278399
Itgam	integrin alpha M [Source:MGI Symbol;Acc:MGI:96607]	0.227829	0.0281906	0.278399
Uba52	ubiquitin A-52 residue ribosomal protein fusion product 1 [Source:MGI Symbol;Acc:MGI:98887]	-0.321664	0.0280971	0.278399
Vat1l	vesicle amine transport protein 1 like [Source:MGI Symbol;Acc:MGI:2142534]	-0.596953	0.0281285	0.278399
Ryr1	ryanodine receptor 1, skeletal muscle [Source:MGI Symbol;Acc:MGI:99659]	-0.514649	0.0282398	0.278416
Steap3	STEAP family member 3 [Source:MGI Symbol;Acc:MGI:1915678]	0.286527	0.0283483	0.278677
Fhit	fragile histidine triad gene [Source:MGI Symbol;Acc:MGI:1277947]	-0.404508	0.0283245	0.278677
Rpl37	ribosomal protein L37 [Source:MGI Symbol;Acc:MGI:1914531]	-0.331756	0.0283378	0.278677
Strn	striatin, calmodulin binding protein [Source:MGI Symbol;Acc:MGI:1333757]	-0.503461	0.0283581	0.278677
Tecpr1	tectonin beta-propeller repeat containing 1 [Source:MGI Symbol;Acc:MGI:1917631]	0.211161	0.0283067	0.278677
Ccdc110	coiled-coil domain containing 110 [Source:MGI Symbol;Acc:MGI:2685018]	-0.779668	0.0283868	0.278778
Rps27a	ribosomal protein S27A [Source:MGI Symbol;Acc:MGI:1925544]	-0.282247	0.0284393	0.278822
Frrs1l	ferric-chelate reductase 1 like [Source:MGI Symbol;Acc:MGI:2442704]	0.526557	0.0284463	0.278822
Trim21	tripartite motif-containing 21 [Source:MGI Symbol;Acc:MGI:106657]	0.324559	0.0284409	0.278822
Smarce1	SWI/SNF related, matrix associated, actin dependent regulator of chromatin, subfamily e, member 1 [Source:MGI Symbol;Acc:MGI:1927347]	-0.229568	0.028511	0.279201
Rab6b	RAB6B, member RAS oncogene family [Source:MGI Symbol;Acc:MGI:107283]	0.290927	0.0285218	0.279201
Rragd	Ras-related GTP binding D [Source:MGI Symbol;Acc:MGI:1098604]	-0.510162	0.02855	0.279297
Stk10	serine/threonine kinase 10 [Source:MGI Symbol;Acc:MGI:1099439]	0.284044	0.0286625	0.279684
Scn3a	sodium channel, voltage-gated, type III, alpha [Source:MGI Symbol;Acc:MGI:98249]	-0.478511	0.0286322	0.279684
Sh3gl2	SH3-domain GRB2-like 2 [Source:MGI Symbol;Acc:MGI:700009]	0.345935	0.0286768	0.279684
Ccdc77	coiled-coil domain containing 77 [Source:MGI Symbol;Acc:MGI:1914450]	-0.353221	0.0286818	0.279684
Cacng3	calcium channel, voltage-dependent, gamma subunit 3 [Source:MGI Symbol;Acc:MGI:1859165]	-0.361591	0.0286167	0.279684
Cacnb2	calcium channel, voltage-dependent, beta 2 subunit [Source:MGI Symbol;Acc:MGI:894644]	-0.295444	0.0287132	0.279811
Jdp2	Jun dimerization protein 2 [Source:MGI Symbol;Acc:MGI:1932093]	0.488305	0.0287386	0.279879
Nudt16l1	nudix (nucleoside diphosphate linked moiety X)-type motif 16-like 1 [Source:MGI Symbol;Acc:MGI:1914161]	-0.262257	0.028792	0.280219
Ptma	prothymosin alpha [Source:MGI Symbol;Acc:MGI:97803]	-0.215794	0.0288921	0.280667
Samd3	sterile alpha motif domain containing 3 [Source:MGI Symbol;Acc:MGI:2685469]	-1.07372	0.0289109	0.280667
Mbtps1	membrane-bound transcription factor peptidase, site 1 [Source:MGI Symbol;Acc:MGI:1927235]	-0.208803	0.028909	0.280667
Rplp1	ribosomal protein, large, P1 [Source:MGI Symbol;Acc:MGI:1927099]	-0.319812	0.0289121	0.280667
Susd6	sushi domain containing 6 [Source:MGI Symbol;Acc:MGI:2444661]	0.267338	0.0290118	0.280812
Flrt3	fibronectin leucine rich transmembrane protein 3 [Source:MGI Symbol;Acc:MGI:1918686]	-0.412041	0.0290195	0.280812
Fam83d	family with sequence similarity 83, member D [Source:MGI Symbol;Acc:MGI:1919128]	-0.395229	0.0290111	0.280812
Fbxo2	F-box protein 2 [Source:MGI Symbol;Acc:MGI:2446216]	0.290844	0.0289639	0.280812
Lrp2bp	Lrp2 binding protein [Source:MGI Symbol;Acc:MGI:1914870]	-0.765	0.0290064	0.280812
Smad9	SMAD family member 9 [Source:MGI Symbol;Acc:MGI:1859993]	0.515523	0.0290857	0.281273
1110059G10Rik	RIKEN cDNA 1110059G10 gene [Source:MGI Symbol;Acc:MGI:1913452]	-0.351622	0.029169	0.281899
Naa38	N(alpha)-acetyltransferase 38, NatC auxiliary subunit [Source:MGI Symbol;Acc:MGI:1925554]	-0.361316	0.0293483	0.283451
Acox1	acyl-Coenzyme A oxidase 1, palmitoyl [Source:MGI Symbol;Acc:MGI:1330812]	0.167518	0.0294043	0.283451
2810403A07Rik	RIKEN cDNA 2810403A07 gene [Source:MGI Symbol;Acc:MGI:1921450]	-0.197647	0.0293772	0.283451
Npy5r	neuropeptide Y receptor Y5 [Source:MGI Symbol;Acc:MGI:108082]	-0.356275	0.0293908	0.283451
Cspp1	centrosome and spindle pole associated protein 1 [Source:MGI Symbol;Acc:MGI:2681832]	-0.257373	0.029471	0.283891
Srf	serum response factor [Source:MGI Symbol;Acc:MGI:106658]	-0.279514	0.0295061	0.283891
Dctpp1	dCTP pyrophosphatase 1 [Source:MGI Symbol;Acc:MGI:1913672]	-0.481049	0.0294881	0.283891
Mepce	methylphosphate capping enzyme [Source:MGI Symbol;Acc:MGI:106477]	-0.274598	0.0295497	0.28413
Ssbp4	single stranded DNA binding protein 4 [Source:MGI Symbol;Acc:MGI:1924150]	-0.333303	0.0295929	0.284365
Sost	sclerostin [Source:MGI Symbol;Acc:MGI:1921749]	-1.448	0.0296907	0.285116
Lamb2	laminin, beta 2 [Source:MGI Symbol;Acc:MGI:99916]	0.254092	0.0297086	0.285116
Siva1	SIVA1, apoptosis-inducing factor [Source:MGI Symbol;Acc:MGI:1353606]	-0.322321	0.0297723	0.285366
Dleu2	deleted in lymphocytic leukemia, 2 [Source:MGI Symbol;Acc:MGI:1934030]	-0.469805	0.0297628	0.285366
Heatr5a	HEAT repeat containing 5A [Source:MGI Symbol;Acc:MGI:2444133]	0.280623	0.0298233	0.285675
Snhg7	small nucleolar RNA host gene 7 [Source:MGI Symbol;Acc:MGI:1919341]	-0.378806	0.0298524	0.285773
Arhgap35	Rho GTPase activating protein 35 [Source:MGI Symbol;Acc:MGI:1929494]	0.281681	0.0299271	0.286307
Gipc3	GIPC PDZ domain containing family, member 3 [Source:MGI Symbol;Acc:MGI:2387006]	0.581529	0.0300275	0.286726
2410006H16Rik	RIKEN cDNA 2410006H16 gene [Source:MGI Symbol;Acc:MGI:1916471]	-0.315387	0.0300205	0.286726
Lgmn	legumain [Source:MGI Symbol;Acc:MGI:1330838]	0.200991	0.0300068	0.286726
Farp1	FERM, RhoGEF (Arhgef) and pleckstrin domain protein 1 (chondrocyte-derived) [Source:MGI Symbol;Acc:MGI:2446173]	0.251446	0.030102	0.287256
Kdelc2	KDEL (Lys-Asp-Glu-Leu) containing 2 [Source:MGI Symbol;Acc:MGI:1923765]	0.338773	0.0302205	0.288206
Tap1	transporter 1, ATP-binding cassette, sub-family B (MDR/TAP) [Source:MGI Symbol;Acc:MGI:98483]	0.412138	0.0302587	0.288331
Spata2	spermatogenesis associated 2 [Source:MGI Symbol;Acc:MGI:2146885]	0.197561	0.0302716	0.288331
Hnrnph1	heterogeneous nuclear ribonucleoprotein H1 [Source:MGI Symbol;Acc:MGI:1891925]	-0.245969	0.0304186	0.289236
Tmem114	transmembrane protein 114 [Source:MGI Symbol;Acc:MGI:1921970]	0.572802	0.0304238	0.289236
Elmod1	ELMO/CED-12 domain containing 1 [Source:MGI Symbol;Acc:MGI:3583900]	-0.416316	0.0303999	0.289236
Slc16a7	solute carrier family 16 (monocarboxylic acid transporters), member 7 [Source:MGI Symbol;Acc:MGI:1330284]	0.496178	0.0305594	0.290343
Mum1l1	melanoma associated antigen (mutated) 1-like 1 [Source:MGI Symbol;Acc:MGI:2445062]	-0.558503	0.030606	0.290604
Cd1d1	CD1d1 antigen [Source:MGI Symbol;Acc:MGI:107674]	-0.628013	0.030669	0.29102
Ptprd	protein tyrosine phosphatase, receptor type, D [Source:MGI Symbol;Acc:MGI:97812]	0.364112	0.030698	0.291113
Ivns1abp	influenza virus NS1A binding protein [Source:MGI Symbol;Acc:MGI:2152389]	-0.394285	0.0307196	0.291136
Shisa4	shisa family member 4 [Source:MGI Symbol;Acc:MGI:1924802]	0.276451	0.0309464	0.291725
Hs3st5	heparan sulfate (glucosamine) 3-O-sulfotransferase 5 [Source:MGI Symbol;Acc:MGI:2441996]	-0.573845	0.0309201	0.291725
Ranbp17	RAN binding protein 17 [Source:MGI Symbol;Acc:MGI:1929706]	-0.39901	0.0308719	0.291725
Mchr1	melanin-concentrating hormone receptor 1 [Source:MGI Symbol;Acc:MGI:2180756]	-0.46493	0.0309207	0.291725
Tmem151b	transmembrane protein 151B [Source:MGI Symbol;Acc:MGI:2685169]	0.366898	0.0309218	0.291725
Arhgef37	Rho guanine nucleotide exchange factor (GEF) 37 [Source:MGI Symbol;Acc:MGI:3045339]	0.589973	0.0308373	0.291725
Ntrk1	neurotrophic tyrosine kinase, receptor, type 1 [Source:MGI Symbol;Acc:MGI:97383]	-0.98892	0.0309548	0.291725
Emx1	empty spiracles homeobox 1 [Source:MGI Symbol;Acc:MGI:95387]	0.768046	0.0309226	0.291725
Ticrr	TOPBP1-interacting checkpoint and replication regulator [Source:MGI Symbol;Acc:MGI:1924261]	-0.797338	0.0308613	0.291725
Adap2	ArfGAP with dual PH domains 2 [Source:MGI Symbol;Acc:MGI:2663075]	0.333944	0.0311136	0.292314
Extl3	exostoses (multiple)-like 3 [Source:MGI Symbol;Acc:MGI:1860765]	0.274811	0.0310401	0.292314
Pdyn	prodynorphin [Source:MGI Symbol;Acc:MGI:97535]	-0.751202	0.0311009	0.292314
Cdc20	cell division cycle 20 [Source:MGI Symbol;Acc:MGI:1859866]	-0.695529	0.0311113	0.292314
1700026D08Rik	NA	-0.685214	0.0311107	0.292314
Zfp61	zinc finger protein 61 [Source:MGI Symbol;Acc:MGI:99663]	-0.245665	0.0311329	0.292314
Nlrp3	NLR family, pyrin domain containing 3 [Source:MGI Symbol;Acc:MGI:2653833]	0.402942	0.0311612	0.292399
Xrcc4	X-ray repair complementing defective repair in Chinese hamster cells 4 [Source:MGI Symbol;Acc:MGI:1333799]	-0.394188	0.0311905	0.292408
Pcdha5	protocadherin alpha 5 [Source:MGI Symbol;Acc:MGI:1298371]	0.495263	0.0312007	0.292408
Ngef	neuronal guanine nucleotide exchange factor [Source:MGI Symbol;Acc:MGI:1858414]	-0.58507	0.0313268	0.293408
Tor4a	torsin family 4, member A [Source:MGI Symbol;Acc:MGI:2442720]	0.325314	0.0313525	0.293468
Faim2	Fas apoptotic inhibitory molecule 2 [Source:MGI Symbol;Acc:MGI:1919643]	0.278538	0.0313904	0.293525
Mcm7	minichromosome maintenance complex component 7 [Source:MGI Symbol;Acc:MGI:1298398]	-0.326331	0.0313973	0.293525
Zfp598	zinc finger protein 598 [Source:MGI Symbol;Acc:MGI:2670965]	-0.295498	0.0315655	0.294915
Themis2	thymocyte selection associated family member 2 [Source:MGI Symbol;Acc:MGI:2446213]	0.476574	0.0315975	0.295034
Tle6	transducin-like enhancer of split 6 [Source:MGI Symbol;Acc:MGI:2149593]	0.567549	0.0317727	0.296339
B4galt4	UDP-Gal:betaGlcNAc beta 1,4-galactosyltransferase, polypeptide 4 [Source:MGI Symbol;Acc:MGI:1928387]	-0.233297	0.031777	0.296339
Kcnk6	potassium inwardly-rectifying channel, subfamily K, member 6 [Source:MGI Symbol;Acc:MGI:1891291]	0.320008	0.0317959	0.296339
Rhot2	ras homolog family member T2 [Source:MGI Symbol;Acc:MGI:2384892]	-0.255875	0.0319483	0.297576
Ttll6	tubulin tyrosine ligase-like family, member 6 [Source:MGI Symbol;Acc:MGI:2683461]	-0.638401	0.0321058	0.298494
Fbxo16	F-box protein 16 [Source:MGI Symbol;Acc:MGI:1354706]	-0.327092	0.0321034	0.298494
Tpcn2	two pore segment channel 2 [Source:MGI Symbol;Acc:MGI:2385297]	0.357036	0.032077	0.298494
Pcdha10	NA	0.469382	0.0321535	0.298754
Ift43	intraflagellar transport 43 [Source:MGI Symbol;Acc:MGI:1923661]	-0.38446	0.0321934	0.298941
Eif3m	eukaryotic translation initiation factor 3, subunit M [Source:MGI Symbol;Acc:MGI:1351744]	-0.228515	0.0322651	0.299424
Bend3	BEN domain containing 3 [Source:MGI Symbol;Acc:MGI:2677212]	0.34437	0.0323358	0.299897
Gpr155	G protein-coupled receptor 155 [Source:MGI Symbol;Acc:MGI:1915776]	-0.409707	0.0323561	0.299902
Rtn4rl2	reticulon 4 receptor-like 2 [Source:MGI Symbol;Acc:MGI:2669796]	0.577191	0.0324169	0.300282
Ap1g2	adaptor protein complex AP-1, gamma 2 subunit [Source:MGI Symbol;Acc:MGI:1328307]	-0.400158	0.0324784	0.300301
Golga7b	golgi autoantigen, golgin subfamily a, 7B [Source:MGI Symbol;Acc:MGI:1918396]	0.433967	0.032448	0.300301
Sfpq	splicing factor proline/glutamine rich (polypyrimidine tract binding protein associated) [Source:MGI Symbol;Acc:MGI:1918764]	-0.255981	0.0324611	0.300301
Plcd3	phospholipase C, delta 3 [Source:MGI Symbol;Acc:MGI:107451]	0.36033	0.0325441	0.30059
Chp1	calcineurin-like EF hand protein 1 [Source:MGI Symbol;Acc:MGI:1927185]	0.214585	0.0325492	0.30059
Slc38a7	solute carrier family 38, member 7 [Source:MGI Symbol;Acc:MGI:2679005]	0.201518	0.0326301	0.301153
Selm	NA	-0.328545	0.0327389	0.301974
Cidea	cell death-inducing DNA fragmentation factor, alpha subunit-like effector A [Source:MGI Symbol;Acc:MGI:1270845]	0.456827	0.0327656	0.302037
Coch	cochlin [Source:MGI Symbol;Acc:MGI:1278313]	-0.439064	0.0328088	0.302068
Tnfaip8l3	tumor necrosis factor, alpha-induced protein 8-like 3 [Source:MGI Symbol;Acc:MGI:2685363]	0.490925	0.0327994	0.302068
Anxa4	annexin A4 [Source:MGI Symbol;Acc:MGI:88030]	0.298596	0.0329008	0.302548
Il12rb1	interleukin 12 receptor, beta 1 [Source:MGI Symbol;Acc:MGI:104579]	0.468716	0.0328834	0.302548
Rit2	Ras-like without CAAX 2 [Source:MGI Symbol;Acc:MGI:108054]	-0.289907	0.0329683	0.302985
Atad2	ATPase family, AAA domain containing 2 [Source:MGI Symbol;Acc:MGI:1917722]	0.396965	0.0329988	0.303082
Myo5b	myosin VB [Source:MGI Symbol;Acc:MGI:106598]	-0.432618	0.0330521	0.303387
Erich2	glutamate rich 2 [Source:MGI Symbol;Acc:MGI:1913998]	-0.674061	0.0331313	0.303907
Trim66	tripartite motif-containing 66 [Source:MGI Symbol;Acc:MGI:2152406]	0.504685	0.0331487	0.303907
Gnptab	N-acetylglucosamine-1-phosphate transferase, alpha and beta subunits [Source:MGI Symbol;Acc:MGI:3643902]	0.208197	0.0334466	0.304033
C1d	C1D nuclear receptor co-repressor [Source:MGI Symbol;Acc:MGI:1927354]	-0.285266	0.0333798	0.304033
Polr2a	polymerase (RNA) II (DNA directed) polypeptide A [Source:MGI Symbol;Acc:MGI:98086]	0.245699	0.033463	0.304033
Psmb6	proteasome (prosome, macropain) subunit, beta type 6 [Source:MGI Symbol;Acc:MGI:104880]	-0.260412	0.0334271	0.304033
Fam20a	family with sequence similarity 20, member A [Source:MGI Symbol;Acc:MGI:2388266]	0.348629	0.0332509	0.304033
Nrsn1	neurensin 1 [Source:MGI Symbol;Acc:MGI:894662]	-0.271501	0.0333927	0.304033
Lgi3	leucine-rich repeat LGI family, member 3 [Source:MGI Symbol;Acc:MGI:2182619]	0.312687	0.0334401	0.304033
Hr	hairless [Source:MGI Symbol;Acc:MGI:96223]	0.587701	0.0334429	0.304033
Nxpe3	neurexophilin and PC-esterase domain family, member 3 [Source:MGI Symbol;Acc:MGI:2686598]	0.332623	0.0332137	0.304033
B3galt5	UDP-Gal:betaGlcNAc beta 1,3-galactosyltransferase, polypeptide 5 [Source:MGI Symbol;Acc:MGI:2136878]	-0.290737	0.033344	0.304033
Faxc	failed axon connections homolog [Source:MGI Symbol;Acc:MGI:1923382]	0.359725	0.0333785	0.304033
Hfm1	HFM1, ATP-dependent DNA helicase homolog [Source:MGI Symbol;Acc:MGI:3036246]	-0.652165	0.0331851	0.304033
Car11	carbonic anhydrase 11 [Source:MGI Symbol;Acc:MGI:1336193]	-0.503408	0.0333309	0.304033
Was	Wiskott-Aldrich syndrome [Source:MGI Symbol;Acc:MGI:105059]	0.430697	0.0333409	0.304033
Upf3b	UPF3 regulator of nonsense transcripts homolog B (yeast) [Source:MGI Symbol;Acc:MGI:1915384]	-0.228226	0.0332828	0.304033
Mapk11	mitogen-activated protein kinase 11 [Source:MGI Symbol;Acc:MGI:1338024]	0.580025	0.0335117	0.304111
Pdzd4	PDZ domain containing 4 [Source:MGI Symbol;Acc:MGI:2443483]	-0.277847	0.0335094	0.304111
Rpl3	ribosomal protein L3 [Source:MGI Symbol;Acc:MGI:1351605]	-0.259921	0.0335522	0.304296
Otof	otoferlin [Source:MGI Symbol;Acc:MGI:1891247]	-0.502005	0.0335796	0.304363
Chl1	cell adhesion molecule L1-like [Source:MGI Symbol;Acc:MGI:1098266]	0.443768	0.0336222	0.304567
Gm20063	NA	-0.529698	0.0337508	0.305185
Rpl36	ribosomal protein L36 [Source:MGI Symbol;Acc:MGI:1860603]	-0.30374	0.0337113	0.305185
Acsl4	acyl-CoA synthetase long-chain family member 4 [Source:MGI Symbol;Acc:MGI:1354713]	0.298558	0.0337325	0.305185
Prpf38a	PRP38 pre-mRNA processing factor 38 (yeast) domain containing A [Source:MGI Symbol;Acc:MGI:1916962]	-0.249059	0.0337949	0.305275
Fam129c	family with sequence similarity 129, member C [Source:MGI Symbol;Acc:MGI:3686743]	-0.545362	0.033801	0.305275
Ccna2	cyclin A2 [Source:MGI Symbol;Acc:MGI:108069]	-0.589668	0.0338269	0.305327
Rnf166	ring finger protein 166 [Source:MGI Symbol;Acc:MGI:1915968]	-0.328038	0.0338486	0.305342
C130060K24Rik	RIKEN cDNA C130060K24 gene [Source:MGI Symbol;Acc:MGI:2441881]	-1.02272	0.0339379	0.305965
Stxbp5	syntaxin binding protein 5 (tomosyn) [Source:MGI Symbol;Acc:MGI:1926058]	0.299071	0.0339708	0.30608
Mybl2	myeloblastosis oncogene-like 2 [Source:MGI Symbol;Acc:MGI:101785]	-0.662367	0.0340171	0.306226
Ssx2ip	synovial sarcoma, X breakpoint 2 interacting protein [Source:MGI Symbol;Acc:MGI:2139150]	0.219515	0.0340273	0.306226
Ctnnbl1	catenin, beta like 1 [Source:MGI Symbol;Acc:MGI:1913892]	-0.249372	0.0341339	0.306939
Top1	topoisomerase (DNA) I [Source:MGI Symbol;Acc:MGI:98788]	-0.195007	0.0341471	0.306939
Gad1	glutamate decarboxylase 1 [Source:MGI Symbol;Acc:MGI:95632]	-0.489135	0.034174	0.306999
Syt13	synaptotagmin XIII [Source:MGI Symbol;Acc:MGI:1933945]	0.448497	0.0342064	0.307109
4732491K20Rik	RIKEN cDNA 4732491K20 gene [Source:MGI Symbol;Acc:MGI:3026975]	0.384268	0.0343953	0.308622
Stat5b	signal transducer and activator of transcription 5B [Source:MGI Symbol;Acc:MGI:103035]	-0.264519	0.0344325	0.308774
Sod1	superoxide dismutase 1, soluble [Source:MGI Symbol;Acc:MGI:98351]	-0.324334	0.0345389	0.309387
Igflr1	IGF-like family receptor 1 [Source:MGI Symbol;Acc:MGI:3655979]	-0.604357	0.0345418	0.309387
Glrx	glutaredoxin [Source:MGI Symbol;Acc:MGI:2135625]	0.349109	0.034607	0.309505
2610318N02Rik	RIKEN cDNA 2610318N02 gene [Source:MGI Symbol;Acc:MGI:1917708]	-0.660389	0.0345812	0.309505
A2m	alpha-2-macroglobulin [Source:MGI Symbol;Acc:MGI:2449119]	0.754246	0.0346161	0.309505
Gpr75	G protein-coupled receptor 75 [Source:MGI Symbol;Acc:MGI:2441843]	-0.265833	0.0347044	0.309879
Morc2b	microrchidia 2B [Source:MGI Symbol;Acc:MGI:3045293]	-0.51989	0.0347516	0.309879
Nusap1	nucleolar and spindle associated protein 1 [Source:MGI Symbol;Acc:MGI:2675669]	-0.733769	0.0347805	0.309879
Tifa	TRAF-interacting protein with forkhead-associated domain [Source:MGI Symbol;Acc:MGI:2182965]	0.289191	0.0347419	0.309879
Elavl4	ELAV (embryonic lethal, abnormal vision, Drosophila)-like 4 (Hu antigen D) [Source:MGI Symbol;Acc:MGI:107427]	0.409351	0.0347725	0.309879
Maf	avian musculoaponeurotic fibrosarcoma oncogene homolog [Source:MGI Symbol;Acc:MGI:96909]	0.446917	0.0347537	0.309879
Tob1	transducer of ErbB-2.1 [Source:MGI Symbol;Acc:MGI:1349721]	-0.279052	0.0348266	0.310108
Per1	period circadian clock 1 [Source:MGI Symbol;Acc:MGI:1098283]	-0.42347	0.0349091	0.31066
Limd2	LIM domain containing 2 [Source:MGI Symbol;Acc:MGI:1915053]	-0.326744	0.0349867	0.310804
Ush1g	Usher syndrome 1G [Source:MGI Symbol;Acc:MGI:2450757]	-1.94899	0.034986	0.310804
Gm14827	predicted gene 14827 [Source:MGI Symbol;Acc:MGI:3705192]	-0.771744	0.0349818	0.310804
2900026A02Rik	RIKEN cDNA 2900026A02 gene [Source:MGI Symbol;Acc:MGI:1920194]	0.288979	0.0350388	0.311085
Elk3	ELK3, member of ETS oncogene family [Source:MGI Symbol;Acc:MGI:101762]	0.250412	0.0351129	0.311196
Rnf14	ring finger protein 14 [Source:MGI Symbol;Acc:MGI:1929668]	0.21777	0.0350873	0.311196
Qrfpr	pyroglutamylated RFamide peptide receptor [Source:MGI Symbol;Acc:MGI:2677633]	-1.06936	0.0351024	0.311196
Chst1	carbohydrate (keratan sulfate Gal-6) sulfotransferase 1 [Source:MGI Symbol;Acc:MGI:1924219]	-0.261589	0.0351354	0.311214
Ptpn21	protein tyrosine phosphatase, non-receptor type 21 [Source:MGI Symbol;Acc:MGI:1344406]	0.32488	0.0353577	0.311812
Tagln3	transgelin 3 [Source:MGI Symbol;Acc:MGI:1926784]	0.280958	0.0353417	0.311812
H2-T24	histocompatibility 2, T region locus 24 [Source:MGI Symbol;Acc:MGI:95958]	0.382837	0.0352961	0.311812
Kcnd3os	potassium voltage-gated channel, Shal-related family, member 3, opposite strand [Source:MGI Symbol;Acc:MGI:1925885]	-0.533045	0.0352643	0.311812
Kcnc4	potassium voltage gated channel, Shaw-related subfamily, member 4 [Source:MGI Symbol;Acc:MGI:96670]	0.503396	0.0352964	0.311812
Ccdc30	coiled-coil domain containing 30 [Source:MGI Symbol;Acc:MGI:1920582]	-0.318944	0.0353456	0.311812
Gm15800	predicted gene 15800 [Source:MGI Symbol;Acc:MGI:3647820]	0.27753	0.0352349	0.311812
Myo5a	myosin VA [Source:MGI Symbol;Acc:MGI:105976]	0.323596	0.0353673	0.311812
Ppp1cc	protein phosphatase 1, catalytic subunit, gamma isoform [Source:MGI Symbol;Acc:MGI:104872]	-0.386505	0.0354424	0.312293
Gyg	glycogenin [Source:MGI Symbol;Acc:MGI:1351614]	0.248283	0.0355433	0.313
Inf2	inverted formin, FH2 and WH2 domain containing [Source:MGI Symbol;Acc:MGI:1917685]	-0.562762	0.0356086	0.313393
Lgr5	leucine rich repeat containing G protein coupled receptor 5 [Source:MGI Symbol;Acc:MGI:1341817]	-1.80735	0.0356727	0.313638
Chpf2	chondroitin polymerizing factor 2 [Source:MGI Symbol;Acc:MGI:1917522]	0.229738	0.0356778	0.313638
Ccdc59	coiled-coil domain containing 59 [Source:MGI Symbol;Acc:MGI:1289302]	-0.223183	0.0357445	0.314042
Rplp2	ribosomal protein, large P2 [Source:MGI Symbol;Acc:MGI:1914436]	-0.315172	0.0357835	0.314068
Purg	purine-rich element binding protein G [Source:MGI Symbol;Acc:MGI:1922279]	-0.246891	0.0357888	0.314068
Arl6	ADP-ribosylation factor-like 6 [Source:MGI Symbol;Acc:MGI:1927136]	-0.288228	0.0358381	0.314319
Sub1	SUB1 homolog (S. cerevisiae) [Source:MGI Symbol;Acc:MGI:104811]	-0.259556	0.0359006	0.314685
Fam114a2	family with sequence similarity 114, member A2 [Source:MGI Symbol;Acc:MGI:1917629]	-0.206579	0.0359617	0.315038
Man1c1	mannosidase, alpha, class 1C, member 1 [Source:MGI Symbol;Acc:MGI:2446214]	0.290761	0.035988	0.315087
Fhod3	formin homology 2 domain containing 3 [Source:MGI Symbol;Acc:MGI:1925847]	0.556648	0.0360232	0.315214
Por	P450 (cytochrome) oxidoreductase [Source:MGI Symbol;Acc:MGI:97744]	-0.227016	0.0360676	0.315238
Ucp3	uncoupling protein 3 (mitochondrial, proton carrier) [Source:MGI Symbol;Acc:MGI:1099787]	0.326548	0.0360478	0.315238
E030011O05Rik	NA	0.566153	0.0361735	0.315982
Tmem44	transmembrane protein 44 [Source:MGI Symbol;Acc:MGI:1924489]	0.375528	0.0362433	0.316037
H2afz	H2A histone family, member Z [Source:MGI Symbol;Acc:MGI:1888388]	-0.248409	0.0362333	0.316037
Trappc2l	trafficking protein particle complex 2-like [Source:MGI Symbol;Acc:MGI:1916295]	-0.280174	0.036254	0.316037
Pnck	pregnancy upregulated non-ubiquitously expressed CaM kinase [Source:MGI Symbol;Acc:MGI:1347357]	-0.436388	0.0362631	0.316037
Sumo3	small ubiquitin-like modifier 3 [Source:MGI Symbol;Acc:MGI:1336201]	-0.266558	0.0362976	0.316073
Lsm14b	LSM family member 14B [Source:MGI Symbol;Acc:MGI:3040677]	-0.239188	0.0363089	0.316073
Sh3bgr	SH3-binding domain glutamic acid-rich protein [Source:MGI Symbol;Acc:MGI:1354740]	-0.926298	0.0363491	0.316242
Mrpl52	mitochondrial ribosomal protein L52 [Source:MGI Symbol;Acc:MGI:1916086]	-0.37513	0.0364528	0.31678
Sult2b1	sulfotransferase family, cytosolic, 2B, member 1 [Source:MGI Symbol;Acc:MGI:1926342]	0.454652	0.0364527	0.31678
Use1	unconventional SNARE in the ER 1 homolog (S. cerevisiae) [Source:MGI Symbol;Acc:MGI:1914273]	-0.276442	0.0365078	0.317077
Ccnyl1	cyclin Y-like 1 [Source:MGI Symbol;Acc:MGI:2138614]	-0.326726	0.0367249	0.317593
Gm2061	predicted gene 2061 [Source:MGI Symbol;Acc:MGI:3780228]	-0.397469	0.0366449	0.317593
Hk1	hexokinase 1 [Source:MGI Symbol;Acc:MGI:96103]	0.217499	0.036729	0.317593
Slitrk6	SLIT and NTRK-like family, member 6 [Source:MGI Symbol;Acc:MGI:2443198]	-1.24606	0.0367303	0.317593
Gm13293	predicted gene 13293 [Source:MGI Symbol;Acc:MGI:3649469]	0.456464	0.0367054	0.317593
Trub2	TruB pseudouridine (psi) synthase family member 2 [Source:MGI Symbol;Acc:MGI:2442186]	0.179094	0.0367488	0.317593
Ggta1	glycoprotein galactosyltransferase alpha 1, 3 [Source:MGI Symbol;Acc:MGI:95704]	0.434385	0.0366817	0.317593
Rusc2	RUN and SH3 domain containing 2 [Source:MGI Symbol;Acc:MGI:2140371]	0.214627	0.0367556	0.317593
Arpc1a	actin related protein 2/3 complex, subunit 1A [Source:MGI Symbol;Acc:MGI:1928896]	-0.261373	0.0366277	0.317593
Ecscr	endothelial cell surface expressed chemotaxis and apoptosis regulator [Source:MGI Symbol;Acc:MGI:1915795]	-0.493565	0.036798	0.31773
Rell1	RELT-like 1 [Source:MGI Symbol;Acc:MGI:2140767]	0.263919	0.0368134	0.31773
Kif1a	kinesin family member 1A [Source:MGI Symbol;Acc:MGI:108391]	0.272255	0.0368983	0.317758
Wdr92	WD repeat domain 92 [Source:MGI Symbol;Acc:MGI:2144224]	-0.281702	0.0369277	0.317758
Pkdrej	polycystin (PKD) family receptor for egg jelly [Source:MGI Symbol;Acc:MGI:1338786]	0.715174	0.0369295	0.317758
Ablim1	actin-binding LIM protein 1 [Source:MGI Symbol;Acc:MGI:1194500]	0.324692	0.0369543	0.317758
Lppr5	NA	-0.27308	0.03687	0.317758
Pde3b	phosphodiesterase 3B, cGMP-inhibited [Source:MGI Symbol;Acc:MGI:1333863]	0.254329	0.0369247	0.317758
Cacna2d2	calcium channel, voltage-dependent, alpha 2/delta subunit 2 [Source:MGI Symbol;Acc:MGI:1929813]	-0.385949	0.0369632	0.317758
Dtl	denticleless E3 ubiquitin protein ligase [Source:MGI Symbol;Acc:MGI:1924093]	0.610971	0.0371402	0.318372
Acsl6	acyl-CoA synthetase long-chain family member 6 [Source:MGI Symbol;Acc:MGI:894291]	0.227253	0.0371732	0.318372
Tspan14	tetraspanin 14 [Source:MGI Symbol;Acc:MGI:1196325]	0.238884	0.0371067	0.318372
Sgcg	sarcoglycan, gamma (dystrophin-associated glycoprotein) [Source:MGI Symbol;Acc:MGI:1346524]	-1.03989	0.0371249	0.318372
Cystm1	cysteine-rich transmembrane module containing 1 [Source:MGI Symbol;Acc:MGI:1913310]	-0.31449	0.0371815	0.318372
Bend7	BEN domain containing 7 [Source:MGI Symbol;Acc:MGI:2443100]	-0.543948	0.0371204	0.318372
Htatip2	HIV-1 Tat interactive protein 2 [Source:MGI Symbol;Acc:MGI:1859271]	0.367381	0.0370631	0.318372
Syne4	spectrin repeat containing, nuclear envelope family member 4 [Source:MGI Symbol;Acc:MGI:2141950]	-0.648037	0.0372029	0.318375
Pja1	praja ring finger 1, E3 ubiquitin protein ligase [Source:MGI Symbol;Acc:MGI:1101765]	-0.179419	0.0372382	0.318498
B9d2	B9 protein domain 2 [Source:MGI Symbol;Acc:MGI:2387643]	-0.366295	0.0373197	0.319015
Nuf2	NUF2, NDC80 kinetochore complex component [Source:MGI Symbol;Acc:MGI:1914227]	-0.512637	0.0373789	0.319087
Clk4	CDC like kinase 4 [Source:MGI Symbol;Acc:MGI:1098551]	-0.295616	0.0373617	0.319087
Ppt2	palmitoyl-protein thioesterase 2 [Source:MGI Symbol;Acc:MGI:1860075]	-0.24204	0.0373912	0.319087
Hecw1	HECT, C2 and WW domain containing E3 ubiquitin protein ligase 1 [Source:MGI Symbol;Acc:MGI:2444115]	0.551391	0.0374726	0.319111
Nek10	NIMA (never in mitosis gene a)- related kinase 10 [Source:MGI Symbol;Acc:MGI:2685128]	-0.92873	0.0375202	0.319111
C030034I22Rik	RIKEN cDNA C030034I22 gene [Source:MGI Symbol;Acc:MGI:1924783]	-0.52699	0.0375106	0.319111
Fkbp1a	FK506 binding protein 1a [Source:MGI Symbol;Acc:MGI:95541]	-0.292686	0.0374983	0.319111
Neil3	nei like 3 (E. coli) [Source:MGI Symbol;Acc:MGI:2384588]	-0.75877	0.0374772	0.319111
Endod1	endonuclease domain containing 1 [Source:MGI Symbol;Acc:MGI:1919196]	0.226494	0.0374597	0.319111
Esr1	estrogen receptor 1 (alpha) [Source:MGI Symbol;Acc:MGI:1352467]	0.710991	0.037575	0.319347
Sla	src-like adaptor [Source:MGI Symbol;Acc:MGI:104295]	0.379186	0.03759	0.319347
Egr1	early growth response 1 [Source:MGI Symbol;Acc:MGI:95295]	-0.689316	0.0376548	0.319718
Rps13	ribosomal protein S13 [Source:MGI Symbol;Acc:MGI:1915302]	-0.263893	0.0377531	0.320373
Rpl24	ribosomal protein L24 [Source:MGI Symbol;Acc:MGI:1915443]	-0.318685	0.0378479	0.320819
Cyp39a1	cytochrome P450, family 39, subfamily a, polypeptide 1 [Source:MGI Symbol;Acc:MGI:1927096]	-0.902324	0.0378324	0.320819
Arhgap44	Rho GTPase activating protein 44 [Source:MGI Symbol;Acc:MGI:2144423]	0.341399	0.0379157	0.321214
Camta1	calmodulin binding transcription activator 1 [Source:MGI Symbol;Acc:MGI:2140230]	0.275009	0.037954	0.32136
Cd200	CD200 antigen [Source:MGI Symbol;Acc:MGI:1196990]	0.184012	0.0380392	0.321685
Ticam1	toll-like receptor adaptor molecule 1 [Source:MGI Symbol;Acc:MGI:2147032]	0.268593	0.0380483	0.321685
1500015A07Rik	RIKEN cDNA 1500015A07 gene [Source:MGI Symbol;Acc:MGI:1916232]	-0.288084	0.0380773	0.321685
Dlx1	distal-less homeobox 1 [Source:MGI Symbol;Acc:MGI:94901]	-0.897422	0.0380564	0.321685
Timm8b	translocase of inner mitochondrial membrane 8B [Source:MGI Symbol;Acc:MGI:1353424]	-0.257145	0.0381152	0.321827
Socs3	suppressor of cytokine signaling 3 [Source:MGI Symbol;Acc:MGI:1201791]	0.407114	0.0381758	0.32198
Ank2	ankyrin 2, brain [Source:MGI Symbol;Acc:MGI:88025]	0.256127	0.0381758	0.32198
Pck2	phosphoenolpyruvate carboxykinase 2 (mitochondrial) [Source:MGI Symbol;Acc:MGI:1860456]	0.244802	0.0382538	0.322279
Sh3glb2	SH3-domain GRB2-like endophilin B2 [Source:MGI Symbol;Acc:MGI:2385131]	-0.226871	0.0382436	0.322279
Pamr1	peptidase domain containing associated with muscle regeneration 1 [Source:MGI Symbol;Acc:MGI:2445082]	0.619968	0.0382958	0.322388
Ppm1j	protein phosphatase 1J [Source:MGI Symbol;Acc:MGI:1919137]	-2.23105	0.0383305	0.322388
Olfml1	olfactomedin-like 1 [Source:MGI Symbol;Acc:MGI:2679264]	0.20509	0.0383096	0.322388
Cyp2j9	cytochrome P450, family 2, subfamily j, polypeptide 9 [Source:MGI Symbol;Acc:MGI:1921769]	0.244701	0.0383752	0.322585
Ptchd2	patched domain containing 2 [Source:MGI Symbol;Acc:MGI:2444403]	0.346709	0.0383965	0.322586
Arhgdig	Rho GDP dissociation inhibitor (GDI) gamma [Source:MGI Symbol;Acc:MGI:108430]	0.321495	0.0384599	0.322639
Pear1	platelet endothelial aggregation receptor 1 [Source:MGI Symbol;Acc:MGI:1920432]	0.299361	0.0384273	0.322639
Tnfsf13b	tumor necrosis factor (ligand) superfamily, member 13b [Source:MGI Symbol;Acc:MGI:1344376]	0.62836	0.0384666	0.322639
Mex3d	mex3 RNA binding family member D [Source:MGI Symbol;Acc:MGI:2681847]	0.225327	0.0386353	0.323412
Stat2	signal transducer and activator of transcription 2 [Source:MGI Symbol;Acc:MGI:103039]	0.199192	0.0386652	0.323412
Fezf2	Fez family zinc finger 2 [Source:MGI Symbol;Acc:MGI:1859823]	0.482736	0.0386641	0.323412
Slc39a2	solute carrier family 39 (zinc transporter), member 2 [Source:MGI Symbol;Acc:MGI:2684326]	-0.623195	0.0386654	0.323412
Wnt2	wingless-type MMTV integration site family, member 2 [Source:MGI Symbol;Acc:MGI:98954]	-0.551443	0.0386356	0.323412
Fam64a	family with sequence similarity 64, member A [Source:MGI Symbol;Acc:MGI:1924434]	-0.762674	0.0386911	0.323449
Tctn1	tectonic family member 1 [Source:MGI Symbol;Acc:MGI:3603820]	-0.3002	0.0387183	0.323498
C330013E15Rik	RIKEN cDNA C330013E15 gene [Source:MGI Symbol;Acc:MGI:1925695]	0.433709	0.0387915	0.323753
Lpcat3	lysophosphatidylcholine acyltransferase 3 [Source:MGI Symbol;Acc:MGI:1315211]	0.201582	0.0387888	0.323753
Id3	inhibitor of DNA binding 3 [Source:MGI Symbol;Acc:MGI:96398]	0.305957	0.0388224	0.323833
Plec	plectin [Source:MGI Symbol;Acc:MGI:1277961]	0.306632	0.0388789	0.324126
Pdxk	pyridoxal (pyridoxine, vitamin B6) kinase [Source:MGI Symbol;Acc:MGI:1351869]	-0.214729	0.0389205	0.324295
Usp21	ubiquitin specific peptidase 21 [Source:MGI Symbol;Acc:MGI:1353665]	-0.255677	0.0389496	0.324359
Bex4	brain expressed X-linked 4 [Source:MGI Symbol;Acc:MGI:3606746]	-0.569191	0.0389845	0.324472
C330024D21Rik	RIKEN cDNA C330024D21 gene [Source:MGI Symbol;Acc:MGI:2444116]	-0.594406	0.0390064	0.324476
Homer1	homer scaffolding protein 1 [Source:MGI Symbol;Acc:MGI:1347345]	-0.337888	0.0390667	0.324799
Gmeb2	glucocorticoid modulatory element binding protein 2 [Source:MGI Symbol;Acc:MGI:2652836]	-0.198688	0.039207	0.325787
Gp1bb	glycoprotein Ib, beta polypeptide [Source:MGI Symbol;Acc:MGI:107852]	-0.491846	0.0393009	0.326032
Plcl2	phospholipase C-like 2 [Source:MGI Symbol;Acc:MGI:1352756]	-0.297623	0.0392903	0.326032
Tmem25	transmembrane protein 25 [Source:MGI Symbol;Acc:MGI:1918937]	0.41358	0.0392983	0.326032
Nmb	neuromedin B [Source:MGI Symbol;Acc:MGI:1915289]	-1.51426	0.039414	0.326792
Rnd2	Rho family GTPase 2 [Source:MGI Symbol;Acc:MGI:1338755]	-0.266301	0.0394793	0.327095
Etl4	enhancer trap locus 4 [Source:MGI Symbol;Acc:MGI:95454]	0.457086	0.0394937	0.327095
Rgs20	regulator of G-protein signaling 20 [Source:MGI Symbol;Acc:MGI:1929866]	-0.37898	0.0395306	0.327222
Pdk1	pyruvate dehydrogenase kinase, isoenzyme 1 [Source:MGI Symbol;Acc:MGI:1926119]	0.269885	0.03956	0.327287
Pask	PAS domain containing serine/threonine kinase [Source:MGI Symbol;Acc:MGI:2155936]	-0.359573	0.0395837	0.327304
Batf3	basic leucine zipper transcription factor, ATF-like 3 [Source:MGI Symbol;Acc:MGI:1925491]	0.684156	0.0396311	0.327518
Chchd7	coiled-coil-helix-coiled-coil-helix domain containing 7 [Source:MGI Symbol;Acc:MGI:1913683]	-0.24517	0.0397066	0.327963
Cyp4f14	cytochrome P450, family 4, subfamily f, polypeptide 14 [Source:MGI Symbol;Acc:MGI:1927669]	0.282972	0.0397461	0.328111
Slc25a34	solute carrier family 25, member 34 [Source:MGI Symbol;Acc:MGI:2686215]	-0.487149	0.0398365	0.328678
Ndufb10	NADH dehydrogenase (ubiquinone) 1 beta subcomplex, 10 [Source:MGI Symbol;Acc:MGI:1915592]	-0.362135	0.0398885	0.328872
Cd53	CD53 antigen [Source:MGI Symbol;Acc:MGI:88341]	0.425944	0.039925	0.328872
Sox6	SRY (sex determining region Y)-box 6 [Source:MGI Symbol;Acc:MGI:98368]	0.290411	0.0399106	0.328872
Egfl8	EGF-like domain 8 [Source:MGI Symbol;Acc:MGI:1932094]	-0.595468	0.0400074	0.329371
Igsf11	immunoglobulin superfamily, member 11 [Source:MGI Symbol;Acc:MGI:2388477]	-0.219223	0.0400325	0.329399
Sf3a1	splicing factor 3a, subunit 1 [Source:MGI Symbol;Acc:MGI:1914715]	-0.188537	0.0401168	0.329914
Ogfrl1	opioid growth factor receptor-like 1 [Source:MGI Symbol;Acc:MGI:1917405]	0.250587	0.0402737	0.330665
Jsrp1	junctional sarcoplasmic reticulum protein 1 [Source:MGI Symbol;Acc:MGI:1916700]	-0.776012	0.0402952	0.330665
Rpl13a	ribosomal protein L13A [Source:MGI Symbol;Acc:MGI:1351455]	-0.306739	0.0402841	0.330665
Mettl9	methyltransferase like 9 [Source:MGI Symbol;Acc:MGI:1914862]	-0.275134	0.0402922	0.330665
Wbp5	WW domain binding protein 5 [Source:MGI Symbol;Acc:MGI:109567]	-0.300911	0.0403722	0.331118
Aldh6a1	aldehyde dehydrogenase family 6, subfamily A1 [Source:MGI Symbol;Acc:MGI:1915077]	0.213142	0.040412	0.331208
Cdsn	corneodesmosin [Source:MGI Symbol;Acc:MGI:3505689]	0.863912	0.0404924	0.331208
Tmem151a	transmembrane protein 151A [Source:MGI Symbol;Acc:MGI:2147713]	0.228823	0.0404617	0.331208
Gpam	glycerol-3-phosphate acyltransferase, mitochondrial [Source:MGI Symbol;Acc:MGI:109162]	0.286006	0.0404881	0.331208
Nicn1	nicolin 1 [Source:MGI Symbol;Acc:MGI:1913507]	0.179609	0.0404292	0.331208
Tmem176b	transmembrane protein 176B [Source:MGI Symbol;Acc:MGI:1916348]	0.276236	0.0405653	0.331626
Pik3c2b	phosphoinositide-3-kinase, class 2, beta polypeptide [Source:MGI Symbol;Acc:MGI:2685045]	-0.311758	0.0408	0.33175
Fmn2	formin 2 [Source:MGI Symbol;Acc:MGI:1859252]	0.304689	0.0407076	0.33175
Emid1	EMI domain containing 1 [Source:MGI Symbol;Acc:MGI:2155091]	0.28129	0.0406086	0.33175
Aldh3a2	aldehyde dehydrogenase family 3, subfamily A2 [Source:MGI Symbol;Acc:MGI:1353452]	0.169661	0.0406899	0.33175
Snap25	synaptosomal-associated protein 25 [Source:MGI Symbol;Acc:MGI:98331]	0.379124	0.0407681	0.33175
Wdr78	WD repeat domain 78 [Source:MGI Symbol;Acc:MGI:2385328]	-0.343873	0.0407117	0.33175
Evc2	Ellis van Creveld syndrome 2 [Source:MGI Symbol;Acc:MGI:1915775]	0.370681	0.040821	0.33175
Hcar1	hydrocarboxylic acid receptor 1 [Source:MGI Symbol;Acc:MGI:2441671]	0.678536	0.0408206	0.33175
Sbsn	suprabasin [Source:MGI Symbol;Acc:MGI:2446326]	-0.601897	0.0407785	0.33175
Hmbs	hydroxymethylbilane synthase [Source:MGI Symbol;Acc:MGI:96112]	-0.327553	0.0408075	0.33175
Ids	iduronate 2-sulfatase [Source:MGI Symbol;Acc:MGI:96417]	0.277837	0.040734	0.33175
Ppm1h	protein phosphatase 1H (PP2C domain containing) [Source:MGI Symbol;Acc:MGI:2442087]	0.291799	0.040862	0.331841
F2rl2	coagulation factor II (thrombin) receptor-like 2 [Source:MGI Symbol;Acc:MGI:1298208]	0.875898	0.0408979	0.331841
Gpd1	glycerol-3-phosphate dehydrogenase 1 (soluble) [Source:MGI Symbol;Acc:MGI:95679]	-0.200307	0.0408768	0.331841
Gad2	glutamic acid decarboxylase 2 [Source:MGI Symbol;Acc:MGI:95634]	-0.379103	0.0409604	0.332171
Dvl2	dishevelled segment polarity protein 2 [Source:MGI Symbol;Acc:MGI:106613]	-0.268496	0.0410055	0.332182
Las1l	LAS1-like (S. cerevisiae) [Source:MGI Symbol;Acc:MGI:1923380]	-0.230837	0.0409857	0.332182
Gbp2	guanylate binding protein 2 [Source:MGI Symbol;Acc:MGI:102772]	0.293222	0.0412249	0.333781
Lin28b	lin-28 homolog B (C. elegans) [Source:MGI Symbol;Acc:MGI:3584032]	-0.530934	0.041261	0.333895
Khdrbs3	KH domain containing, RNA binding, signal transduction associated 3 [Source:MGI Symbol;Acc:MGI:1313312]	0.33396	0.0412973	0.334011
Lypd6	LY6/PLAUR domain containing 6 [Source:MGI Symbol;Acc:MGI:2443848]	0.375861	0.0413322	0.334115
B3gat2	beta-1,3-glucuronyltransferase 2 (glucuronosyltransferase S) [Source:MGI Symbol;Acc:MGI:2389490]	0.308364	0.0414628	0.334644
Churc1	churchill domain containing 1 [Source:MGI Symbol;Acc:MGI:1923684]	-0.279672	0.041482	0.334644
Rnf39	ring finger protein 39 [Source:MGI Symbol;Acc:MGI:2156378]	0.684566	0.0415521	0.334644
Card11	caspase recruitment domain family, member 11 [Source:MGI Symbol;Acc:MGI:1916978]	0.817874	0.0415209	0.334644
Cyth3	cytohesin 3 [Source:MGI Symbol;Acc:MGI:1335107]	0.235331	0.041434	0.334644
Emg1	EMG1 N1-specific pseudouridine methyltransferase [Source:MGI Symbol;Acc:MGI:1315195]	-0.231315	0.0415464	0.334644
Zcchc14	zinc finger, CCHC domain containing 14 [Source:MGI Symbol;Acc:MGI:2159407]	-0.238433	0.0415138	0.334644
Iffo2	intermediate filament family orphan 2 [Source:MGI Symbol;Acc:MGI:2140675]	0.235462	0.0416553	0.335298
Gm12522	predicted gene 12522 [Source:MGI Symbol;Acc:MGI:3651334]	0.472029	0.0417113	0.33557
Sema6c	sema domain, transmembrane domain (TM), and cytoplasmic domain, (semaphorin) 6C [Source:MGI Symbol;Acc:MGI:1338032]	0.28984	0.0417547	0.335741
Ano10	anoctamin 10 [Source:MGI Symbol;Acc:MGI:2143103]	0.228434	0.0417999	0.335926
Syt1	synaptotagmin I [Source:MGI Symbol;Acc:MGI:99667]	0.258464	0.042006	0.33609
Rilp	Rab interacting lysosomal protein [Source:MGI Symbol;Acc:MGI:2144271]	-0.461805	0.0419637	0.33609
Pdgfrb	platelet derived growth factor receptor, beta polypeptide [Source:MGI Symbol;Acc:MGI:97531]	0.195383	0.0420195	0.33609
Gatm	glycine amidinotransferase (L-arginine:glycine amidinotransferase) [Source:MGI Symbol;Acc:MGI:1914342]	0.173921	0.0419829	0.33609
Mturn	maturin, neural progenitor differentiation regulator homolog (Xenopus) [Source:MGI Symbol;Acc:MGI:1915485]	0.330961	0.0419281	0.33609
Sema4f	sema domain, immunoglobulin domain (Ig), TM domain, and short cytoplasmic domain [Source:MGI Symbol;Acc:MGI:1340055]	0.309698	0.0418643	0.33609
Lmo3	LIM domain only 3 [Source:MGI Symbol;Acc:MGI:102810]	-0.316172	0.0419612	0.33609
Sik3	SIK family kinase 3 [Source:MGI Symbol;Acc:MGI:2446296]	-0.193197	0.0420181	0.33609
Dmxl2	Dmx-like 2 [Source:MGI Symbol;Acc:MGI:2444630]	0.359642	0.0419245	0.33609
Cox20	COX20 Cox2 chaperone [Source:MGI Symbol;Acc:MGI:1913609]	-0.38391	0.042054	0.336189
Ccdc177	coiled-coil domain containing 177 [Source:MGI Symbol;Acc:MGI:2686414]	0.357761	0.042139	0.336497
Stpg1	sperm tail PG rich repeat containing 1 [Source:MGI Symbol;Acc:MGI:1926056]	-0.524154	0.0421592	0.336497
Gabarapl2	gamma-aminobutyric acid (GABA) A receptor-associated protein-like 2 [Source:MGI Symbol;Acc:MGI:1890602]	-0.179335	0.0421186	0.336497
Rps10	ribosomal protein S10 [Source:MGI Symbol;Acc:MGI:1914347]	-0.245764	0.042205	0.336686
Srcin1	SRC kinase signaling inhibitor 1 [Source:MGI Symbol;Acc:MGI:1933179]	0.307031	0.0423007	0.336942
Stxbp6	syntaxin binding protein 6 (amisyn) [Source:MGI Symbol;Acc:MGI:2384963]	-0.520403	0.0422615	0.336942
Itpka	inositol 1,4,5-trisphosphate 3-kinase A [Source:MGI Symbol;Acc:MGI:1333822]	-0.361111	0.042326	0.336942
Il21r	interleukin 21 receptor [Source:MGI Symbol;Acc:MGI:1890475]	0.461012	0.042325	0.336942
Tor2a	torsin family 2, member A [Source:MGI Symbol;Acc:MGI:1353596]	-0.19588	0.0424229	0.33736
Fam214b	family with sequence similarity 214, member B [Source:MGI Symbol;Acc:MGI:2441854]	0.198405	0.0424124	0.33736
Ipo5	importin 5 [Source:MGI Symbol;Acc:MGI:1917822]	0.21572	0.0424798	0.337635
Kcnmb4	potassium large conductance calcium-activated channel, subfamily M, beta member 4 [Source:MGI Symbol;Acc:MGI:1913272]	0.286549	0.0425681	0.337707
Tapbp	TAP binding protein [Source:MGI Symbol;Acc:MGI:1201689]	0.194961	0.0425277	0.337707
Sufu	suppressor of fused homolog (Drosophila) [Source:MGI Symbol;Acc:MGI:1345643]	-0.193744	0.0425655	0.337707
Plekhn1	pleckstrin homology domain containing, family N member 1 [Source:MGI Symbol;Acc:MGI:2387630]	-0.371853	0.0425779	0.337707
Mir3061	microRNA 3061 [Source:MGI Symbol;Acc:MGI:4834233]	0.470243	0.0426501	0.337927
Arhgap25	Rho GTPase activating protein 25 [Source:MGI Symbol;Acc:MGI:2443687]	0.485075	0.0426329	0.337927
Unc119b	unc-119 lipid binding chaperone B [Source:MGI Symbol;Acc:MGI:2147162]	-0.193197	0.042683	0.338011
Il17ra	interleukin 17 receptor A [Source:MGI Symbol;Acc:MGI:107399]	0.439062	0.0428463	0.339127
Fam184a	family with sequence similarity 184, member A [Source:MGI Symbol;Acc:MGI:1923156]	-0.528754	0.0429475	0.339272
Vti1b	vesicle transport through interaction with t-SNAREs 1B [Source:MGI Symbol;Acc:MGI:1855688]	-0.290794	0.0429245	0.339272
6430411K18Rik	NA	-0.777786	0.042954	0.339272
Ccne2	cyclin E2 [Source:MGI Symbol;Acc:MGI:1329034]	-0.407742	0.0429246	0.339272
Akr1b10	aldo-keto reductase family 1, member B10 (aldose reductase) [Source:MGI Symbol;Acc:MGI:1915111]	0.271104	0.0430484	0.339828
Ndufa1	NADH dehydrogenase (ubiquinone) 1 alpha subcomplex, 1 [Source:MGI Symbol;Acc:MGI:1929511]	-0.295507	0.0430692	0.339828
Synj2	synaptojanin 2 [Source:MGI Symbol;Acc:MGI:1201671]	0.416904	0.0430959	0.339856
Spn	sialophorin [Source:MGI Symbol;Acc:MGI:98384]	0.665231	0.0431176	0.339856
D330050G23Rik	RIKEN cDNA D330050G23 gene [Source:MGI Symbol;Acc:MGI:2445155]	0.425197	0.0431895	0.340246
Klhl30	kelch-like 30 [Source:MGI Symbol;Acc:MGI:1918038]	-1.85223	0.0433197	0.341003
Dlx6os1	distal-less homeobox 6, opposite strand 1 [Source:MGI Symbol;Acc:MGI:2443217]	-0.629727	0.0433305	0.341003
Dip2b	disco interacting protein 2 homolog B [Source:MGI Symbol;Acc:MGI:2145977]	0.264634	0.0434499	0.341715
Psmb9	proteasome (prosome, macropain) subunit, beta type 9 (large multifunctional peptidase 2) [Source:MGI Symbol;Acc:MGI:1346526]	0.450098	0.0434661	0.341715
Ppp2r2b	protein phosphatase 2, regulatory subunit B, beta [Source:MGI Symbol;Acc:MGI:1920180]	0.200441	0.0435616	0.342137
Col12a1	collagen, type XII, alpha 1 [Source:MGI Symbol;Acc:MGI:88448]	0.455105	0.0435648	0.342137
Paf1	Paf1, RNA polymerase II complex component [Source:MGI Symbol;Acc:MGI:1923988]	-0.235204	0.0436422	0.342568
Myh3	myosin, heavy polypeptide 3, skeletal muscle, embryonic [Source:MGI Symbol;Acc:MGI:1339709]	0.666693	0.0436688	0.342599
Asap2	ArfGAP with SH3 domain, ankyrin repeat and PH domain 2 [Source:MGI Symbol;Acc:MGI:2685438]	0.394458	0.0437239	0.342677
Cfp	complement factor properdin [Source:MGI Symbol;Acc:MGI:97545]	-0.48926	0.0437033	0.342677
Cldn12	claudin 12 [Source:MGI Symbol;Acc:MGI:1929288]	-0.321841	0.0438489	0.343479
Fn1	fibronectin 1 [Source:MGI Symbol;Acc:MGI:95566]	0.362175	0.0440805	0.343978
Pxdn	peroxidasin [Source:MGI Symbol;Acc:MGI:1916925]	-0.327754	0.0440044	0.343978
Mrgbp	MRG/MORF4L binding protein [Source:MGI Symbol;Acc:MGI:1920497]	-0.237697	0.0440598	0.343978
Ppp1r8	protein phosphatase 1, regulatory (inhibitor) subunit 8 [Source:MGI Symbol;Acc:MGI:2140494]	-0.213975	0.0440836	0.343978
Camk2n1	calcium/calmodulin-dependent protein kinase II inhibitor 1 [Source:MGI Symbol;Acc:MGI:1913509]	-0.443464	0.0440939	0.343978
Gnb2	guanine nucleotide binding protein (G protein), beta 2 [Source:MGI Symbol;Acc:MGI:95784]	-0.309107	0.0440048	0.343978
Rps19	ribosomal protein S19 [Source:MGI Symbol;Acc:MGI:1333780]	-0.353399	0.0440101	0.343978
BC049352	cDNA sequence BC049352 [Source:MGI Symbol;Acc:MGI:3040681]	-1.4126	0.0440039	0.343978
Akt3	thymoma viral proto-oncogene 3 [Source:MGI Symbol;Acc:MGI:1345147]	0.309015	0.0441373	0.344011
Atp5k	ATP synthase, H+ transporting, mitochondrial F1F0 complex, subunit E [Source:MGI Symbol;Acc:MGI:106636]	-0.315573	0.0441435	0.344011
D430019H16Rik	RIKEN cDNA D430019H16 gene [Source:MGI Symbol;Acc:MGI:2443127]	-0.280898	0.0442035	0.344125
Galr1	galanin receptor 1 [Source:MGI Symbol;Acc:MGI:1096364]	-1.09919	0.0441999	0.344125
Itpa	inosine triphosphatase (nucleoside triphosphate pyrophosphatase) [Source:MGI Symbol;Acc:MGI:96622]	-0.217579	0.0442473	0.344243
Prokr2	prokineticin receptor 2 [Source:MGI Symbol;Acc:MGI:2181363]	-0.988927	0.0442641	0.344243
Rsph1	radial spoke head 1 homolog (Chlamydomonas) [Source:MGI Symbol;Acc:MGI:1194909]	-0.540447	0.0442908	0.344258
Tmem238	transmembrane protein 238 [Source:MGI Symbol;Acc:MGI:1922935]	0.442711	0.0443113	0.344258
Adamts1	a disintegrin-like and metallopeptidase (reprolysin type) with thrombospondin type 1 motif, 1 [Source:MGI Symbol;Acc:MGI:109249]	0.27789	0.0443596	0.34428
Tmem178b	transmembrane protein 178B [Source:MGI Symbol;Acc:MGI:3647581]	0.585377	0.044345	0.34428
Shank1	SH3/ankyrin domain gene 1 [Source:MGI Symbol;Acc:MGI:3613677]	0.527864	0.0444023	0.344436
Rps11	ribosomal protein S11 [Source:MGI Symbol;Acc:MGI:1351329]	-0.266032	0.0444358	0.344439
Cysltr1	cysteinyl leukotriene receptor 1 [Source:MGI Symbol;Acc:MGI:1926218]	0.537656	0.0444481	0.344439
Col15a1	collagen, type XV, alpha 1 [Source:MGI Symbol;Acc:MGI:88449]	0.370855	0.0444854	0.344522
Ndufa3	NADH dehydrogenase (ubiquinone) 1 alpha subcomplex, 3 [Source:MGI Symbol;Acc:MGI:1913341]	-0.314496	0.0445042	0.344522
Dip2a	disco interacting protein 2 homolog A [Source:MGI Symbol;Acc:MGI:2385920]	0.270888	0.0447047	0.345201
Rock2	Rho-associated coiled-coil containing protein kinase 2 [Source:MGI Symbol;Acc:MGI:107926]	0.293053	0.0447236	0.345201
Jarid2	jumonji, AT rich interactive domain 2 [Source:MGI Symbol;Acc:MGI:104813]	-0.223391	0.0447285	0.345201
Prss41	protease, serine 41 [Source:MGI Symbol;Acc:MGI:1918253]	-0.396361	0.0446906	0.345201
Ndrg3	N-myc downstream regulated gene 3 [Source:MGI Symbol;Acc:MGI:1352499]	0.23364	0.0447075	0.345201
Ldlr	low density lipoprotein receptor [Source:MGI Symbol;Acc:MGI:96765]	0.232635	0.0446318	0.345201
Cenpv	centromere protein V [Source:MGI Symbol;Acc:MGI:1920389]	-0.318058	0.04478	0.345417
Srsf1	serine/arginine-rich splicing factor 1 [Source:MGI Symbol;Acc:MGI:98283]	-0.213861	0.044802	0.345417
Napg	N-ethylmaleimide sensitive fusion protein attachment protein gamma [Source:MGI Symbol;Acc:MGI:104561]	0.194105	0.0448334	0.345483
Ets2	E26 avian leukemia oncogene 2, 3' domain [Source:MGI Symbol;Acc:MGI:95456]	-0.22035	0.0448933	0.345573
Spi1	spleen focus forming virus (SFFV) proviral integration oncogene [Source:MGI Symbol;Acc:MGI:98282]	0.39417	0.0448845	0.345573
Trabd2b	TraB domain containing 2B [Source:MGI Symbol;Acc:MGI:3650152]	0.601613	0.0449134	0.345573
Rpl37a	ribosomal protein L37a [Source:MGI Symbol;Acc:MGI:98068]	-0.366823	0.0451093	0.346316
D030028A08Rik	RIKEN cDNA D030028A08 gene [Source:MGI Symbol;Acc:MGI:2441931]	0.256395	0.0451139	0.346316
Mpp7	membrane protein, palmitoylated 7 (MAGUK p55 subfamily member 7) [Source:MGI Symbol;Acc:MGI:1922989]	-0.399772	0.0450336	0.346316
Hps3	Hermansky-Pudlak syndrome 3 [Source:MGI Symbol;Acc:MGI:2153839]	0.224254	0.045124	0.346316
Tcta	T cell leukemia translocation altered gene [Source:MGI Symbol;Acc:MGI:1918829]	0.214827	0.045111	0.346316
Il10ra	interleukin 10 receptor, alpha [Source:MGI Symbol;Acc:MGI:96538]	0.31608	0.0451493	0.346335
Rgs8	regulator of G-protein signaling 8 [Source:MGI Symbol;Acc:MGI:108408]	-0.364046	0.045474	0.346462
Rabgap1l	RAB GTPase activating protein 1-like [Source:MGI Symbol;Acc:MGI:1352507]	0.30486	0.0456025	0.346462
Fcrlb	Fc receptor-like B [Source:MGI Symbol;Acc:MGI:3576487]	0.701871	0.0455575	0.346462
Zfp354a	zinc finger protein 354A [Source:MGI Symbol;Acc:MGI:103172]	-0.306549	0.0454727	0.346462
4933427D14Rik	RIKEN cDNA 4933427D14 gene [Source:MGI Symbol;Acc:MGI:1921727]	-0.255222	0.0454442	0.346462
Nin	ninein [Source:MGI Symbol;Acc:MGI:105108]	-0.26034	0.0455862	0.346462
Ankrd9	ankyrin repeat domain 9 [Source:MGI Symbol;Acc:MGI:1921501]	0.330343	0.045348	0.346462
Nol7	nucleolar protein 7 [Source:MGI Symbol;Acc:MGI:1917328]	-0.231458	0.0456038	0.346462
Ccno	cyclin O [Source:MGI Symbol;Acc:MGI:2145534]	-0.61984	0.0455559	0.346462
Rad9a	RAD9 checkpoint clamp component A [Source:MGI Symbol;Acc:MGI:1328356]	-0.298092	0.0452522	0.346462
Ube2e3	ubiquitin-conjugating enzyme E2E 3 [Source:MGI Symbol;Acc:MGI:107412]	-0.266184	0.0452272	0.346462
Wdr31	WD repeat domain 31 [Source:MGI Symbol;Acc:MGI:1918604]	-0.325622	0.0453349	0.346462
Uqcrh	ubiquinol-cytochrome c reductase hinge protein [Source:MGI Symbol;Acc:MGI:1913826]	-0.27227	0.0452434	0.346462
Col28a1	collagen, type XXVIII, alpha 1 [Source:MGI Symbol;Acc:MGI:2685312]	-1.29518	0.0455666	0.346462
Arhgap33os	Rho GTPase activating protein 33, opposite strand [Source:MGI Symbol;Acc:MGI:2685928]	-0.837778	0.0456225	0.346462
Fxyd7	FXYD domain-containing ion transport regulator 7 [Source:MGI Symbol;Acc:MGI:1889006]	0.439388	0.0453514	0.346462
Arhgap32	Rho GTPase activating protein 32 [Source:MGI Symbol;Acc:MGI:2450166]	0.356339	0.0452801	0.346462
Myo6	myosin VI [Source:MGI Symbol;Acc:MGI:104785]	0.215713	0.0452931	0.346462
Xlr	X-linked lymphocyte-regulated [Source:MGI Symbol;Acc:MGI:98976]	0.690879	0.0454918	0.346462
Hmgb3	high mobility group box 3 [Source:MGI Symbol;Acc:MGI:1098219]	-0.389042	0.0455311	0.346462
[truncated: 13,175 more rows]
