# Supplementary material for: Presymptomatic change in microRNAs modulates Tau pathology
Source: Sci Rep. 2018 Jun 18;8:9251. doi: 10.1038/s41598-018-27527-6 (PMC6006352; doi:10.1038/s41598-018-27527-6)
Supplement: Supplementary file 3 — Sup. Table 5 [file 41598_2018_27527_MOESM3_ESM.xls]

## Sheet: Canonical Pathway
Canonical Pathway analysis of differentially regulated gene transcripts in the hippocampus tissue of 2-month old rTG4510 mice by RNA deep sequencing
Ingenuity Canonical Pathways	-log(p-value)	zScore	Ratio	Molecules
Neuroinflammation Signaling Pathway	8.23	3.54475	0.0836	TLR1,IL6R,TLR9,GABRD,PIK3R1,TREM2,Naip1 (includes others),CSF1R,NCF2,MAPK4,TYROBP,MAPT,TGFBR1,HLA-DOA,SLC1A2,HLA-DOB,B2M,PLA2G2F,PIK3CG,P2RX7,PYCARD,GDNF,TGFBR2,Tlr13,CALB1,CYBB
Fcγ Receptor-mediated Phagocytosis in Macrophages and Monocytes	6.94	3.05085	0.14	HCK,NCF1,FGR,PLD4,FYB1,PIK3R1,RAC2,VAV1,FCGR2A,PIK3CG,LCP2,INPP5D,PRKCH
cAMP-mediated signaling	6.83	-2.23607	0.0881	CAMK2B,HTR1B,ADORA2A,ADCY5,PDE1B,PTGER4,ADRA2B,CNR2,PDE10A,DRD1,PTH1R,DRD2,GRM4,RGS14,PDE7B,RGS2,PDE1C,CAMK1G,PDE1A,HTR4
G-Protein Coupled Receptor Signaling	6.69	#NUM!	0.0797	CAMK2B,HTR1B,ADORA2A,ADCY5,PDE1B,TLR9,PTGER4,ADRA2B,PIK3R1,CNR2,PDE10A,PIK3CG,DRD1,PTH1R,DRD2,GRM4,RGS14,PDE7B,RGS2,PDE1C,PDE1A,HTR4
B Cell Receptor Signaling	6.65	2.32379	0.0942	CAMK2B,INPP5F,BTK,TLR9,CD22,PIK3R1,RAC2,VAV1,FCGR2A,PIK3CG,INPP5D,FCGR2B,BCL2A1,APBB1IP,PTPN6,PTPRC,BLNK,FOXO1
Phagosome Formation	6	#NUM!	0.108	TLR1,ITGAX,TLR9,ITGB2,PIK3R1,C3AR1,FCGR2A,PIK3CG,INPP5D,FCGR2B,Tlr13,PRKCH,RND3,CLEC7A
Opioid Signaling Pathway	5.76	-0.229416	0.0785	CAMK2B,HCK,NPBWR1,PENK,ADCY5,PDE1B,GNG7,FGR,RAC2,PIK3CG,CACNA1H,MAPK4,RGS14,PDE1C,PRKCH,RGS9,CAMK1G,PDE1A,CACNG4
Natural Killer Cell Signaling	5.56	#NUM!	0.107	LAIR1,INPP5F,TLR9,PIK3R1,RAC2,VAV1,FCGR2A,PIK3CG,LCP2,INPP5D,TYROBP,PRKCH,PTPN6
GP6 Signaling Pathway	5.1	1.38675	0.097	COL6A1,BTK,TLR9,PIK3R1,RASGRP2,PIK3CG,LCP2,LAMC2,COL16A1,LAMB3,APBB1IP,ITGB3,PRKCH
Macropinocytosis Signaling	4.98	1.63299	0.123	ITGB5,CD14,CSF1,TLR9,ITGB3,ITGB2,PRKCH,PIK3R1,CSF1R,PIK3CG
Complement System	4.88	2	0.189	C1QC,C4A/C4B,C1QB,ITGAX,ITGB2,C3AR1,C1QA
IL-8 Signaling	4.52	2.13809	0.0761	ITGB5,GNG7,ITGAX,TLR9,ITGB2,PLD4,PIK3R1,RAC2,NCF2,PIK3CG,GNB5,ITGB3,PRKCH,CYBB,RND3
Relaxin Signaling	4.37	1.13389	0.0828	RXFP1,ADCY5,GUCY2D,PDE1B,GNG7,TLR9,PIK3R1,PDE10A,PIK3CG,GNB5,PDE7B,PDE1C,PDE1A
FcγRIIB Signaling in B Lymphocytes	4.25	1.63299	0.114	INPP5D,FCGR2B,BTK,TLR9,PIK3R1,BLNK,CACNA1H,CACNG4,PIK3CG
Th1 and Th2 Activation Pathway	4.23	#NUM!	0.0757	HLA-DOA,IL6R,HLA-DOB,TLR9,ITGB2,PIK3R1,VAV1,HAVCR2,PIK3CG,TGFBR2,DLL1,IL4R,CD4,TGFBR1
Role of Osteoblasts, Osteoclasts and Chondrocytes in Rheumatoid Arthritis	4.23	#NUM!	0.0687	DLX5,TNFRSF1B,Tcf7,WNT7B,TLR9,BMP2,PIK3R1,Naip1 (includes others),CSF1R,FZD5,PIK3CG,NAIP,CSF1,IL1RL2,ITGB3,FOXO1
Fc Epsilon RI Signaling	4.22	1.50756	0.0924	LCP2,INPP5D,INPP5F,BTK,TLR9,PRKCH,PIK3R1,PLA2G2F,RAC2,VAV1,PIK3CG
Superpathway of Inositol Phosphate Compounds	4.19	#NUM!	0.0681	INPP5F,TLR9,PLD4,PIK3R1,PDCD1,VAV1,IP6K3,PIK3CG,INPP5D,IPPK,PPTC7,PTPN6,PTPRC,PPP1R1B,DUSP16,PTPN7
Leukocyte Extravasation Signaling	4.18	2.67261	0.0711	NCF1,MSN,BTK,TLR9,ITGB2,PIK3R1,RAC2,VAV1,CD44,NCF2,PIK3CG,ACTN2,ITGB3,PRKCH,CYBB
Hepatic Fibrosis / Hepatic Stellate Cell Activation	4.18	#NUM!	0.0749	TGFA,IGFBP4,MYH7,TNFRSF1B,CD14,COL6A1,IL6R,MYH6,TGFBR2,COL16A1,CSF1,IL1RL2,IL4R,TGFBR1
Virus Entry via Endocytic Pathways	4.1	#NUM!	0.098	ITGB5,FLNC,TLR9,ITGB3,ITGB2,PRKCH,B2M,PIK3R1,RAC2,PIK3CG
iCOS-iCOSL Signaling in T Helper Cells	4.08	1.50756	0.0894	CAMK2B,LCP2,INPP5D,HLA-DOA,CD4,HLA-DOB,TLR9,PTPRC,PIK3R1,VAV1,PIK3CG
Th2 Pathway	3.93	0.707107	0.08	TGFBR2,DLL1,HLA-DOA,CD4,HLA-DOB,IL4R,TLR9,ITGB2,TGFBR1,PIK3R1,VAV1,PIK3CG
Colorectal Cancer Metastasis Signaling	3.92	-0.258199	0.0645	Tcf7,ADCY5,TLR1,WNT7B,IL6R,GNG7,TLR9,PTGER4,PIK3R1,PIK3CG,FZD5,TGFBR2,GNB5,Tlr13,TGFBR1,RND3
PI3K Signaling in B Lymphocytes	3.87	1.50756	0.0846	CAMK2B,INPP5D,FCGR2B,BTK,CD180,IL4R,PTPRC,PIK3R1,BLNK,VAV1,PIK3CG
T Cell Receptor Signaling	3.86	#NUM!	0.0917	LCP2,BTK,CD4,TLR9,PTPRC,PIK3R1,SHB,VAV1,PTPN7,PIK3CG
IL-4 Signaling	3.85	#NUM!	0.101	INPP5D,HLA-DOA,INPP5F,HLA-DOB,IL4R,TLR9,PTPN6,PIK3R1,PIK3CG
Glioma Invasiveness Signaling	3.85	2.12132	0.114	ITGB5,PLAU,TLR9,ITGB3,PIK3R1,RND3,CD44,PIK3CG
Gustation Pathway	3.85	#NUM!	0.0784	ADCY5,PDE7B,PDE1B,GNG7,PDE1C,P2RY1,P2RY6,PDE10A,PDE1A,CACNG4,P2RX7,CACNA1H
Gαs Signaling	3.82	-1	0.0909	DRD1,PTH1R,ADORA2A,HCK,GNB5,ADCY5,GNG7,RGS2,PTGER4,HTR4
Caveolar-mediated Endocytosis Signaling	3.81	#NUM!	0.113	ITGB5,CD48,ITGAX,FLNC,ITGB3,ITGB2,B2M,ITGA9
Reelin Signaling in Neurons	3.74	#NUM!	0.0978	HCK,FGR,TLR9,ITGB3,ITGB2,MAPT,PIK3R1,CNR2,PIK3CG
Th1 Pathway	3.72	1.66667	0.0815	DLL1,HLA-DOA,IL6R,CD4,HLA-DOB,TLR9,ITGB2,PIK3R1,VAV1,HAVCR2,PIK3CG
PKCθ Signaling in T Lymphocytes	3.69	1.89737	0.0755	CAMK2B,LCP2,HLA-DOA,HLA-DOB,TLR9,CD4,PIK3R1,RAC2,VAV1,CACNG4,CACNA1H,PIK3CG
Role of Pattern Recognition Receptors in Recognition of Bacteria and Viruses	3.67	2.33333	0.0803	C1QC,TLR1,IFIH1,C1QB,TLR9,PRKCH,PIK3R1,C3AR1,CLEC7A,C1QA,PIK3CG
Protein Kinase A Signaling	3.67	-0.942809	0.0525	CAMK2B,YWHAG,Tcf7,ADCY5,PDE1B,GNG7,PDE10A,TGFBR2,GNB5,PDE7B,PTPN5,PDE1C,FLNC,PRKCH,TGFBR1,PTPN6,PTPRC,PPP1R1B,DUSP16,PTPN7,PDE1A
TREM1 Signaling	3.64	2.82843	0.107	LAT2,FCGR2B,TLR1,TYROBP,Tlr13,ITGAX,TLR9,Naip1 (includes others)
Role of NFAT in Regulation of the Immune Response	3.62	2.7136	0.0699	HLA-DOA,GNG7,BTK,HLA-DOB,TLR9,PIK3R1,FCGR2A,PIK3CG,LCP2,FCGR2B,GNB5,CD4,BLNK
Regulation of the Epithelial-Mesenchymal Transition Pathway	3.56	#NUM!	0.0688	FGF5,Tcf7,WNT7B,TLR9,FGF23,PIK3R1,FGFRL1,FZD5,PIK3CG,TGFBR2,TGFBR1,FGF14,TWIST1
PTEN Signaling	3.54	-1.66667	0.084	TGFBR2,INPP5D,INPP5F,TGFBR1,PIK3R1,RAC2,FOXO1,BMPR1B,FGFRL1,PIK3CG
Human Embryonic Stem Cell Pluripotency	3.5	#NUM!	0.0769	TGFBR2,Tcf7,WNT7B,TLR9,TGFBR1,BMP2,PIK3R1,FOXO1,FZD5,PIK3CG,FGFRL1
Dendritic Cell Maturation	3.47	3.16228	0.0674	HLA-DOA,TNFRSF1B,HLA-DOB,TLR9,B2M,PIK3R1,TREM2,FCGR2A,PIK3CG,IRF8,FCGR2B,TYROBP,IL1RL2
IL-3 Signaling	3.34	0.707107	0.0964	INPP5D,CSF2RB,TLR9,PRKCH,PTPN6,PIK3R1,FOXO1,PIK3CG
Actin Cytoskeleton Signaling	3.3	1	0.0617	FGF5,MYH7,CD14,MSN,TLR9,FGF23,PIK3R1,RAC2,MYH6,VAV1,PIK3CG,NCKAP1L,ACTN2,FGF14
NF-κB Activation by Viruses	3.2	1.41421	0.092	ITGB5,CD4,TLR9,ITGB3,ITGB2,PRKCH,PIK3R1,PIK3CG
CD28 Signaling in T Helper Cells	3.18	1.41421	0.0758	LCP2,HLA-DOA,HLA-DOB,TLR9,CD4,PTPN6,PTPRC,PIK3R1,VAV1,PIK3CG
HER-2 Signaling in Breast Cancer	3.17	#NUM!	0.0909	ITGB5,TLR9,ITGB3,ITGB2,PRKCH,PIK3R1,FOXO1,PIK3CG
Amyotrophic Lateral Sclerosis Signaling	3.13	-1	0.0811	GDNF,NAIP,CAPN3,CAPN1,SLC1A2,TLR9,PIK3R1,Naip1 (includes others),PIK3CG
P2Y Purigenic Receptor Signaling Pathway	3.13	0.333333	0.0746	GNB5,ADCY5,GNG7,TLR9,ITGB3,PRKCH,P2RY1,PIK3R1,P2RY6,PIK3CG
Inflammasome pathway	3.08	2	0.2	NAIP,NLRP1,P2RX7,PYCARD
FGF Signaling	3.07	1.41421	0.0879	FGF5,TLR9,PTPN6,FGF14,FGF23,PIK3R1,FGFRL1,PIK3CG
Nitric Oxide Signaling in the Cardiovascular System	3.07	1	0.0796	GUCY2D,PDE1B,TLR9,PDE1C,BDKRB2,PRKCH,PIK3R1,PDE1A,PIK3CG
Paxillin Signaling	3.07	1	0.0796	ITGB5,ACTN2,ITGAX,TLR9,ITGB3,ITGB2,PIK3R1,ITGA9,PIK3CG
Factors Promoting Cardiogenesis in Vertebrates	3.04	#NUM!	0.087	MYH7,TGFBR2,Tcf7,TGFBR1,PRKCH,BMP2,BMPR1B,FZD5
Acute Myeloid Leukemia Signaling	3.01	-0.707107	0.086	Tcf7,CSF2RB,CSF3R,TLR9,PIK3R1,CEBPA,CSF1R,PIK3CG
Communication between Innate and Adaptive Immune Cells	2.98	#NUM!	0.0851	TLR1,Ccl9,Tlr13,TLR9,CD4,B2M,CCL3L3,CCL4
GM-CSF Signaling	2.97	1.88982	0.0959	CAMK2B,HCK,BCL2A1,CSF2RB,TLR9,PIK3R1,PIK3CG
T Helper Cell Differentiation	2.97	#NUM!	0.0959	TGFBR2,HLA-DOA,TNFRSF1B,IL6R,HLA-DOB,IL4R,TGFBR1
Integrin Signaling	2.95	1.94145	0.0594	ITGB5,CAPN1,ITGAX,TLR9,ITGB2,PIK3R1,RAC2,ITGA9,PIK3CG,CAPN3,ACTN2,ITGB3,RND3
Role of NFAT in Cardiac Hypertrophy	2.95	-0.57735	0.0594	CAMK2B,ADCY5,GNG7,TLR9,PIK3R1,PIK3CG,CACNA1H,TGFBR2,GNB5,PRKCH,TGFBR1,CAMK1G,CACNG4
Production of Nitric Oxide and Reactive Oxygen Species in Macrophages	2.92	2.11058	0.0619	LYZ,IRF8,TNFRSF1B,NCF1,TLR9,PRKCH,PTPN6,PIK3R1,CYBB,RND3,NCF2,PIK3CG
Gαi Signaling	2.89	-0.707107	0.075	HTR1B,DRD2,GRM4,GNB5,RGS14,ADCY5,GNG7,ADRA2B,CNR2
Tec Kinase Signaling	2.88	1.66667	0.0647	HCK,GNB5,GNG7,BTK,FGR,TLR9,PRKCH,PIK3R1,VAV1,RND3,PIK3CG
Antiproliferative Role of Somatostatin Receptor 2	2.87	1.34164	0.0921	GNB5,GNG7,GUCY2D,TLR9,PTPN6,PIK3R1,PIK3CG
ILK Signaling	2.86	0.301511	0.0609	MYH7,ITGB5,ACTN2,TLR9,FLNC,ITGB3,ITGB2,BMP2,PIK3R1,MYH6,RND3,PIK3CG
3-phosphoinositide Biosynthesis	2.81	#NUM!	0.06	INPP5F,PPTC7,TLR9,PTPN6,PTPRC,PIK3R1,PPP1R1B,PDCD1,VAV1,DUSP16,PTPN7,PIK3CG
Role of Tissue Factor in Cancer	2.81	#NUM!	0.0732	FGF5,HCK,ITGB5,CSF1,FGR,TLR9,ITGB3,PIK3R1,PIK3CG
fMLP Signaling in Neutrophils	2.81	1.41421	0.0732	GNB5,NCF1,GNG7,TLR9,PRKCH,PIK3R1,CYBB,NCF2,PIK3CG
VDR/RXR Activation	2.8	0	0.0897	CD14,CYP27B1,RXRG,PRKCH,CALB1,FOXO1,CEBPA
tRNA Splicing	2.72	#NUM!	0.122	PDE7B,PDE1B,PDE1C,PDE10A,PDE1A
Granulocyte Adhesion and Diapedesis	2.7	#NUM!	0.0615	Ccl6,TNFRSF1B,Ccl9,CSF3R,MSN,IL1RL2,CXCL16,ITGB3,ITGB2,CCL3L3,CCL4
NF-κB Signaling	2.66	2.7136	0.0608	TGFA,TGFBR2,TLR1,TNFRSF1B,TLR9,TGFBR1,BMP2,PIK3R1,BMPR1B,FGFRL1,PIK3CG
Cellular Effects of Sildenafil (Viagra)	2.63	#NUM!	0.0687	SLC4A11,MYH7,ADCY5,GUCY2D,PDE1B,PDE1C,MYH6,PDE1A,CACNG4
Gαq Signaling	2.54	1	0.0621	GNB5,GNG7,BTK,RGS2,TLR9,PLD4,PRKCH,PIK3R1,RND3,PIK3CG
Role of Macrophages, Fibroblasts and Endothelial Cells in Rheumatoid Arthritis	2.42	#NUM!	0.0481	CAMK2B,Tcf7,TLR1,TNFRSF1B,WNT7B,IL6R,TLR9,PIK3R1,CEBPA,PIK3CG,FZD5,CSF1,Tlr13,IL1RL2,PRKCH
Neuropathic Pain Signaling In Dorsal Horn Neurons	2.42	-0.707107	0.0696	CAMK2B,TAC1,GRM4,TLR9,PRKCH,CAMK1G,PIK3R1,PIK3CG
Role of JAK1 and JAK3 in γc Cytokine Signaling	2.34	#NUM!	0.0845	IL4R,TLR9,FES,PIK3R1,BLNK,PIK3CG
CCR5 Signaling in Macrophages	2.32	#NUM!	0.0737	GNB5,GNG7,CD4,PRKCH,CCL4,CACNA1H,CACNG4
MSP-RON Signaling Pathway	2.31	#NUM!	0.0833	CSF2RB,CSF1,TLR9,ITGB2,PIK3R1,PIK3CG
Docosahexaenoic Acid (DHA) Signaling	2.26	#NUM!	0.0962	BCL2A1,TLR9,PIK3R1,FOXO1,PIK3CG
CTLA4 Signaling in Cytotoxic T Lymphocytes	2.22	#NUM!	0.0707	LCP2,TLR9,AP1S2,PTPN6,B2M,PIK3R1,PIK3CG
Molecular Mechanisms of Cancer	2.2	#NUM!	0.0431	CAMK2B,ADCY5,WNT7B,TLR9,BMP2,PIK3R1,RAC2,Naip1 (includes others),BMPR1B,PIK3CG,FZD5,NAIP,TGFBR2,PRKCH,TGFBR1,FOXO1,RND3
Non-Small Cell Lung Cancer Signaling	2.17	1	0.0779	TGFA,TLR9,RXRG,PIK3R1,RARB,PIK3CG
Phospholipase C Signaling	2.16	0.333333	0.0498	LCP2,FCGR2B,GNB5,ADCY5,GNG7,BTK,PLD4,PRKCH,BLNK,PLA2G2F,RND3,FCGR2A
Coagulation System	2.16	-1	0.114	PROS1,PLAU,SERPINF2,BDKRB2
CREB Signaling in Neurons	2.15	-0.377964	0.0519	CAMK2B,GRM4,GNB5,ADCY5,GNG7,TLR9,PRKCH,PIK3R1,PIK3CG,CACNG4,CACNA1H
Osteoarthritis Pathway	2.15	0	0.0519	DLX5,PTH1R,TGFBR2,TNFRSF1B,Tcf7,IL1RL2,TGFBR1,BMP2,GREM1,P2RX7,FZD5
1D-myo-inositol Hexakisphosphate Biosynthesis II (Mammalian)	2.11	#NUM!	0.158	INPP5D,INPP5F,IPPK
14-3-3-mediated Signaling	2.09	1.13389	0.0611	YWHAG,TLR9,MAPT,PRKCH,PIK3R1,FOXO1,GFAP,PIK3CG
3-phosphoinositide Degradation	2.09	#NUM!	0.057	INPP5D,INPP5F,PPTC7,PTPN6,PTPRC,PPP1R1B,PDCD1,PTPN7,DUSP16
p70S6K Signaling	2.07	1.88982	0.0606	YWHAG,BTK,IL4R,TLR9,PRKCH,MAPT,PIK3R1,PIK3CG
Cardiomyocyte Differentiation via BMP Receptors	2.05	#NUM!	0.15	MYH7,BMP2,BMPR1B
Endothelin-1 Signaling	2.04	0.632456	0.0526	MAPK4,ADCY5,GUCY2D,TLR9,PLD4,PRKCH,PIK3R1,PLA2G2F,PTGS1,PIK3CG
D-myo-inositol-5-phosphate Metabolism	2.03	#NUM!	0.0556	INPP5F,PPTC7,PLD4,PTPN6,PTPRC,PPP1R1B,PDCD1,PTPN7,DUSP16
Agranulocyte Adhesion and Diapedesis	2.02	#NUM!	0.0524	MYH7,Ccl6,Ccl9,MSN,CXCL16,ITGB2,CCL3L3,CCL4,MYH6,Glycam1
CXCR4 Signaling	1.98	0	0.0545	GNB5,ADCY5,GNG7,TLR9,CD4,PRKCH,PIK3R1,RND3,PIK3CG
Growth Hormone Signaling	1.97	0.816497	0.0706	TLR9,PRKCH,PTPN6,PIK3R1,CEBPA,PIK3CG
Systemic Lupus Erythematosus Signaling	1.96	#NUM!	0.0489	INPP5D,FCGR2B,IL6R,TLR9,CD22,BDKRB2,PTPN6,PTPRC,PIK3R1,FCGR2A,PIK3CG
Cardiac β-adrenergic Signaling	1.92	-1.63299	0.0571	ADCY5,GNB5,PDE7B,PDE1B,GNG7,PDE1C,PDE10A,PDE1A
Clathrin-mediated Endocytosis Signaling	1.91	#NUM!	0.0503	FGF5,LYZ,ITGB5,TLR9,ITGB3,ITGB2,FGF14,FGF23,PIK3R1,PIK3CG
Inositol Pyrophosphates Biosynthesis	1.91	#NUM!	0.25	IPPK,IP6K3
G Beta Gamma Signaling	1.9	-0.816497	0.0614	GNB5,GNG7,BTK,PRKCH,CACNG4,CACNA1H,PIK3CG
Glioma Signaling	1.9	-0.377964	0.0614	CAMK2B,TGFA,TLR9,PRKCH,CAMK1G,PIK3R1,PIK3CG
Crosstalk between Dendritic Cells and Natural Killer Cells	1.87	#NUM!	0.0674	CAMK2B,TNFRSF1B,TYROBP,CSF2RB,TLR9,TREM2
D-myo-inositol (1,4,5,6)-Tetrakisphosphate Biosynthesis	1.86	#NUM!	0.0556	INPP5F,PPTC7,PTPN6,PTPRC,PPP1R1B,PDCD1,PTPN7,DUSP16
D-myo-inositol (3,4,5,6)-tetrakisphosphate Biosynthesis	1.86	#NUM!	0.0556	INPP5F,PPTC7,PTPN6,PTPRC,PPP1R1B,PDCD1,PTPN7,DUSP16
Ovarian Cancer Signaling	1.86	#NUM!	0.0556	Tcf7,WNT7B,TLR9,PIK3R1,CD44,PTGS1,FZD5,PIK3CG
Altered T Cell and B Cell Signaling in Rheumatoid Arthritis	1.85	#NUM!	0.0667	HLA-DOA,TLR1,CSF1,Tlr13,TLR9,HLA-DOB
Apoptosis Signaling	1.85	0	0.0667	NAIP,CAPN3,BCL2A1,TNFRSF1B,CAPN1,Naip1 (includes others)
Thrombin Signaling	1.84	0	0.049	CAMK2B,GNB5,ADCY5,GNG7,TLR9,PRKCH,CAMK1G,PIK3R1,RND3,PIK3CG
Cardiac Hypertrophy Signaling	1.82	0.632456	0.0466	TGFBR2,GNB5,ADCY5,IL6R,GNG7,TLR9,ADRA2B,TGFBR1,PIK3R1,RND3,PIK3CG
Prostanoid Biosynthesis	1.81	#NUM!	0.222	PTGS1,TBXAS1
Neuroprotective Role of THOP1 in Alzheimer's Disease	1.8	-1	0.0588	PRSS56,TAC1,PRSS16,NTS,SERPINA3,MAPT,TMPRSS9
Pancreatic Adenocarcinoma Signaling	1.79	1.34164	0.0583	TGFA,TGFBR2,TLR9,TGFBR1,PLD4,PIK3R1,PIK3CG
Phagosome Maturation	1.79	#NUM!	0.0541	CTSS,ATP6V1C2,DYNC1H1,B2M,CTSE,CTSD,CYBB,NCF2
LXR/RXR Activation	1.77	-1.13389	0.0579	LYZ,C4A/C4B,CD14,TNFRSF1B,IL1RL2,SERPINF2,RXRG
ErbB2-ErbB3 Signaling	1.76	2.23607	0.0725	Nrg1,TLR9,PIK3R1,FOXO1,PIK3CG
IL-10 Signaling	1.76	#NUM!	0.0725	FCGR2B,CD14,IL1RL2,IL4R,FCGR2A
Role of NANOG in Mammalian Embryonic Stem Cell Pluripotency	1.75	#NUM!	0.0574	WNT7B,TLR9,BMP2,PIK3R1,BMPR1B,FZD5,PIK3CG
ErbB4 Signaling	1.69	1.34164	0.0694	Nrg1,TLR9,PRKCH,PIK3R1,PIK3CG
ErbB Signaling	1.69	0.816497	0.0612	TGFA,TLR9,PRKCH,PIK3R1,FOXO1,PIK3CG
Primary Immunodeficiency Signaling	1.69	#NUM!	0.0833	BTK,CD4,PTPRC,BLNK
CDK5 Signaling	1.67	0	0.0606	DRD1,MAPK4,ADCY5,CAPN1,MAPT,PPP1R1B
IL-6 Signaling	1.65	2.44949	0.0547	TNFRSF1B,CD14,IL6R,IL1RL2,TLR9,PIK3R1,PIK3CG
STAT3 Pathway	1.64	1.34164	0.0676	TGFBR2,TGFBR1,PTPN6,BMPR1B,FGFRL1
Signaling by Rho Family GTPases	1.63	1.66667	0.0437	GNB5,GNG7,MSN,TLR9,CDC42EP3,PIK3R1,CYBB,RND3,GFAP,NCF2,PIK3CG
CCR3 Signaling in Eosinophils	1.62	0.447214	0.0538	GNB5,GNG7,TLR9,PRKCH,PIK3R1,PLA2G2F,PIK3CG
RAR Activation	1.62	#NUM!	0.0474	DPF1,ADCY5,CSF2RB,RXRG,PRKCH,BMP2,PIK3R1,RARB,PIK3CG
VEGF Signaling	1.59	0.447214	0.0583	ACTN2,TLR9,PTPN6,PIK3R1,FOXO1,PIK3CG
TNFR2 Signaling	1.57	#NUM!	0.1	NAIP,TNFRSF1B,Naip1 (includes others)
Adipogenesis pathway	1.55	#NUM!	0.0522	PER2,DLK1,BMP2,FOXO1,CEBPA,FGFRL1,FZD5
IGF-1 Signaling	1.54	#NUM!	0.0566	IGFBP4,YWHAG,TLR9,PIK3R1,FOXO1,PIK3CG
Erythropoietin Signaling	1.49	#NUM!	0.0617	TLR9,PRKCH,PTPN6,PIK3R1,PIK3CG
Acute Phase Response Signaling	1.47	1.63299	0.0471	C4A/C4B,TNFRSF1B,IL6R,SERPINF2,SERPINA3,PIK3R1,OSMR,PIK3CG
Glutamate Receptor Signaling	1.45	#NUM!	0.0702	GRM4,GNG7,SLC1A2,SLC1A4
Wnt/β-catenin Signaling	1.45	-0.377964	0.0465	TGFBR2,Tcf7,WNT7B,TLE1,TGFBR1,CD44,RARB,FZD5
Germ Cell-Sertoli Cell Junction Signaling	1.44	#NUM!	0.0462	TGFBR2,ACTN2,TLR9,TGFBR1,PIK3R1,RAC2,RND3,PIK3CG
Breast Cancer Regulation by Stathmin1	1.43	#NUM!	0.0439	CAMK2B,GNB5,ADCY5,GNG7,TLR9,PRKCH,CAMK1G,PIK3R1,PIK3CG
Calcium Signaling	1.42	-2.23607	0.0437	CAMK2B,TRPC7,MYH7,CHRNE,TRPC6,CAMK1G,MYH6,CACNG4,CACNA1H
Small Cell Lung Cancer Signaling	1.41	#NUM!	0.0588	TLR9,RXRG,PIK3R1,RARB,PIK3CG
Leptin Signaling in Obesity	1.4	2	0.0581	ADCY5,TLR9,PIK3R1,FOXO1,PIK3CG
B Cell Development	1.39	#NUM!	0.0857	HLA-DOA,HLA-DOB,PTPRC
Ephrin A Signaling	1.38	#NUM!	0.0667	TLR9,PIK3R1,VAV1,PIK3CG
LPS-stimulated MAPK Signaling	1.38	1.34164	0.0575	CD14,TLR9,PRKCH,PIK3R1,PIK3CG
Epithelial Adherens Junction Signaling	1.38	#NUM!	0.0479	MYH7,TGFBR2,DLL1,Tcf7,ACTN2,TGFBR1,MYH6
VEGF Family Ligand-Receptor Interactions	1.36	0.447214	0.0568	TLR9,PRKCH,PIK3R1,PLA2G2F,PIK3CG
Rac Signaling	1.36	2.44949	0.0513	TLR9,PIK3R1,CYBB,CD44,NCF2,PIK3CG
Asparagine Degradation I	1.36	#NUM!	0.5	ASPG,
p38 MAPK Signaling	1.32	1.34164	0.05	TGFBR2,TNFRSF1B,IL1RL2,TGFBR1,MAPT,PLA2G2F
PDGF Signaling	1.32	1.34164	0.0556	INPP5D,INPP5F,TLR9,PIK3R1,PIK3CG
Huntington's Disease Signaling	1.31	0.447214	0.04	CAPN3,GNB5,PENK,CAPN1,GNG7,TLR9,PRKCH,PIK3R1,CTSD,PIK3CG
Antigen Presentation Pathway	1.3	#NUM!	0.0789	HLA-DOA,HLA-DOB,B2M
Notch Signaling	1.3	#NUM!	0.0789	DLL1,HES7,NUMBL
Renin-Angiotensin Signaling	1.29	0.816497	0.0492	ADCY5,TLR9,PRKCH,PTPN6,PIK3R1,PIK3CG
Type II Diabetes Mellitus Signaling	1.28	1.34164	0.0455	TNFRSF1B,TLR9,PRKCH,PIK3R1,CACNG4,CACNA1H,PIK3CG
Dermatan Sulfate Degradation (Metazoa)	1.28	#NUM!	0.118	HEXB,FGFRL1
Thrombopoietin Signaling	1.27	1	0.0615	TLR9,PRKCH,PIK3R1,PIK3CG
Ceramide Signaling	1.27	-0.447214	0.0538	TNFRSF1B,TLR9,PIK3R1,CTSD,PIK3CG
PI3K/AKT Signaling	1.25	0.447214	0.048	INPP5D,YWHAG,INPP5F,PIK3R1,FOXO1,PIK3CG
Thyroid Cancer Signaling	1.25	#NUM!	0.075	GDNF,Tcf7,RXRG
Calcium-induced T Lymphocyte Apoptosis	1.25	0	0.0606	HLA-DOA,CD4,HLA-DOB,PRKCH
UVB-Induced MAPK Signaling	1.25	1	0.0606	TLR9,PRKCH,PIK3R1,PIK3CG
D-myo-inositol (1,4,5)-trisphosphate Degradation	1.24	#NUM!	0.111	INPP5D,INPP5F
GABA Receptor Signaling	1.24	#NUM!	0.0526	SLC32A1,ADCY5,GABRD,CACNA1H,CACNG4
Eicosanoid Signaling	1.23	#NUM!	0.0597	PTGER4,PLA2G2F,PTGS1,TBXAS1
Sperm Motility	1.22	-1.34164	0.0472	PDE1B,PDE1C,PRKCH,PLA2G2F,PDE1A,CACNA1H
nNOS Signaling in Skeletal Muscle Cells	1.22	#NUM!	0.0732	CAPN3,CACNA1H,CACNG4
D-myo-inositol (1,3,4)-trisphosphate Biosynthesis	1.2	#NUM!	0.105	INPP5D,INPP5F
Melanocyte Development and Pigmentation Signaling	1.2	0.447214	0.051	ADCY5,TLR9,PTPN6,PIK3R1,PIK3CG
TR/RXR Activation	1.2	#NUM!	0.051	TLR9,SCARB1,RXRG,PIK3R1,PIK3CG
Gap Junction Signaling	1.19	#NUM!	0.041	DRD1,DRD2,ADCY5,GUCY2D,TLR9,PRKCH,PIK3R1,PIK3CG
Agrin Interactions at Neuromuscular Junction	1.19	2	0.058	Nrg1,ITGB3,ITGB2,RAC2
1,25-dihydroxyvitamin D3 Biosynthesis	1.19	#NUM!	0.333	CYP27B1,
1D-myo-inositol Hexakisphosphate Biosynthesis V (from Ins(1,3,4)P3)	1.19	#NUM!	0.333	IPPK,
Thyroid Hormone Biosynthesis	1.19	#NUM!	0.333	CTSD,
FAK Signaling	1.18	#NUM!	0.0505	CAPN3,CAPN1,TLR9,PIK3R1,PIK3CG
Glioblastoma Multiforme Signaling	1.18	1.13389	0.0432	WNT7B,TLR9,PIK3R1,FOXO1,RND3,FZD5,PIK3CG
Role of p14/p19ARF in Tumor Suppression	1.17	#NUM!	0.0698	TLR9,PIK3R1,PIK3CG
Serotonin Receptor Signaling	1.17	#NUM!	0.0698	HTR1B,ADCY5,HTR4
Myc Mediated Apoptosis Signaling	1.17	#NUM!	0.0571	YWHAG,TLR9,PIK3R1,PIK3CG
Chemokine Signaling	1.16	0	0.0563	CAMK2B,CAMK1G,CCL4,PIK3CG
Basal Cell Carcinoma Signaling	1.14	#NUM!	0.0556	Tcf7,WNT7B,BMP2,FZD5
IL-9 Signaling	1.13	#NUM!	0.0667	TLR9,PIK3R1,PIK3CG
Ephrin B Signaling	1.12	#NUM!	0.0548	GNB5,GNG7,RAC2,VAV1
SAPK/JNK Signaling	1.11	1.34164	0.0481	GNG7,TLR9,PIK3R1,RAC2,PIK3CG
Triacylglycerol Biosynthesis	1.1	#NUM!	0.0652	GPAT2,LPCAT2,DGAT2
eNOS Signaling	1.08	0.377964	0.0407	ADCY5,CHRNE,TLR9,BDKRB2,PRKCH,PIK3R1,PIK3CG
nNOS Signaling in Neurons	1.08	#NUM!	0.0638	CAPN3,CAPN1,PRKCH
Chronic Myeloid Leukemia Signaling	1.08	#NUM!	0.0472	TGFBR2,TLR9,TGFBR1,PIK3R1,PIK3CG
Mouse Embryonic Stem Cell Pluripotency	1.08	0.447214	0.0472	Tcf7,TLR9,PIK3R1,FZD5,PIK3CG
BMP signaling pathway	1.07	#NUM!	0.0526	FST,BMP2,BMPR1B,GREM1
GDNF Family Ligand-Receptor Interactions	1.07	1	0.0526	GDNF,TLR9,PIK3R1,PIK3CG
Thymine Degradation	1.07	#NUM!	0.25	UPB1,
Uracil Degradation II (Reductive)	1.07	#NUM!	0.25	UPB1,
Dopamine Receptor Signaling	1.06	-2	0.0519	DRD1,DRD2,ADCY5,PPP1R1B
Insulin Receptor Signaling	1.05	1.63299	0.0426	INPP5D,INPP5F,TLR9,PIK3R1,FOXO1,PIK3CG
Cancer Drug Resistance By Drug Efflux	1.04	#NUM!	0.0612	PIK3R1,FOXO1,PIK3CG
Angiopoietin Signaling	1.04	#NUM!	0.0513	TLR9,PIK3R1,FOXO1,PIK3CG
CDP-diacylglycerol Biosynthesis I	1.02	#NUM!	0.0833	GPAT2,LPCAT2
Glutathione Redox Reactions I	1.02	#NUM!	0.0833	GPX3,GPX6
Superpathway of D-myo-inositol (1,4,5)-trisphosphate Metabolism	1.02	#NUM!	0.0833	INPP5D,INPP5F
CD40 Signaling	1.02	#NUM!	0.0506	TLR9,PIK3R1,PTGS1,PIK3CG
GPCR-Mediated Nutrient Sensing in Enteroendocrine Cells	1	-2.23607	0.0446	ADCY5,GNG7,PRKCH,CACNA1H,CACNG4
Amyloid Processing	0.999	#NUM!	0.0588	CAPN3,CAPN1,MAPT
IL-12 Signaling and Production in Macrophages	0.995	#NUM!	0.0411	LYZ,IRF8,TLR9,PRKCH,PIK3R1,PIK3CG
AMPK Signaling	0.99	1.34164	0.037	DPF1,CHRNE,TLR9,ADRA2B,CFTR,PIK3R1,FOXO1,PIK3CG
Role of JAK family kinases in IL-6-type Cytokine Signaling	0.988	#NUM!	0.08	IL6R,OSMR
Lysine Degradation V	0.981	#NUM!	0.2	PIPOX,
Myo-inositol Biosynthesis	0.981	#NUM!	0.2	INPP5F,
Protein Citrullination	0.981	#NUM!	0.2	PADI2,
Tetrapyrrole Biosynthesis II	0.981	#NUM!	0.2	ALAS2,
Trehalose Degradation II (Trehalase)	0.981	#NUM!	0.2	HK2,
JAK/Stat Signaling	0.965	1	0.0482	TLR9,PTPN6,PIK3R1,PIK3CG
Prolactin Signaling	0.965	1	0.0482	TLR9,PRKCH,PIK3R1,PIK3CG
Renal Cell Carcinoma Signaling	0.965	#NUM!	0.0482	TGFA,TLR9,PIK3R1,PIK3CG
Phototransduction Pathway	0.961	#NUM!	0.0566	GNB5,GUCY2D,RGS9
Antiproliferative Role of TOB in T Cell Signaling	0.959	#NUM!	0.0769	TGFBR2,TGFBR1
Phosphatidylglycerol Biosynthesis II (Non-plastidic)	0.959	#NUM!	0.0769	GPAT2,LPCAT2
Transcriptional Regulatory Network in Embryonic Stem Cells	0.943	#NUM!	0.0556	ISL1,SIX3,OTX1
Melanoma Signaling	0.926	#NUM!	0.0545	TLR9,PIK3R1,PIK3CG
FLT3 Signaling in Hematopoietic Progenitor Cells	0.924	1	0.0465	INPP5D,TLR9,PIK3R1,PIK3CG
PEDF Signaling	0.91	1	0.046	GDNF,TLR9,PIK3R1,PIK3CG
TGF-β Signaling	0.91	#NUM!	0.046	TGFBR2,TGFBR1,BMP2,BMPR1B
α-Adrenergic Signaling	0.91	#NUM!	0.046	GNB5,ADCY5,GNG7,PRKCH
Regulation of Cellular Mechanics by Calpain Protease	0.892	#NUM!	0.0526	CAPN3,CAPN1,ACTN2
IL-7 Signaling Pathway	0.859	#NUM!	0.044	TLR9,PIK3R1,FOXO1,PIK3CG
OX40 Signaling Pathway	0.859	#NUM!	0.044	HLA-DOA,CD4,HLA-DOB,B2M
Sphingosine-1-phosphate Signaling	0.857	1.34164	0.04	ADCY5,TLR9,PIK3R1,RND3,PIK3CG
Induction of Apoptosis by HIV1	0.828	#NUM!	0.0492	NAIP,TNFRSF1B,Naip1 (includes others)
Dopamine-DARPP32 Feedback in cAMP Signaling	0.822	-0.447214	0.0366	DRD1,KCNJ2,DRD2,ADCY5,PRKCH,PPP1R1B
GNRH Signaling	0.814	-2	0.0364	CAMK2B,ADCY5,GNG7,PRKCH,CACNG4,CACNA1H
autophagy	0.813	#NUM!	0.0484	CTSS,CTSE,CTSD
G Protein Signaling Mediated by Tubby	0.812	#NUM!	0.0625	GNB5,GNG7
CNTF Signaling	0.799	#NUM!	0.0476	TLR9,PIK3R1,PIK3CG
Tight Junction Signaling	0.797	#NUM!	0.0359	MYH7,TGFBR2,TNFRSF1B,TGFBR1,MYH6,CEBPA
Tryptophan Degradation to 2-amino-3-carboxymuconate Semialdehyde	0.791	#NUM!	0.125	IDO1,
Prostate Cancer Signaling	0.789	#NUM!	0.0412	TLR9,PIK3R1,FOXO1,PIK3CG
Endometrial Cancer Signaling	0.785	#NUM!	0.0469	TLR9,PIK3R1,PIK3CG
IL-2 Signaling	0.785	#NUM!	0.0469	TLR9,PIK3R1,PIK3CG
HMGB1 Signaling	0.778	1.34164	0.0376	TNFRSF1B,TLR9,PIK3R1,RND3,PIK3CG
Netrin Signaling	0.771	#NUM!	0.0462	RAC2,CACNA1H,CACNG4
Circadian Rhythm Signaling	0.77	#NUM!	0.0588	PER3,PER2
Inhibition of Angiogenesis by TSP1	0.77	#NUM!	0.0588	TGFBR2,TGFBR1
Oncostatin M Signaling	0.77	#NUM!	0.0588	PLAU,OSMR
Gα12/13 Signaling	0.76	2.23607	0.037	BTK,TLR9,PIK3R1,VAV1,PIK3CG
MIF-mediated Glucocorticoid Regulation	0.751	#NUM!	0.0571	CD14,PLA2G2F
TWEAK Signaling	0.751	#NUM!	0.0571	NAIP,Naip1 (includes others)
Lymphotoxin β Receptor Signaling	0.744	#NUM!	0.0448	TLR9,PIK3R1,PIK3CG
Heme Biosynthesis II	0.744	#NUM!	0.111	ALAS2,
Pathogenesis of Multiple Sclerosis	0.744	#NUM!	0.111	CCL4,
Androgen Signaling	0.742	#NUM!	0.0365	GNB5,GNG7,PRKCH,CACNG4,CACNA1H
Synaptic Long Term Depression	0.74	-1.63299	0.0345	GRM4,GUCY2D,PRKCH,PLA2G2F,CACNG4,CACNA1H
EGF Signaling	0.731	#NUM!	0.0441	TLR9,PIK3R1,PIK3CG
Corticotropin Releasing Hormone Signaling	0.725	0.447214	0.036	ADCY5,GUCY2D,PRKCH,CACNG4,CACNA1H
Role of IL-17A in Arthritis	0.718	#NUM!	0.0435	TLR9,PIK3R1,PIK3CG
Embryonic Stem Cell Differentiation into Cardiac Lineages	0.703	#NUM!	0.1	ISL1,
GDP-glucose Biosynthesis	0.703	#NUM!	0.1	HK2,
Glycine Betaine Degradation	0.703	#NUM!	0.1	PIPOX,
Glucose and Glucose-1-phosphate Degradation	0.666	#NUM!	0.0909	HK2,
UDP-N-acetyl-D-galactosamine Biosynthesis II	0.666	#NUM!	0.0909	HK2,
Telomerase Signaling	0.648	2	0.036	TEP1,TLR9,PIK3R1,PIK3CG
Heparan Sulfate Biosynthesis (Late Stages)	0.647	#NUM!	0.04	PNPLA7,HS6ST2,CHST15
IL-15 Signaling	0.636	#NUM!	0.0395	TLR9,PIK3R1,PIK3CG
Toll-like Receptor Signaling	0.636	#NUM!	0.0395	TLR1,CD14,TLR9
Hematopoiesis from Multipotent Stem Cells	0.633	#NUM!	0.0833	CSF1,
Neurotrophin/TRK Signaling	0.625	#NUM!	0.039	TLR9,PIK3R1,PIK3CG
Role of Wnt/GSK-3β Signaling in the Pathogenesis of Influenza	0.625	#NUM!	0.039	Tcf7,WNT7B,FZD5
MIF Regulation of Innate Immunity	0.617	#NUM!	0.0465	CD14,PLA2G2F
IL-17A Signaling in Airway Cells	0.615	#NUM!	0.0385	TLR9,PIK3R1,PIK3CG
HGF Signaling	0.613	1	0.0348	TLR9,PRKCH,PIK3R1,PIK3CG
NRF2-mediated Oxidative Stress Response	0.607	#NUM!	0.0311	FKBP5,TLR9,SCARB1,PRKCH,PIK3R1,PIK3CG
Estrogen-Dependent Breast Cancer Signaling	0.604	#NUM!	0.038	TLR9,PIK3R1,PIK3CG
Role of PI3K/AKT Signaling in the Pathogenesis of Influenza	0.604	#NUM!	0.038	TLR9,PIK3R1,PIK3CG
Choline Biosynthesis III	0.603	#NUM!	0.0769	PLD4,
Regulation of IL-2 Expression in Activated and Anergic T Lymphocytes	0.594	#NUM!	0.0375	TGFBR2,TGFBR1,VAV1
HIF1α Signaling	0.589	#NUM!	0.0339	MAPK4,TLR9,PIK3R1,PIK3CG
Heparan Sulfate Biosynthesis	0.575	#NUM!	0.0366	PNPLA7,HS6ST2,CHST15
γ-glutamyl Cycle	0.575	#NUM!	0.0714	OPLAH,
Dermatan Sulfate Biosynthesis (Late Stages)	0.575	#NUM!	0.0435	HS6ST2,CHST15
Hepatic Cholestasis	0.565	#NUM!	0.0312	TNFRSF1B,ADCY5,CD14,IL1RL2,PRKCH
ERK/MAPK Signaling	0.564	1.34164	0.03	YWHAG,TLR9,PIK3R1,PLA2G2F,RAC2,PIK3CG
Autoimmune Thyroid Disease Signaling	0.562	#NUM!	0.0426	HLA-DOA,HLA-DOB
Hematopoiesis from Pluripotent Stem Cells	0.562	#NUM!	0.0426	CSF1,CD4
mTOR Signaling	0.558	0.816497	0.0299	TLR9,PLD4,PRKCH,PIK3R1,RND3,PIK3CG
Allograft Rejection Signaling	0.556	#NUM!	0.0357	HLA-DOA,HLA-DOB,B2M
NAD biosynthesis II (from tryptophan)	0.55	#NUM!	0.0667	IDO1,
Graft-versus-Host Disease Signaling	0.549	#NUM!	0.0417	HLA-DOA,HLA-DOB
IL-17 Signaling	0.547	#NUM!	0.0353	TLR9,PIK3R1,PIK3CG
Chondroitin Sulfate Biosynthesis (Late Stages)	0.537	#NUM!	0.0408	HS6ST2,CHST15
FXR/RXR Activation	0.528	#NUM!	0.0317	C4A/C4B,SERPINF2,SCARB1,FOXO1
Chondroitin Sulfate Degradation (Metazoa)	0.526	#NUM!	0.0625	HEXB,
Extrinsic Prothrombin Activation Pathway	0.526	#NUM!	0.0625	PROS1,
TNFR1 Signaling	0.525	#NUM!	0.04	NAIP,Naip1 (includes others)
Atherosclerosis Signaling	0.521	#NUM!	0.0315	LYZ,CSF1,ITGB2,PLA2G2F
Xenobiotic Metabolism Signaling	0.521	#NUM!	0.0276	CAMK2B,TLR9,PRKCH,HS6ST2,CAMK1G,PIK3R1,CHST15,PIK3CG
Bladder Cancer Signaling	0.52	#NUM!	0.0341	FGF5,FGF14,FGF23
Neuregulin Signaling	0.52	#NUM!	0.0341	TGFA,PRKCH,PIK3R1
Semaphorin Signaling in Neurons	0.491	#NUM!	0.0377	FES,RND3
Glucocorticoid Receptor Signaling	0.49	#NUM!	0.0265	TGFBR2,DPF1,FKBP5,PLAU,TLR9,TGFBR1,PIK3R1,CEBPA,PIK3CG
IL-1 Signaling	0.487	#NUM!	0.0326	GNB5,ADCY5,GNG7
Differential Regulation of Cytokine Production in Macrophages and T Helper Cells by IL-17A and IL-17F	0.484	#NUM!	0.0556	CCL4,
Death Receptor Signaling	0.479	#NUM!	0.0323	NAIP,TNFRSF1B,Naip1 (includes others)
Ephrin Receptor Signaling	0.474	#NUM!	0.0286	SH2D3C,GNB5,GNG7,RAC2,PIK3CG
RhoGDI Signaling	0.463	#NUM!	0.0282	GNB5,GNG7,MSN,RND3,CD44
Chondroitin Sulfate Biosynthesis	0.45	#NUM!	0.0351	HS6ST2,CHST15
PPARα/RXRα Activation	0.447	-2.23607	0.0278	TGFBR2,ITGB5,ADCY5,IL1RL2,TGFBR1
LPS/IL-1 Mediated Inhibition of RXR Function	0.447	2	0.027	TNFRSF1B,CD14,IL1RL2,SCARB1,HS6ST2,CHST15
Aryl Hydrocarbon Receptor Signaling	0.431	2	0.0284	NFIB,RXRG,CTSD,RARB
Dermatan Sulfate Biosynthesis	0.431	#NUM!	0.0339	HS6ST2,CHST15
Nur77 Signaling in T Lymphocytes	0.431	#NUM!	0.0339	HLA-DOA,HLA-DOB
PAK Signaling	0.421	#NUM!	0.0297	TLR9,PIK3R1,PIK3CG
Hereditary Breast Cancer Signaling	0.414	#NUM!	0.0278	DPF1,TLR9,PIK3R1,PIK3CG
RANK Signaling in Osteoclasts	0.414	#NUM!	0.0294	TLR9,PIK3R1,PIK3CG
PCP pathway	0.413	#NUM!	0.0328	WNT7B,FZD5
Phospholipases	0.405	#NUM!	0.0323	PLD4,PLA2G2F
Retinoic acid Mediated Apoptosis Signaling	0.405	#NUM!	0.0323	RXRG,RARB
Differential Regulation of Cytokine Production in Intestinal Epithelial Cells by IL-17A and IL-17F	0.4	#NUM!	0.0435	CCL4,
Axonal Guidance Signaling	0.397	#NUM!	0.0243	GNB5,WNT7B,GNG7,TLR9,PRKCH,BMP2,PIK3R1,FES,RAC2,PIK3CG,FZD5
UVA-Induced MAPK Signaling	0.388	#NUM!	0.0283	TLR9,PIK3R1,PIK3CG
Role of JAK1, JAK2 and TYK2 in Interferon Signaling	0.386	#NUM!	0.0417	PTPN6,
Antioxidant Action of Vitamin C	0.376	#NUM!	0.0278	CSF2RB,PLD4,PLA2G2F
Tryptophan Degradation III (Eukaryotic)	0.372	#NUM!	0.04	IDO1,
Lipid Antigen Presentation by CD1	0.359	#NUM!	0.0385	B2M,
Type I Diabetes Mellitus Signaling	0.358	#NUM!	0.027	HLA-DOA,TNFRSF1B,HLA-DOB
p53 Signaling	0.358	#NUM!	0.027	TLR9,PIK3R1,PIK3CG
Regulation of eIF4 and p70S6K Signaling	0.347	#NUM!	0.0255	TLR9,PIK3R1,AGO4,PIK3CG
D-myo-inositol (1,4,5)-Trisphosphate Biosynthesis	0.347	#NUM!	0.037	PLD4,
Melatonin Signaling	0.329	#NUM!	0.0278	CAMK2B,PRKCH
GPCR-Mediated Integration of Enteroendocrine Signaling Exemplified by an L Cell	0.323	#NUM!	0.0274	ADCY5,SSTR5
NGF Signaling	0.306	#NUM!	0.0248	TLR9,PIK3R1,PIK3CG
Cdc42 Signaling	0.304	#NUM!	0.024	HLA-DOA,HLA-DOB,B2M,VAV1
Synaptic Long Term Potentiation	0.301	#NUM!	0.0246	CAMK2B,GRM4,PRKCH
Aldosterone Signaling in Epithelial Cells	0.3	1	0.0238	TLR9,PRKCH,PIK3R1,PIK3CG
Cytotoxic T Lymphocyte-mediated Apoptosis of Target Cells	0.295	#NUM!	0.0312	B2M,
RhoA Signaling	0.292	#NUM!	0.0242	MSN,CDC42EP3,RND3
Retinoate Biosynthesis I	0.277	#NUM!	0.0294	BMP2,
Role of JAK2 in Hormone-like Cytokine Signaling	0.277	#NUM!	0.0294	PTPN6,
HIPPO signaling	0.244	#NUM!	0.023	YWHAG,CD44
Regulation of Actin-based Motility by Rho	0.23	#NUM!	0.0222	RAC2,RND3
Mechanisms of Viral Exit from Host Cells	0.225	#NUM!	0.0244	PRKCH,
Intrinsic Prothrombin Activation Pathway	0.218	#NUM!	0.0238	PROS1,
Role of Hypercytokinemia/hyperchemokinemia in the Pathogenesis of Influenza	0.212	#NUM!	0.0233	CCL4,
UVC-Induced MAPK Signaling	0.212	#NUM!	0.0233	PRKCH,
Role of RIG1-like Receptors in Antiviral Innate Immunity	0.206	#NUM!	0.0227	IFIH1,
Stearate Biosynthesis I (Animals)	0.206	#NUM!	0.0227	TBXAS1,
Role of IL-17F in Allergic Inflammatory Airway Diseases	0.2	#NUM!	0.0222	CCL4,
iNOS Signaling	0.2	#NUM!	0.0222	CD14,
Actin Nucleation by ARP-WASP Complex	0	#NUM!	0.0179	RND3,
Activation of IRF by Cytosolic Pattern Recognition Receptors	0	#NUM!	0.0159	IFIH1,
Cell Cycle Control of Chromosomal Replication	0	#NUM!	0.0179	MCM6,
Cell Cycle: G1/S Checkpoint Regulation	0	#NUM!	0.0152	FOXO1,
Cell Cycle: G2/M DNA Damage Checkpoint Regulation	0	#NUM!	0.0204	YWHAG,
Cholecystokinin/Gastrin-mediated Signaling	0	#NUM!	0.0198	PRKCH,RND3
EIF2 Signaling	0	#NUM!	0.0181	TLR9,PIK3R1,AGO4,PIK3CG
ERK5 Signaling	0	#NUM!	0.0152	YWHAG,
Mitotic Roles of Polo-Like Kinase	0	#NUM!	0.0152	CAPN1,
Nicotine Degradation II	0	#NUM!	0.0156	Aox4,
Nicotine Degradation III	0	#NUM!	0.0182	Aox4,
PPAR Signaling	0	#NUM!	0.0211	TNFRSF1B,IL1RL2
PXR/RXR Activation	0	#NUM!	0.0154	FOXO1,
Protein Ubiquitination Pathway	0	#NUM!	0.00377	B2M,
Pyridoxal 5'-phosphate Salvage Pathway	0	#NUM!	0.0154	PRKCH,
Remodeling of Epithelial Adherens Junctions	0	#NUM!	0.0145	ACTN2,
Role of BRCA1 in DNA Damage Response	0	#NUM!	0.0125	DPF1,
Role of CHK Proteins in Cell Cycle Checkpoint Control	0	#NUM!	0.0175	CLSPN,
Role of MAPK Signaling in the Pathogenesis of Influenza	0	#NUM!	0.0139	PLA2G2F,
Salvage Pathways of Pyrimidine Ribonucleotides	0	#NUM!	0.0105	PRKCH,
Sertoli Cell-Sertoli Cell Junction Signaling	0	#NUM!	0.00562	ACTN2,
Sirtuin Signaling Pathway	0	#NUM!	0.0103	MAPK4,FOXO1,RARB
Sumoylation Pathway	0	#NUM!	0.0208	RND3,CEBPA
Triacylglycerol Degradation	0	#NUM!	0.0189	PNPLA7,
Unfolded protein response	0	#NUM!	0.0182	CEBPA,
Wnt/Ca+ pathway	0	#NUM!	0.0159	FZD5,

## Sheet: Transcriptomic Network
Transcriptomic Network analysis of differentially regulated gene transcripts in the hippocampus tissue of 2-month old rTG4510 mice by RNA deep sequencing.
ID	Molecules in Network	Score	Focus Molecules	Top Diseases and Functions
1	ADCY,ADCY5,ADORA2A,ADRA2B,Abcb1b,Ampa Receptor,B3GNT2,CNR2,DRD1,DRD2,ERK1/2,FGF23,G protein alphai,GDNF,GNG7,GPR183,HS6ST2,HTR1B,HTR4,IL20RA,IL20RB,KCND2,NEUROD2,NMDA Receptor,Na+,K+ -ATPase,Nrg1,P2RY6,PDE1B,PENK,PLC,PPP1R1B,PTH1R,PTPN5,RXFP1,TAC1	38	28	Nucleic Acid Metabolism, Small Molecule Biochemistry, Cell Signaling
2	CA4,CD37,CD4,CD44,CLEC12A,Collagen(s),Dynamin,FGF5,FKBP5,Focal adhesion kinase,GFAP,GRN,Histone h3,Hsp27,Hsp90,IGFBP4,IL6R,ITGBL1,KCNJ2,Laminin (complex),MEIS2,MSN,MYOC,OSMR,P2RX7,PROS1,RETN,SP9,SPINT1,STC1,TFCP2L1,TGFA,Tcf7,chemokine,estrogen receptor	34	26	Cellular Movement, Cell-To-Cell Signaling and Interaction, Tissue Development
3	ADGRE1,BCL2A1,BCR,CALB1,CD180,CD3 group,CXCL16,DBP,HAVCR2,IDO1,IFN type 1,IL12 (complex),IL12 (family),IL1RL2,IRF8,Ifn gamma,Ifnar,JUN/JUNB/JUND,LGALS9B,LPCAT2,LSP1,LY86,NFkB (complex),NUMBL,PADI2,PDCD1,PLC gamma,PPP4R4,SYT6,TLE1,TRAIP,Tlr,Tlr13,Trim30a/Trim30d,UNC93B1	32	25	Cellular Development, Cellular Growth and Proliferation, Hematological System Development and Function
4	Adducin,CD84,CLEC5A,CLEC7A,CSF3R,CYBB,Ck2,Cofilin,Collagen type III,DOCK2,Erm,FES,GUSB,IFN alpha/beta,IL23,IP6K3,ITGAX,ITGB2,Immunoglobulin,LAIR1,LAT2,LILRB4,NADPH oxidase,NCF1,NCF2,NCKAP1L,P38 MAPK,PLEK,Pmaip1,RAC2,RND3,SYK/ZAP,TLR1,TREM2,TYROBP	30	24	Inflammatory Response, Cell-To-Cell Signaling and Interaction, Cellular Function and Maintenance
5	ANXA3,AXL,Alp,BMP2,BMPR1B,CAPG,CDC42EP3,CFTR,Cg,Collagen type I,DLX5,FAM198B,FLNC,FOXO1,FSH,GREM1,Gsk3,HK2,ITGB5,Krt10,Lh,MYH6,OTX1,PI3K (family),PTGS1,PTPRN2,Ptprv,SCARB1,SMAD1/5,SRC (family),Smad,Smad1/5/8,TGFBR1,TWIST1,WNT7B	30	24	Cancer, Organismal Injury and Abnormalities, Reproductive System Disease
6	ANXA7,Ap2 alpha,BDKRB2,BLNK,CACNA1H,CAPN1,CH25H,CSF1,Collagen Alpha1,DLK1,DUSP16,ERK,FST,HLA-DOA,IRF5,Ifn,IgG1,IgG2a,IgG2b,IgG2c,Igg3,JINK1/2,LY9,NLRP1,PDE10A,PTPase,PYCARD,RARB,RASAL3,Rxr,SERPINA3,SLC32A1,STYK1,TLR9,TNFRSF1B	28	23	Cell Death and Survival, Infectious Diseases, Hematological Disease
7	AUTS2,CEBPA,Calmodulin,Creb,Cyclin A,Cyclin E,DACH1,DGAT2,DOC2B,E2f,GIMAP8,GLIPR1,GPR84,IFN Beta,Iga,Interferon alpha,LY6E,MCM6,MHC Class II (complex),NFIB,NTS,P2RY1,PCP4,PRKCH,PTGER4,PTPN7,Pka,SEZ6,SLAMF8,SLC1A2,Smad2/3,TBXAS1,TGFBR2,Tgf beta,YPEL2	28	23	Cell Cycle, Hair and Skin Development and Function, Carbohydrate Metabolism
8	APBB1IP,Akt,Alpha Actinin,BMF,CD22,CSF2RB,F Actin,FCGR2A,FCGR2B,FERMT3,FYB1,Fc gamma receptor,Fibrinogen,GPIIB-IIIA,HCLS1,INPP5D,IgD,Integrin,KCNA5,LCP1,LCP2,LILRB3,Lfa-1,PTPN6,Ppp2c,Rap1,SKAP2,STK26,STRIP2,SYNM,Sfk,TRPC6,TRPC7,VAV,VAV1	26	22	Cell-To-Cell Signaling and Interaction, Hematological System Development and Function, Cellular Movement
9	Ap1,BCR (complex),BTK,C3AR1,C4A/C4B,CCL3L3,CCL4,CD14,CD3,CD300LF,CSF1R,CTSE,CYP27B1,Calcineurin protein(s),Ccl9,FGR,FZD5,Fcer1,HCK,HEXB,IKK (complex),IL4R,Ige,Jnk,MAP2K1/2,NFAT (complex),Nfat (family),ORAI3,PI3K (complex),PIK3CG,PIK3R1,PTPRC,RGS2,Rac,SH2D3C	26	22	Cellular Movement, Hematological System Development and Function, Immune Cell Trafficking
10	26s Proteasome,AJAP1,ARL11,Actin,B2M,BCL11B,CAMK2B,CTSS,Collagen type II,DDN,DLL1,FGFRL1,GPR6,Growth hormone,Hdac,Histone h4,Hsp70,ISL1,IgG,Igm,JAK1/2,KCNG1,MAPT,MYH7,NETO2,PBX3,Pcp4l1,Proinsulin,RFX3,RNA polymerase II,SIX3,STAT5a/b,STMN2,TBC1D10C,TBR1	26	22	Neurological Disease, Hereditary Disorder, Organismal Injury and Abnormalities
11	ACTN2,ALDOA,ALDOC,ATP1B2,CACNA2D1,CAPN3,CDK5,CLIP4,CYFIP2,DMD,DRD2,GABRA1,GABRD,GPR88,GPX3,GRIA2,HTT,IL5,KCNAB1,Klf16,MPEG1,Mt3,Nefm,PCP4,PFKM,PPP1R1B,RAB3IL1,RASD2,RASGRP2,RXRG,SPTB,STXBP1,SYNDIG1L,TPI1,UPB1	19	18	Neurological Disease, Hereditary Disorder, Organismal Injury and Abnormalities
12	ACIN1,ANK1,ANKRD6,Abcb1b,CADM3,CAP1,CDCA2,CEBPB,CHST15,CIART,CREB1,Cdkn1c,EGR4,ESR2,ETV6,EXTL2,FAM117A,KMT2D,LGI4,NECAB2,NRSN2,NUPR1,OXT,PAX6,PMP22,PRSS16,Pou3f1,RIC8B,SRF,ST8SIA4,TCF15,TEP1,TMEM158,TRPV2,VSX2	19	18	Cellular Development, Cellular Growth and Proliferation, Embryonic Development
13	AGO4,ATP12A,BCL2L11,C1QA,CCDC88B,CTSS,CTSZ,Ciap,DBI,DEK,DLX5,GPR37L1,GREM1,GSTP1,HSPE1,ISLR2,LAMA5,LXN,MAFF,MAP2K2,NEXN,OLIG1,PCP4,PDZD2,POU3F4,PSEN1,RPS6KA3,RUNX2,SCN4B,SHH,SIGLEC8,STAB1,STAC,TNF,TUBB	18	17	Connective Tissue Development and Function, Organismal Development, Skeletal and Muscular System Development and Function
14	14-3-3,ALAS2,ALT,AMPK,ANGEL1,C1QA,CTSD,Fibrin,GNB5,HDL,HLA-DOB,IFIH1,ITGB3,LDL,Mapk,Mek,Nr1h,PDGF BB,PER2,PER3,PRNP,Pkc(s),RGS9,Ras,SCUBE3,SERPINF2,SHISA2,TCR,TFR2,Vegf,calpain,caspase,cytochrome C,hemoglobin,p70 S6k	16	16	Hereditary Disorder, Neurological Disease, Organismal Injury and Abnormalities
15	ABCA4,AIM2,ASPG,ATP6V1C2,C1QB,C1QC,FAM107A,GBP4,GDNF,HOTAIR,HRG,IFI44L,IFNG,IFNL3,Ifi202b,Klrk1,LAG3,LAMA3,LAMB3,LAMC2,LILRB4,MAN2B1,MX2,Marcks,NEURL3,NONO,PDE1C,PDE7B,RDH8,RHBDD3,RICTOR,SLC15A3,TCIRG1,TLR3,TREML2	16	16	Connective Tissue Disorders, Dermatological Diseases and Conditions, Developmental Disorder
16	AKR1C1/AKR1C2,ARHGAP29,CACNA1B,CCKBR,CCND1,CLSPN,CPS1,Ccl9,Ciap,DYNC1H1,E2F3,GHSR,Glycam1,JAK2,KCTD8,LEP,MALAT1,MGEA5,MSH6,NCAPD3,NCAPG2,NPBWR1,OPLAH,PER2,PTGER3,RBP4,RPS6KA3,SLAMF9,SLC11A1,SSTR5,Scd2,TRHR,UNC13C,USP9X,YWHAG	16	16	DNA Replication, Recombination, and Repair, Connective Tissue Development and Function, Tissue Development
17	ADCYAP1,BCL6,BLNK,BOC,C2CD2L,CD300LF,CLEC5A,CTSE,DOCK10,ETV1,F2,FAM46C,FGA,FGB,Fndc1,GPR101,IL10RA,IL6,LUM,LY96,MITF,MXD3,NPY1R,PF4,PIF1,SLC22A3,SLC2A6,SMPDL3B,SPC25,TAC1,TCF3,TEC/BTK/ITK/TXK/BMX,TNFRSF18,TTR,VWA5A	16	16	Developmental Disorder, Hematological Disease, Hereditary Disorder
18	ANO1,ANO2,APOBR,CCR4,CD2,CD200R1,CD244,CD48,CHN2,CLCA1,FADS1,HIC1,IFITM3,IL13,KDM1A,KLHL6,LAPTM5,LILRB4,LTB4R,MYT1,Milr1,NAIP,PIPOX,PRDM16,RARG,SEC14L1,SH3RF2,SIRT1,SLC4A11,SPINT1,TBC1D8,TCFL5,TET2,ZBTB16,ZNF217	16	16	Cell Death and Survival, Cellular Compromise, Inflammatory Response
19	APLP2,B4GALT1,CAMK1G,CAMK2D,CDC42EP3,CERS4,COL16A1,CREBBP,CRYM,EPDR1,EPS8,FGF14,FOS,GRM2,GRM4,GSK3B,HOXA1,ITGA9,KIF5B,KRT13,MEGF11,MMRN1,MYO1F,NTS,PPP1R1B,PPP1R2,RGS14,SBDS,SLC14A1,SNAP91,SNCA,SNCB,STX1B,Sos,WFS1	15	15	Behavior, Cell-To-Cell Signaling and Interaction, Nervous System Development and Function
20	26s Proteasome,AHR,ALDOC,CACNG4,CLOCK,DHRS13,DLG4,EGLN,ESYT1,ESYT2,ESYT3,FBXO2,GRIA,GSTM5,HIF1A,HLF,IDI1,KCNA2,KCNA4,LRRTM4,MTORC1,NTSR2,Naip1 (includes others),PDHA1,PNPLA7,POR,SCG2,SESN2,SHISA9,SLC1A4,TMEM176A,TMEM45A,TUBB2B,TUBB6,ULBP1	15	15	Cellular Function and Maintenance, Hematological System Development and Function, Humoral Immune Response
21	AJUBA,ALAS2,AMBP,Alpha catenin,CHIA,COL5A2,COL6A1,COL6A2,COL6A3,Ccl6,Cytochrome bc1,DAB2IP,EFR3A,EPB42,IKZF1,INPP5F,KIAA1211L,KIT,LDB1,LILRB3,LMO2,LRG1,LYZ,NKX2-1,PLAU,Perm1,SCRG1,SERPINA3,Serpinb6b,TCF,TNFRSF1A,TP73,TSPAN8,cytochrome-c oxidase,miR-193a-5p (miRNAs w/seed GGGUCUU)	13	14	Connective Tissue Disorders, Developmental Disorder, Hereditary Disorder
22	AChR,APLP2,ATP5B,CD4,CHRNA1,CHRND,CHRNE,CHRNG,CLSTN2,Cd33,DSG2,EPHX2,ERBB2,GALNT13,GHRH,GUCY2D,HES7,IGF1R,ITPR1,KCNQ4,MAN1A1,MAPK4,MAST1,MME,MYOG,NTRK1,PLCG1,PPP1R1B,PTPRK,SHB,SIRPA,Secretase gamma,TUBA1A,miR-16-5p (and other miRNAs w/seed AGCAGCA),p85 (pik3r)	12	13	Cell-To-Cell Signaling and Interaction, Cellular Assembly and Organization, Developmental Disorder
23	ACE,ACTA1,AP1S2,ARHGDIB,ATP2B4,CBX1,CBX8,CCR6,CCR8,CDKN2A,CKM,Cd52,DNMT3A,FOLR1,GPR149,IL11,ING1,KDM6B,MAPK13,MKL1,NFIC,P2RY1,PDE1A,PEG3,PHEX,PLD4,PRMT5,Ppfia4,SAP30,SERTAD4,SLC35D3,SMARCA4,SPOCK3,TNNT2,USP11	10	12	Skeletal and Muscular Disorders, Cell Morphology, Cellular Growth and Proliferation
24	KHSRP,KIF27	1	1	Cellular Assembly and Organization, RNA Damage and Repair, Cellular Function and Maintenance
25	CNTN5,CNTNAP4	1	1	Cell-To-Cell Signaling and Interaction, Cellular Assembly and Organization, Nervous System Development and Function

## Sheet: Disease Biofunction
Diseases and BioFunctions analysis of differentially regulated gene transcripts in the hippocampus tissue of 2-month old rTG4510 mice by RNA deep sequencing.
Categories	Functions	Diseases or Functions Annotation	p-Value	Predicted Activation State	Activation z-score	Notes	Bias-corrected z-score	Molecules	# Molecules
Cell-To-Cell Signaling and Interaction	activation	Activation of cells	1.48e-35		1.449		1.479	KCNJ2,TLR1,NCF1,CD22,ITGB2,GABRD,DACH1,C3AR1,LILRB4,GRN,LCP2,BCL2A1,CD84,TYROBP,CD180,SLC11A1,LAG3,LILRB3,TNFRSF1B,LAPTM5,Nrg1,PTGER4,VAV1,GREM1,GDNF,IL4R,DLK1,IL6R,TLR9,CCL3L3,TREM2,CD37,TREML2,Milr1,FOXO1,TAC1,LSP1,HLA-DOA,BCL11B,GUCY2D,B2M,PLA2G2F,IDO1,CLEC12A,IRF5,GFAP,PYCARD,P2RX7,CSF1,UNC93B1,AXL,P2RY6,ADORA2A,Ccl6,CD300LF,PLAU,CD48,STC1,BMP2,PBX3,IRF8,C4A/C4B,RETN,CD4,CTSS,ORAI3,CD14,KCNA4…	103
Cellular Movement, Immune Cell Trafficking	migration	Leukocyte migration	1.17e-30	Increased	4.745		4.783	NCF1,FGR,CD22,ITGB2,C3AR1,LCP2,TYROBP,BCR,TGFBR1,LAG3,FERMT3,LILRB3,TNFRSF1B,SERPINA3,VAV1,GREM1,LYZ,SCG2,IL4R,PENK,SLAMF8,IL6R,TLR9,CCL3L3,TREM2,LCP1,CD37,APBB1IP,TREML2,FOXO1,TAC1,LSP1,BCL11B,FYB1,IDO1,CEBPA,IRF5,GPR183,GFAP,DEK,PYCARD,P2RX7,NCKAP1L,CSF1,SH2D3C,ADORA2A,Ccl6,CD300LF,PLAU,CD48,CSF3R,STC1,RASGRP2,C4A/C4B,Abcb1b,CD4,CXCL16,CTSS,CD14,CLEC5A,TRPC6,FCGR2A,TGFBR2,PRNP,DOCK2,CFTR,CYBB,C…	97
Cellular Movement, Hematological System Development and Function, Immune Cell Trafficking	cell movement	Cell movement of leukocytes	2.5e-29	Increased	4.651		4.687	SH2D3C,ADORA2A,Ccl6,CD300LF,PLAU,CD48,NCF1,CSF3R,FGR,CD22,STC1,ITGB2,C3AR1,LCP2,C4A/C4B,TYROBP,Abcb1b,CD4,CXCL16,TGFBR1,LAG3,FERMT3,CTSS,CD14,LILRB3,TNFRSF1B,CLEC5A,SERPINA3,TRPC6,VAV1,FCGR2A,GREM1,TGFBR2,PRNP,SCG2,DOCK2,IL4R,CFTR,CYBB,HCLS1,HCK,SIGLEC8,PENK,SLAMF8,IL6R,CCL3L3,PIK3R1,RAC2,TREM2,CSF1R,LCP1,MYO1G,CAPG,INPP5D,CD37,APBB1IP,ITGB3,PTPN6,MAPT,TREML2,CCL4,CTSE,FOXO1,TRPV2,TAC1,LSP1,BCL11…	89
Hematological System Development and Function, Tissue Morphology	quantity	Quantity of blood cells	1.09e-28		1.671		1.696	HEXB,ITGB2,CD22,Trim30a/Trim30d,C3AR1,C1QA,LILRB4,LCP2,BCL2A1,CD84,TYROBP,CD180,TGFBR1,BCR,LAG3,FERMT3,FES,LAIR1,Tcf7,TNFRSF1B,LILRB3,VAV1,GREM1,IL4R,DLK1,IL6R,TLR9,CCL3L3,FGF23,TREM2,RASAL3,FGFRL1,CYP27B1,APBB1IP,FOXO1,LSP1,BCL11B,BMF,LY9,FYB1,B2M,SLC14A1,CEBPA,IDO1,GPR183,IRF5,PYCARD,P2RX7,CSF1,TFR2,AXL,HTR4,SH2D3C,ADORA2A,CD300LF,Cd33,PLAU,CD48,CSF3R,SCARB1,IRF8,C4A/C4B,Abcb1b,CD4,CXCL16,PRKCH…	107
Inflammatory Response	inflammatory response	Inflammatory response	1.29e-28	Increased	3.683		3.708	ADORA2A,Cd33,PLAU,NCF1,CSF3R,FGR,SCARB1,ITGB2,BMP2,C3AR1,Naip1 (includes others),LILRB4,BCL2A1,CD84,TYROBP,IL1RL2,CD4,CXCL16,BCR,SLC11A1,CTSS,ISL1,ORAI3,CD14,LILRB3,TNFRSF1B,SERPINA3,PTGER4,TRPC6,VAV1,FCGR2A,HAVCR2,GREM1,GDNF,LYZ,PRNP,SCG2,DOCK2,IL4R,CYBB,CLEC7A,HCK,PENK,SLAMF8,IL6R,TLR9,CCL3L3,PIK3R1,RAC2,TREM2,CSF1R,LCP1,CAPG,PROS1,INPP5D,CD37,ITGB3,PTPN6,MAPT,TREML2,CCL4,BLNK,CTSE,PTGS1,TBXAS1…	87
Hematological System Development and Function, Tissue Morphology	quantity	Quantity of leukocytes	5.36e-28		1.624		1.648	HEXB,CD22,ITGB2,Trim30a/Trim30d,C3AR1,C1QA,LILRB4,LCP2,BCL2A1,CD84,TYROBP,CD180,BCR,TGFBR1,LAG3,FERMT3,FES,LAIR1,Tcf7,LILRB3,TNFRSF1B,VAV1,GREM1,IL4R,DLK1,IL6R,TLR9,CCL3L3,FGF23,TREM2,RASAL3,CYP27B1,APBB1IP,FOXO1,LSP1,BCL11B,BMF,FYB1,LY9,B2M,IDO1,CEBPA,IRF5,GPR183,PYCARD,P2RX7,CSF1,AXL,SH2D3C,ADORA2A,CD300LF,PLAU,CD48,CSF3R,SCARB1,IRF8,C4A/C4B,Abcb1b,CD4,CXCL16,PRKCH,CTSD,CTSS,FCGR2A,HAVCR2,TGFBR…	99
Cellular Movement	migration	Migration of cells	1.15e-26	Increased	5.252		5.296	AUTS2,IGFBP4,NCF1,FGR,ITGB2,CD22,DACH1,C3AR1,LCP2,GRN,TYROBP,LAMB3,GPAT2,TGFBR1,BCR,CHN2,LAG3,FERMT3,FES,MYOC,TNFRSF1B,LILRB3,Nrg1,SERPINA3,SLC1A2,PTGER4,VAV1,GREM1,GDNF,LYZ,DOCK10,SCG2,IL4R,RXFP1,TBR1,PENK,SLAMF8,IL6R,TLR9,CCL3L3,TREM2,RAB3IL1,LCP1,CD37,APBB1IP,TREML2,P2RY1,FOXO1,NUMBL,TAC1,ITGB5,SPATA13,LSP1,BCL11B,ANXA3,BDKRB2,FYB1,NEXN,CEBPA,IDO1,GPR183,IRF5,GFAP,DEK,PYCARD,P2RX7,LAMC2,NCKAP1…	147
Tissue Morphology	quantity	Quantity of cells	1.06e-25		1.245		1.281	HEXB,ITGB2,CD22,DACH1,Trim30a/Trim30d,C3AR1,C1QA,LILRB4,LCP2,GRN,BCL2A1,CD84,TYROBP,WFS1,CD180,TGFBR1,BCR,LAG3,NEUROD2,FERMT3,FES,MYH7,LAIR1,Tcf7,TNFRSF1B,LILRB3,Nrg1,BOC,VAV1,GREM1,GDNF,IL4R,FST,TBR1,PENK,DLK1,IL6R,TLR9,CCL3L3,FGF23,TREM2,RASAL3,FGFRL1,CYP27B1,APBB1IP,FOXO1,NUMBL,LSP1,BCL11B,WNT7B,CAPN1,BMF,GUCY2D,LY9,FYB1,B2M,SLC14A1,CEBPA,IDO1,GPR183,IRF5,GFAP,PYCARD,P2RX7,CSF1,TFR2,AXL,P2RY6,…	142
Cellular Development, Cellular Growth and Proliferation	proliferation	Proliferation of blood cells	5.12e-25		1.564		1.585	SH2D3C,PLAU,CD48,CSF3R,CD22,ITGB2,BMP2,Trim30a/Trim30d,LILRB4,LCP2,IRF8,BCL2A1,CD84,TYROBP,RGS2,CD4,CXCL16,CD180,BCR,PRKCH,TGFBR1,LAG3,LAIR1,Tcf7,CD14,LILRB3,TNFRSF1B,LAPTM5,PTGER4,VAV1,FCGR2A,HAVCR2,TGFBR2,PRNP,DOCK2,IL4R,HCLS1,PENK,IL6R,TLR9,CCL3L3,PIK3R1,B3GNT2,RAC2,CSF1R,BMPR1B,LCP1,CCDC88B,INPP5D,CD37,ITGB3,PTPN6,CCL4,BLNK,SHB,FOXO1,TAC1,CSF2RB,MSN,BTK,ITGAX,FYB1,LY9,B2M,CNR2,PDCD1,MYH6,PLA2…	87
Cell-To-Cell Signaling and Interaction, Hematological System Development and Function, Immune Cell Trafficking, Inflammatory Response	activation	Activation of leukocytes	9.01e-25		0.338		0.36	ADORA2A,CD300LF,TLR1,CD48,NCF1,CD22,ITGB2,C3AR1,LCP2,IRF8,C4A/C4B,CD84,TYROBP,CD4,CD180,SLC11A1,LAG3,CTSS,CD14,LILRB3,TNFRSF1B,LAPTM5,PTGER4,VAV1,FCGR2A,HAVCR2,GDNF,TGFBR2,DOCK2,IL4R,CFTR,CYBB,CLEC7A,HCK,IL6R,TLR9,TREM2,CSF1R,CCDC88B,PROS1,INPP5D,CD37,PTPN6,MAPT,TREML2,BLNK,Milr1,TAC1,HLA-DOA,BCL11B,CSF2RB,BTK,B2M,CNR2,PDCD1,IDO1,CD44,IRF5,PIK3CG,PYCARD,LAT2,FCGR2B,DLL1,IL20RB,CSF1,LGALS9B,UNC93B…	70
Hematological System Development and Function, Tissue Morphology	quantity	Quantity of mononuclear leukocytes	1.2e-24		1.976		2.004	SH2D3C,ADORA2A,HEXB,CD300LF,PLAU,CD48,CSF3R,CD22,ITGB2,Trim30a/Trim30d,C3AR1,LILRB4,LCP2,IRF8,BCL2A1,CD84,TYROBP,Abcb1b,CD4,CXCL16,CD180,PRKCH,TGFBR1,LAG3,FES,CTSD,CTSS,LAIR1,Tcf7,LILRB3,TNFRSF1B,VAV1,FCGR2A,HAVCR2,TGFBR2,PRNP,Pmaip1,DOCK2,IL4R,HCLS1,DLK1,IL6R,TLR9,PIK3R1,FGF23,RAC2,RASAL3,CSF1R,MYO1G,INPP5D,CYP27B1,KLHL6,APBB1IP,ITGB3,PTPN6,BLNK,CCL4,CTSE,FOXO1,LSP1,BCL11B,CSF2RB,BMF,BTK,FYB1,LY…	83
Cellular Development, Cellular Growth and Proliferation, Hematological System Development and Function, Lymphoid Tissue Structure and Development	proliferation	Proliferation of immune cells	3.82e-24		1.663		1.682	SH2D3C,PLAU,CD48,CD22,ITGB2,Trim30a/Trim30d,LILRB4,LCP2,IRF8,BCL2A1,CD84,TYROBP,RGS2,CD4,CXCL16,CD180,BCR,PRKCH,TGFBR1,LAG3,LAIR1,Tcf7,CD14,LILRB3,TNFRSF1B,LAPTM5,PTGER4,VAV1,FCGR2A,HAVCR2,TGFBR2,PRNP,DOCK2,IL4R,HCLS1,PENK,IL6R,TLR9,PIK3R1,B3GNT2,RAC2,CSF1R,LCP1,CCDC88B,INPP5D,CD37,ITGB3,PTPN6,CCL4,BLNK,SHB,FOXO1,TAC1,CSF2RB,MSN,BTK,ITGAX,FYB1,LY9,B2M,CNR2,PDCD1,MYH6,PLA2G2F,IDO1,CD44,GPR183,PIK3…	81
Cell-To-Cell Signaling and Interaction, Hematological System Development and Function	activation	Activation of blood cells	5.67e-24		0.338		0.36	ADORA2A,CD300LF,TLR1,CD48,NCF1,CD22,ITGB2,C3AR1,LCP2,IRF8,C4A/C4B,CD84,TYROBP,CD4,CD180,SLC11A1,LAG3,CTSS,CD14,LILRB3,TNFRSF1B,LAPTM5,PTGER4,VAV1,FCGR2A,HAVCR2,GDNF,TGFBR2,DOCK2,IL4R,CFTR,CYBB,CLEC7A,HCK,IL6R,TLR9,TREM2,CSF1R,CCDC88B,PROS1,INPP5D,CD37,ITGB3,PTPN6,MAPT,TREML2,BLNK,Milr1,TAC1,PLEK,HLA-DOA,BCL11B,CSF2RB,BTK,B2M,CNR2,PDCD1,IDO1,CD44,IRF5,PIK3CG,PYCARD,LAT2,FCGR2B,DLL1,IL20RB,CSF1,LGA…	72
Cellular Development, Cellular Growth and Proliferation, Hematological System Development and Function, Lymphoid Tissue Structure and Development	proliferation	Proliferation of mononuclear leukocytes	5.97e-24		1.576		1.595	SH2D3C,PLAU,CD48,CD22,ITGB2,Trim30a/Trim30d,LILRB4,LCP2,IRF8,BCL2A1,CD84,TYROBP,RGS2,CD4,CD180,BCR,PRKCH,TGFBR1,LAG3,LAIR1,Tcf7,CD14,LILRB3,TNFRSF1B,LAPTM5,PTGER4,VAV1,FCGR2A,HAVCR2,TGFBR2,PRNP,DOCK2,IL4R,HCLS1,PENK,IL6R,TLR9,PIK3R1,B3GNT2,RAC2,CSF1R,LCP1,CCDC88B,INPP5D,CD37,ITGB3,PTPN6,CCL4,BLNK,SHB,TAC1,CSF2RB,MSN,BTK,ITGAX,FYB1,LY9,B2M,CNR2,PDCD1,MYH6,PLA2G2F,IDO1,CD44,GPR183,PIK3CG,PYCARD,P2R…	79
Hematological System Development and Function, Lymphoid Tissue Structure and Development, Tissue Morphology	quantity	Quantity of lymphocytes	8.48e-24	Increased	2.02		2.05	SH2D3C,ADORA2A,HEXB,CD300LF,PLAU,CD48,CD22,ITGB2,Trim30a/Trim30d,C3AR1,LILRB4,LCP2,IRF8,BCL2A1,CD84,TYROBP,Abcb1b,CD4,CXCL16,CD180,PRKCH,TGFBR1,LAG3,FES,CTSD,CTSS,LAIR1,Tcf7,LILRB3,TNFRSF1B,VAV1,FCGR2A,HAVCR2,TGFBR2,PRNP,Pmaip1,DOCK2,IL4R,HCLS1,DLK1,IL6R,TLR9,PIK3R1,FGF23,RAC2,RASAL3,CSF1R,MYO1G,INPP5D,CYP27B1,KLHL6,APBB1IP,PTPN6,BLNK,CCL4,CTSE,FOXO1,LSP1,BCL11B,CSF2RB,BMF,BTK,FYB1,LY9,B2M,CNR2,P…	80
Cellular Function and Maintenance	function	Function of blood cells	8.83e-24		1.067		1.075	CD300LF,PLAU,TLR1,FGR,ITGB2,Trim30a/Trim30d,C3AR1,RASGRP2,LILRB4,GRN,IRF8,CD84,TYROBP,Abcb1b,CD4,LAG3,FES,CTSS,LILRB3,Tcf7,CD14,PTGER4,VAV1,FCGR2A,IFIH1,IL4R,CYBB,GPR84,CLEC7A,SIGLEC8,HCK,SLAMF8,PER2,TLR9,PIK3R1,ADGRE1,CSF1R,LCP1,MYO1G,CAPG,INPP5D,ITGB3,PTGS1,LSP1,CAPN1,CSF2RB,BTK,FYB1,B2M,CNR2,PDCD1,IDO1,CD44,IRF5,PIK3CG,PYCARD,P2RX7,LAT2,FCGR2B,IL20RB,NLRP1,PTPRC,AXL,P2RY6	64
Inflammatory Response	immune response	Immune response of cells	9.13e-24	Increased	2.675		2.707	ADORA2A,PLAU,CD48,NCF1,CSF3R,FGR,SCARB1,ITGB2,C3AR1,C1QA,FZD5,LILRB4,LCP2,IRF8,TYROBP,Abcb1b,CD4,CD180,BCR,SLC11A1,CTSD,CTSS,LAIR1,LILRB3,TNFRSF1B,CD14,PTGER4,VAV1,FCGR2A,HAVCR2,TGFBR2,IFIH1,Pmaip1,DOCK2,CALB1,CLEC7A,HCK,TLR9,RAC2,TREM2,CSF1R,MYO1G,CAPG,PROS1,INPP5D,ITGB3,PTPN6,MAPT,TREML2,FOXO1,TRPV2,ITGB5,CSF2RB,ANXA3,BTK,PLD4,PDCD1,CD44,PIK3CG,PYCARD,P2RX7,FCGR2B,CSF1,PTPRC,CH25H,AXL	66
Cellular Growth and Proliferation, Lymphoid Tissue Structure and Development	proliferation	Proliferation of lymphatic system cells	9.81e-24		1.455		1.476	SH2D3C,PLAU,CD48,CD22,ITGB2,BMP2,Trim30a/Trim30d,LILRB4,LCP2,IRF8,BCL2A1,CD84,TYROBP,RGS2,CD4,CD180,BCR,PRKCH,TGFBR1,LAG3,LAIR1,YWHAG,Tcf7,CD14,LILRB3,TNFRSF1B,LAPTM5,PTGER4,VAV1,FCGR2A,HAVCR2,TGFBR2,PRNP,DOCK2,IL4R,HCLS1,PENK,IL6R,TLR9,PIK3R1,B3GNT2,RAC2,BMPR1B,LCP1,CCDC88B,INPP5D,CD37,ITGB3,PTPN6,CCL4,BLNK,SHB,TAC1,CSF2RB,MSN,BTK,ITGAX,FYB1,LY9,B2M,CNR2,PDCD1,MYH6,PLA2G2F,IDO1,CEBPA,CD44,GPR183…	82
Lymphoid Tissue Structure and Development, Tissue Morphology	quantity	Quantity of lymphatic system cells	1.89e-23	Increased	2.21		2.239	SH2D3C,ADORA2A,HEXB,CD300LF,PLAU,CD48,CSF3R,CD22,ITGB2,Trim30a/Trim30d,C3AR1,LILRB4,LCP2,IRF8,BCL2A1,CD84,TYROBP,Abcb1b,CD4,CXCL16,CD180,PRKCH,TGFBR1,LAG3,FES,CTSD,CTSS,LAIR1,Tcf7,LILRB3,TNFRSF1B,VAV1,FCGR2A,HAVCR2,TGFBR2,PRNP,Pmaip1,DOCK2,IL4R,HCLS1,HCK,DLK1,IL6R,TLR9,PIK3R1,FGF23,RAC2,RASAL3,CSF1R,MYO1G,PROS1,INPP5D,CYP27B1,KLHL6,APBB1IP,PTPN6,CCL4,BLNK,CTSE,FOXO1,LSP1,BCL11B,CSF2RB,BMF,BTK,FYB…	83
Cellular Development, Cellular Growth and Proliferation, Hematological System Development and Function, Lymphoid Tissue Structure and Development	proliferation	Proliferation of lymphocytes	4.58e-23		1.311		1.329	SH2D3C,PLAU,CD48,CD22,ITGB2,Trim30a/Trim30d,LILRB4,LCP2,IRF8,BCL2A1,CD84,TYROBP,RGS2,CD4,CD180,BCR,PRKCH,TGFBR1,LAG3,LAIR1,Tcf7,CD14,LILRB3,TNFRSF1B,LAPTM5,PTGER4,VAV1,FCGR2A,HAVCR2,TGFBR2,PRNP,DOCK2,IL4R,HCLS1,PENK,IL6R,TLR9,PIK3R1,B3GNT2,RAC2,LCP1,CCDC88B,INPP5D,CD37,ITGB3,PTPN6,CCL4,BLNK,SHB,TAC1,CSF2RB,MSN,BTK,ITGAX,FYB1,LY9,B2M,CNR2,PDCD1,MYH6,PLA2G2F,IDO1,CD44,GPR183,PIK3CG,PYCARD,P2RX7,LAT…	77
Cellular Movement	cell movement	Cell movement	5.29e-23	Increased	5.388		5.433	AUTS2,IGFBP4,NCF1,FGR,ITGB2,CD22,DACH1,C3AR1,LCP2,GRN,TYROBP,LAMB3,GPAT2,TGFBR1,BCR,CHN2,LAG3,FERMT3,FES,MYOC,TNFRSF1B,LILRB3,Nrg1,SERPINA3,SLC1A2,PTGER4,VAV1,GREM1,GDNF,LYZ,DOCK10,SCG2,IL4R,FST,RXFP1,TBR1,PENK,SLAMF8,IL6R,TLR9,CCL3L3,TREM2,RAB3IL1,LCP1,CD37,APBB1IP,TREML2,P2RY1,FOXO1,NUMBL,TBXAS1,TAC1,ITGB5,SPATA13,LSP1,BCL11B,ANXA3,AJAP1,CAPN1,BDKRB2,FYB1,NEXN,CEBPA,IDO1,GPR183,IRF5,GFAP,DEK,PY…	152
Cellular Function and Maintenance, Inflammatory Response	phagocytosis	Phagocytosis	7.3e-23	Increased	3.505		3.542	ADORA2A,HCK,PLAU,CSF3R,NCF1,FGR,TLR9,ITGB2,SCARB1,RAC2,TREM2,C3AR1,CSF1R,C1QA,FZD5,MYO1G,IRF8,PROS1,CAPG,INPP5D,CD4,BCR,TREML2,PTPN6,SLC11A1,TRPV2,ITGB5,CD14,CSF2RB,ANXA3,BTK,MSN,PLD4,PTGER4,CD44,VAV1,FCGR2A,PYCARD,P2RX7,FCGR2B,CSF1,DOCK2,PTPRC,CH25H,CYBB,AXL,CLEC7A	47
Cellular Function and Maintenance	function	Function of leukocytes	9.74e-23		1.067		1.075	CD300LF,PLAU,TLR1,FGR,ITGB2,Trim30a/Trim30d,C3AR1,LILRB4,GRN,IRF8,CD84,TYROBP,Abcb1b,CD4,LAG3,FES,CTSS,LILRB3,Tcf7,CD14,PTGER4,VAV1,FCGR2A,IFIH1,IL4R,CYBB,GPR84,CLEC7A,SIGLEC8,HCK,SLAMF8,TLR9,PIK3R1,ADGRE1,CSF1R,LCP1,MYO1G,CAPG,INPP5D,ITGB3,LSP1,CSF2RB,FYB1,B2M,CNR2,PDCD1,IDO1,CD44,IRF5,PIK3CG,PYCARD,P2RX7,LAT2,FCGR2B,IL20RB,NLRP1,PTPRC,AXL,P2RY6	59
Cell-To-Cell Signaling and Interaction, Cellular Function and Maintenance, Inflammatory Response	phagocytosis	Phagocytosis of cells	5.01e-22	Increased	3.157		3.194	ADORA2A,HCK,PLAU,CSF3R,FGR,TLR9,ITGB2,SCARB1,TREM2,RAC2,CSF1R,C3AR1,C1QA,FZD5,MYO1G,IRF8,CAPG,PROS1,INPP5D,CD4,BCR,TREML2,PTPN6,SLC11A1,TRPV2,ITGB5,CD14,CSF2RB,ANXA3,BTK,PTGER4,PLD4,CD44,VAV1,FCGR2A,PYCARD,P2RX7,FCGR2B,CSF1,DOCK2,PTPRC,CH25H,AXL,CLEC7A	44
Cellular Development, Cellular Growth and Proliferation, Hematological System Development and Function, Hematopoiesis, Lymphoid Tissue Structure and Development, Tissue Development	leukopoiesis	Leukopoiesis	6.91e-22	Increased	2.65		2.685	TLR1,CSF3R,ITGB2,TMEM178A,BMP2,C3AR1,FZD5,LILRB4,LCP2,IRF8,GRM4,BCL2A1,TYROBP,IL1RL2,CD4,BCR,PRKCH,TGFBR1,FES,LAIR1,Tcf7,CD14,LILRB3,TNFRSF1B,PTGER4,VAV1,FCGR2A,GREM1,C1QC,TGFBR2,PRNP,DOCK2,IL4R,CYBB,HCLS1,SIGLEC8,PENK,IL6R,TLR9,PIK3R1,RAC2,TREM2,CSF1R,LCP1,INPP5D,KLHL6,ITGB3,PTPN6,BLNK,FOXO1,TWIST1,PTGS1,LSP1,HLA-DOA,BCL11B,LMO2,CSF2RB,MSN,PDE1B,BTK,LY9,B2M,CNR2,PDCD1,CEBPA,CD44,MXD3,IRF5,GPR183…	81
Cell-To-Cell Signaling and Interaction, Hematological System Development and Function, Inflammatory Response	binding	Binding of professional phagocytic cells	1.34e-21		1.556		1.583	ADORA2A,HCK,PLAU,CSF3R,FGR,ITGB2,SCARB1,RAC2,RASGRP2,INPP5D,CD37,CD4,ITGB3,TGFBR1,PTPN6,FERMT3,FOXO1,TRPV2,LSP1,LILRB3,CD14,BTK,MSN,ITGAX,CNR2,CD44,VAV1,FCGR2A,PIK3CG,TGFBR2,DLL1,CSF1,PTPRC,CYBB,AXL	35
Cell-To-Cell Signaling and Interaction	binding	Binding of blood cells	1.41e-21	Increased	2.584		2.616	ADORA2A,PLAU,CSF3R,CD48,FGR,CD22,ITGB2,SCARB1,RASGRP2,LCP2,IRF8,C4A/C4B,CD4,TGFBR1,FERMT3,FES,LILRB3,CD14,PTGER4,VAV1,FCGR2A,TGFBR2,CYBB,ANXA7,HCK,IL6R,CCL3L3,PIK3R1,RAC2,MYO1G,INPP5D,CD37,APBB1IP,ITGB3,PTPN6,CCL4,FOXO1,TRPV2,LSP1,CSF2RB,BTK,MSN,ITGAX,FYB1,CNR2,CD44,PIK3CG,P2RX7,FCGR2B,DLL1,CSF1,PTPRC,AXL	53
Cellular Movement	cell movement	Cell movement of myeloid cells	2.95e-21	Increased	4.199		4.231	ADORA2A,CD300LF,PLAU,CD48,NCF1,CSF3R,FGR,STC1,ITGB2,C3AR1,C4A/C4B,TYROBP,CD4,FERMT3,CTSS,LILRB3,TNFRSF1B,SERPINA3,TRPC6,VAV1,FCGR2A,TGFBR2,PRNP,SCG2,DOCK2,IL4R,CFTR,CYBB,HCK,SIGLEC8,PENK,SLAMF8,IL6R,CCL3L3,PIK3R1,RAC2,TREM2,CSF1R,CAPG,INPP5D,CD37,ITGB3,PTPN6,MAPT,TREML2,CCL4,CTSE,TRPV2,TAC1,LSP1,BTK,MYO1F,ITGAX,CNR2,PDCD1,ITGA9,CD44,IRF5,DEK,PIK3CG,P2RX7,NCKAP1L,CSF1	63
Cell-To-Cell Signaling and Interaction, Hematological System Development and Function	binding	Binding of leukocytes	3.86e-21	Increased	2.51		2.543	ADORA2A,PLAU,CSF3R,CD48,FGR,CD22,ITGB2,SCARB1,RASGRP2,LCP2,CD4,TGFBR1,FERMT3,FES,LILRB3,CD14,PTGER4,VAV1,FCGR2A,TGFBR2,CYBB,HCK,IL6R,CCL3L3,RAC2,MYO1G,INPP5D,CD37,APBB1IP,ITGB3,PTPN6,CCL4,FOXO1,TRPV2,LSP1,CSF2RB,BTK,MSN,ITGAX,FYB1,CNR2,CD44,PIK3CG,P2RX7,FCGR2B,DLL1,CSF1,PTPRC,AXL	49
Connective Tissue Disorders, Inflammatory Disease, Organismal Injury and Abnormalities, Skeletal and Muscular Disorders	rheumatic disease	Rheumatic Disease	4.8e-21		0.969		0.972	CAMK2B,IGFBP4,TLR1,NCF1,FGR,ITGB2,CD22,GABRD,C3AR1,NRSN2,C1QA,GRN,TYROBP,PADI2,CD180,SLC11A1,FES,TNFRSF1B,C1QB,SLC1A2,HLA-DOB,PTGER4,ALAS2,LYZ,SYT6,IL4R,RXFP1,LY6E,IL6R,TLR9,CCL3L3,RFX3,LCP1,FKBP5,PDE7B,FOXO1,PTGS1,TAC1,HLA-DOA,WNT7B,SLC1A4,LY9,BDKRB2,B2M,IDO1,IRF5,GFAP,DEK,PYCARD,P2RX7,CSF1,NLRP1,AXL,ADORA2A,Ccl6,PLAU,IL20RA,CSF3R,TMEM178A,BMP2,FZD5,NCF2,C4A/C4B,GUSB,RETN,CD4,CXCL16,CTSS,CLEC5A,…	102
Cellular Function and Maintenance	homeostasis	Cellular homeostasis	6.03e-21	Increased	2.081		2.109	KCNJ2,IGFBP4,HEXB,TLR1,NCF1,FGR,ITGB2,CD22,C3AR1,LILRB4,LCP2,CAPN3,GRM4,BCL2A1,TYROBP,RGS2,IL1RL2,WFS1,TGFBR1,BCR,LAG3,SLC11A1,Tcf7,TNFRSF1B,LILRB3,KCNA5,PTGER4,VAV1,ALAS2,GDNF,DOCK10,IL4R,PENK,IL6R,TLR9,CCL3L3,FGF23,CYP27B1,P2RY1,FOXO1,PTGS1,TBXAS1,TAC1,HLA-DOA,ADCY5,BCL11B,LMO2,CAPN1,BMF,LY9,BDKRB2,B2M,SLC14A1,CEBPA,IDO1,GPR183,CLEC12A,IRF5,PYCARD,P2RX7,RASD2,NCKAP1L,TFR2,AXL,Cd52,ADORA2A,PLAU,…	121
Cellular Movement, Hematological System Development and Function, Immune Cell Trafficking, Inflammatory Response	cell movement	Cell movement of phagocytes	8.05e-21	Increased	4.519		4.553	ADORA2A,CD300LF,PLAU,NCF1,CSF3R,FGR,STC1,ITGB2,C3AR1,C4A/C4B,TYROBP,CD4,FERMT3,CTSS,LILRB3,TNFRSF1B,SERPINA3,TRPC6,VAV1,FCGR2A,TGFBR2,PRNP,DOCK2,IL4R,CFTR,CYBB,HCLS1,HCK,PENK,SLAMF8,IL6R,CCL3L3,PIK3R1,RAC2,TREM2,CSF1R,CAPG,INPP5D,CD37,ITGB3,PTPN6,MAPT,TREML2,CCL4,CTSE,TRPV2,TAC1,LSP1,BTK,ITGAX,MYO1F,CNR2,PDCD1,ITGA9,CD44,IRF5,GPR183,DEK,PIK3CG,P2RX7,NCKAP1L,CSF1	62
Immunological Disease	systemic autoimmune syndrome	Systemic autoimmune syndrome	1.07e-20		-0.01		-0.009	IGFBP4,TLR1,NCF1,ITGB2,CD22,GABRD,Trim30a/Trim30d,C3AR1,NRSN2,C1QA,LILRB4,GRN,CD84,TYROBP,PADI2,CD180,FES,TNFRSF1B,LILRB3,SLC1A2,HLA-DOB,PTGER4,ALAS2,LYZ,SYT6,IL4R,LY6E,IL6R,TLR9,CCL3L3,RFX3,LCP1,FKBP5,FOXO1,PTGS1,TAC1,HLA-DOA,WNT7B,PLD4,LY9,B2M,CLEC12A,IRF5,GFAP,Glycam1,DEK,P2RX7,LY86,CSF1,NLRP1,ADORA2A,Ccl6,CSF3R,Naip1 (includes others),FZD5,NCF2,C4A/C4B,GUSB,RETN,CD4,CXCL16,CDC42EP3,MPEG1,CTSS…	99
Cell-To-Cell Signaling and Interaction, Hematological System Development and Function, Immune Cell Trafficking	adhesion	Adhesion of immune cells	1.27e-20	Increased	2.476		2.509	ADORA2A,HCK,PLAU,CSF3R,CD48,IL6R,FGR,ITGB2,SCARB1,CCL3L3,RAC2,RASGRP2,MYO1G,LCP2,INPP5D,CD37,APBB1IP,CD4,ITGB3,TGFBR1,PTPN6,FERMT3,FES,CCL4,FOXO1,TRPV2,LSP1,LILRB3,CD14,CSF2RB,BTK,MSN,ITGAX,FYB1,PTGER4,CNR2,CD44,VAV1,FCGR2A,PIK3CG,P2RX7,TGFBR2,CSF1,PTPRC,CYBB,AXL	46
Cell-To-Cell Signaling and Interaction	binding	Binding of myeloid cells	2.12e-20		1.489		1.517	ADORA2A,HCK,PLAU,CSF3R,FGR,ITGB2,SCARB1,RAC2,RASGRP2,INPP5D,CD37,CD4,ITGB3,TGFBR1,PTPN6,FERMT3,FOXO1,TRPV2,LSP1,LILRB3,CD14,BTK,MSN,ITGAX,CNR2,CD44,VAV1,FCGR2A,PIK3CG,TGFBR2,DLL1,CSF1,PTPRC,CYBB,AXL	35
Cell-To-Cell Signaling and Interaction	adhesion	Adhesion of blood cells	2.17e-20	Increased	2.371		2.401	ANXA7,ADORA2A,HCK,PLAU,CSF3R,CD48,IL6R,FGR,ITGB2,SCARB1,CCL3L3,RAC2,RASGRP2,MYO1G,LCP2,C4A/C4B,INPP5D,CD37,APBB1IP,CD4,ITGB3,TGFBR1,PTPN6,FERMT3,FES,CCL4,FOXO1,TRPV2,LSP1,LILRB3,CD14,CSF2RB,BTK,MSN,ITGAX,FYB1,PTGER4,CNR2,CD44,VAV1,FCGR2A,PIK3CG,P2RX7,TGFBR2,CSF1,PTPRC,CYBB,AXL	48
Neurological Disease	neurological signs	Neurological signs	2.86e-20		-0.418		-0.422	CAMK2B,SEZ6,ADORA2A,CHRNE,FAM107A,GNG7,CD48,SCARB1,RXRG,GABRD,MAN1A1,RASGRP2,C4A/C4B,ACTN2,RGS2,GPR6,PPP1R1B,CTSS,Ptprv,MYH7,KCNA5,SERPINA3,SLC1A2,PPP1R2,ADRA2B,Klf16,GDNF,PRNP,GNB5,RGS14,SCG2,SSTR5,MEIS2,SCN4B,CALB1,KCNAB1,SLC32A1,HTR1B,PENK,LY6E,TBR1,DBP,SPOCK3,B3GNT2,FAM117A,PDE10A,DRD1,DRD2,SERPINF2,PTPN5,MAPT,RGS9,CCL4,PMP22,TAC1,BCL11B,ADCY5,PDE1B,SLC1A4,B2M,SLC14A1,CNR2,IDO1,CD44,GFAP,RASD…	71
Infectious Diseases	infection	Bacterial Infections	1.01e-19		-1.641		-1.661	TLR1,NCF1,FGR,CD22,ITGB2,Trim30a/Trim30d,Naip1 (includes others),C1QA,GRN,IRF8,C4A/C4B,RETN,CXCL16,CD4,SLC11A1,FES,LILRB3,TNFRSF1B,CD14,C1QB,ADRA2B,VAV1,FCGR2A,LYZ,CFTR,CYBB,HCK,SLAMF8,DLK1,IL6R,TLR9,CCL3L3,PIK3R1,RAC2,PDE10A,LCP1,DRD2,CAPG,PDE7B,MAPT,CCL4,BLNK,PTGS1,TRPV2,ITGAX,B2M,BDKRB2,IRF5,CLEC12A,PYCARD,FCGR2B,LY86,UNC93B1,P2RY6	54
Connective Tissue Disorders, Inflammatory Disease, Inflammatory Response, Organismal Injury and Abnormalities, Skeletal and Muscular Disorders	inflammation	Inflammation of joint	1.69e-19		1.316		1.322	IGFBP4,ADORA2A,Ccl6,PLAU,TLR1,IL20RA,CSF3R,NCF1,FGR,ITGB2,GABRD,TMEM178A,BMP2,C3AR1,NRSN2,C1QA,FZD5,GRN,C4A/C4B,GUSB,TYROBP,RETN,CD4,PADI2,CXCL16,CD180,SLC11A1,FES,CTSS,TNFRSF1B,CLEC5A,SLC1A2,HLA-DOB,ADRA2B,PTGER4,IP6K3,FCGR2A,HAVCR2,ALAS2,CACNA1H,LYZ,SYT6,TGFBR2,PRNP,IL4R,SCN4B,HCLS1,HCK,LY6E,IL6R,TLR9,CLSTN2,CCL3L3,RFX3,CSF1R,LCP1,DRD2,FKBP5,PPTC7,PDE7B,PTPN6,BLNK,CCL4,PTPRN2,FOXO1,PTGS1,TGFA,T…	91
Dermatological Diseases and Conditions, Organismal Injury and Abnormalities	skin lesion	Skin lesion	3.11e-19		0.042		0.036	SLC4A11,AUTS2,SEZ6,KCNJ2,DLX5,CLCNKB,HEXB,PIPOX,FAM107A,CD22,C1QA,LILRB4,GRM4,SNX25,GPX6,LAMB3,IL1RL2,BCR,NEUROD2,LAG3,FES,MYOC,MARCH4,LRRC1,MYH7,LAIR1,LAPTM5,SERPINA3,SLC1A2,HLA-DOB,PTGER4,C20orf27,CLIP4,BOC,COL16A1,DOCK10,PNPLA7,SCG2,DOC2A,RHOBTB2,PENK,SLAMF8,DLK1,RASAL3,RAB3IL1,STYK1,RFX3,FKBP5,PDE7B,PTPN5,NUMBL,TBXAS1,KIAA1211L,TMEM176A,WDFY4,EFR3A,BCL11B,ADCY5,LMO2,WNT7B,GUCY2D,PLA2G2F,IDO1,…	306
Cell-To-Cell Signaling and Interaction, Inflammatory Response	immune response	Immune response of leukocytes	3.55e-19	Increased	2.223		2.25	ADORA2A,HCK,PLAU,CD48,FGR,TLR9,ITGB2,SCARB1,TREM2,C3AR1,CSF1R,MYO1G,LILRB4,LCP2,IRF8,CAPG,INPP5D,TYROBP,CD180,ITGB3,BCR,TREML2,FOXO1,CTSS,TRPV2,LILRB3,TNFRSF1B,CD14,CSF2RB,BTK,PDCD1,CD44,VAV1,FCGR2A,PIK3CG,PYCARD,P2RX7,TGFBR2,FCGR2B,Pmaip1,PTPRC,CH25H,AXL	43
Neurological Disease	dyskinesia	Dyskinesia	5.5e-19					CAMK2B,SEZ6,ADORA2A,CHRNE,FAM107A,GNG7,CD48,RXRG,GABRD,MAN1A1,RASGRP2,C4A/C4B,ACTN2,RGS2,GPR6,PPP1R1B,CTSS,Ptprv,MYH7,KCNA5,SERPINA3,SLC1A2,PPP1R2,ADRA2B,Klf16,GNB5,RGS14,SCG2,MEIS2,SCN4B,CALB1,KCNAB1,SLC32A1,HTR1B,PENK,LY6E,TBR1,DBP,SPOCK3,B3GNT2,FAM117A,PDE10A,DRD1,DRD2,SERPINF2,PTPN5,RGS9,CCL4,PMP22,TAC1,BCL11B,ADCY5,PDE1B,SLC1A4,B2M,SLC14A1,CNR2,IDO1,CD44,GFAP,RASD2,SLC35D3,GPR88,FGF14,RARB	65
Cellular Development, Cellular Growth and Proliferation, Hematological System Development and Function, Lymphoid Tissue Structure and Development	cell proliferation	Cell proliferation of T lymphocytes	1.99e-18		0.869		0.885	PLAU,CD48,ITGB2,Trim30a/Trim30d,LILRB4,LCP2,IRF8,CD84,TYROBP,RGS2,CD4,PRKCH,TGFBR1,LAG3,LAIR1,Tcf7,CD14,TNFRSF1B,LAPTM5,PTGER4,VAV1,HAVCR2,TGFBR2,PRNP,DOCK2,IL4R,HCLS1,PENK,IL6R,PIK3R1,B3GNT2,RAC2,LCP1,CCDC88B,INPP5D,CD37,ITGB3,PTPN6,CCL4,CSF2RB,MSN,ITGAX,FYB1,LY9,B2M,PDCD1,MYH6,PLA2G2F,IDO1,CD44,PIK3CG,PYCARD,P2RX7,LAT2,FCGR2B,IL20RB,NCKAP1L,LGALS9B,PTPRC,AXL,TBC1D10C	61
Hereditary Disorder, Neurological Disease, Organismal Injury and Abnormalities, Psychological Disorders, Skeletal and Muscular Disorders	Huntington disease	Huntington's Disease	2.73e-18					CAMK2B,SEZ6,ADORA2A,FAM107A,GNG7,CD48,RXRG,GABRD,MAN1A1,RASGRP2,C4A/C4B,ACTN2,GPR6,PPP1R1B,CTSS,Ptprv,MYH7,KCNA5,SERPINA3,SLC1A2,PPP1R2,Klf16,GNB5,RGS14,SCG2,MEIS2,SCN4B,CALB1,KCNAB1,SLC32A1,HTR1B,PENK,LY6E,TBR1,DBP,SPOCK3,B3GNT2,FAM117A,PDE10A,DRD1,DRD2,SERPINF2,PTPN5,RGS9,CCL4,PMP22,TAC1,ADCY5,BCL11B,PDE1B,SLC1A4,B2M,SLC14A1,CNR2,IDO1,CD44,GFAP,RASD2,SLC35D3,GPR88,RARB	61
Cancer, Dermatological Diseases and Conditions, Organismal Injury and Abnormalities	cutaneous melanoma	Cutaneous melanoma	2.84e-18					SLC4A11,AUTS2,SEZ6,KCNJ2,DLX5,CLCNKB,HEXB,PIPOX,FAM107A,CD22,C1QA,LILRB4,GRM4,SNX25,GPX6,LAMB3,IL1RL2,BCR,NEUROD2,LAG3,MYOC,MARCH4,LRRC1,MYH7,LAIR1,LAPTM5,SERPINA3,SLC1A2,HLA-DOB,PTGER4,C20orf27,CLIP4,BOC,COL16A1,DOCK10,PNPLA7,SCG2,DOC2A,RHOBTB2,PENK,SLAMF8,DLK1,RASAL3,RAB3IL1,STYK1,RFX3,FKBP5,PDE7B,PTPN5,NUMBL,TBXAS1,KIAA1211L,TMEM176A,WDFY4,EFR3A,BCL11B,ADCY5,LMO2,GUCY2D,PLA2G2F,IDO1,IRF5,RASD2…	289
Cellular Movement, Hematological System Development and Function, Immune Cell Trafficking, Inflammatory Response	cell movement	Cell movement of neutrophils	3.04e-18	Increased	3.808		3.837	ADORA2A,HCK,CD300LF,PLAU,PENK,CSF3R,NCF1,IL6R,FGR,ITGB2,CCL3L3,RAC2,C3AR1,C4A/C4B,CAPG,INPP5D,CD37,ITGB3,TREML2,PTPN6,FERMT3,CCL4,TAC1,LSP1,LILRB3,TNFRSF1B,BTK,MYO1F,TRPC6,ITGA9,PDCD1,CD44,VAV1,FCGR2A,DEK,PIK3CG,TGFBR2,NCKAP1L,CSF1,DOCK2,CFTR,CYBB	42
Cancer, Organismal Injury and Abnormalities	melanoma	Melanoma	4.5e-18		-0.371		-0.362	SLC4A11,AUTS2,SEZ6,KCNJ2,DLX5,CLCNKB,HEXB,PIPOX,FAM107A,CD22,C1QA,LILRB4,GRM4,SNX25,GPX6,LAMB3,IL1RL2,BCR,NEUROD2,LAG3,MYOC,MARCH4,LRRC1,MYH7,LAIR1,LAPTM5,LGI4,SERPINA3,SLC1A2,HLA-DOB,PTGER4,C20orf27,CLIP4,BOC,FAM110B,COL16A1,DOCK10,PNPLA7,SCG2,DOC2A,RHOBTB2,PENK,SLAMF8,DLK1,TREM2,RASAL3,RAB3IL1,STYK1,RFX3,FKBP5,PDE7B,PTPN5,HK2,NUMBL,TBXAS1,KIAA1211L,TMEM176A,WDFY4,EFR3A,HLA-DOA,BCL11B,ADCY5,LMO2…	325
Cellular Development, Cellular Growth and Proliferation, Hematological System Development and Function, Hematopoiesis, Lymphoid Tissue Structure and Development, Tissue Development	hematopoiesis	Hematopoiesis of mononuclear leukocytes	4.75e-18	Increased	3.579		3.613	TLR1,CSF3R,ITGB2,C3AR1,FZD5,LILRB4,LCP2,IRF8,GRM4,BCL2A1,TYROBP,IL1RL2,CD4,PRKCH,TGFBR1,LAIR1,Tcf7,CD14,TNFRSF1B,PTGER4,VAV1,FCGR2A,GREM1,TGFBR2,PRNP,DOCK2,IL4R,PENK,IL6R,TLR9,PIK3R1,CSF1R,LCP1,INPP5D,KLHL6,ITGB3,PTPN6,BLNK,FOXO1,TWIST1,PTGS1,LSP1,HLA-DOA,BCL11B,LMO2,CSF2RB,MSN,PDE1B,BTK,LY9,B2M,CNR2,PDCD1,CEBPA,CD44,MXD3,IRF5,GPR183,PIK3CG,P2RX7,LAT2,FCGR2B,DLL1,NCKAP1L,CSF1,LGALS9B,PTPRC,AXL	68
Cancer, Dermatological Diseases and Conditions, Organismal Injury and Abnormalities	skin cancer	Skin cancer	5.03e-18					SLC4A11,AUTS2,SEZ6,KCNJ2,DLX5,CLCNKB,HEXB,PIPOX,FAM107A,CD22,C1QA,LILRB4,GRM4,SNX25,GPX6,LAMB3,IL1RL2,BCR,NEUROD2,LAG3,MYOC,MARCH4,LRRC1,MYH7,LAIR1,LAPTM5,SERPINA3,SLC1A2,HLA-DOB,PTGER4,C20orf27,CLIP4,BOC,COL16A1,DOCK10,PNPLA7,SCG2,DOC2A,RHOBTB2,PENK,SLAMF8,DLK1,RASAL3,RAB3IL1,STYK1,RFX3,FKBP5,PDE7B,PTPN5,NUMBL,TBXAS1,KIAA1211L,TMEM176A,WDFY4,EFR3A,BCL11B,ADCY5,LMO2,WNT7B,GUCY2D,PLA2G2F,IDO1,IRF5…	300
Cancer, Dermatological Diseases and Conditions, Organismal Injury and Abnormalities	skin tumor	Skin tumor	6.49e-18		-1.29		-1.293	SLC4A11,AUTS2,SEZ6,KCNJ2,DLX5,CLCNKB,HEXB,PIPOX,FAM107A,CD22,C1QA,LILRB4,GRM4,SNX25,GPX6,LAMB3,IL1RL2,BCR,NEUROD2,LAG3,MYOC,MARCH4,LRRC1,MYH7,LAIR1,LAPTM5,SERPINA3,SLC1A2,HLA-DOB,PTGER4,C20orf27,CLIP4,BOC,COL16A1,DOCK10,PNPLA7,SCG2,DOC2A,RHOBTB2,PENK,SLAMF8,DLK1,RASAL3,RAB3IL1,STYK1,RFX3,FKBP5,PDE7B,PTPN5,NUMBL,TBXAS1,KIAA1211L,TMEM176A,WDFY4,EFR3A,BCL11B,ADCY5,LMO2,WNT7B,GUCY2D,PLA2G2F,IDO1,IRF5…	301
Cell-To-Cell Signaling and Interaction, Hematological System Development and Function, Immune Cell Trafficking, Inflammatory Response	activation	Activation of mononuclear leukocytes	8.12e-18		0.508		0.529	ADORA2A,TLR1,CD48,NCF1,IL6R,TLR9,CD22,ITGB2,C3AR1,CCDC88B,IRF8,INPP5D,TYROBP,CD180,CD4,TREML2,PTPN6,LAG3,SLC11A1,BLNK,LILRB3,TNFRSF1B,BCL11B,CD14,CSF2RB,BTK,LAPTM5,PTGER4,B2M,PDCD1,CD44,VAV1,IRF5,FCGR2A,HAVCR2,PIK3CG,PYCARD,TGFBR2,LAT2,FCGR2B,DLL1,IL20RB,CSF1,DOCK2,PTPRC,AXL,CLEC7A,TBC1D10C	48
Neurological Disease, Skeletal and Muscular Disorders	neuromuscular disease	Neuromuscular disease	1.05e-17					CAMK2B,SEZ6,ADORA2A,CHRNE,FAM107A,GNG7,CD48,RXRG,GABRD,MAN1A1,RASGRP2,CAPN3,C4A/C4B,KCND2,ACTN2,BCR,GPR6,PPP1R1B,CTSS,Ptprv,MYH7,KCNA5,SERPINA3,SLC1A2,PPP1R2,ADRA2B,KCNA4,FCGR2A,HAVCR2,Klf16,PRNP,GNB5,RGS14,SCG2,MEIS2,SCN4B,CALB1,KCNAB1,SLC32A1,HTR1B,PENK,LY6E,TBR1,DBP,SPOCK3,AP1S2,B3GNT2,FAM117A,PDE10A,DRD1,DRD2,SERPINF2,PTPN5,MAPT,RGS9,CCL4,PTGS1,PMP22,TGFA,TAC1,BCL11B,ADCY5,PDE1B,SLC1A4,B2M,SL…	80
Cellular Function and Maintenance	ion homeostasis	Ion homeostasis of cells	1.27e-17		0.827		0.851	Cd52,KCNJ2,HEXB,FGR,CD22,STC1,ITGB2,TMEM178A,C3AR1,LCP2,RGS2,WFS1,CD4,BCR,SLC11A1,GPR6,ORAI3,LILRB3,PTGER4,TRPC6,VAV1,ALAS2,GDNF,PRNP,CALB1,CFTR,CYBB,CLEC7A,ANXA7,HCK,PENK,PHEX,TRHR,CCL3L3,FGF23,B3GNT2,RAC2,TRPC7,DRD2,INPP5D,CYP27B1,ITGB3,P2RY1,CCL4,TBXAS1,TAC1,ADCY5,BTK,B2M,BDKRB2,SLC14A1,GPR183,PIK3CG,P2RX7,PTH1R,LAT2,FCGR2B,TFR2,PTPRC	59
Cell-To-Cell Signaling and Interaction	activation	Activation of lymphatic system cells	1.37e-17		0.064		0.083	ADORA2A,CD300LF,TLR1,CD48,NCF1,IL6R,TLR9,CD22,ITGB2,C3AR1,CCDC88B,IRF8,INPP5D,TYROBP,CD180,CD4,TREML2,PTPN6,LAG3,SLC11A1,BLNK,LILRB3,TNFRSF1B,BCL11B,CSF2RB,BTK,LAPTM5,PTGER4,B2M,PDCD1,CD44,VAV1,IRF5,FCGR2A,HAVCR2,PIK3CG,PYCARD,TGFBR2,LAT2,FCGR2B,DLL1,IL20RB,DOCK2,PTPRC,AXL,CLEC7A,TBC1D10C	47
Neurological Disease, Organismal Injury and Abnormalities, Psychological Disorders	disorder of basal ganglia	Disorder of basal ganglia	1.47e-17		-0.132		-0.143	CAMK2B,SEZ6,ADORA2A,FAM107A,GNG7,CD48,RXRG,GABRD,MAN1A1,RASGRP2,CAPN3,C4A/C4B,ACTN2,RGS2,BCR,GPR6,PPP1R1B,CTSS,Ptprv,MYH7,KCNA5,SERPINA3,SLC1A2,PPP1R2,ADRA2B,Klf16,GDNF,PRNP,GNB5,RGS14,IFIH1,SCG2,MEIS2,SCN4B,CALB1,KCNAB1,SLC32A1,HTR1B,PENK,LY6E,TBR1,DBP,IL6R,SPOCK3,AP1S2,B3GNT2,FAM117A,PDE10A,DRD1,DRD2,SERPINF2,PTPN5,MAPT,RGS9,CCL4,MAN2B1,PMP22,TAC1,ADCY5,BCL11B,PDE1B,SLC1A4,B2M,SLC14A1,CNR2,IDO1…	73
Cellular Movement, Hematological System Development and Function, Immune Cell Trafficking	cell movement	Cell movement of granulocytes	1.52e-17	Increased	3.546		3.575	ADORA2A,SIGLEC8,HCK,CD300LF,PLAU,PENK,CSF3R,CD48,NCF1,IL6R,FGR,ITGB2,CCL3L3,RAC2,C3AR1,C4A/C4B,CAPG,INPP5D,CD37,ITGB3,TREML2,PTPN6,FERMT3,CCL4,TAC1,LSP1,LILRB3,TNFRSF1B,BTK,MYO1F,TRPC6,PDCD1,ITGA9,CD44,VAV1,FCGR2A,DEK,PIK3CG,TGFBR2,NCKAP1L,SCG2,CSF1,DOCK2,IL4R,CFTR,CYBB	46
Cellular Movement, Hematological System Development and Function, Immune Cell Trafficking	homing	Homing of leukocytes	1.52e-17	Increased	3.128		3.168	ADORA2A,HCK,PLAU,PENK,SLAMF8,CSF3R,IL6R,FGR,ITGB2,CCL3L3,RAC2,C3AR1,LCP1,CAPG,INPP5D,CD37,CXCL16,CD4,ITGB3,TREML2,PTPN6,CCL4,CTSE,TRPV2,TAC1,LSP1,LILRB3,MYO1F,SERPINA3,TRPC6,FYB1,CNR2,ITGA9,CD44,VAV1,GPR183,FCGR2A,GREM1,DEK,PIK3CG,PRNP,NCKAP1L,SCG2,CSF1,DOCK2,IL4R	46
Cell Death and Survival	cell death	Cell death of immune cells	1.71e-17	Increased	2.414		2.421	ADORA2A,CD48,CD22,SCARB1,ITGB2,BMP2,C3AR1,Naip1 (includes others),NCF2,C1QA,IRF8,BCL2A1,TYROBP,CD4,BCR,LAG3,CTSD,LAIR1,YWHAG,Tcf7,TNFRSF1B,PTGER4,VAV1,HAVCR2,LYZ,IFIH1,Pmaip1,CYBB,HCLS1,SIGLEC8,IL6R,TLR9,PIK3R1,RAC2,CSF1R,INPP5D,PTPN6,CCL4,BLNK,FOXO1,BCL11B,CSF2RB,BMF,BTK,LY9,CNR2,PDCD1,IDO1,CEBPA,CD44,MXD3,IRF5,DEK,PIK3CG,PYCARD,P2RX7,FCGR2B,DLL1,CSF1,NLRP1,TFR2,PTPRC	62
Cellular Function and Maintenance	engulfment	Engulfment of cells	1.95e-17	Increased	3.31		3.352	ADORA2A,HCK,PLAU,CSF3R,FGR,TLR9,ITGB2,SCARB1,RAC2,TREM2,C3AR1,CSF1R,C1QA,FZD5,MYO1G,IRF8,PROS1,CAPG,INPP5D,CD4,BCR,TGFBR1,TREML2,PTPN6,SLC11A1,TRPV2,ITGB5,ORAI3,CD14,CSF2RB,ANXA3,BTK,PLD4,PTGER4,CD44,VAV1,FCGR2A,PYCARD,P2RX7,FCGR2B,DLL1,CSF1,DOCK2,TFR2,PTPRC,CH25H,AXL,CLEC7A	48
Inflammatory Response, Organismal Injury and Abnormalities	inflammation	Inflammation of organ	4.19e-17		-1.112		-1.134	TLR1,NCF1,FGR,ITGB2,CD22,GABRD,C3AR1,C1QA,LILRB4,LCP2,GRN,GRM4,TYROBP,CD180,TGFBR1,CA4,Tcf7,TNFRSF1B,PTGER4,VAV1,GDNF,IL4R,IL6R,TLR9,CCL3L3,ADGRE1,TREM2,PDE7B,PTGS1,TAC1,BCL11B,ANXA3,BMF,B2M,PLA2G2F,CEBPA,IDO1,IRF5,GFAP,PYCARD,CSF1,UNC93B1,AXL,RARB,ADORA2A,Ccl6,CD300LF,PLAU,CHRNE,CD48,CSF3R,RXRG,C4A/C4B,CD4,CXCL16,CDC42EP3,CTSD,CTSS,CD14,CLEC5A,ADRA2B,TRPC6,FCGR2A,HAVCR2,OSMR,TGFBR2,IFIH1,Pmaip1,…	102
Inflammatory Response	inflammation	Inflammation of absolute anatomical region	4.4e-17		-0.908		-0.927	ADORA2A,Ccl6,CD300LF,PLAU,CHRNE,TLR1,CD48,CSF3R,NCF1,ITGB2,GABRD,C3AR1,LILRB4,LCP2,GRN,C4A/C4B,GRM4,TYROBP,CD4,CD180,CDC42EP3,CA4,CTSD,CTSS,Tcf7,CD14,TNFRSF1B,CLEC5A,ADRA2B,TRPC6,PTGER4,VAV1,FCGR2A,HAVCR2,TGFBR2,Pmaip1,IL4R,CFTR,CYBB,CLEC7A,ANXA7,SIGLEC8,IL6R,TLR9,CCL3L3,PIK3R1,ADGRE1,TREM2,CSF1R,DRD1,CAPG,PROS1,DRD2,INPP5D,PDE7B,ITGB3,PTPN6,MAPT,CCL4,PTGS1,TWIST1,TGFA,TAC1,ANXA3,CSF2RB,ITGAX,BDK…	87
Cell-To-Cell Signaling and Interaction, Hematological System Development and Function, Immune Cell Trafficking, Inflammatory Response	activation	Activation of lymphocytes	4.41e-17		0.244		0.263	ADORA2A,TLR1,CD48,NCF1,IL6R,TLR9,CD22,ITGB2,C3AR1,CCDC88B,IRF8,INPP5D,TYROBP,CD180,CD4,TREML2,PTPN6,LAG3,SLC11A1,BLNK,LILRB3,TNFRSF1B,BCL11B,CSF2RB,BTK,LAPTM5,PTGER4,B2M,PDCD1,CD44,VAV1,IRF5,FCGR2A,HAVCR2,PIK3CG,PYCARD,TGFBR2,LAT2,FCGR2B,DLL1,IL20RB,DOCK2,PTPRC,AXL,CLEC7A,TBC1D10C	46
Cellular Movement, Hematological System Development and Function, Immune Cell Trafficking, Inflammatory Response	chemotaxis	Chemotaxis of leukocytes	4.58e-17	Increased	2.772		2.811	ADORA2A,HCK,PLAU,PENK,SLAMF8,CSF3R,IL6R,FGR,ITGB2,CCL3L3,RAC2,C3AR1,LCP1,CAPG,INPP5D,CD37,CXCL16,CD4,ITGB3,TREML2,PTPN6,CCL4,CTSE,TRPV2,TAC1,LSP1,LILRB3,MYO1F,SERPINA3,TRPC6,CNR2,ITGA9,VAV1,GPR183,FCGR2A,GREM1,DEK,PIK3CG,PRNP,NCKAP1L,SCG2,CSF1,DOCK2,IL4R	44
Infectious Diseases	infection	Infection of mammalia	8.23e-17		-1.99		-2.028	HCK,PLAU,TLR1,SLAMF8,NCF1,IL6R,FGR,TLR9,ITGB2,CCL3L3,PIK3R1,RAC2,LCP1,C1QA,GRN,IRF8,C4A/C4B,CAPG,Krt10,BCL2A1,CXCL16,CD4,SLC11A1,FES,TRPV2,TNFRSF1B,CD14,CSF2RB,ITGAX,B2M,CD44,IRF5,CLEC12A,PYCARD,FCGR2B,PRNP,IFIH1,IL4R,UNC93B1,CH25H,CFTR,CYBB,CLEC7A	43
Cell Death and Survival	cell death	Cell death of blood cells	1.2e-16	Increased	2.56		2.562	ADORA2A,CD48,CD22,SCARB1,ITGB2,BMP2,C3AR1,Naip1 (includes others),NCF2,C1QA,IRF8,BCL2A1,TYROBP,CD4,BCR,LAG3,CTSD,LAIR1,YWHAG,Tcf7,TNFRSF1B,PTGER4,VAV1,HAVCR2,LYZ,IFIH1,Pmaip1,CYBB,HCLS1,SIGLEC8,IL6R,TLR9,CCL3L3,PIK3R1,RAC2,CSF1R,INPP5D,PTPN6,CCL4,BLNK,FOXO1,BCL11B,CSF2RB,BMF,BTK,LY9,CNR2,PDCD1,IDO1,CEBPA,CD44,MXD3,IRF5,DEK,PIK3CG,PYCARD,P2RX7,FCGR2B,DLL1,CSF1,NLRP1,TFR2,PTPRC	63
Cell-To-Cell Signaling and Interaction, Hematological System Development and Function, Immune Cell Trafficking, Inflammatory Response	activation	Activation of phagocytes	2.06e-16		0.491		0.51	HCK,CD300LF,CD48,TLR9,ITGB2,TREM2,CSF1R,LCP2,C4A/C4B,PROS1,CD84,TYROBP,CD37,MAPT,TREML2,PTPN6,SLC11A1,Milr1,TAC1,LILRB3,TNFRSF1B,CD14,BTK,CNR2,IDO1,CD44,VAV1,HAVCR2,FCGR2A,PYCARD,GDNF,FCGR2B,CSF1,LGALS9B,IL4R,CFTR,CYBB,AXL	38
Cellular Movement	cellular infiltration	Cellular infiltration	3.59e-16	Increased	2.047		2.055	ADORA2A,CD300LF,PLAU,CD48,NCF1,ITGB2,STC1,C3AR1,LCP2,IRF8,C4A/C4B,CXCL16,CD4,TGFBR1,LAG3,CTSS,TNFRSF1B,CLEC5A,VAV1,TGFBR2,IL4R,FST,CFTR,CYBB,SIGLEC8,HCK,IL6R,CCL3L3,PIK3R1,RAC2,INPP5D,ITGB3,PTPN6,CCL4,BCL11B,CSF2RB,ANXA3,CNR2,MYH6,PDCD1,IDO1,CD44,CEBPA,IRF5,GFAP,PIK3CG,P2RX7,FCGR2B,CSF1	49
Cellular Compromise, Inflammatory Response	degranulation	Degranulation of phagocytes	4.28e-16		1.414		1.433	HCK,FGR,ITGB2,CCL3L3,RAC2,LILRB4,LCP2,C4A/C4B,INPP5D,CD84,TREML2,FES,Milr1,TAC1,ANXA3,CAPN1,BTK,MYO1F,VAV1,HAVCR2,FCGR2A,PIK3CG,LAT2,FCGR2B,IL4R,LGALS9B,PTPRC	27
Hematological System Development and Function, Lymphoid Tissue Structure and Development, Tissue Morphology	quantity	Quantity of T lymphocytes	6.37e-16		1.236		1.261	SH2D3C,ADORA2A,HEXB,CD48,ITGB2,Trim30a/Trim30d,C3AR1,LCP2,IRF8,CD84,Abcb1b,CD4,CXCL16,PRKCH,TGFBR1,LAG3,CTSD,CTSS,LAIR1,Tcf7,TNFRSF1B,VAV1,HAVCR2,TGFBR2,PRNP,Pmaip1,DOCK2,IL4R,IL6R,TLR9,PIK3R1,RASAL3,INPP5D,CYP27B1,APBB1IP,PTPN6,CCL4,CTSE,FOXO1,BCL11B,CSF2RB,BMF,BTK,FYB1,LY9,B2M,PDCD1,CD44,PIK3CG,PYCARD,P2RX7,FCGR2B,IL20RB,CSF1,LGALS9B,PTPRC	56
Cellular Movement	chemotaxis	Chemotaxis of myeloid cells	6.44e-16	Increased	2.312		2.351	ADORA2A,HCK,PLAU,PENK,SLAMF8,CSF3R,FGR,ITGB2,CCL3L3,RAC2,C3AR1,CAPG,INPP5D,CD37,CD4,ITGB3,TREML2,PTPN6,CCL4,CTSE,TRPV2,TAC1,LSP1,LILRB3,MYO1F,SERPINA3,TRPC6,ITGA9,VAV1,FCGR2A,DEK,PIK3CG,PRNP,NCKAP1L,SCG2,CSF1,DOCK2,IL4R	38
Cellular Movement, Hematological System Development and Function, Immune Cell Trafficking	cell movement	Cell movement of mononuclear leukocytes	6.66e-16	Increased	2.897		2.928	SH2D3C,ADORA2A,Ccl6,PLAU,CD48,CD22,ITGB2,LCP2,Abcb1b,CXCL16,CD4,TGFBR1,LAG3,FERMT3,CTSS,TNFRSF1B,SERPINA3,TGFBR2,PRNP,DOCK2,HCLS1,HCK,PENK,CCL3L3,PIK3R1,RAC2,LCP1,MYO1G,INPP5D,APBB1IP,ITGB3,CCL4,FOXO1,BCL11B,BTK,MSN,ITGAX,FYB1,CNR2,MYH6,PDCD1,ITGA9,CD44,IRF5,GPR183,DEK,PIK3CG,PYCARD,P2RX7	49
Cancer, Organismal Injury and Abnormalities	neoplasia	Neoplasia of epithelial tissue	7.22e-16		-0.375		-0.38	SLC4A11,AUTS2,SEZ6,HEXB,CLCNKB,CD22,DACH1,LILRB4,DPF1,SNX25,IL1RL2,BCR,LAG3,MYOC,MARCH4,BEAN1,MYH7,Tcf7,LILRB3,SERPINA3,SLC1A2,HLA-DOB,NECAB2,ISLR2,GREM1,LYZ,DOCK10,PNPLA7,SCG2,FST,ASPG,DOC2A,SLAMF8,RASAL3,RAB3IL1,RFX3,FKBP5,PDE7B,PTPN5,HK2,TMEM176A,WDFY4,GUCY2D,IDO1,MXD3,IRF5,RASD2,NCKAP1L,SLC35D3,NLRP1,SH3RF2,TFR2,PPP4R4,CCDC27,CD300LF,IL20RA,BMP2,NCF2,IRF8,ITGBL1,SERTAD4,CDC42EP3,PPP1R1B,DUSP1…	423
Hematological System Development and Function, Tissue Morphology	quantity	Quantity of myeloid cells	8.11e-16		-0.672		-0.671	ADORA2A,PLAU,CSF3R,CD22,ITGB2,SCARB1,C3AR1,C1QA,LILRB4,IRF8,C4A/C4B,BCL2A1,TYROBP,BCR,FES,CTSS,LAIR1,LILRB3,TNFRSF1B,FCGR2A,HAVCR2,GREM1,TGFBR2,IL4R,CYBB,CLEC7A,SIGLEC8,HCK,CCL3L3,PIK3R1,RASAL3,RAC2,TREM2,CSF1R,PROS1,INPP5D,ITGB3,MAPT,PTPN6,CTSE,TGFA,LSP1,CSF2RB,B2M,CNR2,PDCD1,CEBPA,PIK3CG,P2RX7,FCGR2B,CSF1,LGALS9B	52
Cellular Function and Maintenance	engulfment	Engulfment of blood cells	8.16e-16	Increased	3.423		3.456	HCK,PLAU,FGR,TLR9,ITGB2,SCARB1,TREM2,RAC2,CSF1R,C3AR1,MYO1G,IRF8,CAPG,PROS1,INPP5D,TREML2,PTPN6,TRPV2,ORAI3,CD14,CSF2RB,BTK,CD44,VAV1,FCGR2A,P2RX7,FCGR2B,CH25H,PTPRC,AXL	30
Cellular Function and Maintenance	homeostasis	Homeostasis of leukocytes	8.52e-16	Increased	3.128		3.162	ITGB2,C3AR1,FZD5,LILRB4,LCP2,IRF8,GRM4,BCL2A1,TYROBP,IL1RL2,CD4,PRKCH,TGFBR1,LAG3,Tcf7,LILRB3,TNFRSF1B,PTGER4,VAV1,FCGR2A,TGFBR2,PRNP,DOCK10,Pmaip1,DOCK2,IL4R,PENK,IL6R,PIK3R1,INPP5D,PTPN6,FOXO1,TWIST1,PTGS1,HLA-DOA,BCL11B,LMO2,CSF2RB,BMF,BTK,LY9,B2M,CNR2,PDCD1,CEBPA,IRF5,GPR183,PIK3CG,P2RX7,LAT2,FCGR2B,DLL1,NCKAP1L,LGALS9B,PTPRC,AXL	56
Cellular Movement	chemotaxis	Chemotaxis	8.82e-16	Increased	3.392		3.437	ADORA2A,Ccl6,PLAU,CSF3R,FGR,ITGB2,C3AR1,C4A/C4B,CXCL16,CD4,BCR,TGFBR1,LILRB3,SERPINA3,TRPC6,VAV1,FCGR2A,GREM1,GDNF,PRNP,SCG2,DOCK2,IL4R,RXFP1,HCK,PENK,SLAMF8,IL6R,TLR9,CCL3L3,RAC2,LCP1,CAPG,INPP5D,CD37,ITGB3,TREML2,PTPN6,CCL4,CTSE,TRPV2,TAC1,LSP1,MYO1F,BDKRB2,CNR2,ITGA9,CD44,GPR183,DEK,PIK3CG,NCKAP1L,CSF1,AXL	54
Inflammatory Disease	chronic inflammatory disorder	Chronic inflammatory disorder	9.69e-16		-1.404		-1.408	IGFBP4,ADORA2A,Ccl6,TLR1,CSF3R,NCF1,TLE1,ITGB2,GABRD,C3AR1,NRSN2,C1QA,FZD5,NCF2,GRN,C4A/C4B,GUSB,KCND2,CD4,PADI2,CXCL16,CD180,CDC42EP3,CA4,FES,CTSD,TNFRSF1B,KCNA5,SLC1A2,HLA-DOB,ADRA2B,PTGER4,KCNA4,IP6K3,FCGR2A,HAVCR2,ALAS2,CACNA1H,LYZ,SYT6,TGFBR2,PRNP,IL4R,CFTR,CYBB,HCLS1,HCK,LY6E,IL6R,TLR9,CLSTN2,RFX3,LCP1,DRD1,CAPG,DRD2,FKBP5,PPTC7,PDE7B,ITGB3,PTPN6,BLNK,CCL4,PTPRN2,FOXO1,PTGS1,TGFA,TAC1,HLA-D…	88
Cellular Movement, Hematological System Development and Function, Immune Cell Trafficking, Inflammatory Response	chemotaxis	Chemotaxis of phagocytes	1.12e-15	Increased	2.619		2.658	ADORA2A,HCK,PLAU,PENK,SLAMF8,CSF3R,FGR,ITGB2,CCL3L3,RAC2,C3AR1,CAPG,INPP5D,CD37,CD4,ITGB3,TREML2,PTPN6,CCL4,CTSE,TRPV2,TAC1,LSP1,LILRB3,MYO1F,SERPINA3,TRPC6,ITGA9,VAV1,GPR183,FCGR2A,DEK,PIK3CG,PRNP,NCKAP1L,CSF1,DOCK2,IL4R	38
Cellular Function and Maintenance	homeostasis	Lymphocyte homeostasis	1.35e-15	Increased	2.975		3.008	ITGB2,C3AR1,FZD5,LILRB4,LCP2,IRF8,GRM4,BCL2A1,TYROBP,IL1RL2,CD4,PRKCH,TGFBR1,LAG3,Tcf7,LILRB3,TNFRSF1B,PTGER4,VAV1,FCGR2A,TGFBR2,PRNP,DOCK10,Pmaip1,DOCK2,IL4R,PENK,IL6R,PIK3R1,INPP5D,PTPN6,FOXO1,TWIST1,PTGS1,HLA-DOA,BCL11B,LMO2,BMF,BTK,LY9,B2M,CNR2,PDCD1,CEBPA,IRF5,GPR183,PIK3CG,P2RX7,LAT2,FCGR2B,DLL1,NCKAP1L,LGALS9B,PTPRC,AXL	55
Cancer, Organismal Injury and Abnormalities	epithelial cancer	Carcinoma	1.57e-15		-0.883		-0.888	SLC4A11,AUTS2,SEZ6,HEXB,CLCNKB,CD22,DACH1,LILRB4,DPF1,SNX25,IL1RL2,BCR,LAG3,MYOC,MARCH4,BEAN1,MYH7,LILRB3,SERPINA3,SLC1A2,HLA-DOB,NECAB2,ISLR2,GREM1,LYZ,DOCK10,PNPLA7,SCG2,FST,ASPG,DOC2A,SLAMF8,RASAL3,RAB3IL1,RFX3,FKBP5,PDE7B,PTPN5,HK2,TMEM176A,WDFY4,GUCY2D,IDO1,MXD3,IRF5,RASD2,NCKAP1L,SLC35D3,NLRP1,SH3RF2,TFR2,PPP4R4,CCDC27,CD300LF,IL20RA,BMP2,NCF2,IRF8,ITGBL1,SERTAD4,CDC42EP3,PPP1R1B,DUSP16,SLC…	421
Cellular Movement, Hematological System Development and Function, Immune Cell Trafficking	migration	Migration of mononuclear leukocytes	1.75e-15	Increased	2.68		2.71	SH2D3C,HCLS1,ADORA2A,Ccl6,PLAU,CD48,CD22,ITGB2,CCL3L3,RAC2,LCP1,MYO1G,LCP2,INPP5D,Abcb1b,CXCL16,APBB1IP,CD4,ITGB3,LAG3,FERMT3,CCL4,FOXO1,CTSS,TNFRSF1B,BCL11B,BTK,MSN,ITGAX,FYB1,MYH6,PDCD1,ITGA9,CD44,IRF5,GPR183,DEK,PIK3CG,PYCARD,P2RX7,TGFBR2,DOCK2	42
Cellular Movement, Immune Cell Trafficking	cell movement	Cell movement of lymphoid cells	1.77e-15	Increased	2.483		2.513	SH2D3C,HCLS1,ADORA2A,Ccl6,PLAU,CD48,CD22,ITGB2,CCL3L3,PIK3R1,RAC2,LCP1,MYO1G,LCP2,INPP5D,Abcb1b,CXCL16,APBB1IP,CD4,ITGB3,TGFBR1,LAG3,FERMT3,CCL4,FOXO1,TNFRSF1B,BCL11B,CSF2RB,BTK,MSN,FYB1,CNR2,MYH6,PDCD1,ITGA9,CD44,IRF5,GPR183,DEK,PIK3CG,PYCARD,P2RX7,TGFBR2,DOCK2	44
Cancer, Organismal Injury and Abnormalities	tumorigenesis	Tumorigenesis of tissue	2.06e-15		-1.127		-1.131	SLC4A11,AUTS2,SEZ6,HEXB,CLCNKB,CD22,DACH1,LILRB4,DPF1,SNX25,IL1RL2,BCR,LAG3,MYOC,MARCH4,BEAN1,MYH7,Tcf7,LILRB3,SERPINA3,SLC1A2,HLA-DOB,NECAB2,ISLR2,GREM1,LYZ,DOCK10,PNPLA7,SCG2,FST,ASPG,DOC2A,SLAMF8,RASAL3,RAB3IL1,RFX3,FKBP5,PDE7B,PTPN5,HK2,TMEM176A,WDFY4,GUCY2D,IDO1,MXD3,IRF5,RASD2,NCKAP1L,SLC35D3,NLRP1,SH3RF2,TFR2,PPP4R4,CCDC27,CD300LF,IL20RA,BMP2,NCF2,IRF8,ITGBL1,SERTAD4,CDC42EP3,PPP1R1B,DUSP1…	424
Hematological System Development and Function, Humoral Immune Response, Lymphoid Tissue Structure and Development, Tissue Morphology	quantity	Quantity of B lymphocytes	2.08e-15		1.758		1.778	SH2D3C,HCLS1,CD300LF,DLK1,TLR9,CD22,ITGB2,PIK3R1,RAC2,MYO1G,LILRB4,IRF8,INPP5D,CD84,BCL2A1,TYROBP,KLHL6,CD180,APBB1IP,PRKCH,PTPN6,FES,BLNK,FOXO1,LAIR1,LILRB3,TNFRSF1B,BTK,BMF,LY9,CNR2,PDCD1,VAV1,IRF5,GPR183,FCGR2A,TGFBR2,FCGR2B,PRNP,DLL1,CSF1,DOCK2,PTPRC	43
Cell Signaling, Molecular Transport, Vitamin and Mineral Metabolism	mobilization	Mobilization of Ca2+	2.18e-15		1.234		1.264	ADORA2A,CD48,TRHR,CD22,ITGB2,SCARB1,PIK3R1,RAC2,C3AR1,LILRB4,DRD1,LCP2,C4A/C4B,DRD2,INPP5D,CD84,CD180,CD4,PTPN6,CCL4,BLNK,PPP1R1B,TAC1,LAIR1,NTSR2,LILRB3,BTK,B2M,CNR2,CD44,VAV1,FCGR2A,PIK3CG,P2RX7,LAT2,FCGR2B,PRNP,NTS,PTPRC	39
Cancer, Organismal Injury and Abnormalities	non-melanoma solid tumor	Non-melanoma solid tumor	2.48e-15		0.547		0.541	SLC4A11,AUTS2,SEZ6,HEXB,CLCNKB,CD22,DACH1,LILRB4,DPF1,SNX25,IL1RL2,BCR,LAG3,MYOC,MARCH4,BEAN1,MYH7,Tcf7,LILRB3,SERPINA3,SLC1A2,HLA-DOB,NECAB2,ISLR2,GREM1,LYZ,DOCK10,PNPLA7,SCG2,FST,ASPG,DOC2A,SLAMF8,RASAL3,RAB3IL1,RFX3,FKBP5,PDE7B,PTPN5,HK2,TMEM176A,WDFY4,GUCY2D,IDO1,MXD3,IRF5,RASD2,NCKAP1L,SLC35D3,NLRP1,SH3RF2,TFR2,PPP4R4,CCDC27,CD300LF,IL20RA,BMP2,NCF2,IRF8,ITGBL1,SERTAD4,CDC42EP3,PPP1R1B,DUSP1…	426
Endocrine System Disorders, Gastrointestinal Disease, Metabolic Disease, Organismal Injury and Abnormalities	diabetes mellitus	Diabetes mellitus	2.61e-15		0.52		0.521	MYO3B,KCNJ2,Ccl6,NCF1,SCARB1,ITGB2,CD22,GABRD,BMP2,Trim30a/Trim30d,C3AR1,Naip1 (includes others),NCF2,PBX3,LILRB4,C4A/C4B,CAPN3,CD84,TYROBP,RETN,CD4,WFS1,CXCL16,CD180,CDC42EP3,CA4,KIRREL3,MPEG1,CTSS,TNFRSF1B,LILRB3,KCNA5,SERPINA3,HLA-DOB,ADRA2B,PTGER4,KCNA4,FCGR2A,HAVCR2,LYZ,TGFBR2,COL16A1,IFIH1,SSTR5,CYBB,HCLS1,COL6A1,CCL3L3,PIK3R1,RAC2,LCP1,DRD1,CAPG,DRD2,PDE7B,ITGB3,PTPN6,P2RY1,CCL4,HK2,FOXO1,…	86
Cellular Movement	homing	Homing of cells	2.86e-15	Increased	3.623		3.669	ADORA2A,Ccl6,PLAU,CSF3R,FGR,ITGB2,C3AR1,C4A/C4B,CD4,CXCL16,BCR,TGFBR1,LILRB3,SERPINA3,TRPC6,VAV1,FCGR2A,GREM1,GDNF,PRNP,SCG2,DOCK2,IL4R,RXFP1,HCK,PENK,SLAMF8,IL6R,TLR9,CCL3L3,RAC2,LCP1,CAPG,INPP5D,CD37,ITGB3,PTPN6,TREML2,CCL4,CTSE,TRPV2,TAC1,LSP1,MYO1F,FYB1,BDKRB2,CNR2,ITGA9,CD44,GPR183,DEK,PIK3CG,NCKAP1L,CSF1,AXL	55
Behavior	cognition	Cognition	3.07e-15		-1.052		-1.029	CAMK2B,SEZ6,KCNJ2,ADORA2A,PLAU,FAM107A,NCF1,C1QA,GRN,GUSB,GRM4,WFS1,NEUROD2,PPP1R1B,TNFRSF1B,Nrg1,IP6K3,TGFBR2,PRNP,RGS14,MEIS2,CALB1,DOC2A,CYBB,KCNAB1,HTR1B,TBR1,AP1S2,CCL3L3,BMPR1B,DRD1,DRD2,PCP4,MAPT,PTPRN2,MAN2B1,PTGS1,TAC1,ADCY5,CAPN1,PDE1B,FBXO2,SLC1A4,CEBPA,GPR37L1,UNC13C,NTS,GPR88,RARB,HTR4	50
Cellular Movement, Hematological System Development and Function, Immune Cell Trafficking, Inflammatory Response	chemotaxis	Chemotaxis of neutrophils	3.4e-15	Increased	2.294		2.328	ADORA2A,HCK,PENK,CSF3R,FGR,ITGB2,CCL3L3,RAC2,C3AR1,CAPG,INPP5D,CD37,TREML2,PTPN6,TAC1,LSP1,LILRB3,MYO1F,TRPC6,ITGA9,VAV1,FCGR2A,DEK,PIK3CG,NCKAP1L,CSF1,DOCK2	27
Neurological Disease	movement disorder	Movement Disorders	3.63e-15		-1.09		-1.122	CAMK2B,SEZ6,ADORA2A,HEXB,CHRNE,FAM107A,CD48,GNG7,RXRG,GABRD,MAN1A1,RASGRP2,C4A/C4B,CAPN3,RGS2,ACTN2,BCR,CA4,GPR6,CTSD,PPP1R1B,BEAN1,CTSS,Ptprv,MYH7,NTSR2,KCNA5,Nrg1,SERPINA3,PPP1R2,SLC1A2,ADRA2B,IP6K3,ALAS2,CACNA1H,Klf16,GDNF,PRNP,GNB5,RGS14,SCG2,MEIS2,SCN4B,CALB1,CFTR,KCNAB1,SLC32A1,HTR1B,LY6E,TBR1,PENK,DBP,SPOCK3,AP1S2,B3GNT2,FAM117A,PDE10A,CSF1R,FGFRL1,DRD1,DRD2,SERPINF2,PTPN5,RGS9,MAPT,CCL4,P…	86
Cellular Development, Cellular Growth and Proliferation, Embryonic Development, Hematological System Development and Function, Hematopoiesis, Lymphoid Tissue Structure and Development, Organ Development, Organismal Development, Tissue Development	lymphopoiesis	Lymphopoiesis	3.76e-15	Increased	3.352		3.385	CSF3R,ITGB2,C3AR1,FZD5,LILRB4,LCP2,IRF8,GRM4,BCL2A1,TYROBP,IL1RL2,CD4,PRKCH,TGFBR1,Tcf7,CD14,TNFRSF1B,PTGER4,VAV1,FCGR2A,TGFBR2,PRNP,DOCK2,IL4R,PENK,IL6R,TLR9,PIK3R1,LCP1,INPP5D,KLHL6,PTPN6,BLNK,FOXO1,TWIST1,PTGS1,LSP1,HLA-DOA,BCL11B,LMO2,MSN,BTK,LY9,B2M,CNR2,PDCD1,CEBPA,CD44,MXD3,IRF5,GPR183,PIK3CG,P2RX7,LAT2,FCGR2B,DLL1,NCKAP1L,LGALS9B,PTPRC,AXL	60
Metabolic Disease	glucose metabolism disorder	Glucose metabolism disorder	3.98e-15		-0.637		-0.656	MYO3B,KCNJ2,NCF1,ITGB2,CD22,GABRD,Trim30a/Trim30d,C3AR1,C1QA,LILRB4,CAPN3,CD84,TYROBP,WFS1,CD180,CA4,TNFRSF1B,LILRB3,KCNA5,SERPINA3,HLA-DOB,PTGER4,LYZ,COL16A1,DLK1,TLR9,CCL3L3,FGF23,RFX3,LCP1,PDE7B,P2RY1,HK2,FOXO1,PTGS1,ITGB5,HLA-DOA,ADCY5,PDE1B,PLD4,B2M,CEBPA,CLEC12A,Glycam1,GFAP,PYCARD,P2RX7,LY86,HTR4,Ccl6,SCARB1,BMP2,Naip1 (includes others),NCF2,PBX3,C4A/C4B,RETN,CD4,CXCL16,CDC42EP3,DGAT2,KIRR…	97
Cellular Movement, Hematological System Development and Function, Immune Cell Trafficking	migration	Lymphocyte migration	4.22e-15	Increased	2.565		2.596	SH2D3C,HCLS1,ADORA2A,Ccl6,PLAU,CD48,CD22,ITGB2,CCL3L3,RAC2,LCP1,MYO1G,LCP2,INPP5D,Abcb1b,CXCL16,APBB1IP,CD4,ITGB3,LAG3,FERMT3,CCL4,FOXO1,TNFRSF1B,BCL11B,BTK,MSN,FYB1,MYH6,ITGA9,PDCD1,CD44,IRF5,GPR183,DEK,PIK3CG,P2RX7,PYCARD,TGFBR2,DOCK2	40
Organismal Survival	organismal death	Organismal death	4.97e-15		-1.845		-1.948	KCNJ2,DLX5,HEXB,NCF1,ITGB2,CD22,GABRD,DACH1,C3AR1,C1QA,LCP2,GRN,BCL2A1,TGFBR1,BCR,CA4,FERMT3,FES,MYH7,Tcf7,TNFRSF1B,Nrg1,SLC1A2,PTGER4,VAV1,ALAS2,GREM1,GDNF,LYZ,GNB5,RGS14,IL4R,FST,TBR1,LY6E,PENK,DLK1,IL6R,TLR9,CCL3L3,FGF23,RFX3,LCP1,FGFRL1,SERPINF2,HK2,Pou3f1,FOXO1,PTGS1,TAC1,BCL11B,LMO2,WNT7B,CAPN1,BMF,BDKRB2,B2M,NEXN,SLC14A1,CEBPA,IDO1,IRF5,GFAP,PYCARD,LAMC2,IPPK,CSF1,UNC93B1,AXL,TFCP2L1,RARB,…	147
Behavior	behavior	Behavior	5.35e-15		-0.091		-0.073	CAMK2B,SEZ6,KCNJ2,ADORA2A,HEXB,PLAU,GNG7,NCF1,RXRG,GABRD,DACH1,C1QA,GRN,GUSB,GRM4,TYROBP,RGS2,WFS1,BCR,NEUROD2,PPP1R1B,DGAT2,CTSS,NTSR2,TNFRSF1B,Nrg1,SLC1A2,ADRA2B,IP6K3,CACNA1H,GDNF,TGFBR2,PRNP,RGS14,MEIS2,SCN4B,CALB1,DOC2A,CYBB,KCNAB1,SLC32A1,ANXA7,HTR1B,PENK,TBR1,PER2,TRHR,AP1S2,CCL3L3,PDE10A,BMPR1B,DRD1,DRD2,PER3,PCP4,PTPN5,MAPT,RGS9,P2RY1,PTPRN2,MAN2B1,PTGS1,TAC1,ADCY5,BCL11B,CAPN1,PDE1B,FBX…	82
Hematological System Development and Function, Inflammatory Response, Tissue Morphology	quantity	Quantity of phagocytes	5.59e-15		0.012		0.015	ADORA2A,HCK,PLAU,CSF3R,ITGB2,SCARB1,CCL3L3,PIK3R1,RAC2,TREM2,C3AR1,CSF1R,C1QA,LILRB4,IRF8,C4A/C4B,INPP5D,BCL2A1,TYROBP,ITGB3,BCR,TGFBR1,PTPN6,FES,CTSS,TGFA,LAIR1,LSP1,TNFRSF1B,B2M,CNR2,IDO1,CEBPA,GPR183,FCGR2A,HAVCR2,GREM1,PIK3CG,P2RX7,TGFBR2,FCGR2B,Ccl9,CSF1,IL4R,LGALS9B,CYBB,CLEC7A	47
Organismal Survival	morbidity or mortality	Morbidity or mortality	6.75e-15		-1.692		-1.793	KCNJ2,DLX5,HEXB,NCF1,ITGB2,CD22,GABRD,DACH1,C3AR1,C1QA,LCP2,GRN,BCL2A1,TGFBR1,BCR,CA4,FERMT3,FES,MYH7,Tcf7,TNFRSF1B,Nrg1,SLC1A2,PTGER4,VAV1,ALAS2,GREM1,GDNF,LYZ,GNB5,RGS14,IL4R,FST,TBR1,LY6E,PENK,DLK1,IL6R,TLR9,CCL3L3,FGF23,RFX3,LCP1,FGFRL1,SERPINF2,HK2,Pou3f1,FOXO1,PTGS1,TAC1,BCL11B,LMO2,WNT7B,CAPN1,BMF,BDKRB2,B2M,NEXN,SLC14A1,CEBPA,IDO1,CLEC12A,IRF5,GFAP,PYCARD,LAMC2,IPPK,CSF1,UNC93B1,AXL,TFCP2…	148
Cellular Movement, Hematological System Development and Function, Immune Cell Trafficking	cell movement	Cell movement of lymphocytes	6.84e-15	Increased	2.684		2.714	SH2D3C,HCLS1,ADORA2A,Ccl6,PLAU,CD48,CD22,ITGB2,CCL3L3,PIK3R1,RAC2,LCP1,MYO1G,LCP2,INPP5D,Abcb1b,CXCL16,APBB1IP,CD4,ITGB3,TGFBR1,LAG3,FERMT3,CCL4,FOXO1,TNFRSF1B,BCL11B,BTK,MSN,FYB1,CNR2,MYH6,PDCD1,ITGA9,CD44,IRF5,GPR183,DEK,PIK3CG,PYCARD,P2RX7,TGFBR2,DOCK2	43
Cell-To-Cell Signaling and Interaction, Hematological System Development and Function, Immune Cell Trafficking, Inflammatory Response	binding	Binding of neutrophils	8.29e-15		1.424		1.444	ADORA2A,HCK,LSP1,PLAU,LILRB3,CSF3R,FGR,ITGB2,CNR2,VAV1,CD44,RASGRP2,FCGR2A,PIK3CG,TGFBR2,INPP5D,CD37,TGFBR1,PTPN6,FERMT3,CYBB	21
Cellular Compromise, Inflammatory Response	degranulation	Degranulation of cells	9.11e-15		1.54		1.557	HCK,FGR,ITGB2,CCL3L3,RAC2,C3AR1,LILRB4,LCP2,C4A/C4B,INPP5D,CD84,TREML2,FES,Milr1,TAC1,PLEK,LAIR1,LILRB3,CAPN1,ANXA3,BTK,MYO1F,VAV1,HAVCR2,FCGR2A,PIK3CG,LAT2,FCGR2B,LGALS9B,IL4R,PTPRC	31
Cellular Function and Maintenance	engulfment	Engulfment of leukocytes	1.04e-14	Increased	3.148		3.18	HCK,PLAU,FGR,TLR9,ITGB2,SCARB1,TREM2,CSF1R,C3AR1,MYO1G,PROS1,CAPG,INPP5D,TREML2,PTPN6,TRPV2,ORAI3,CD14,CSF2RB,BTK,CD44,VAV1,FCGR2A,P2RX7,FCGR2B,PTPRC,CH25H,AXL	28
Cell Death and Survival	apoptosis	Apoptosis	1.17e-14		1.423		1.401	IGFBP4,HEXB,TLR1,NCF1,FGR,ITGB2,CD22,C3AR1,C1QA,GRN,CAPN3,DPF1,GRM4,BCL2A1,KCND2,TYROBP,GPAT2,WFS1,TGFBR1,BCR,LAG3,CA4,FES,MYOC,LAIR1,Tcf7,TNFRSF1B,KCNA5,Nrg1,SERPINA3,PTGER4,VAV1,GREM1,GDNF,IL4R,FST,RHOBTB2,IL6R,TLR9,CCL3L3,FGFRL1,FKBP5,HK2,FOXO1,PTGS1,NUMBL,TAC1,LSP1,ADCY5,BCL11B,LMO2,CAPN1,BMF,GUCY2D,PDE1B,BDKRB2,B2M,CEBPA,IDO1,IRF5,DEK,PYCARD,P2RX7,NAIP,IPPK,LY86,NCKAP1L,CSF1,NLRP1,TFR2,AXL,R…	150
Protein Synthesis	production	Production of protein	1.46e-14		-0.513		-0.507	HEXB,TLR1,DLK1,TLR9,CD22,ITGB2,C3AR1,C1QA,LILRB4,IRF8,C4A/C4B,CD84,TYROBP,CD37,CD180,ITGB3,PTPN6,BLNK,CTSE,CTSS,LAIR1,HLA-DOA,TNFRSF1B,CSF2RB,BTK,BMF,B2M,PDCD1,VAV1,PYCARD,TGFBR2,LAT2,FCGR2B,LY86,IL4R,UNC93B1,CH25H,AXL,TBC1D10C	39
Cardiovascular Disease, Organismal Injury and Abnormalities	infarction	Infarction	1.73e-14		1.4		1.399	KCNJ2,ADORA2A,CSF3R,IL6R,ITGB2,SCARB1,CCL3L3,TREM2,PDE10A,CSF1R,NCF2,C1QA,DRD1,GRN,PROS1,C4A/C4B,DRD2,SERPINF2,ITGB3,MAPT,PRKCH,P2RY1,PTGS1,TNFRSF1B,KCNA5,CD14,ADRA2B,PTGER4,CNR2,CD44,KCNA4,FCGR2A,OSMR,P2RX7,GDNF,FCGR2B,PRNP,GPX3,Pmaip1,CSF1,CYBB	41
Cell Death and Survival	necrosis	Necrosis	1.8e-14	Increased	2.379		2.364	CAMK2B,IGFBP4,TLR1,NCF1,CLSPN,FGR,ITGB2,CD22,GABRD,C3AR1,C1QA,GRN,CAPN3,GRM4,BCL2A1,KCND2,TYROBP,GPAT2,WFS1,TGFBR1,BCR,LAG3,CA4,FES,MYOC,LAIR1,YWHAG,Tcf7,TNFRSF1B,LILRB3,KCNA5,Nrg1,SERPINA3,SLC1A2,PTGER4,VAV1,GDNF,LYZ,FST,RHOBTB2,IL6R,TLR9,CCL3L3,FKBP5,PDE7B,PTPN5,HK2,FOXO1,PTGS1,NUMBL,TAC1,LSP1,ADCY5,BCL11B,LMO2,CAPN1,BMF,PDE1B,LY9,B2M,CEBPA,IDO1,MXD3,IRF5,GFAP,DEK,PYCARD,P2RX7,NAIP,RASD2,IPPK,C…	152
Cell-To-Cell Signaling and Interaction	response	Response of lymphatic system cells	2.24e-14		0.974		0.991	CD48,NCF1,TLR9,CD22,PIK3R1,C3AR1,LCP2,IRF8,CD180,CD4,TREML2,PTPN6,FOXO1,CTSS,TNFRSF1B,CSF2RB,PDCD1,CD44,VAV1,FCGR2A,PYCARD,P2RX7,TGFBR2,Pmaip1,PTPRC,CH25H,AXL	27
Cellular Function and Maintenance	internalization	Internalization of cells	2.39e-14	Increased	2.878		2.911	HCK,PLAU,CSF3R,FGR,TLR9,ITGB2,SCARB1,TREM2,RAC2,CSF1R,C3AR1,FZD5,MYO1G,IRF8,CAPG,PROS1,INPP5D,PTPN6,TRPV2,CD14,CSF2RB,BTK,PTGER4,CD44,VAV1,FCGR2A,P2RX7,FCGR2B,CH25H,PTPRC,AXL	31
Endocrine System Disorders, Gastrointestinal Disease, Immunological Disease, Metabolic Disease, Organismal Injury and Abnormalities	insulin-dependent diabetes mellitus	Insulin-dependent diabetes mellitus	2.45e-14		0.946		0.95	HCLS1,Ccl6,NCF1,CD22,ITGB2,CCL3L3,Trim30a/Trim30d,C3AR1,Naip1 (includes others),LCP1,LILRB4,CAPG,CD84,TYROBP,RETN,CXCL16,CD180,CD4,CDC42EP3,CCL4,MPEG1,CTSS,PLEK,PRSS16,HLA-DOA,LILRB3,TNFRSF1B,MYO1F,ITGAX,HLA-DOB,PLD4,B2M,PDCD1,CLEC12A,FCGR2A,HAVCR2,Glycam1,P2RX7,LYZ,TGFBR2,FCGR2B,LY86,IFIH1,Ccl9,PTPRC,FGF14,CYBB	47
Cellular Function and Maintenance, Hematological System Development and Function	function	Function of myeloid cells	2.48e-14					SIGLEC8,HCK,PLAU,TLR1,SLAMF8,FGR,TLR9,C3AR1,LCP1,GRN,CAPG,ITGB3,FES,CD14,CSF2RB,PTGER4,CNR2,PDCD1,FCGR2A,PYCARD,P2RX7,FCGR2B,NLRP1,IL4R,CYBB,AXL,P2RY6,CLEC7A	28
Cellular Function and Maintenance	function	Function of phagocytes	2.56e-14					HCK,CD300LF,PLAU,TLR1,SLAMF8,FGR,TLR9,CSF1R,LCP1,LILRB4,GRN,CAPG,TYROBP,ITGB3,FES,CD14,CSF2RB,PTGER4,CNR2,PDCD1,IDO1,FCGR2A,PYCARD,P2RX7,LAT2,FCGR2B,IFIH1,NLRP1,IL4R,CYBB,AXL,P2RY6,CLEC7A	33
Cell-mediated Immune Response, Cellular Function and Maintenance, Hematological System Development and Function	homeostasis	T cell homeostasis	2.72e-14	Increased	2.913		2.944	ITGB2,C3AR1,FZD5,LILRB4,LCP2,IRF8,GRM4,BCL2A1,TYROBP,IL1RL2,CD4,TGFBR1,PRKCH,LAG3,Tcf7,TNFRSF1B,PTGER4,VAV1,FCGR2A,TGFBR2,PRNP,Pmaip1,DOCK2,IL4R,PENK,IL6R,PIK3R1,PTPN6,FOXO1,TWIST1,PTGS1,HLA-DOA,BCL11B,LMO2,BTK,BMF,LY9,B2M,CNR2,PDCD1,CEBPA,IRF5,GPR183,PIK3CG,P2RX7,LAT2,FCGR2B,DLL1,NCKAP1L,LGALS9B,PTPRC	51
Cancer, Organismal Injury and Abnormalities	nonhematologic malignant neoplasm	Nonhematologic malignant neoplasm	2.9e-14		1.091		1.089	SLC4A11,AUTS2,SEZ6,HEXB,CLCNKB,CD22,DACH1,LILRB4,DPF1,SNX25,IL1RL2,BCR,LAG3,MYOC,MARCH4,BEAN1,MYH7,Tcf7,LILRB3,SERPINA3,SLC1A2,HLA-DOB,NECAB2,ISLR2,GREM1,LYZ,DOCK10,PNPLA7,SCG2,FST,ASPG,DOC2A,SLAMF8,RASAL3,RAB3IL1,RFX3,FKBP5,PDE7B,PTPN5,HK2,TMEM176A,WDFY4,GUCY2D,IDO1,MXD3,IRF5,RASD2,NCKAP1L,SLC35D3,NLRP1,SH3RF2,TFR2,PPP4R4,CCDC27,CD300LF,IL20RA,BMP2,NCF2,IRF8,ITGBL1,SERTAD4,CDC42EP3,PPP1R1B,DUSP1…	438
Behavior	learning	Learning	2.96e-14		-1.4		-1.377	CAMK2B,SEZ6,HTR1B,ADORA2A,PLAU,TBR1,NCF1,AP1S2,CCL3L3,BMPR1B,C1QA,DRD1,GRN,DRD2,GUSB,GRM4,PCP4,WFS1,MAPT,NEUROD2,PPP1R1B,PTPRN2,MAN2B1,PTGS1,TAC1,TNFRSF1B,ADCY5,CAPN1,PDE1B,Nrg1,FBXO2,CEBPA,GPR37L1,IP6K3,TGFBR2,UNC13C,PRNP,NTS,RGS14,GPR88,MEIS2,CALB1,DOC2A,CYBB,RARB,KCNAB1	46
Cellular Movement, Hematological System Development and Function, Immune Cell Trafficking, Inflammatory Response	chemotaxis	Chemotaxis of granulocytes	3.16e-14		1.93		1.964	ADORA2A,HCK,PENK,CSF3R,FGR,ITGB2,CCL3L3,RAC2,C3AR1,CAPG,INPP5D,CD37,TREML2,PTPN6,TAC1,LSP1,LILRB3,MYO1F,TRPC6,ITGA9,VAV1,FCGR2A,DEK,PIK3CG,NCKAP1L,SCG2,CSF1,DOCK2	28
Connective Tissue Disorders, Immunological Disease, Inflammatory Disease, Inflammatory Response, Organismal Injury and Abnormalities, Skeletal and Muscular Disorders	rheumatoid arthritis	Rheumatoid arthritis	3.48e-14					IGFBP4,ADORA2A,Ccl6,TLR1,CSF3R,ITGB2,GABRD,C3AR1,NRSN2,C1QA,FZD5,GRN,C4A/C4B,GUSB,CD4,PADI2,CXCL16,CD180,FES,TNFRSF1B,SLC1A2,HLA-DOB,ADRA2B,PTGER4,IP6K3,FCGR2A,HAVCR2,ALAS2,CACNA1H,LYZ,SYT6,PRNP,IL4R,HCLS1,HCK,LY6E,IL6R,TLR9,CLSTN2,RFX3,LCP1,DRD2,FKBP5,PPTC7,CCL4,BLNK,PTPRN2,FOXO1,PTGS1,TGFA,TAC1,HLA-DOA,WNT7B,CSF2RB,B2M,PDCD1,CD44,IRF5,GFAP,DEK,PIK3CG,PTH1R,FCGR2B,Ccl9,CSF1,PTPRC	66
Cancer, Organismal Injury and Abnormalities	adenocarcinoma	Adenocarcinoma	4.28e-14	Decreased	-2.186		-2.193	SLC4A11,AUTS2,SEZ6,HEXB,CLCNKB,CD22,LILRB4,DPF1,SNX25,IL1RL2,BCR,LAG3,MYOC,MARCH4,BEAN1,MYH7,LILRB3,SLC1A2,HLA-DOB,NECAB2,ISLR2,GREM1,LYZ,DOCK10,PNPLA7,SCG2,FST,ASPG,DOC2A,RASAL3,RAB3IL1,RFX3,FKBP5,PDE7B,PTPN5,HK2,TMEM176A,WDFY4,GUCY2D,IDO1,MXD3,IRF5,RASD2,NCKAP1L,SLC35D3,NLRP1,SH3RF2,TFR2,PPP4R4,CCDC27,CD300LF,IL20RA,BMP2,NCF2,IRF8,ITGBL1,CDC42EP3,PPP1R1B,DUSP16,SLC29A3,DGAT2,ADRA2B,TRPC6,IP6K3,…	387
Cellular Function and Maintenance	function	Function of antigen presenting cells	4.46e-14					HCK,PLAU,TLR1,SLAMF8,FGR,TLR9,CSF1R,LCP1,GRN,CAPG,TYROBP,ITGB3,FES,CTSS,CD14,CSF2RB,PTGER4,CNR2,PDCD1,IDO1,FCGR2A,PYCARD,P2RX7,FCGR2B,IFIH1,NLRP1,IL4R,CYBB,AXL,P2RY6,CLEC7A	31
Cancer, Organismal Injury and Abnormalities	abdominal cancer	Abdominal cancer	4.58e-14		-0.921		-0.925	SLC4A11,AUTS2,SEZ6,HEXB,CLCNKB,CD22,DACH1,LILRB4,DPF1,SNX25,IL1RL2,BCR,LAG3,MYOC,MARCH4,BEAN1,MYH7,LILRB3,SERPINA3,SLC1A2,HLA-DOB,NECAB2,ISLR2,GREM1,LYZ,DOCK10,PNPLA7,SCG2,FST,ASPG,DOC2A,RASAL3,RAB3IL1,RFX3,FKBP5,PDE7B,PTPN5,HK2,TMEM176A,WDFY4,GUCY2D,IDO1,MXD3,IRF5,RASD2,NCKAP1L,SLC35D3,NLRP1,SH3RF2,TFR2,PPP4R4,CCDC27,CD300LF,IL20RA,BMP2,NCF2,IRF8,ITGBL1,SERTAD4,CDC42EP3,PPP1R1B,DUSP16,SLC29A3,DG…	411
Cellular Development, Cellular Growth and Proliferation, Hematological System Development and Function, Humoral Immune Response, Lymphoid Tissue Structure and Development	proliferation	Proliferation of B lymphocytes	4.75e-14		1.697		1.711	SH2D3C,TLR9,CD22,PIK3R1,B3GNT2,LCP1,LILRB4,IRF8,INPP5D,BCL2A1,TYROBP,CD180,CD4,BCR,PTPN6,LAG3,BLNK,SHB,LILRB3,CD14,BTK,LY9,PDCD1,CD44,VAV1,GPR183,PIK3CG,FCGR2B,LY86,NCKAP1L,LGALS9B,IL4R,UNC93B1,PTPRC,AXL	35
Cell-To-Cell Signaling and Interaction, Cellular Movement, Hematological System Development and Function, Immune Cell Trafficking	recruitment	Recruitment of leukocytes	5.26e-14	Increased	3.833		3.862	HCK,Ccl6,IL6R,FGR,TLR9,ITGB2,CCL3L3,PIK3R1,C3AR1,RASGRP2,CSF1R,INPP5D,CD37,CD4,TREML2,FERMT3,CCL4,TWIST1,LSP1,TNFRSF1B,CD14,CSF2RB,CLEC5A,TRPC6,IDO1,CD44,VAV1,IRF5,FCGR2A,PIK3CG,PYCARD,LYZ,TGFBR2,FCGR2B,CSF1,CLEC7A	36
Humoral Immune Response, Protein Synthesis	production	Production of antibody	5.61e-14		-0.93		-0.928	HEXB,TLR1,DLK1,CD22,ITGB2,C3AR1,C1QA,LILRB4,IRF8,C4A/C4B,CD84,TYROBP,CD37,CD180,ITGB3,PTPN6,BLNK,CTSE,CTSS,LAIR1,HLA-DOA,TNFRSF1B,CSF2RB,BTK,BMF,B2M,PDCD1,VAV1,PYCARD,TGFBR2,LAT2,FCGR2B,LY86,IL4R,CH25H,AXL,TBC1D10C	37
Cell-To-Cell Signaling and Interaction	adhesion	Adhesion of myeloid cells	7.9e-14		1.973		1.996	ADORA2A,HCK,PLAU,LILRB3,CSF3R,BTK,ITGAX,FGR,ITGB2,RAC2,VAV1,CD44,RASGRP2,PIK3CG,TGFBR2,INPP5D,CD37,CSF1,ITGB3,TGFBR1,PTPN6,FERMT3,CYBB,FOXO1	24
Inflammatory Response	inflammation	Inflammation of body cavity	8.74e-14		-1.549		-1.575	ADORA2A,Ccl6,CD300LF,PLAU,CHRNE,TLR1,CD48,NCF1,CSF3R,ITGB2,GABRD,C3AR1,LILRB4,LCP2,C4A/C4B,TYROBP,CD4,CD180,CDC42EP3,CTSD,CTSS,CD14,TNFRSF1B,CLEC5A,ADRA2B,TRPC6,VAV1,FCGR2A,TGFBR2,Pmaip1,IL4R,CFTR,CYBB,CLEC7A,ANXA7,SIGLEC8,IL6R,TLR9,CCL3L3,PIK3R1,ADGRE1,TREM2,CSF1R,DRD1,CAPG,PROS1,DRD2,INPP5D,PDE7B,ITGB3,PTPN6,CCL4,PTGS1,TGFA,TAC1,CSF2RB,ANXA3,B2M,CNR2,PDCD1,MYH6,CEBPA,CD44,PIK3CG,PYCARD,FCGR2B,C…	70
Cellular Function and Maintenance	engulfment	Engulfment of phagocytes	1.03e-13	Increased	2.941		2.97	HCK,PLAU,FGR,TLR9,ITGB2,SCARB1,TREM2,CSF1R,C3AR1,PROS1,CAPG,INPP5D,TREML2,PTPN6,TRPV2,CD14,CSF2RB,BTK,CD44,VAV1,FCGR2A,P2RX7,FCGR2B,CH25H,PTPRC,AXL	26
Cell Death and Survival	cell death	Cell death	1.07e-13	Increased	2.223		2.203	CAMK2B,IGFBP4,HEXB,TLR1,NCF1,CLSPN,FGR,ITGB2,CD22,GABRD,C3AR1,C1QA,LCP2,GRN,CAPN3,DPF1,GRM4,BCL2A1,KCND2,TYROBP,GPAT2,WFS1,TGFBR1,BCR,LAG3,CA4,FERMT3,FES,MYOC,LAIR1,YWHAG,Tcf7,TNFRSF1B,LILRB3,KCNA5,Nrg1,SERPINA3,SLC1A2,PTGER4,VAV1,GREM1,GDNF,LYZ,IL4R,FST,RHOBTB2,IL6R,TLR9,CCL3L3,FGFRL1,FKBP5,PDE7B,PTPN5,HK2,FOXO1,PTGS1,NUMBL,TAC1,ITGB5,LSP1,ADCY5,BCL11B,LMO2,CAPN1,BMF,GUCY2D,PDE1B,FBXO2,LY9,BDKRB…	178
Cell-To-Cell Signaling and Interaction	response	Response of myeloid cells	1.21e-13	Increased	2.467		2.493	ADORA2A,HCK,PLAU,FGR,TLR9,ITGB2,SCARB1,TREM2,CSF1R,C3AR1,IRF8,CAPG,INPP5D,TYROBP,ITGB3,TRPV2,LILRB3,CD14,CSF2RB,BTK,CD44,VAV1,FCGR2A,PIK3CG,P2RX7,FCGR2B,PTPRC,CH25H,AXL	29
Cell-To-Cell Signaling and Interaction, Hematological System Development and Function, Immune Cell Trafficking, Inflammatory Response	activation	Activation of T lymphocytes	1.43e-13		0.439		0.456	ADORA2A,CD48,NCF1,IL6R,TLR9,ITGB2,C3AR1,CCDC88B,IRF8,CD4,TREML2,PTPN6,LAG3,SLC11A1,TNFRSF1B,BCL11B,CSF2RB,LAPTM5,PTGER4,B2M,PDCD1,VAV1,IRF5,HAVCR2,PIK3CG,PYCARD,TGFBR2,LAT2,DLL1,IL20RB,DOCK2,PTPRC,AXL,CLEC7A,TBC1D10C	35
Cell-To-Cell Signaling and Interaction, Cellular Function and Maintenance, Inflammatory Response	phagocytosis	Phagocytosis of blood cells	1.5e-13	Increased	3.097		3.126	HCK,PLAU,FGR,ITGB2,SCARB1,TREM2,RAC2,CSF1R,C3AR1,MYO1G,IRF8,CAPG,INPP5D,TREML2,TRPV2,CD14,CSF2RB,BTK,CD44,VAV1,FCGR2A,P2RX7,FCGR2B,CH25H,PTPRC,AXL	26
Cell-To-Cell Signaling and Interaction, Hematological System Development and Function	activation	Activation of myeloid cells	1.5e-13		1.668		1.685	HCK,CD300LF,CD48,TLR9,ITGB2,TREM2,CSF1R,LCP2,C4A/C4B,PROS1,CD84,TYROBP,MAPT,TREML2,PTPN6,SLC11A1,Milr1,TAC1,LILRB3,CD14,CNR2,CD44,VAV1,HAVCR2,FCGR2A,GDNF,FCGR2B,CSF1,LGALS9B,IL4R,CFTR,CYBB	32
Cell-To-Cell Signaling and Interaction, Cellular Movement, Hematological System Development and Function, Immune Cell Trafficking, Inflammatory Response	recruitment	Recruitment of phagocytes	1.62e-13	Increased	2.971		2.998	HCK,IL6R,FGR,ITGB2,CCL3L3,CSF1R,C3AR1,RASGRP2,INPP5D,CD37,CD4,TREML2,FERMT3,CCL4,TWIST1,LSP1,TNFRSF1B,CD14,CLEC5A,TRPC6,IDO1,CD44,VAV1,IRF5,FCGR2A,PIK3CG,PYCARD,LYZ,TGFBR2,FCGR2B,CSF1	31
Molecular Transport	quantity	Quantity of metal	1.76e-13		0.389		0.411	SLC4A11,PLAU,TRHR,CD22,CCL3L3,BMP2,PIK3R1,FGF23,C3AR1,LILRB4,DRD1,LCP2,DRD2,INPP5D,CYP27B1,RGS2,WFS1,MAPT,P2RY1,CCL4,BLNK,PPP1R1B,SHB,PMP22,TGFA,TAC1,BTK,B2M,BDKRB2,TRPC6,VAV1,MXD3,FCGR2A,PIK3CG,ALAS2,P2RX7,CACNA1H,LYZ,PTH1R,LAT2,PRNP,CSF1,TFR2,CALB1,PTPRC,CYBB	46
Immunological Disease	abnormal morphology	Abnormal morphology of immune system	1.82e-13					HEXB,HCK,CSF3R,FGR,CD22,ITGB2,CSF1R,LCP1,LILRB4,LCP2,IRF8,INPP5D,CD84,Abcb1b,CD4,TGFBR1,PRKCH,BLNK,CTSD,MAN2B1,PRSS16,LSP1,LILRB3,BCL11B,KCNA5,BMF,LY9,B2M,VAV1,CEBPA,FCGR2B,Pmaip1,CSF1,DOCK2,IL4R,PTPRC,CHST15	37
Cellular Compromise, Hypersensitivity Response, Inflammatory Response	degranulation	Degranulation of mast cells	1.85e-13		1.457		1.475	TAC1,HCK,CAPN1,BTK,FGR,CCL3L3,RAC2,VAV1,HAVCR2,FCGR2A,PIK3CG,LILRB4,LCP2,C4A/C4B,LAT2,INPP5D,FCGR2B,CD84,IL4R,LGALS9B,PTPRC,FES,Milr1	23
Connective Tissue Disorders, Organismal Injury and Abnormalities, Skeletal and Muscular Disorders	non-traumatic arthropathy	Non-traumatic arthropathy	1.92e-13		-0.832		-0.835	IGFBP4,ADORA2A,Ccl6,TLR1,CSF3R,ITGB2,GABRD,BMP2,C3AR1,NRSN2,C1QA,FZD5,GRN,C4A/C4B,GUSB,CD4,PADI2,CXCL16,CD180,FES,TNFRSF1B,SLC1A2,HLA-DOB,ADRA2B,PTGER4,IP6K3,FCGR2A,HAVCR2,ALAS2,CACNA1H,LYZ,SYT6,TGFBR2,PRNP,IL4R,SCN4B,HCLS1,HCK,LY6E,IL6R,TLR9,CLSTN2,RFX3,LCP1,DRD2,FKBP5,PPTC7,CCL4,BLNK,PTPRN2,FOXO1,PTGS1,TGFA,TAC1,HLA-DOA,WNT7B,CSF2RB,SLC1A4,B2M,PDCD1,CD44,IRF5,GFAP,DEK,PIK3CG,PTH1R,FCGR2B,Ccl9,C…	70
Hematological Disease	blood protein disorder	Blood protein disorder	1.99e-13		-1.342		-1.352	ADORA2A,Ccl6,TLR1,CSF3R,CD48,SCARB1,LCP2,C4A/C4B,CD180,MPEG1,LAPTM5,PPP1R2,PTGER4,VAV1,KCNA4,FCGR2A,OSMR,TGFBR2,HCLS1,LY6E,COL6A1,IL6R,TLR9,PIK3R1,CSF1R,LCP1,SLAMF9,PROS1,FAM46C,PDE7B,ITGB3,PTPN6,CCL4,BLNK,PTGS1,TBXAS1,CSF2RB,BTK,FYB1,B2M,NEXN,PDCD1,CD44,CEBPA,GFAP,DEK,FCGR2B,Ccl9,PTPRC	49
Cell Signaling, Molecular Transport, Vitamin and Mineral Metabolism	quantity	Quantity of Ca2+	2.07e-13		0.717		0.744	PLAU,TRHR,CD22,CCL3L3,PIK3R1,FGF23,C3AR1,LILRB4,DRD1,LCP2,DRD2,INPP5D,CYP27B1,RGS2,WFS1,MAPT,P2RY1,CCL4,BLNK,PPP1R1B,SHB,PMP22,TGFA,TAC1,BTK,TRPC6,BDKRB2,VAV1,MXD3,FCGR2A,PIK3CG,P2RX7,CACNA1H,LYZ,PTH1R,LAT2,PRNP,CSF1,CALB1,PTPRC	40
Cellular Movement	cellular infiltration	Cellular infiltration by blood cells	2.21e-13	Increased	2.388		2.398	ADORA2A,SIGLEC8,HCK,CD300LF,PLAU,CD48,NCF1,IL6R,ITGB2,STC1,CCL3L3,PIK3R1,RAC2,C3AR1,C4A/C4B,INPP5D,CXCL16,TGFBR1,PTPN6,LAG3,CCL4,TNFRSF1B,BCL11B,CLEC5A,CNR2,MYH6,PDCD1,IDO1,CD44,VAV1,CEBPA,IRF5,GFAP,PIK3CG,P2RX7,TGFBR2,FCGR2B,CSF1,IL4R,CFTR,CYBB	41
Cell-To-Cell Signaling and Interaction, Inflammatory Response	immune response	Immune response of phagocytes	2.45e-13	Increased	2.461		2.485	HCK,PLAU,FGR,TLR9,ITGB2,SCARB1,TREM2,CSF1R,C3AR1,IRF8,CAPG,INPP5D,TYROBP,ITGB3,TRPV2,LILRB3,CD14,CSF2RB,BTK,CD44,VAV1,FCGR2A,PIK3CG,P2RX7,FCGR2B,CH25H,PTPRC,AXL	28
Cell-To-Cell Signaling and Interaction, Hematological System Development and Function, Immune Cell Trafficking	binding	Binding of granulocytes	3.16e-13		1.421		1.443	ADORA2A,HCK,LSP1,PLAU,LILRB3,CSF3R,FGR,ITGB2,CNR2,VAV1,CD44,RASGRP2,FCGR2A,PIK3CG,TGFBR2,INPP5D,CD37,ITGB3,TGFBR1,PTPN6,FERMT3,CYBB	22
Cancer, Organismal Injury and Abnormalities	cancer	Cancer	3.27e-13		1.175		1.172	SLC4A11,AUTS2,SEZ6,HEXB,CLCNKB,CD22,DACH1,LILRB4,DPF1,SNX25,IL1RL2,BCR,LAG3,MYOC,MARCH4,BEAN1,MYH7,Tcf7,LILRB3,SERPINA3,SLC1A2,HLA-DOB,NECAB2,ISLR2,GREM1,LYZ,DOCK10,PNPLA7,SCG2,FST,ASPG,DOC2A,SLAMF8,RASAL3,RAB3IL1,RFX3,FKBP5,PDE7B,PTPN5,HK2,TMEM176A,WDFY4,GUCY2D,IDO1,MXD3,IRF5,RASD2,NCKAP1L,SLC35D3,NLRP1,SH3RF2,TFR2,PPP4R4,CCDC27,CD300LF,IL20RA,BMP2,NCF2,IRF8,ITGBL1,SERTAD4,CDC42EP3,PPP1R1B,DUSP1…	440
Cellular Movement	infiltration	Infiltration by leukocytes	3.29e-13	Increased	2.8		2.809	ADORA2A,SIGLEC8,HCK,CD300LF,PLAU,CD48,NCF1,IL6R,ITGB2,STC1,CCL3L3,PIK3R1,RAC2,C3AR1,C4A/C4B,CXCL16,ITGB3,TGFBR1,PTPN6,LAG3,CCL4,TNFRSF1B,BCL11B,CLEC5A,CNR2,MYH6,PDCD1,IDO1,CD44,VAV1,CEBPA,IRF5,GFAP,PIK3CG,P2RX7,TGFBR2,FCGR2B,CSF1,IL4R,CFTR,CYBB	41
Cell-To-Cell Signaling and Interaction, Hematological System Development and Function, Immune Cell Trafficking, Inflammatory Response	adhesion	Adhesion of phagocytes	3.68e-13		1.713		1.733	ADORA2A,HCK,PLAU,LILRB3,CSF3R,BTK,ITGAX,ITGB2,RAC2,VAV1,CD44,RASGRP2,PIK3CG,TGFBR2,INPP5D,CD37,CSF1,TGFBR1,PTPN6,FERMT3,CYBB,FOXO1	22
Cell-To-Cell Signaling and Interaction, Hematological System Development and Function, Immune Cell Trafficking, Inflammatory Response	activation	Activation of antigen presenting cells	3.77e-13		1.297		1.312	HCK,CD48,TLR9,TREM2,CSF1R,PROS1,CD84,TYROBP,CD37,MAPT,PTPN6,SLC11A1,CTSS,HLA-DOA,TNFRSF1B,CD14,BTK,CNR2,IDO1,CD44,HAVCR2,FCGR2A,PYCARD,GDNF,FCGR2B,CSF1,LGALS9B,IL4R,UNC93B1,CYBB,AXL	31
Molecular Transport	quantity	Quantity of metal ion	3.84e-13		0.669		0.697	SLC4A11,PLAU,TRHR,CD22,CCL3L3,PIK3R1,FGF23,C3AR1,LILRB4,DRD1,LCP2,DRD2,INPP5D,CYP27B1,RGS2,WFS1,MAPT,P2RY1,CCL4,BLNK,PPP1R1B,SHB,PMP22,TGFA,TAC1,BTK,TRPC6,BDKRB2,VAV1,MXD3,FCGR2A,PIK3CG,P2RX7,CACNA1H,LYZ,PTH1R,LAT2,PRNP,CSF1,CALB1,PTPRC,CYBB	42
Cell-To-Cell Signaling and Interaction	response	Response of mononuclear leukocytes	3.93e-13		1.301		1.319	CD48,TLR9,CD22,PIK3R1,C3AR1,LCP2,CD180,CD4,BCR,TREML2,PTPN6,FOXO1,CTSS,LILRB3,TNFRSF1B,CD14,CSF2RB,PDCD1,VAV1,FCGR2A,PYCARD,P2RX7,TGFBR2,Pmaip1,PTPRC,CH25H,AXL	27
Hematological System Development and Function, Tissue Morphology	quantity	Quantity of antigen presenting cells	4.2e-13		1.229		1.238	ADORA2A,HCK,PLAU,ITGB2,SCARB1,TREM2,CSF1R,C3AR1,LILRB4,IRF8,C4A/C4B,INPP5D,BCL2A1,TYROBP,ITGB3,MAPT,TGFBR1,PTPN6,CTSS,LAIR1,LSP1,B2M,IDO1,CEBPA,HAVCR2,GPR183,GREM1,PIK3CG,TGFBR2,FCGR2B,Ccl9,CSF1,IL4R,CYBB	34
Cell-To-Cell Signaling and Interaction, Cellular Movement	recruitment	Recruitment of myeloid cells	4.43e-13	Increased	3.135		3.16	HCK,IL6R,FGR,ITGB2,CCL3L3,PIK3R1,CSF1R,C3AR1,RASGRP2,INPP5D,CD37,CD4,TREML2,FERMT3,CCL4,TWIST1,LSP1,TNFRSF1B,CD14,CSF2RB,CLEC5A,TRPC6,IDO1,CD44,VAV1,FCGR2A,PIK3CG,PYCARD,LYZ,TGFBR2,FCGR2B,CSF1	32
Cellular Function and Maintenance, Hematological System Development and Function	function	Function of macrophages	4.68e-13					HCK,PLAU,TLR1,SLAMF8,FGR,TLR9,LCP1,GRN,CAPG,ITGB3,FES,CD14,PTGER4,CNR2,PDCD1,FCGR2A,PYCARD,P2RX7,FCGR2B,IL4R,NLRP1,AXL,CYBB,P2RY6,CLEC7A	25
Organismal Development	morphology	Morphology of body cavity	5.05e-13					IGFBP4,HEXB,NCF1,ITGB2,DACH1,C3AR1,LCP2,GRN,KCND2,RGS2,BCR,LAG3,FES,MYH7,TNFRSF1B,Nrg1,PTGER4,VAV1,GDNF,IL4R,FST,LY6E,DLK1,IL6R,TLR9,FGF23,FGFRL1,CYP27B1,FOXO1,PTGS1,BCL11B,LMO2,CAPN1,BMF,B2M,NEXN,SLC14A1,CEBPA,IRF5,PYCARD,P2RX7,CSF1,UNC93B1,AXL,P2RY6,RARB,ADORA2A,PLAU,SCARB1,BMP2,SPINT1,PBX3,IRF8,C4A/C4B,CD4,CTSD,ISL1,CD14,TRAIP,NFIB,ADRA2B,TRPC6,OSMR,CACNA1H,TGFBR2,GPX3,DOCK2,SSTR5,CFTR,CYBB,CL…	98
Cell-To-Cell Signaling and Interaction, Hematological System Development and Function	response	Response of lymphocytes	5.35e-13		1.303		1.321	CTSS,TNFRSF1B,CSF2RB,CD48,TLR9,CD22,PIK3R1,PDCD1,VAV1,C3AR1,FCGR2A,P2RX7,PYCARD,LCP2,TGFBR2,Pmaip1,CD180,CD4,TREML2,PTPN6,PTPRC,CH25H,AXL,FOXO1	24
Cancer, Gastrointestinal Disease, Organismal Injury and Abnormalities	digestive system cancer	Digestive system cancer	5.37e-13		-1.287		-1.292	SLC4A11,AUTS2,SEZ6,HEXB,CLCNKB,CD22,LILRB4,DPF1,SNX25,IL1RL2,BCR,LAG3,MYOC,MARCH4,BEAN1,MYH7,SERPINA3,SLC1A2,HLA-DOB,ISLR2,GREM1,LYZ,DOCK10,PNPLA7,SCG2,FST,ASPG,DOC2A,RASAL3,RAB3IL1,RFX3,FKBP5,PDE7B,PTPN5,HK2,TMEM176A,WDFY4,GUCY2D,IDO1,MXD3,IRF5,RASD2,NCKAP1L,SLC35D3,NLRP1,SH3RF2,TFR2,PPP4R4,CCDC27,CD300LF,IL20RA,BMP2,NCF2,IRF8,ITGBL1,SERTAD4,CDC42EP3,PPP1R1B,DUSP16,SLC29A3,DGAT2,ADRA2B,TRPC6,IP6…	385
Humoral Immune Response, Protein Synthesis	quantity	Quantity of immunoglobulin	5.58e-13		-0.72		-0.718	HEXB,TLR1,DLK1,CD22,ITGB2,C3AR1,C1QA,LILRB4,IRF8,C4A/C4B,CD84,TYROBP,CD37,CD180,ITGB3,BLNK,CTSE,CTSS,LAIR1,HLA-DOA,TNFRSF1B,CSF2RB,BMF,BTK,B2M,PDCD1,VAV1,PYCARD,LAT2,FCGR2B,LY86,IL4R,CH25H,AXL,TBC1D10C	35
Cellular Movement, Hematological System Development and Function, Immune Cell Trafficking	cellular infiltration	Cellular infiltration by leukocytes	6.11e-13	Increased	2.664		2.673	ADORA2A,SIGLEC8,HCK,CD300LF,PLAU,CD48,NCF1,IL6R,ITGB2,STC1,CCL3L3,PIK3R1,RAC2,C3AR1,C4A/C4B,CXCL16,TGFBR1,PTPN6,LAG3,CCL4,TNFRSF1B,BCL11B,CLEC5A,CNR2,MYH6,PDCD1,IDO1,CD44,VAV1,CEBPA,IRF5,GFAP,PIK3CG,P2RX7,TGFBR2,FCGR2B,CSF1,IL4R,CFTR,CYBB	40
Cell-mediated Immune Response, Cellular Development, Cellular Function and Maintenance, Cellular Growth and Proliferation, Embryonic Development, Hematological System Development and Function, Hematopoiesis, Lymphoid Tissue Structure and Development, Organ Development, Organismal Development, Tissue Development	development	T cell development	6.44e-13	Increased	2.831		2.862	PENK,IL6R,ITGB2,PIK3R1,C3AR1,FZD5,LILRB4,LCP2,IRF8,GRM4,BCL2A1,TYROBP,IL1RL2,CD4,TGFBR1,PRKCH,PTPN6,FOXO1,TWIST1,PTGS1,HLA-DOA,Tcf7,TNFRSF1B,BCL11B,LMO2,BTK,LY9,PTGER4,B2M,CNR2,PDCD1,VAV1,CEBPA,IRF5,GPR183,FCGR2A,PIK3CG,P2RX7,TGFBR2,LAT2,FCGR2B,PRNP,DLL1,NCKAP1L,DOCK2,IL4R,LGALS9B,PTPRC	48
Cancer, Gastrointestinal Disease, Organismal Injury and Abnormalities	digestive organ tumor	Digestive organ tumor	9.43e-13		-0.965		-0.974	SLC4A11,AUTS2,SEZ6,HEXB,CLCNKB,CD22,LILRB4,DPF1,SNX25,IL1RL2,BCR,LAG3,MYOC,MARCH4,BEAN1,MYH7,Tcf7,SERPINA3,SLC1A2,HLA-DOB,ISLR2,GREM1,LYZ,DOCK10,PNPLA7,SCG2,FST,ASPG,DOC2A,RASAL3,RAB3IL1,RFX3,FKBP5,PDE7B,PTPN5,HK2,TMEM176A,WDFY4,GUCY2D,IDO1,MXD3,IRF5,RASD2,NCKAP1L,SLC35D3,NLRP1,SH3RF2,TFR2,PPP4R4,CCDC27,CD300LF,IL20RA,BMP2,NCF2,IRF8,ITGBL1,SERTAD4,CDC42EP3,PPP1R1B,DUSP16,SLC29A3,DGAT2,ADRA2B,TRPC…	411
Molecular Transport	transport	Transport of molecule	1.09e-12		-0.566		-0.537	SLC4A11,CAMK2B,KCNJ2,CLCNKB,FGR,Fndc1,CD22,GABRD,C3AR1,LCP2,GRM4,KCND2,WFS1,CA4,SLC11A1,TNFRSF1B,KCNA5,SLC1A2,PTGER4,ALAS2,GDNF,RGS14,SCG2,FST,CACNG4,LY6E,CCL3L3,FGF23,CYP27B1,P2RY1,HK2,FOXO1,PTGS1,TAC1,SLC1A4,BDKRB2,B2M,SLC14A1,P2RX7,UNC93B1,TFR2,P2RY6,SIX3,ADORA2A,CHRNE,STC1,SCARB1,BMP2,ASIC4,Abcb1b,ACTN2,CD4,DUSP16,SLC29A3,CTSS,CD14,CLEC5A,ADRA2B,TRPC6,KCNA4,FCGR2A,CACNA1H,SLC22A3,PRNP,SSTR5,D…	100
Lymphoid Tissue Structure and Development, Tissue Morphology	quantity	Quantity of lymphoid tissue	1.17e-12		0.685		0.7	SH2D3C,DLK1,CD22,ITGB2,LCP2,IRF8,C4A/C4B,INPP5D,CD84,BCL2A1,TYROBP,Abcb1b,CD37,KLHL6,CD180,APBB1IP,CD4,PRKCH,LAG3,BLNK,CTSE,CTSD,FOXO1,LAIR1,Tcf7,BCL11B,BTK,BMF,LY9,FYB1,B2M,CNR2,CD44,VAV1,PIK3CG,FCGR2B,PRNP,DLL1,DOCK2,PTPRC	40
Cellular Development, Cellular Growth and Proliferation, Hematological System Development and Function, Hematopoiesis, Lymphoid Tissue Structure and Development, Tissue Development	differentiation	Differentiation of phagocytes	1.24e-12		0.948		0.969	HCLS1,TLR1,CSF3R,TLR9,BMP2,TREM2,CSF1R,IRF8,INPP5D,TYROBP,CD4,ITGB3,BCR,PTPN6,FES,LAIR1,LILRB3,CSF2RB,PDE1B,BTK,CNR2,CEBPA,GPR183,GREM1,DEK,P2RX7,C1QC,TGFBR2,DLL1,CSF1,CYBB,AXL	32
Cell Signaling, Cellular Function and Maintenance, Molecular Transport, Vitamin and Mineral Metabolism	flux	Flux of Ca2+	1.24e-12		1.091		1.116	HCK,PENK,FGR,CD22,ITGB2,CCL3L3,TMEM178A,B3GNT2,RAC2,TRPC7,LCP2,DRD2,INPP5D,RGS2,CD4,BCR,P2RY1,CCL4,ORAI3,LILRB3,BTK,TRPC6,VAV1,GPR183,P2RX7,GDNF,LAT2,FCGR2B,CALB1,PTPRC,CYBB,CLEC7A	32
Cellular Function and Maintenance, Hematological System Development and Function, Inflammatory Response	engulfment	Engulfment by macrophages	1.37e-12	Increased	2.391		2.417	TRPV2,HCK,CD14,BTK,FGR,TLR9,ITGB2,SCARB1,TREM2,CD44,C3AR1,FCGR2A,CSF1R,P2RX7,PROS1,CAPG,INPP5D,FCGR2B,TREML2,PTPRC,CH25H,AXL	22
Cellular Development	maturation	Maturation of cells	1.38e-12		1.168		1.192	CAMK2B,SEZ6,SIX3,TLR9,ITGB2,BMP2,PIK3R1,RFX3,LCP1,FZD5,CCDC88B,IRF8,INPP5D,TYROBP,CD4,MAPT,TGFBR1,PTPN6,BLNK,NUMBL,Tcf7,WNT7B,BTK,LGI4,CD44,VAV1,CEBPA,GPR37L1,HAVCR2,PTH1R,GDNF,TGFBR2,FCGR2B,PRNP,CSF1,PTPRC,AXL,CLEC7A,TFCP2L1	39
Cellular Function and Maintenance	engulfment	Engulfment of antigen presenting cells	1.47e-12	Increased	2.536		2.564	TRPV2,HCK,CD14,BTK,FGR,TLR9,ITGB2,SCARB1,TREM2,CD44,C3AR1,FCGR2A,CSF1R,P2RX7,PROS1,CAPG,INPP5D,FCGR2B,TREML2,PTPN6,PTPRC,CH25H,AXL	23
Cell Morphology	morphology	Morphology of leukocytes	1.73e-12					HEXB,HCK,CSF3R,FGR,CD22,ITGB2,CSF1R,LCP1,LILRB4,LCP2,IRF8,INPP5D,CD84,Abcb1b,CD4,TGFBR1,PRKCH,BLNK,CTSD,MAN2B1,PRSS16,LILRB3,BCL11B,KCNA5,BTK,BMF,LY9,B2M,VAV1,CEBPA,PIK3CG,FCGR2B,Pmaip1,CSF1,IL4R,PTPRC,CHST15	37
Cell-To-Cell Signaling and Interaction, Cellular Function and Maintenance, Inflammatory Response	phagocytosis	Phagocytosis of leukocytes	1.87e-12	Increased	2.798		2.826	TRPV2,HCK,PLAU,CD14,CSF2RB,BTK,FGR,ITGB2,SCARB1,TREM2,CD44,VAV1,CSF1R,C3AR1,FCGR2A,P2RX7,MYO1G,CAPG,INPP5D,FCGR2B,TREML2,CH25H,PTPRC,AXL	24
Cancer, Organismal Injury and Abnormalities	abdominal neoplasm	Abdominal neoplasm	1.88e-12		-1.088		-1.095	SLC4A11,AUTS2,SEZ6,HEXB,CLCNKB,CD22,DACH1,LILRB4,DPF1,SNX25,IL1RL2,BCR,LAG3,MYOC,MARCH4,BEAN1,MYH7,Tcf7,LILRB3,SERPINA3,SLC1A2,HLA-DOB,NECAB2,ISLR2,GREM1,LYZ,DOCK10,PNPLA7,SCG2,FST,ASPG,DOC2A,RASAL3,RAB3IL1,RFX3,FKBP5,PDE7B,PTPN5,HK2,TMEM176A,WDFY4,GUCY2D,IDO1,MXD3,IRF5,RASD2,NCKAP1L,SLC35D3,NLRP1,SH3RF2,TFR2,PPP4R4,CCDC27,CD300LF,IL20RA,BMP2,NCF2,IRF8,ITGBL1,SERTAD4,CDC42EP3,PPP1R1B,DUSP16,SLC29…	423
Infectious Diseases	infection	Viral Infection	2.64e-12		-0.83		-0.779	CAMK2B,NCF1,ITGB2,CD22,GABRD,C3AR1,LCP2,CAPN3,TYROBP,TGFBR1,BCR,FERMT3,TNFRSF1B,LAPTM5,VAV1,DOCK10,IL4R,CNST,SOWAHA,CACNG4,LY6E,IL6R,TLR9,CCL3L3,PER3,PDE7B,APBB1IP,ANKRD6,P2RY1,Pou3f1,PTGS1,NUMBL,TAC1,ITGB5,LSP1,HLA-DOA,B2M,IDO1,IRF5,DEK,PYCARD,P2RX7,CSF1,NLRP1,UNC93B1,AXL,P2RY6,RARB,HTR4,ADORA2A,CD300LF,PLAU,CD48,CSF3R,SCARB1,RXRG,BMP2,MAN1A1,IRF8,C4A/C4B,RETN,CD4,CDC42EP3,TCFL5,PRKCH,DUSP16,CD1…	99
Cancer, Gastrointestinal Disease, Organismal Injury and Abnormalities	large intestine adenocarcinoma	Large intestine adenocarcinoma	2.78e-12					SLC4A11,AUTS2,SEZ6,KCNJ2,CLCNKB,HEXB,PIPOX,FAM107A,CD22,SLC15A3,LILRB4,LCP2,GRM4,SNX25,LAMB3,IL1RL2,BCR,NEUROD2,LAG3,FES,MYOC,MARCH4,BEAN1,LRRC1,MYH7,YWHAG,LGI4,SLC1A2,C20orf27,CLIP4,BOC,FAM110B,ISLR2,GDNF,SYT6,COL16A1,DOCK10,PNPLA7,GNB5,SCG2,FST,ASPG,DOC2A,PENK,DLK1,RASAL3,RAB3IL1,RFX3,FAM84A,FKBP5,CYP27B1,PDE7B,PTPN5,ANKRD6,HK2,NUMBL,TBXAS1,KIAA1211L,NPBWR1,WDFY4,EFR3A,BCL11B,ADCY5,WNT7B,AJAP1,…	319
Cancer, Gastrointestinal Disease, Organismal Injury and Abnormalities	large intestine carcinoma	Large intestine carcinoma	2.88e-12					SLC4A11,AUTS2,SEZ6,KCNJ2,CLCNKB,HEXB,PIPOX,FAM107A,CD22,SLC15A3,LILRB4,LCP2,GRM4,SNX25,LAMB3,IL1RL2,BCR,NEUROD2,LAG3,FES,MYOC,MARCH4,BEAN1,LRRC1,MYH7,YWHAG,LGI4,SLC1A2,C20orf27,CLIP4,BOC,FAM110B,ISLR2,GDNF,SYT6,COL16A1,DOCK10,PNPLA7,GNB5,SCG2,FST,ASPG,DOC2A,PENK,DLK1,RASAL3,RAB3IL1,RFX3,FAM84A,FKBP5,CYP27B1,PDE7B,PTPN5,ANKRD6,HK2,NUMBL,TBXAS1,KIAA1211L,NPBWR1,WDFY4,EFR3A,BCL11B,ADCY5,WNT7B,AJAP1,…	321
Cellular Function and Maintenance, Hematological System Development and Function	engulfment	Engulfment of myeloid cells	3.01e-12	Increased	3.112		3.14	TRPV2,HCK,PLAU,CD14,CSF2RB,BTK,FGR,ITGB2,SCARB1,TREM2,CD44,VAV1,CSF1R,C3AR1,FCGR2A,P2RX7,IRF8,CAPG,INPP5D,FCGR2B,PTPN6,PTPRC,CH25H,AXL	24
Immunological Disease	immunodeficiency	Immunodeficiency	3.36e-12					TLR1,LY6E,CSF3R,NCF1,ITGB2,PIK3R1,RAC2,CSF1R,RASGRP2,C1QA,NCF2,IRF8,C4A/C4B,DRD2,CD180,FERMT3,BLNK,BCL11B,C1QB,BTK,MSN,ADRA2B,B2M,FCGR2A,C1QC,FCGR2B,DOCK2,IL4R,PTPRC,CYBB,AXL	31
Cell-To-Cell Signaling and Interaction, Hematological System Development and Function, Immune Cell Trafficking	adhesion	Adhesion of granulocytes	4.24e-12		1.658		1.679	ADORA2A,HCK,PLAU,LILRB3,CSF3R,FGR,ITGB2,VAV1,CD44,RASGRP2,PIK3CG,TGFBR2,INPP5D,CD37,ITGB3,TGFBR1,PTPN6,FERMT3,CYBB	19
Inflammatory Response, Respiratory Disease	inflammation	Inflammation of respiratory system component	4.8e-12		-0.777		-0.791	ADORA2A,SIGLEC8,Ccl6,CD300LF,PLAU,CHRNE,CD48,NCF1,IL6R,TLR9,CCL3L3,C3AR1,CSF1R,LILRB4,LCP2,DRD2,CD180,CD4,ITGB3,PTPN6,PTGS1,CTSS,TGFA,TAC1,TNFRSF1B,CD14,CSF2RB,ANXA3,CLEC5A,TRPC6,ADRA2B,PDCD1,CD44,VAV1,FCGR2A,PYCARD,FCGR2B,Pmaip1,IL4R,CH25H,PTPRC,CFTR,CYBB,CLEC7A	44
Free Radical Scavenging	production	Production of reactive oxygen species	5.32e-12	Increased	4.086		4.1	HCK,NCF1,FGR,TLR9,ITGB2,SCARB1,PIK3R1,RAC2,NCF2,LCP2,CAPN3,TYROBP,ITGB3,BCR,MAPT,TREML2,PTPN6,HK2,RND3,FOXO1,PTGS1,TGFA,CD14,ITGAX,CD44,FCGR2A,PIK3CG,P2RX7,PRNP,CSF1,DOCK2,CALB1,CYBB,CLEC7A	34
Cell-To-Cell Signaling and Interaction, Cellular Function and Maintenance, Hematological System Development and Function	phagocytosis	Phagocytosis of myeloid cells	6.58e-12	Increased	2.985		3.013	TRPV2,HCK,PLAU,CD14,CSF2RB,BTK,FGR,ITGB2,SCARB1,TREM2,CD44,VAV1,CSF1R,C3AR1,FCGR2A,P2RX7,IRF8,CAPG,INPP5D,FCGR2B,CH25H,PTPRC,AXL	23
Hematological System Development and Function, Hematopoiesis, Tissue Morphology	quantity	Quantity of hematopoietic progenitor cells	6.79e-12		-0.459		-0.445	PER2,DLK1,CSF3R,CD22,ITGB2,SCARB1,PIK3R1,RAC2,LCP2,IRF8,PROS1,INPP5D,Abcb1b,CD180,CD4,ITGB3,PRKCH,PTPN6,LAG3,FES,BLNK,CTSE,CTSD,FOXO1,LAIR1,LILRB3,Tcf7,BCL11B,BTK,BMF,LY9,FYB1,B2M,CD44,VAV1,CEBPA,PIK3CG,PTH1R,FCGR2B,CSF1,TFR2,PTPRC,HTR4	43
Connective Tissue Development and Function, Skeletal and Muscular System Development and Function, Tissue Development	size	Size of bone	1.21e-11					DLX5,HTR1B,HEXB,POU3F4,PHEX,IL20RA,PER2,DLK1,ITGB2,BMP2,FGF23,TMEM178A,BMPR1B,CSF1R,FGFRL1,INPP5D,CYP27B1,TYROBP,ITGB3,PTPN6,MYOC,FOXO1,CD14,CAPN1,CD44,GREM1,OSMR,PIK3CG,PTH1R,TGFBR2,CSF1,P2RY6,HTR4	33
Cell-To-Cell Signaling and Interaction, Hematological System Development and Function, Immune Cell Trafficking	binding	Binding of antigen presenting cells	1.28e-11		1.283		1.302	TRPV2,PLAU,LILRB3,CD14,CD48,MSN,SCARB1,ITGB2,FYB1,CD44,PIK3CG,CSF1,CD4,PTPN6,PTPRC,AXL	16
Cellular Function and Maintenance	endocytosis	Endocytosis	1.45e-11	Increased	3.355		3.391	HCK,PLAU,NCF1,FGR,TLR9,ITGB2,SCARB1,RAC2,TREM2,C3AR1,CSF1R,FZD5,MYO1G,GRN,IRF8,PROS1,CAPG,INPP5D,TGFBR1,TREML2,PTPN6,TRPV2,INPP5F,CD14,CSF2RB,BTK,PTGER4,B2M,CD44,VAV1,FCGR2A,PYCARD,P2RX7,TGFBR2,FCGR2B,DLL1,CSF1,DOCK2,TFR2,PTPRC,CH25H,CYBB,AXL	43
Cancer, Gastrointestinal Disease, Organismal Injury and Abnormalities	neoplasia	Gastrointestinal neoplasia	1.54e-11		0.588		0.576	SLC4A11,AUTS2,SEZ6,KCNJ2,HEXB,CLCNKB,PIPOX,FAM107A,CD22,SLC15A3,LILRB4,LCP2,GRN,GRM4,SNX25,GPX6,LAMB3,IL1RL2,BCR,LAG3,FES,NEUROD2,MYOC,MARCH4,BEAN1,MYH7,LRRC1,YWHAG,Tcf7,LGI4,SERPINA3,SLC1A2,HLA-DOB,PTGER4,C20orf27,CLIP4,BOC,FAM110B,ISLR2,GREM1,GDNF,LYZ,SYT6,COL16A1,DOCK10,PNPLA7,GNB5,SCG2,FST,ASPG,DOC2A,PENK,DLK1,RASAL3,RAB3IL1,STYK1,RFX3,FAM84A,FKBP5,CYP27B1,PDE7B,PTPN5,ANKRD6,HK2,NUMBL,TBXAS1,…	351
Cellular Assembly and Organization, Cellular Function and Maintenance	organization	Organization of cytoskeleton	1.6e-11	Increased	2.705		2.738	STK26,SH2D3C,CAMK2B,AUTS2,SEZ6,MYO3B,KCNJ2,DLX5,MAST1,ADORA2A,PLAU,FAM107A,FGR,BMP2,C1QA,NCF2,GRN,GRM4,WDR60,RGS2,ACTN2,FLNC,TGFBR1,BCR,PRKCH,FERMT3,FES,MYOC,RND3,STRIP2,KIRREL3,KIF27,CTSS,DYNC1H1,TNFRSF1B,NFIB,Nrg1,TRPC6,BOC,VAV1,IP6K3,FCGR2A,ISLR2,GDNF,PRNP,DOCK10,STMN2,RGS14,DOCK2,SCN4B,CYBB,FGF5,HTR1B,HCK,SYNM,CCL3L3,PIK3R1,TREM2,RAC2,RAB3IL1,RFX3,CSF1R,LCP1,DRD1,CAPG,DRD2,Krt10,ITGB3,MAPT,Kr…	92
Cancer, Gastrointestinal Disease, Organismal Injury and Abnormalities	gastrointestinal carcinoma	Gastrointestinal carcinoma	1.88e-11					SLC4A11,AUTS2,SEZ6,KCNJ2,CLCNKB,HEXB,PIPOX,FAM107A,CD22,SLC15A3,LILRB4,LCP2,GRM4,SNX25,GPX6,LAMB3,IL1RL2,BCR,NEUROD2,LAG3,FES,MYOC,MARCH4,BEAN1,LRRC1,MYH7,YWHAG,LGI4,SLC1A2,HLA-DOB,C20orf27,CLIP4,BOC,FAM110B,ISLR2,GDNF,LYZ,SYT6,COL16A1,DOCK10,PNPLA7,GNB5,SCG2,FST,ASPG,DOC2A,PENK,DLK1,RASAL3,RAB3IL1,STYK1,RFX3,FAM84A,FKBP5,CYP27B1,PDE7B,PTPN5,ANKRD6,HK2,NUMBL,TBXAS1,KIAA1211L,NPBWR1,WDFY4,EFR3A,BC…	332
Cell Signaling	cell surface receptor linked signal transduction	Cell surface receptor linked signal transduction	1.92e-11	Decreased	-2		-2	HCK,IL20RA,IL6R,GNG7,FGR,ITGB2,BMPR1B,CSF1R,LCP2,SCUBE3,TYROBP,CD4,ITGB3,PTPN6,FERMT3,NUMBL,PLEK,ITGB5,LILRB3,WNT7B,CSF2RB,GUCY2D,BDKRB2,BOC,GPR37L1,VAV1,GDNF,TGFBR2,COL16A1,CSF1,PTPRC,AXL	32
Cell Morphology	morphology	Morphology of blood cells	2.18e-11					ANXA7,HEXB,HCK,CSF3R,FGR,CD22,ITGB2,SCARB1,CSF1R,LCP1,LILRB4,LCP2,IRF8,INPP5D,CD84,Abcb1b,CD4,TGFBR1,PRKCH,FERMT3,FES,BLNK,CTSD,MAN2B1,PRSS16,LILRB3,BCL11B,KCNA5,BTK,BMF,LY9,B2M,VAV1,CEBPA,PIK3CG,FCGR2B,NCKAP1L,Pmaip1,CSF1,IL4R,PTPRC,CHST15	42
Cardiovascular Disease, Organismal Injury and Abnormalities	peripheral vascular disease	Peripheral vascular disease	2.18e-11		0.068		0.064	HCLS1,ADORA2A,HCK,CHRNE,COL6A1,SCRG1,GABRD,C3AR1,PDE10A,LCP1,DRD1,VWA5A,IRF8,PROS1,CAPG,DRD2,PDE7B,PTPN5,CXCL16,ITGB3,MAPT,PRKCH,CA4,ANKRD6,P2RY1,PTGS1,CTSS,LAIR1,KCNA5,CSF2RB,LAPTM5,SERPINA3,SLC1A2,ADRA2B,FYB1,PTGER4,B2M,FCGR2A,SLC22A3,PRNP,GPX3,CYBB	42
Organismal Survival	survival	Survival of organism	2.86e-11		0.102		0.125	NCF1,SCARB1,C3AR1,SPINT1,FZD5,IRF8,BCL2A1,Abcb1b,CD4,BCR,TGFBR1,SLC11A1,NEUROD2,LAG3,PPP1R1B,CD14,TNFRSF1B,Nrg1,CLEC5A,SLC1A2,PTGER4,FCGR2A,OSMR,GDNF,TGFBR2,PRNP,IL4R,FST,CFTR,CYBB,IL6R,TLR9,CCL3L3,RAC2,TREM2,INPP5D,ITGB3,MAPT,P2RY1,HK2,FOXO1,PTGS1,CSF2RB,B2M,SLC14A1,PDCD1,IDO1,CEBPA,CD44,IRF5,PIK3CG,LAT2,FCGR2B,CSF1,UNC93B1,TFR2,CH25H,PTPRC,AXL	59
Lymphoid Tissue Structure and Development, Tissue Morphology	quantity	Quantity of lymph follicle	2.92e-11		1.424		1.434	SH2D3C,LAIR1,DLK1,BMF,BTK,CD22,CNR2,VAV1,C4A/C4B,IRF8,DLL1,FCGR2B,BCL2A1,CD84,TYROBP,CD37,DOCK2,KLHL6,CD180,APBB1IP,BLNK,FOXO1	22
Cancer, Gastrointestinal Disease, Organismal Injury and Abnormalities	intestinal tumor	Intestinal tumor	3.14e-11		-0.113		-0.123	SLC4A11,AUTS2,SEZ6,KCNJ2,CLCNKB,HEXB,PIPOX,FAM107A,CD22,SLC15A3,LILRB4,LCP2,GRM4,SNX25,LAMB3,IL1RL2,BCR,NEUROD2,LAG3,FES,MYOC,MARCH4,BEAN1,LRRC1,MYH7,YWHAG,Tcf7,LGI4,SERPINA3,SLC1A2,PTGER4,C20orf27,CLIP4,BOC,FAM110B,GREM1,ISLR2,GDNF,SYT6,COL16A1,DOCK10,PNPLA7,GNB5,SCG2,FST,ASPG,DOC2A,PENK,DLK1,RASAL3,RAB3IL1,RFX3,FAM84A,FKBP5,CYP27B1,PDE7B,PTPN5,ANKRD6,HK2,NUMBL,TBXAS1,KIAA1211L,NPBWR1,WDFY4,EFR3…	333
Hematological Disease, Immunological Disease	function	Abnormal function of neutrophils	3.42e-11					HCK,PLAU,CD14,NCF1,FGR,ITGB2,RAC2,FCGR2A,CLEC12A,RASGRP2,LCP1,PIK3CG,BCL2A1,BCR,CYBB,CLEC7A	16
Cell-To-Cell Signaling and Interaction, Cellular Function and Maintenance, Inflammatory Response	phagocytosis	Phagocytosis of phagocytes	3.68e-11	Increased	2.856		2.882	TRPV2,HCK,PLAU,CD14,CSF2RB,BTK,FGR,ITGB2,SCARB1,TREM2,CD44,VAV1,CSF1R,C3AR1,FCGR2A,P2RX7,CAPG,INPP5D,FCGR2B,PTPRC,CH25H,AXL	22
Cell Death and Survival	apoptosis	Apoptosis of leukocytes	3.92e-11		0.467		0.46	ADORA2A,SIGLEC8,IL6R,TLR9,CD22,ITGB2,PIK3R1,RAC2,C3AR1,C1QA,IRF8,INPP5D,BCL2A1,CD4,PTPN6,CCL4,BLNK,Tcf7,TNFRSF1B,BCL11B,BTK,BMF,PTGER4,CNR2,PDCD1,IDO1,CD44,VAV1,IRF5,HAVCR2,PIK3CG,P2RX7,FCGR2B,DLL1,Pmaip1,CSF1,NLRP1,TFR2,PTPRC,CYBB	40
Cell-To-Cell Signaling and Interaction, Hematological System Development and Function, Immune Cell Trafficking, Inflammatory Response	adhesion	Adhesion of neutrophils	4.13e-11		1.373		1.391	ADORA2A,PLAU,LILRB3,CSF3R,ITGB2,VAV1,CD44,RASGRP2,PIK3CG,TGFBR2,INPP5D,CD37,TGFBR1,PTPN6,FERMT3,CYBB	16
Cancer, Organismal Injury and Abnormalities	solid tumor	Solid tumor	5.19e-11		0.467		0.465	SLC4A11,AUTS2,SEZ6,HEXB,CLCNKB,CD22,DACH1,LILRB4,DPF1,SNX25,IL1RL2,BCR,LAG3,MYOC,MARCH4,BEAN1,MYH7,Tcf7,LILRB3,SERPINA3,HLA-DOB,SLC1A2,NECAB2,ISLR2,GREM1,LYZ,DOCK10,PNPLA7,SCG2,FST,ASPG,DOC2A,SLAMF8,RASAL3,RAB3IL1,RFX3,FKBP5,PDE7B,PTPN5,HK2,TMEM176A,WDFY4,GUCY2D,IDO1,MXD3,IRF5,RASD2,NCKAP1L,SLC35D3,NLRP1,SH3RF2,TFR2,PPP4R4,CCDC27,CD300LF,IL20RA,BMP2,NCF2,IRF8,ITGBL1,SERTAD4,CDC42EP3,PPP1R1B,DUSP1…	440
Cancer, Gastrointestinal Disease, Organismal Injury and Abnormalities	malignant neoplasm of large intestine	Malignant neoplasm of large intestine	5.97e-11		-0.447		-0.452	SLC4A11,AUTS2,SEZ6,KCNJ2,CLCNKB,HEXB,PIPOX,FAM107A,CD22,SLC15A3,LILRB4,LCP2,GRM4,SNX25,LAMB3,IL1RL2,BCR,NEUROD2,LAG3,FES,MYOC,MARCH4,BEAN1,LRRC1,MYH7,YWHAG,LGI4,SERPINA3,SLC1A2,PTGER4,C20orf27,CLIP4,BOC,FAM110B,ISLR2,GDNF,SYT6,COL16A1,DOCK10,PNPLA7,GNB5,SCG2,FST,ASPG,DOC2A,PENK,DLK1,RASAL3,RAB3IL1,RFX3,FAM84A,FKBP5,CYP27B1,PDE7B,PTPN5,ANKRD6,HK2,NUMBL,TBXAS1,KIAA1211L,NPBWR1,WDFY4,EFR3A,HLA-DOA,B…	330
Cancer, Gastrointestinal Disease, Organismal Injury and Abnormalities	large intestine neoplasm	Large intestine neoplasm	6.68e-11		-0.128		-0.133	SLC4A11,AUTS2,SEZ6,KCNJ2,CLCNKB,HEXB,PIPOX,FAM107A,CD22,SLC15A3,LILRB4,LCP2,GRM4,SNX25,LAMB3,IL1RL2,BCR,NEUROD2,LAG3,FES,MYOC,MARCH4,BEAN1,LRRC1,MYH7,YWHAG,LGI4,SERPINA3,SLC1A2,PTGER4,C20orf27,CLIP4,BOC,FAM110B,ISLR2,GDNF,SYT6,COL16A1,DOCK10,PNPLA7,GNB5,SCG2,FST,ASPG,DOC2A,PENK,DLK1,RASAL3,RAB3IL1,RFX3,FAM84A,FKBP5,CYP27B1,PDE7B,PTPN5,ANKRD6,HK2,NUMBL,TBXAS1,KIAA1211L,NPBWR1,WDFY4,EFR3A,HLA-DOA,B…	331
Cell-To-Cell Signaling and Interaction, Hematological System Development and Function	interaction	Interaction of mononuclear leukocytes	7.45e-11	Increased	2.276		2.299	PLAU,CD14,IL6R,BTK,MSN,CD48,ITGAX,CD22,ITGB2,FYB1,SCARB1,RAC2,CD44,VAV1,MYO1G,LCP2,TGFBR2,APBB1IP,CD4,ITGB3,PTPN6,FERMT3,CCL4,FOXO1	24
Cell-To-Cell Signaling and Interaction, Hematological System Development and Function	binding	Binding of mononuclear leukocytes	7.55e-11	Increased	2.304		2.326	PLAU,CD48,IL6R,BTK,MSN,ITGAX,CD22,ITGB2,FYB1,SCARB1,RAC2,CD44,VAV1,MYO1G,LCP2,TGFBR2,APBB1IP,CD4,ITGB3,PTPN6,FERMT3,CCL4,FOXO1	23
Connective Tissue Development and Function, Skeletal and Muscular System Development and Function, Tissue Development	morphology	Morphology of bone	8.21e-11					DLX5,HEXB,POU3F4,IL20RA,STC1,ITGB2,TMEM178A,BMP2,TYROBP,MYOC,CD14,TNFRSF1B,GREM1,OSMR,TGFBR2,FST,CALB1,CFTR,HTR1B,HCK,OTX1,PHEX,PER2,DLK1,FGF23,RAC2,CSF1R,BMPR1B,FGFRL1,DRD2,INPP5D,CYP27B1,ITGB3,PTPN6,FOXO1,TWIST1,CAPN1,CNR2,CD44,PIK3CG,P2RX7,PTH1R,DLL1,TCF15,CSF1,PTPRC,P2RY6,RARB,HTR4	49
Hematological System Development and Function, Lymphoid Tissue Structure and Development, Tissue Morphology	morphology	Morphology of lymphoid tissue	8.34e-11					HCK,DLK1,TLR9,ITGB2,PIK3R1,CSF1R,LCP1,LCP2,IRF8,C4A/C4B,DRD2,INPP5D,CD84,CYP27B1,TYROBP,CD37,KLHL6,CD4,ITGB3,PRKCH,PTPN6,LAG3,BLNK,CTSD,MAN2B1,PTGS1,PRSS16,TNFRSF1B,BCL11B,CSF2RB,BTK,BMF,SLC14A1,PDCD1,VAV1,CEBPA,IRF5,PIK3CG,PYCARD,FCGR2B,CSF1,DOCK2,LGALS9B,UNC93B1,PTPRC,AXL,RARB	47
Cell-To-Cell Signaling and Interaction, Cellular Movement, Hematological System Development and Function, Immune Cell Trafficking, Inflammatory Response	recruitment	Recruitment of neutrophils	8.36e-11	Increased	2.351		2.374	HCK,LSP1,CD14,IL6R,CLEC5A,FGR,TRPC6,ITGB2,CCL3L3,CD44,VAV1,C3AR1,RASGRP2,FCGR2A,PIK3CG,PYCARD,LYZ,FCGR2B,CSF1,CD37,TREML2,FERMT3,CCL4	23
Inflammatory Disease, Inflammatory Response, Organismal Injury and Abnormalities, Respiratory Disease	inflammation	Inflammation of lung	8.57e-11		-1.061		-1.077	ADORA2A,SIGLEC8,Ccl6,CD300LF,PLAU,CHRNE,NCF1,IL6R,TLR9,CCL3L3,C3AR1,CSF1R,LILRB4,LCP2,CD180,CD4,ITGB3,PTPN6,PTGS1,CTSS,TGFA,TAC1,TNFRSF1B,CD14,CSF2RB,ANXA3,CLEC5A,TRPC6,CD44,VAV1,PYCARD,FCGR2B,Pmaip1,IL4R,PTPRC,CH25H,CFTR,CYBB,CLEC7A	39
Cell-To-Cell Signaling and Interaction, Cellular Movement, Hematological System Development and Function, Immune Cell Trafficking	recruitment	Recruitment of granulocytes	9.23e-11	Increased	2.741		2.765	HCK,IL6R,FGR,ITGB2,CCL3L3,PIK3R1,C3AR1,RASGRP2,CD37,TREML2,FERMT3,CCL4,LSP1,CD14,CSF2RB,CLEC5A,TRPC6,CD44,VAV1,FCGR2A,PIK3CG,PYCARD,LYZ,FCGR2B,CSF1	25
Cellular Assembly and Organization, Cellular Function and Maintenance	organization	Organization of cytoplasm	1.09e-10	Increased	2.705		2.738	STK26,SH2D3C,CAMK2B,AUTS2,SEZ6,MYO3B,KCNJ2,DLX5,MAST1,ADORA2A,HEXB,PLAU,FAM107A,FGR,BMP2,C1QA,NCF2,GRN,GRM4,WDR60,RGS2,ACTN2,FLNC,TGFBR1,BCR,PRKCH,FERMT3,FES,MYOC,RND3,STRIP2,KIRREL3,KIF27,CTSS,DYNC1H1,TNFRSF1B,NFIB,Nrg1,TRPC6,BOC,VAV1,IP6K3,FCGR2A,ISLR2,GDNF,PRNP,DOCK10,STMN2,RGS14,DOCK2,SCN4B,CYBB,FGF5,HTR1B,HCK,SYNM,CCL3L3,PIK3R1,TREM2,RAC2,RAB3IL1,RFX3,CSF1R,LCP1,DRD1,CAPG,DRD2,Krt10,ITGB3,MA…	96
Cellular Development, Cellular Growth and Proliferation, Hematological System Development and Function, Hematopoiesis, Lymphoid Tissue Structure and Development, Tissue Development	differentiation	Differentiation of antigen presenting cells	1.21e-10		1.44		1.46	HCLS1,TLR1,TLR9,BMP2,TREM2,CSF1R,IRF8,TYROBP,BCR,FES,LAIR1,LILRB3,CSF2RB,BTK,CEBPA,GPR183,GREM1,DEK,P2RX7,C1QC,TGFBR2,DLL1,CSF1,CYBB,AXL	25
Cellular Movement, Hematological System Development and Function, Immune Cell Trafficking, Inflammatory Response	cell movement	Cell movement of macrophages	1.24e-10	Increased	3.421		3.44	ADORA2A,HCK,PLAU,SLAMF8,ITGB2,STC1,CCL3L3,TREM2,RAC2,CSF1R,C3AR1,TYROBP,ITGB3,MAPT,PTPN6,CCL4,CTSE,TRPV2,CNR2,PDCD1,CD44,IRF5,PIK3CG,P2RX7,TGFBR2,PRNP,CSF1,IL4R	28
Inflammatory Response	antibody response	Antibody response	1.24e-10		1.373		1.39	CTSS,HCLS1,BTK,PIK3R1,CNR2,TREM2,PDCD1,VAV1,GPR183,LCP1,PYCARD,LCP2,IRF8,C4A/C4B,LY86,TYROBP,IFIH1,CD37,CD180,APBB1IP,PTPRC,BLNK	22
Cell-To-Cell Signaling and Interaction	response	Response of antigen presenting cells	1.32e-10	Increased	2.961		2.985	CTSS,TRPV2,HCK,CD14,BTK,FGR,TLR9,ITGB2,SCARB1,TREM2,CD44,CSF1R,C3AR1,FCGR2A,PIK3CG,P2RX7,LILRB4,IRF8,CAPG,INPP5D,FCGR2B,CH25H,PTPRC,AXL	24
Cell-mediated Immune Response, Cellular Movement, Hematological System Development and Function, Immune Cell Trafficking	migration	T cell migration	1.33e-10		1.753		1.78	ADORA2A,PLAU,ITGB2,CCL3L3,RAC2,LCP1,MYO1G,LCP2,INPP5D,Abcb1b,CXCL16,CD4,ITGB3,LAG3,CCL4,BCL11B,MSN,FYB1,ITGA9,PDCD1,MYH6,CD44,IRF5,DEK,PIK3CG,P2RX7,TGFBR2,DOCK2	28
Organismal Development	abnormal morphology	Abnormal morphology of body cavity	1.36e-10					IGFBP4,HEXB,PLAU,NCF1,SCARB1,ITGB2,DACH1,BMP2,C3AR1,SPINT1,LCP2,GRN,IRF8,C4A/C4B,CD4,BCR,LAG3,FES,CTSD,ISL1,TNFRSF1B,TRAIP,NFIB,Nrg1,ADRA2B,PTGER4,VAV1,CACNA1H,GDNF,TGFBR2,DOCK2,IL4R,SSTR5,CFTR,CYBB,CLEC7A,HTR1B,ANXA7,HCK,LY6E,DLK1,CSF1R,BMPR1B,FGFRL1,DRD1,DRD2,INPP5D,CYP27B1,KLHL6,ITGB3,BLNK,MAN2B1,PTGS1,TGFA,PRSS16,BCL11B,LMO2,CSF2RB,CAPN1,BMF,BTK,B2M,NEXN,MYH6,PDCD1,CEBPA,CD44,PIK3CG,PYCARD,PT…	76
Cancer, Gastrointestinal Disease, Organismal Injury and Abnormalities	gastrointestinal tract cancer	Gastrointestinal tract cancer	1.36e-10		-0.239		-0.248	SLC4A11,AUTS2,SEZ6,KCNJ2,HEXB,CLCNKB,PIPOX,FAM107A,CD22,SLC15A3,LILRB4,LCP2,GRM4,SNX25,GPX6,LAMB3,IL1RL2,BCR,LAG3,FES,NEUROD2,MYOC,MARCH4,BEAN1,MYH7,LRRC1,YWHAG,LGI4,SERPINA3,SLC1A2,HLA-DOB,PTGER4,C20orf27,CLIP4,BOC,FAM110B,ISLR2,GDNF,LYZ,SYT6,COL16A1,DOCK10,PNPLA7,GNB5,SCG2,FST,ASPG,DOC2A,PENK,DLK1,RASAL3,RAB3IL1,STYK1,RFX3,FAM84A,FKBP5,CYP27B1,PDE7B,PTPN5,ANKRD6,HK2,NUMBL,TBXAS1,KIAA1211L,NPBWR…	341
Cardiovascular Disease, Organismal Injury and Abnormalities, Skeletal and Muscular Disorders	myocardial infarction	Myocardial infarction	1.38e-10		0.218		0.213	KCNJ2,ADORA2A,CSF3R,IL6R,ITGB2,SCARB1,CCL3L3,CSF1R,NCF2,C4A/C4B,DRD2,SERPINF2,ITGB3,P2RY1,PTGS1,TNFRSF1B,KCNA5,CD14,PTGER4,ADRA2B,CD44,KCNA4,FCGR2A,FCGR2B,CSF1,CYBB	26
Cell Death and Survival	cell death	Cell death of phagocytes	1.45e-10		1.467		1.472	TNFRSF1B,BTK,TLR9,PTGER4,ITGB2,SCARB1,CNR2,CD44,IRF5,Naip1 (includes others),HAVCR2,C3AR1,C1QA,PYCARD,P2RX7,LYZ,IRF8,INPP5D,DLL1,BCL2A1,CSF1,NLRP1,PTPN6,CYBB	24
Cell Signaling	tyrosine phosphorylation	Tyrosine phosphorylation	1.53e-10		1.953		1.972	TAC1,HCK,LILRB3,CD22,ITGB2,SCARB1,TREM2,CD44,CSF1R,FCGR2A,LAT2,FCGR2B,TYROBP,CSF1,CD4,BCR,PTPN6,PTPRC,CCL4,SHB,CLEC7A,CHST15	22
Cellular Movement, Hematological System Development and Function, Immune Cell Trafficking, Inflammatory Response	migration	Migration of phagocytes	1.9e-10	Increased	4.311		4.338	HCLS1,ADORA2A,HCK,PLAU,FGR,ITGB2,CCL3L3,PIK3R1,TREM2,RAC2,CSF1R,INPP5D,TYROBP,ITGB3,MAPT,PTPN6,CCL4,CTSS,LSP1,BTK,ITGAX,CD44,VAV1,PIK3CG,PRNP,CSF1,CYBB	27
Cell Death and Survival	apoptosis	Apoptosis of blood cells	1.99e-10		0.64		0.63	ADORA2A,SIGLEC8,IL6R,TLR9,CD22,ITGB2,CCL3L3,PIK3R1,RAC2,C3AR1,C1QA,IRF8,INPP5D,BCL2A1,CD4,PTPN6,CCL4,BLNK,Tcf7,TNFRSF1B,BCL11B,BTK,BMF,PTGER4,CNR2,PDCD1,IDO1,CD44,VAV1,IRF5,HAVCR2,PIK3CG,P2RX7,FCGR2B,DLL1,Pmaip1,CSF1,NLRP1,TFR2,PTPRC,CYBB	41
Inflammatory Response, Neurological Disease	inflammation	Inflammation of central nervous system	2.24e-10		-0.133		-0.13	HEXB,ADORA2A,CD300LF,NCF1,TLR9,CCL3L3,TREM2,C3AR1,GRN,LCP2,C4A/C4B,GRM4,TYROBP,CD4,MAPT,TWIST1,TGFA,Tcf7,TNFRSF1B,CLEC5A,ITGAX,PTGER4,B2M,CNR2,PDCD1,ITGA9,IDO1,CD44,FCGR2A,HAVCR2,GFAP,PYCARD,FCGR2B,DLL1,UNC93B1,PTPRC,AXL	37
Free Radical Scavenging	synthesis	Synthesis of reactive oxygen species	2.24e-10	Increased	3.965		3.982	HCK,PLAU,NCF1,FGR,TLR9,ITGB2,SCARB1,PIK3R1,RAC2,C3AR1,NCF2,LCP2,CAPN3,TYROBP,ITGB3,BCR,MAPT,TREML2,PTPN6,HK2,RND3,FOXO1,PTGS1,TGFA,CD14,ITGAX,CD44,FCGR2A,PIK3CG,P2RX7,PRNP,CSF1,DOCK2,CALB1,CYBB,CLEC7A,HTR4	37
Cell-To-Cell Signaling and Interaction, Inflammatory Response	immune response	Immune response of antigen presenting cells	2.26e-10	Increased	2.589		2.613	CTSS,TRPV2,HCK,CD14,BTK,FGR,TLR9,ITGB2,SCARB1,TREM2,CD44,CSF1R,C3AR1,FCGR2A,P2RX7,LILRB4,IRF8,CAPG,INPP5D,FCGR2B,CH25H,PTPRC,AXL	23
Free Radical Scavenging	metabolism	Metabolism of reactive oxygen species	2.44e-10	Increased	3.965		3.982	HCK,PLAU,NCF1,FGR,TLR9,ITGB2,SCARB1,PIK3R1,RAC2,C3AR1,NCF2,LCP2,CAPN3,TYROBP,ITGB3,BCR,MAPT,TREML2,PTPN6,HK2,RND3,FOXO1,PTGS1,TGFA,CD14,ITGAX,CD44,FCGR2A,PIK3CG,P2RX7,GPX3,PRNP,CSF1,DOCK2,CALB1,CYBB,CLEC7A,HTR4	38
Cellular Development, Cellular Growth and Proliferation, Hematological System Development and Function, Hematopoiesis	proliferation	Proliferation of hematopoietic cells	2.45e-10		0.826		0.843	PENK,CSF3R,IL6R,CD22,CCL3L3,BMP2,PIK3R1,RAC2,BMPR1B,CSF1R,LILRB4,LCP2,IRF8,BCR,PTPN6,BLNK,SHB,FOXO1,TNFRSF1B,CSF2RB,BTK,LY9,FYB1,CEBPA,PIK3CG,DLL1,CSF1,IL4R	28
Cellular Development, Hematological System Development and Function, Lymphoid Tissue Structure and Development	maturation	Maturation of leukocytes	2.73e-10		0.888		0.91	Tcf7,BTK,TLR9,ITGB2,PIK3R1,CD44,VAV1,CEBPA,HAVCR2,LCP1,CCDC88B,IRF8,TGFBR2,PRNP,INPP5D,FCGR2B,TYROBP,CD4,TGFBR1,PTPN6,PTPRC,BLNK,CLEC7A	23
Immunological Disease	primary immunodeficiency disorder	Primary immunodeficiency disorder	2.76e-10					TLR1,LY6E,BCL11B,NCF1,CSF3R,MSN,BTK,ITGB2,ADRA2B,RASGRP2,FCGR2A,NCF2,C4A/C4B,IRF8,DRD2,FCGR2B,CD180,IL4R,PTPRC,FERMT3,CYBB	21
Cellular Compromise	respiratory burst	Respiratory burst	2.95e-10		0.283		0.293	ADORA2A,HCK,CD14,LILRB3,NCF1,FGR,ITGB2,NCF2,PIK3CG,IRF8,TYROBP,ITGB3,SLC11A1,CYBB	14
Hematological System Development and Function, Humoral Immune Response, Lymphoid Tissue Structure and Development, Tissue Morphology	quantity	Quantity of follicular B lymphocytes	3.01e-10		1.401		1.411	SH2D3C,LAIR1,DLK1,BMF,BTK,CD22,CNR2,VAV1,IRF8,DLL1,BCL2A1,CD84,TYROBP,DOCK2,KLHL6,CD180,APBB1IP,BLNK,FOXO1	19
Inflammatory Response	cell-mediated response	Cell-mediated response	3.01e-10		0.266		0.277	PLAU,TNFRSF1B,NCF1,TLR9,PIK3R1,PDCD1,CD44,VAV1,HAVCR2,C3AR1,PYCARD,P2RX7,TGFBR2,INPP5D,FCGR2B,IFIH1,LGALS9B,IL4R,CD4,LAG3,SLC11A1,AXL,FOXO1,CLEC7A	24
Cellular Function and Maintenance, Hematological System Development and Function	function	Function of T lymphocytes	3.28e-10					TLR9,ADGRE1,Trim30a/Trim30d,C3AR1,MYO1G,IRF8,INPP5D,CD84,TYROBP,Abcb1b,CD4,LAG3,CTSS,LILRB3,Tcf7,CSF2RB,FYB1,B2M,CD44,VAV1,IRF5,PIK3CG,LAT2,IL20RB,IL4R,PTPRC,GPR84	27
Immunological Disease	hypersensitive reaction	Hypersensitive reaction	3.36e-10		1.955		1.97	STAC,HCK,CD300LF,NCF1,FGR,TLR9,ITGB2,CCL3L3,C3AR1,LILRB4,LCP2,CAPG,CD4,TGFBR1,CCL4,Milr1,PTGS1,TAC1,BCL11B,CSF2RB,BTK,LAPTM5,MSN,ADRA2B,PTGER4,PLA2G2F,IDO1,CD44,VAV1,FCGR2A,HAVCR2,OSMR,PIK3CG,PYCARD,FCGR2B,IL20RB,IL4R,PTPRC,GPR84	39
Cell-To-Cell Signaling and Interaction, Cellular Function and Maintenance, Hematological System Development and Function, Inflammatory Response	phagocytosis	Phagocytosis by macrophages	3.41e-10	Increased	2.425		2.448	TRPV2,HCK,CD14,BTK,FGR,ITGB2,SCARB1,TREM2,CD44,C3AR1,FCGR2A,CSF1R,P2RX7,CAPG,INPP5D,FCGR2B,PTPRC,CH25H,AXL	19
Cellular Function and Maintenance	endocytosis	Endocytosis by eukaryotic cells	3.48e-10	Increased	2.761		2.796	HCK,PLAU,FGR,ITGB2,SCARB1,TREM2,C3AR1,CSF1R,FZD5,MYO1G,IRF8,PROS1,CAPG,INPP5D,TGFBR1,TREML2,PTPN6,TRPV2,CD14,CSF2RB,BTK,PTGER4,CD44,VAV1,FCGR2A,P2RX7,FCGR2B,CH25H,PTPRC,AXL	30
Behavior	locomotion	Locomotion	3.88e-10		-1.682		-1.683	SEZ6,HTR1B,HEXB,ADORA2A,PENK,CIART,GNG7,NCF1,IL6R,RXRG,GPR52,PDE10A,PBX3,DRD1,DRD2,KCND2,MAPT,PTPN6,PPP1R1B,FOXO1,NPBWR1,INPP5F,ADCY5,PDE1B,LGI4,Nrg1,GPR37L1,GDNF,RASD2,PRNP,GPR88,CALB1,FGF14,RARB	34
Cellular Development, Cellular Growth and Proliferation	expansion	Expansion of blood cells	4.4e-10		-0.475		-0.46	IL6R,BMP2,RAC2,BMPR1B,CSF1R,LCP1,LCP2,IRF8,CD180,CD4,TGFBR1,LAG3,Tcf7,TNFRSF1B,BTK,LY9,B2M,PDCD1,CEBPA,HAVCR2,PIK3CG,FCGR2B,DLL1,IL4R,PTPRC	25
Nervous System Development and Function	morphology	Morphology of nervous system	4.53e-10					SH2D3C,CAMK2B,SEZ6,DLX5,SIX3,HEXB,PLAU,CHRNE,RXRG,BMP2,C1QA,GRN,KCND2,TYROBP,RGS2,BCR,NEUROD2,LAG3,FES,CTSD,MYOC,LRRTM4,ISL1,LILRB3,TNFRSF1B,KCNA5,NFIB,Nrg1,SERPINA3,SLC1A2,IP6K3,GDNF,TGFBR2,PRNP,DOCK10,IL4R,FST,CALB1,CYBB,OTX1,PENK,TBR1,PER2,CSF1R,BMPR1B,FGFRL1,DRD1,PROS1,DRD2,SHISA2,MAPT,Pou3f1,MAN2B1,PMP22,TGFA,TAC1,MSN,FBXO2,SLC1A4,B2M,CNR2,CD44,GPR37L1,GFAP,CSF1,PTPRC,AXL,RARB	68
Cardiovascular Disease, Organismal Injury and Abnormalities	acute coronary syndrome	Acute coronary syndrome	4.74e-10		0.218		0.213	KCNJ2,ADORA2A,CSF3R,IL6R,TLR9,ITGB2,SCARB1,CCL3L3,GABRD,CSF1R,NCF2,C4A/C4B,DRD2,SERPINF2,ITGB3,P2RY1,PTGS1,TNFRSF1B,KCNA5,CD14,PTGER4,ADRA2B,CD44,KCNA4,FCGR2A,FCGR2B,CSF1,CYBB	28
Cancer, Hematological Disease, Organismal Injury and Abnormalities	lymphohematopoietic neoplasia	Lymphohematopoietic neoplasia	5.24e-10		-0.762		-0.77	IGFBP4,TLR1,FGR,ITGB2,CD22,GABRD,LILRB4,LCP2,GRN,LAMB3,IL1RL2,GPAT2,CD180,TGFBR1,BCR,LRRC1,KLHL13,LAIR1,Tcf7,LAPTM5,PTGER4,VAV1,GREM1,LYZ,COL16A1,DOCK10,IL4R,LY6E,PENK,SLAMF8,IL6R,TLR9,LCP1,SLAMF9,PER3,PDE7B,MCM6,FOXO1,PTGS1,ITGB5,HLA-DOA,BCL11B,LMO2,BMF,PDE1B,FYB1,B2M,NEXN,CEBPA,IDO1,IRF5,GFAP,PDZD2,DEK,NETO2,LAMC2,TFR2,PPP4R4,AXL,P2RY6,GPR101,RARB,CHST15,ADORA2A,Ccl6,PLAU,CD48,CSF3R,SCARB1,RXRG…	143
Cellular Development, Cellular Growth and Proliferation, Hematological System Development and Function, Hematopoiesis, Lymphoid Tissue Structure and Development, Tissue Development	differentiation	Differentiation of myeloid leukocytes	5.47e-10		0.41		0.428	HCLS1,SIGLEC8,TLR1,CSF3R,TLR9,BMP2,RAC2,CSF1R,IRF8,INPP5D,TYROBP,CD4,ITGB3,BCR,PTPN6,FES,LAIR1,CSF2RB,PDE1B,BTK,CNR2,CEBPA,GREM1,C1QC,DLL1,CSF1,CYBB,RARB	28
Infectious Diseases	infection	Parasitic Infection	5.73e-10		-1.004		-1.024	KCNJ2,TAC1,PLAU,TNFRSF1B,KCNA5,CSF3R,IL6R,TLR9,ADRA2B,B2M,PIK3R1,CD44,KCNA4,FCGR2A,IRF8,C4A/C4B,FCGR2B,BCL2A1,IL4R,UNC93B1,CD4,SLC11A1,PTGS1	23
Cell-To-Cell Signaling and Interaction, Inflammatory Response	response	Response of macrophages	5.75e-10	Increased	2.724		2.746	TRPV2,HCK,CD14,BTK,FGR,TLR9,ITGB2,SCARB1,TREM2,CD44,CSF1R,C3AR1,FCGR2A,P2RX7,IRF8,CAPG,INPP5D,FCGR2B,PTPRC,CH25H,AXL	21
Cell Signaling, Post-Translational Modification	tyrosine phosphorylation	Tyrosine phosphorylation of protein	5.75e-10		1.958		1.977	TAC1,HCK,LILRB3,CD22,ITGB2,SCARB1,TREM2,CD44,FCGR2A,LAT2,FCGR2B,TYROBP,CSF1,CD4,BCR,PTPN6,PTPRC,CCL4,SHB,CLEC7A,CHST15	21
Cell Death and Survival	cell death	Cell death of lymphoma cell lines	6.11e-10		-0.77		-0.77	IGFBP4,HCK,CD48,IL6R,BMP2,IRF8,BCL2A1,CD4,BCR,PTPN6,BLNK,FOXO1,LAIR1,YWHAG,LSP1,BMF,BTK,MSN,SERPINA3,IDO1,CD44,CEBPA,NAIP,FCGR2B,PTPRC	25
Cellular Development, Cellular Growth and Proliferation, Hematological System Development and Function, Hematopoiesis, Lymphoid Tissue Structure and Development, Tissue Development	hematopoiesis	Hematopoiesis of phagocytes	7.5e-10		0.875		0.893	LAIR1,LILRB3,TLR1,CSF2RB,CSF3R,PDE1B,BTK,TLR9,TREM2,CEBPA,CSF1R,GPR183,GREM1,DEK,P2RX7,IRF8,TGFBR2,INPP5D,DLL1,CSF1,CD4,ITGB3,AXL	23
Nervous System Development and Function, Neurological Disease	abnormal morphology	Abnormal morphology of nervous system	8.04e-10					SH2D3C,SEZ6,DLX5,HEXB,CHRNE,RXRG,C1QA,GRN,KCND2,TYROBP,RGS2,BCR,NEUROD2,LAG3,FES,CTSD,LRRTM4,ISL1,LILRB3,TNFRSF1B,KCNA5,NFIB,Nrg1,SERPINA3,SLC1A2,IP6K3,GDNF,TGFBR2,PRNP,IL4R,FST,CALB1,CYBB,OTX1,TBR1,PER2,CSF1R,BMPR1B,FGFRL1,DRD1,PROS1,DRD2,SHISA2,MAPT,Pou3f1,MAN2B1,PMP22,TGFA,TAC1,FBXO2,SLC1A4,B2M,CNR2,CD44,GPR37L1,GFAP,CSF1,PTPRC,AXL,RARB	60
Hematological System Development and Function, Tissue Morphology	quantity	Quantity of granulocytes	8.29e-10	Decreased	-2.205		-2.206	ADORA2A,SIGLEC8,CSF3R,CD22,ITGB2,CCL3L3,RASAL3,RAC2,C3AR1,CSF1R,C1QA,IRF8,C4A/C4B,INPP5D,BCR,FES,CTSE,TGFA,LAIR1,TNFRSF1B,CSF2RB,CNR2,CEBPA,FCGR2A,PIK3CG,P2RX7,FCGR2B,CSF1,IL4R,LGALS9B,CYBB,CLEC7A	32
Gastrointestinal Disease, Hepatic System Disease, Organismal Injury and Abnormalities	liver lesion	Liver lesion	9.29e-10		-1.501		-1.516	SLC4A11,AUTS2,SEZ6,DLX5,CLCNKB,HEXB,CD22,C1QA,LILRB4,LCP2,DPF1,GRM4,SNX25,LAMB3,IL1RL2,BCR,LAG3,FES,MYOC,MARCH4,LRRC1,MYH7,LAIR1,YWHAG,LGI4,SERPINA3,SLC1A2,HLA-DOB,PTGER4,CLIP4,BOC,FAM110B,GREM1,SYT6,COL16A1,DOCK10,PNPLA7,SCG2,ASPG,DOC2A,RHOBTB2,PENK,DLK1,CCL3L3,TREM2,RASAL3,ZCCHC9,FAM84A,PDE7B,PTPN5,HK2,NUMBL,KIAA1211L,TAC1,TMEM176A,NPBWR1,WDFY4,EFR3A,HLA-DOA,BCL11B,ADCY5,AJAP1,GUCY2D,SLC14A1,ID…	317
Cell-mediated Immune Response, Cellular Development, Cellular Function and Maintenance, Cellular Growth and Proliferation, Embryonic Development, Hematological System Development and Function, Hematopoiesis, Lymphoid Tissue Structure and Development, Organ Development, Organismal Development, Tissue Development	differentiation	Differentiation of T lymphocytes	9.65e-10	Increased	3.736		3.761	IL6R,ITGB2,PIK3R1,C3AR1,FZD5,LILRB4,LCP2,IRF8,GRM4,BCL2A1,IL1RL2,CD4,TGFBR1,PTPN6,FOXO1,HLA-DOA,Tcf7,BCL11B,BTK,PTGER4,B2M,VAV1,CEBPA,IRF5,GPR183,PIK3CG,P2RX7,TGFBR2,FCGR2B,DLL1,NCKAP1L,IL4R,LGALS9B,PTPRC	34
Cellular Movement, Hematological System Development and Function, Immune Cell Trafficking	cell movement	Cell movement of antigen presenting cells	1.07e-09	Increased	3.546		3.568	HCLS1,ADORA2A,HCK,PLAU,SLAMF8,ITGB2,STC1,CCL3L3,RAC2,TREM2,C3AR1,CSF1R,TYROBP,ITGB3,MAPT,PTPN6,CCL4,CTSE,TRPV2,CNR2,PDCD1,CD44,IRF5,GPR183,PIK3CG,P2RX7,TGFBR2,PRNP,CSF1,IL4R,CYBB	31
Cellular Growth and Proliferation, Lymphoid Tissue Structure and Development	expansion	Expansion of lymphatic system cells	1.09e-09		-0.957		-0.942	Tcf7,TNFRSF1B,IL6R,BTK,B2M,LY9,BMP2,PDCD1,CEBPA,HAVCR2,BMPR1B,PIK3CG,LCP1,LCP2,IRF8,FCGR2B,CD180,IL4R,CD4,TGFBR1,PTPRC,LAG3	22
Cellular Development, Cellular Growth and Proliferation, Hematological System Development and Function, Hematopoiesis, Lymphoid Tissue Structure and Development, Tissue Development	development	Development of phagocytes	1.25e-09		0.464		0.482	TLR1,CSF3R,TLR9,TMEM178A,TREM2,CSF1R,IRF8,INPP5D,CD4,ITGB3,FOXO1,LAIR1,LILRB3,CSF2RB,PDE1B,BTK,CEBPA,GPR183,GREM1,DEK,P2RX7,TGFBR2,DLL1,CSF1,AXL	25
Cancer, Hematological Disease, Organismal Injury and Abnormalities	lymphoid cancer	Lymphoid cancer	1.25e-09		0.355		0.342	IGFBP4,FGR,ITGB2,CD22,LAMB3,IL1RL2,CD180,BCR,LRRC1,KLHL13,Tcf7,LAPTM5,PTGER4,VAV1,IL4R,LY6E,PENK,SLAMF8,IL6R,TLR9,LCP1,SLAMF9,PDE7B,FOXO1,PTGS1,HLA-DOA,BCL11B,LMO2,BMF,FYB1,B2M,NEXN,CEBPA,IDO1,GFAP,PDZD2,DEK,NETO2,LAMC2,TFR2,AXL,GPR101,RARB,ADORA2A,Ccl6,PLAU,CD48,CSF3R,SCARB1,RXRG,PBX3,IRF8,CD4,CXCL16,CDC42EP3,C15orf41,RND3,TMPRSS9,MPEG1,CD14,NFIB,PPP1R2,CLEC18B,KCNA4,FCGR2A,OSMR,TGFBR2,MYO7B,STM…	101
Cell-To-Cell Signaling and Interaction, Inflammatory Response	immune response	Immune response of macrophages	1.29e-09	Increased	2.354		2.375	TRPV2,HCK,CD14,BTK,FGR,ITGB2,SCARB1,TREM2,CD44,C3AR1,FCGR2A,CSF1R,P2RX7,IRF8,CAPG,INPP5D,FCGR2B,PTPRC,CH25H,AXL	20
Cell-To-Cell Signaling and Interaction, Hematological System Development and Function	aggregation	Aggregation of blood cells	1.39e-09	Increased	2.625		2.642	HCLS1,ANXA7,ADORA2A,PLEK,LILRB3,CAPN1,BTK,PTGER4,ITGB2,PIK3R1,CD44,VAV1,RASGRP2,FCGR2A,PIK3CG,LCP2,GPX3,INPP5D,CD4,ITGB3,PTPN6,FERMT3,P2RY1,TBXAS1	24
Inflammatory Disease, Inflammatory Response, Neurological Disease, Organismal Injury and Abnormalities	encephalitis	Encephalitis	1.5e-09		-0.027		-0.023	ADORA2A,CD300LF,NCF1,TLR9,TREM2,C3AR1,GRN,LCP2,C4A/C4B,GRM4,TYROBP,CD4,MAPT,TWIST1,TGFA,Tcf7,TNFRSF1B,ITGAX,PTGER4,B2M,CNR2,ITGA9,PDCD1,IDO1,CD44,FCGR2A,HAVCR2,GFAP,PYCARD,FCGR2B,DLL1,UNC93B1,PTPRC,AXL	34
Cell-To-Cell Signaling and Interaction, Hematological System Development and Function, Immune Cell Trafficking	adhesion	Adhesion of mononuclear leukocytes	1.52e-09	Increased	2.235		2.256	PLAU,IL6R,CD48,BTK,ITGAX,ITGB2,FYB1,RAC2,VAV1,CD44,MYO1G,LCP2,TGFBR2,APBB1IP,PTPN6,FERMT3,CCL4,FOXO1	18
Cancer, Hematological Disease, Organismal Injury and Abnormalities	lymphohematopoietic cancer	Lymphohematopoietic cancer	1.54e-09		-1.516		-1.526	IGFBP4,TLR1,FGR,ITGB2,CD22,GABRD,LILRB4,LCP2,GRN,LAMB3,IL1RL2,GPAT2,CD180,TGFBR1,BCR,LRRC1,KLHL13,Tcf7,LAPTM5,PTGER4,VAV1,LYZ,COL16A1,DOCK10,IL4R,LY6E,PENK,SLAMF8,IL6R,TLR9,LCP1,SLAMF9,PER3,PDE7B,MCM6,FOXO1,PTGS1,ITGB5,HLA-DOA,BCL11B,LMO2,BMF,PDE1B,FYB1,B2M,NEXN,CEBPA,IDO1,IRF5,GFAP,PDZD2,DEK,NETO2,LAMC2,TFR2,PPP4R4,AXL,P2RY6,GPR101,RARB,CHST15,ADORA2A,Ccl6,PLAU,CD48,CSF3R,SCARB1,RXRG,PBX3,IRF8,C…	140
Cell Morphology, Immunological Disease	abnormal morphology	Abnormal morphology of leukocytes	1.58e-09					CD22,ITGB2,CSF1R,LCP1,LILRB4,LCP2,IRF8,INPP5D,CD84,Abcb1b,CD4,PRKCH,TGFBR1,BLNK,PRSS16,LILRB3,BCL11B,BMF,B2M,LY9,VAV1,CEBPA,FCGR2B,CSF1,Pmaip1,PTPRC	26
Cancer, Organismal Injury and Abnormalities	neoplasia	Lymphoid Cancer and Tumors	1.6e-09		-0.148		-0.16	IGFBP4,FGR,ITGB2,CD22,LAMB3,IL1RL2,CD180,BCR,LRRC1,KLHL13,Tcf7,LAPTM5,PTGER4,VAV1,IL4R,LY6E,PENK,SLAMF8,IL6R,TLR9,LCP1,SLAMF9,PDE7B,FOXO1,PTGS1,HLA-DOA,BCL11B,LMO2,BMF,FYB1,B2M,NEXN,CEBPA,IDO1,GFAP,PDZD2,DEK,NETO2,LAMC2,TFR2,AXL,GPR101,RARB,ADORA2A,Ccl6,PLAU,CD48,CSF3R,SCARB1,RXRG,PBX3,IRF8,CD4,CXCL16,CDC42EP3,C15orf41,RND3,TMPRSS9,MPEG1,CTSS,CD14,NFIB,PPP1R2,CLEC18B,KCNA4,FCGR2A,OSMR,TGFBR2,MYO7…	102
Cell Signaling	MAPKKK cascade	MAPKKK cascade	1.64e-09		0.473		0.499	IGFBP4,NTSR2,IL6R,Nrg1,TLR9,ADRA2B,CCL3L3,BMP2,FGF23,GPR37L1,P2RX7,DRD2,GRM4,CD84,SCG2,Tlr13,CD4,ITGB3,TGFBR1,PTPN6,PTPRC,SLC11A1,MYOC,DUSP16	24
Cellular Development, Connective Tissue Development and Function, Tissue Development	differentiation	Differentiation of connective tissue cells	1.7e-09		0.351		0.359	DLX5,CD300LF,PLAU,IL20RA,STC1,TMEM178A,BMP2,C3AR1,LILRB4,GRN,TYROBP,LAMB3,RETN,RGS2,TGFBR1,MYOC,Ptprv,LILRB3,NFIB,PTGER4,GREM1,GDNF,TGFBR2,LY6E,PER2,COL6A1,DLK1,IL6R,TLR9,AP1S2,CCL3L3,PIK3R1,FGF23,TREM2,CSF1R,BMPR1B,INPP5D,FOXO1,TWIST1,WNT7B,BTK,CEBPA,CD44,GPR183,PTH1R,FCGR2B,Ccl9,CSF1,RARB	49
Organismal Development	morphology	Morphology of head	1.85e-09					SLC4A11,SH2D3C,KCNJ2,DLX5,SIX3,ADORA2A,HEXB,PLAU,POU3F4,TLE1,RXRG,C1QA,PBX3,GRN,RGS2,BCR,PRKCH,NEUROD2,FES,CTSD,LRRTM4,LILRB3,TNFRSF1B,NFIB,Nrg1,SLC1A2,ADRA2B,IP6K3,GDNF,TGFBR2,PRNP,FST,CALB1,CFTR,SLC32A1,OTX1,PENK,TBR1,PER2,DLK1,PIK3R1,CSF1R,BMPR1B,FGFRL1,DRD1,PROS1,DRD2,SHISA2,Krt10,MAPT,FOXO1,MAN2B1,TWIST1,TGFA,BCL11B,GUCY2D,FBXO2,SLC1A4,B2M,CNR2,GPR37L1,GFAP,PTH1R,TCF15,CSF1,PTPRC,AXL,TFCP2L1…	69
Cellular Movement	migration	Migration of myeloid cells	1.86e-09	Increased	3.806		3.832	CTSS,ADORA2A,HCK,PLAU,LSP1,BTK,ITGAX,FGR,ITGB2,CCL3L3,CD44,VAV1,PIK3CG,PRNP,INPP5D,CSF1,ITGB3,MAPT,PTPN6,CCL4,CYBB	21
Behavior	spatial learning	Spatial learning	1.87e-09		-0.816		-0.805	SEZ6,HTR1B,PLAU,NCF1,PDE1B,AP1S2,CCL3L3,DRD1,GRN,DRD2,GUSB,RGS14,NTS,WFS1,MEIS2,MAPT,CALB1,PPP1R1B,CYBB,MAN2B1,RARB,KCNAB1	22
Hereditary Disorder, Organismal Injury and Abnormalities	autosomal dominant disease	Autosomal dominant disease	1.87e-09	Decreased	-2.219		-2.24	AUTS2,KCNJ2,SIX3,PLAU,CSF3R,GABRD,BMP2,GRN,IRF8,LAMB3,ACTN2,RETN,WFS1,FLNC,TGFBR1,CA4,KIRREL3,BEAN1,MYH7,DYNC1H1,KCNA5,SERPINA3,SLC1A2,ADRA2B,FCGR2A,GREM1,OSMR,GDNF,LYZ,TGFBR2,PRNP,IFIH1,DOCK2,IL4R,MEIS2,SSTR5,SCN4B,FST,CFTR,HTR1B,CNTN5,COL6A1,PER2,FGF23,PIK3R1,KCNQ4,PDE10A,CSF1R,BMPR1B,PROS1,DRD2,PER3,KLHL6,ITGB3,MAPT,BLNK,TWIST1,PMP22,TBXAS1,ADCY5,BCL11B,GUCY2D,SLC1A4,FYB1,B2M,NEXN,MYH6,CEBPA,G…	76
Hematological System Development and Function, Immune Cell Trafficking, Inflammatory Response, Tissue Development	accumulation	Accumulation of leukocytes	1.96e-09		1.411		1.425	ADORA2A,PLAU,NCF1,TLR9,ITGB2,CCL3L3,GRN,C4A/C4B,INPP5D,BCL2A1,TYROBP,TNFRSF1B,BMF,ITGAX,B2M,ITGA9,CD44,CEBPA,IRF5,FCGR2A,PIK3CG,P2RX7,TGFBR2,CSF1,DOCK2,CYBB	26
Cell Death and Survival	apoptosis	Apoptosis of lymphoma cell lines	2.04e-09		-0.29		-0.287	IGFBP4,HCK,LAIR1,LSP1,CD48,IL6R,BMF,BTK,MSN,SERPINA3,BMP2,IDO1,CD44,IRF8,FCGR2B,BCL2A1,CD4,BCR,PTPN6,PTPRC,BLNK,FOXO1	22
Connective Tissue Disorders, Inflammatory Disease, Inflammatory Response, Organismal Injury and Abnormalities, Skeletal and Muscular Disorders	experimentally-induced arthritis	Experimentally-induced arthritis	2.14e-09		1.559		1.565	CTSS,HCK,PLAU,TNFRSF1B,IL20RA,FGR,PTGER4,CCL3L3,CD44,FCGR2A,PIK3CG,P2RX7,PYCARD,FCGR2B,IL20RB,CD180,IL4R,SLC11A1,CCL4,PTGS1	20
Hematological System Development and Function, Tissue Development	accumulation	Accumulation of blood cells	2.31e-09		1.237		1.249	ADORA2A,PLAU,NCF1,TLR9,ITGB2,CCL3L3,GRN,C4A/C4B,INPP5D,BCL2A1,TYROBP,TNFRSF1B,BMF,ITGAX,B2M,ITGA9,CD44,CEBPA,IRF5,FCGR2A,PIK3CG,P2RX7,TGFBR2,FCGR2B,CSF1,DOCK2,CYBB	27
Cancer, Hematological Disease, Organismal Injury and Abnormalities	hematological neoplasia	Hematopoietic neoplasm	2.35e-09		-1.074		-1.082	IGFBP4,TLR1,FGR,ITGB2,CD22,GABRD,LILRB4,LCP2,GRN,IL1RL2,GPAT2,CD180,TGFBR1,BCR,LRRC1,KLHL13,LAIR1,Tcf7,LAPTM5,PTGER4,VAV1,GREM1,LYZ,COL16A1,DOCK10,IL4R,LY6E,PENK,SLAMF8,IL6R,TLR9,LCP1,SLAMF9,PER3,PDE7B,MCM6,FOXO1,PTGS1,ITGB5,HLA-DOA,BCL11B,LMO2,BMF,PDE1B,FYB1,B2M,NEXN,CEBPA,IDO1,IRF5,GFAP,PDZD2,DEK,NETO2,LAMC2,TFR2,PPP4R4,AXL,P2RY6,GPR101,RARB,CHST15,ADORA2A,Ccl6,CD48,CSF3R,SCARB1,RXRG,BMP2,PBX3,…	140
Cellular Function and Maintenance, Hematological System Development and Function	function	Function of lymphocytes	2.45e-09					TLR9,PIK3R1,ADGRE1,Trim30a/Trim30d,C3AR1,MYO1G,IRF8,INPP5D,CD84,TYROBP,Abcb1b,CD4,LAG3,CTSS,LILRB3,Tcf7,CSF2RB,FYB1,B2M,CD44,VAV1,IRF5,PIK3CG,LAT2,IL20RB,IL4R,PTPRC,GPR84	28
Cellular Function and Maintenance	function	Function of lymphatic system cells	2.51e-09					TLR9,PIK3R1,ADGRE1,Trim30a/Trim30d,C3AR1,MYO1G,IRF8,INPP5D,CD84,TYROBP,Abcb1b,CD4,LAG3,CTSS,LILRB3,Tcf7,CSF2RB,FYB1,B2M,CD44,VAV1,IRF5,CLEC12A,PIK3CG,LAT2,IL20RB,IL4R,PTPRC,GPR84	29
Immunological Disease	allergy	Allergy	2.64e-09		1.737		1.746	ADORA2A,STAC,HCK,CD300LF,IL6R,FGR,TLR9,C3AR1,LILRB4,LCP2,CAPG,PDE7B,TGFBR1,Milr1,PTGS1,CTSS,TAC1,NTSR2,BCL11B,CAPN1,CSF2RB,ANXA3,BTK,MSN,ADRA2B,BDKRB2,PDCD1,CD44,VAV1,FCGR2A,HAVCR2,OSMR,PIK3CG,FCGR2B,IL4R,PTPRC,HTR4	37
Cell Death and Survival	cell viability	Cell viability of leukocytes	2.66e-09	Increased	2.529		2.558	SIGLEC8,CD48,TLR9,CD22,ITGB2,SCARB1,PIK3R1,RAC2,CSF1R,NCF2,INPP5D,BCL2A1,TYROBP,PTPN6,BLNK,FOXO1,TNFRSF1B,CSF2RB,BTK,LY9,PDCD1,CD44,PIK3CG,PYCARD,CSF1	25
Cell-To-Cell Signaling and Interaction	response	Response of myeloid leukocytes	2.91e-09		1.675		1.695	ADORA2A,HCK,PLAU,LILRB3,CD14,CSF2RB,FGR,ITGB2,SCARB1,TREM2,VAV1,C3AR1,FCGR2A,PIK3CG,TYROBP,ITGB3	16
Cardiovascular System Development and Function	development	Development of vasculature	3.13e-09		1.101		1.126	SLC4A11,DLX5,IGFBP4,ADORA2A,PLAU,NCF1,FGR,STC1,SCARB1,ITGB2,BMP2,C3AR1,SPINT1,C1QA,FZD5,RGS2,TGFBR1,FERMT3,FES,ISL1,CTSS,YWHAG,TNFRSF1B,ADRA2B,TRPC6,PTGER4,GREM1,CACNA1H,GDNF,TGFBR2,SCG2,IL4R,HS6ST2,CYBB,HCK,PER2,DLK1,AP1S2,PIK3R1,RAC2,CSF1R,FGFRL1,PROS1,DRD2,SERPINF2,ITGB3,SHB,MAN2B1,FOXO1,PTGS1,TWIST1,TGFA,TAC1,ITGB5,LMO2,ANXA3,WNT7B,CSF2RB,BDKRB2,CD44,GFAP,PIK3CG,P2RX7,PTH1R,DLL1,CSF1,AXL,RARB…	69
Cellular Development, Cellular Growth and Proliferation	proliferation	Proliferation of myeloid cells	3.22e-09		1.286		1.295	IL6R,CSF3R,BMP2,PIK3R1,CEBPA,HAVCR2,BMPR1B,CSF1R,P2RX7,IRF8,INPP5D,FCGR2B,TYROBP,CSF1,CXCL16,BCR,PTPN6,PTPRC,LAG3	19
Organismal Injury and Abnormalities	discomfort	Discomfort	3.59e-09		1.577		1.585	KCNJ2,HTR1B,ADORA2A,CHRNE,IL6R,GABRD,TREM2,PDE10A,DRD1,DRD2,INPP5D,GRM4,TYROBP,PDE7B,ITGB3,CA4,P2RY1,PTGS1,TAC1,KCNA5,CD14,ADRA2B,CNR2,KCNA4,P2RX7,CACNA1H,PTH1R,SCN4B,AXL,HTR4	30
Cell Death and Survival	apoptosis	Apoptosis of tumor cell lines	3.82e-09		1.251		1.245	STK26,IGFBP4,ADORA2A,PLAU,CD48,FGR,SCARB1,BMP2,PBX3,GRN,IRF8,BCL2A1,GPAT2,RETN,CD4,TGFBR1,BCR,LAG3,CTSD,PPP1R1B,LAIR1,DYNC1H1,CD14,TNFRSF1B,KCNA5,TRAIP,NFIB,SERPINA3,VAV1,GDNF,TGFBR2,PRNP,Pmaip1,ARL11,FST,CALB1,FGF5,HCLS1,HCK,RHOBTB2,IL6R,TLR9,CSF1R,BMPR1B,DRD2,FKBP5,INPP5D,CDCA2,PTPN6,MAPT,BLNK,HK2,FOXO1,NUMBL,TWIST1,TRPV2,TGFA,LSP1,LMO2,CSF2RB,CAPN1,BMF,MSN,BTK,PDE1B,B2M,CEBPA,IDO1,CD44,IRF5,PY…	78
Organismal Development, Organismal Injury and Abnormalities	abnormal morphology	Abnormal morphology of abdomen	3.94e-09					IGFBP4,HEXB,PLAU,NCF1,SCARB1,ITGB2,DACH1,C3AR1,GRN,LCP2,IRF8,C4A/C4B,BCR,LAG3,FES,CTSD,ISL1,TNFRSF1B,VAV1,GDNF,DOCK2,SSTR5,IL4R,CFTR,CYBB,CLEC7A,ANXA7,HCK,LY6E,DLK1,BMPR1B,CSF1R,FGFRL1,DRD1,DRD2,INPP5D,CYP27B1,KLHL6,ITGB3,BLNK,MAN2B1,PTGS1,TGFA,BMF,BTK,B2M,PDCD1,CEBPA,CD44,PYCARD,FCGR2B,TCF15,CSF1,LGALS9B,PTPRC,AXL,RARB	57
Cellular Growth and Proliferation	expansion	Expansion of cells	4.09e-09		-0.649		-0.633	IL6R,BMP2,RAC2,BMPR1B,CSF1R,LCP1,LCP2,IRF8,CD180,CD4,TGFBR1,LAG3,Tcf7,TNFRSF1B,CSF2RB,BTK,LY9,B2M,PDCD1,CEBPA,HAVCR2,PIK3CG,TGFBR2,FCGR2B,DLL1,IL4R,PTPRC,HTR4	28
Cellular Movement	infiltration	Infiltration by myeloid cells	4.37e-09	Increased	2.307		2.317	ADORA2A,SIGLEC8,HCK,CD300LF,PLAU,CD48,NCF1,IL6R,ITGB2,STC1,RAC2,C3AR1,C4A/C4B,INPP5D,ITGB3,PTPN6,CCL4,TNFRSF1B,CNR2,PDCD1,CD44,VAV1,IRF5,PIK3CG,P2RX7,TGFBR2,CSF1,IL4R,CFTR	29
Cell-To-Cell Signaling and Interaction, Hematological System Development and Function, Humoral Immune Response, Immune Cell Trafficking, Inflammatory Response	activation	Activation of B lymphocytes	4.58e-09		-0.326		-0.319	LILRB3,BTK,TLR9,ITGB2,CD22,VAV1,IRF5,LAT2,INPP5D,FCGR2B,CD180,PTPN6,BLNK,AXL,TBC1D10C	15
Cellular Development, Cellular Growth and Proliferation, Hematological System Development and Function, Hematopoiesis, Lymphoid Tissue Structure and Development, Tissue Development	myelopoiesis	Myelopoiesis of leukocytes	5.11e-09		-0.023		-0.005	HCLS1,SIGLEC8,LAIR1,TLR1,CSF2RB,CSF3R,PDE1B,BTK,TLR9,CNR2,RAC2,CEBPA,CSF1R,GREM1,C1QC,IRF8,INPP5D,DLL1,CSF1,CD4,ITGB3,BCR,RARB	23
Cellular Development, Connective Tissue Development and Function, Tissue Development	differentiation	Differentiation of bone	5.26e-09		-0.247		-0.242	DLX5,CD300LF,LY6E,IL20RA,COL6A1,DLK1,IL6R,TLR9,CCL3L3,BMP2,TMEM178A,PIK3R1,FGF23,TREM2,C3AR1,BMPR1B,CSF1R,LILRB4,INPP5D,TYROBP,MYOC,TWIST1,Ptprv,LILRB3,WNT7B,BTK,PTGER4,CEBPA,GPR183,GREM1,TGFBR2,FCGR2B,Ccl9,CSF1	34
Cell-To-Cell Signaling and Interaction, Hematological System Development and Function, Immune Cell Trafficking, Inflammatory Response	binding	Binding of macrophages	5.57e-09		1.046		1.063	TRPV2,PLAU,LILRB3,CD14,MSN,CSF1,SCARB1,ITGB2,PTPN6,PTPRC,AXL,PIK3CG	12
Hematological System Development and Function, Inflammatory Response, Tissue Morphology	quantity	Quantity of macrophages	5.97e-09		0.23		0.235	CTSS,ADORA2A,HCK,PLAU,LSP1,ITGB2,B2M,SCARB1,TREM2,CEBPA,HAVCR2,CSF1R,C3AR1,GREM1,PIK3CG,LILRB4,IRF8,TGFBR2,C4A/C4B,CSF1,IL4R,ITGB3,CYBB	23
Cellular Development, Connective Tissue Development and Function, Skeletal and Muscular System Development and Function, Tissue Development	differentiation	Differentiation of osteoclasts	6.57e-09		-0.829		-0.825	CD300LF,LILRB3,LY6E,IL20RA,BTK,TLR9,PTGER4,CCL3L3,BMP2,TMEM178A,PIK3R1,TREM2,CSF1R,C3AR1,GPR183,LILRB4,INPP5D,FCGR2B,TYROBP,Ccl9,CSF1	21
Cancer, Hematological Disease, Organismal Injury and Abnormalities	hematologic cancer	Hematologic cancer	6.57e-09		-1.886		-1.897	IGFBP4,TLR1,FGR,ITGB2,CD22,GABRD,LILRB4,LCP2,GRN,IL1RL2,GPAT2,CD180,TGFBR1,BCR,LRRC1,KLHL13,Tcf7,LAPTM5,PTGER4,VAV1,LYZ,COL16A1,DOCK10,IL4R,LY6E,PENK,SLAMF8,IL6R,TLR9,LCP1,SLAMF9,PER3,PDE7B,MCM6,FOXO1,PTGS1,ITGB5,HLA-DOA,BCL11B,LMO2,BMF,PDE1B,FYB1,B2M,NEXN,CEBPA,IDO1,IRF5,GFAP,PDZD2,DEK,NETO2,LAMC2,TFR2,PPP4R4,AXL,P2RY6,GPR101,RARB,CHST15,ADORA2A,Ccl6,CD48,CSF3R,SCARB1,RXRG,PBX3,IRF8,C4A/C4B,ACTN…	137
Cell-To-Cell Signaling and Interaction, Hematological System Development and Function, Hypersensitivity Response, Immune Cell Trafficking, Inflammatory Response	activation	Activation of mast cells	6.64e-09	Decreased	-2.587		-2.583	LCP2,TAC1,C4A/C4B,CD300LF,CD84,LILRB3,CD48,CFTR,CNR2,Milr1,FCGR2A	11
Cell Death and Survival	cell death	Neuronal cell death	7e-09	Increased	2.754		2.75	CAMK2B,ADORA2A,PLAU,NCF1,IL6R,TLR9,CCL3L3,BMP2,Naip1 (includes others),BMPR1B,NCF2,DRD2,GRM4,KCND2,PCP4,PTPN5,WFS1,CD4,PTPN6,MAPT,CTSD,HK2,FOXO1,TGFA,ISL1,TAC1,BCL11B,LILRB3,TNFRSF1B,CAPN1,SERPINA3,SLC1A2,MXD3,GFAP,OSMR,PYCARD,P2RX7,GDNF,NAIP,RASD2,PRNP,Pmaip1,CSF1,NLRP1,CALB1,TMEM158,AXL,CYBB	48
Connective Tissue Disorders, Inflammatory Disease, Inflammatory Response, Organismal Injury and Abnormalities, Skeletal and Muscular Disorders	polyarthritis	Polyarthritis	7.16e-09		0.303		0.306	CTSS,TLR1,TNFRSF1B,IL20RA,IL6R,SLC1A2,PTGER4,CD44,PIK3CG,P2RX7,PYCARD,DRD2,PRNP,FCGR2B,IL20RB,CD180,IL4R,PTPRC,FES,CCL4,PTGS1	21
Cancer, Gastrointestinal Disease, Hepatic System Disease, Organismal Injury and Abnormalities	liver carcinoma	Liver carcinoma	8.05e-09	Decreased	-2.168		-2.174	SLC4A11,AUTS2,SEZ6,HEXB,CD22,LCP2,DPF1,GRM4,SNX25,LAMB3,BCR,LAG3,MYOC,LRRC1,MYH7,YWHAG,HLA-DOB,CLIP4,BOC,FAM110B,GREM1,SYT6,COL16A1,DOCK10,PNPLA7,SCG2,DOC2A,PENK,TREM2,ZCCHC9,PTPN5,HK2,KIAA1211L,TAC1,TMEM176A,NPBWR1,WDFY4,EFR3A,ADCY5,AJAP1,GUCY2D,IDO1,IRF5,MXD3,NCKAP1L,CSF1,TFR2,SIX3,CD300LF,PLAU,CD48,CSF3R,CRYBG3,LRTM2,ITGBL1,SERTAD4,PRKCH,CDC42EP3,CTSD,PPP1R1B,DGAT2,TRPC6,HAVCR2,SNTG2,OSMR,TGFB…	194
Humoral Immune Response, Protein Synthesis	quantity	Quantity of IgG	8.07e-09		0.758		0.766	CTSS,LAIR1,HLA-DOA,TNFRSF1B,CSF2RB,DLK1,BTK,CD22,ITGB2,B2M,PDCD1,VAV1,C3AR1,FCGR2B,LY86,CD84,TYROBP,CD37,CD180,IL4R,ITGB3,CH25H,BLNK,TBC1D10C	24
Cell Death and Survival	apoptosis	Apoptosis of phagocytes	8.07e-09		0.914		0.916	TNFRSF1B,BTK,TLR9,PTGER4,ITGB2,CNR2,CD44,IRF5,HAVCR2,C3AR1,C1QA,P2RX7,IRF8,INPP5D,DLL1,BCL2A1,CSF1,NLRP1,PTPN6,CYBB	20
Organismal Injury and Abnormalities, Renal and Urological Disease	damage	Damage of kidney	8.83e-09		1.823		1.834	ANXA7,ADORA2A,HCK,FGR,ADRA2B,FYB1,BDKRB2,B2M,SCARB1,CD44,C3AR1,FCGR2A,C1QA,LCP2,LYZ,C4A/C4B,PDE7B,CSF1,CA4,CYBB	20
Tissue Development	accumulation	Accumulation of cells	8.88e-09		1.563		1.572	ADORA2A,PLAU,NCF1,TLR9,ITGB2,CCL3L3,RAC2,GRN,C4A/C4B,INPP5D,BCL2A1,TYROBP,BCR,TNFRSF1B,BMF,ITGAX,B2M,ITGA9,CD44,CEBPA,IRF5,FCGR2A,PIK3CG,P2RX7,TGFBR2,FCGR2B,CSF1,DOCK2,CYBB	29
Cardiovascular System Development and Function	morphology	Morphology of cardiovascular system	9.1e-09					SLC4A11,IGFBP4,DLX5,ADORA2A,PLAU,NCF1,SCARB1,BMP2,SPINT1,FZD5,PBX3,KCND2,RGS2,FES,CTSD,ISL1,MYH7,TNFRSF1B,Nrg1,ADRA2B,PTGER4,TRPC6,CACNA1H,GDNF,TGFBR2,GPX3,CYBB,HTR1B,HCK,LY6E,PER2,IL6R,PIK3R1,FGF23,FGFRL1,PROS1,ITGB3,FOXO1,MAN2B1,PTGS1,LMO2,CAPN1,NEXN,BDKRB2,PDCD1,MYH6,CD44,GFAP,PIK3CG,P2RX7,PTH1R,TCF15,AXL,P2RY6,RARB	55
Cell Signaling	protein kinase cascade	Protein kinase cascade	9.27e-09		1.449		1.473	SH2D3C,IGFBP4,NCF1,IL6R,TLE1,TLR9,CCL3L3,BMP2,FGF23,CAPN3,DRD2,GRM4,CD84,SERPINF2,CD4,ITGB3,TGFBR1,PTPN6,SLC11A1,MYOC,DUSP16,NTSR2,WNT7B,BTK,Nrg1,ADRA2B,PTGER4,GPR37L1,PYCARD,P2RX7,FCGR2B,SCG2,Tlr13,NLRP1,LGALS9B,PTPRC,FGF14	37
Cellular Development, Cellular Growth and Proliferation, Hematological System Development and Function, Lymphoid Tissue Structure and Development	expansion	Expansion of mononuclear leukocytes	9.65e-09		-1.265		-1.252	Tcf7,TNFRSF1B,IL6R,BTK,B2M,LY9,PDCD1,HAVCR2,CSF1R,PIK3CG,LCP1,LCP2,IRF8,FCGR2B,CD180,IL4R,CD4,TGFBR1,PTPRC,LAG3	20
Connective Tissue Development and Function, Skeletal and Muscular System Development and Function, Tissue Development	morphology	Morphology of trabecular bone	1e-08					HEXB,HCK,TNFRSF1B,IL20RA,CAPN1,ITGB2,BMP2,FGF23,TMEM178A,CNR2,RAC2,CSF1R,GREM1,PTH1R,TGFBR2,INPP5D,TYROBP,CSF1,ITGB3,PTPN6,MYOC	21
Cell Morphology	shape change	Shape change of blood cells	1.04e-08		1.895		1.914	ANXA7,HCK,LILRB3,BTK,FGR,ITGB2,FYB1,CD44,FCGR2A,LCP2,CAPG,INPP5D,CSF1,DOCK2,FERMT3	15
Cancer, Hematological Disease, Organismal Injury and Abnormalities	lymphocytic neoplasm	Lymphocytic neoplasm	1.06e-08		-0.254		-0.268	IGFBP4,FGR,ITGB2,CD22,IL1RL2,CD180,BCR,LRRC1,KLHL13,Tcf7,LAPTM5,PTGER4,VAV1,IL4R,LY6E,PENK,SLAMF8,IL6R,TLR9,LCP1,SLAMF9,PDE7B,FOXO1,HLA-DOA,BCL11B,LMO2,BMF,FYB1,B2M,NEXN,CEBPA,IDO1,GFAP,PDZD2,DEK,NETO2,LAMC2,TFR2,AXL,GPR101,RARB,ADORA2A,Ccl6,CD48,CSF3R,SCARB1,RXRG,PBX3,IRF8,CD4,CXCL16,CDC42EP3,C15orf41,RND3,TMPRSS9,MPEG1,CD14,NFIB,PPP1R2,CLEC18B,KCNA4,FCGR2A,OSMR,TGFBR2,MYO7B,STMN2,DOCK2,ARL11,HC…	97
Cell-To-Cell Signaling and Interaction, Hematological System Development and Function, Immune Cell Trafficking, Inflammatory Response	activation	Activation of macrophages	1.37e-08	Increased	2.502		2.516	HCK,CD14,TLR9,CNR2,TREM2,CD44,HAVCR2,CSF1R,GDNF,PROS1,FCGR2B,CD84,TYROBP,CSF1,LGALS9B,IL4R,MAPT,PTPN6,SLC11A1,CYBB	20
Hematological System Development and Function, Lymphoid Tissue Structure and Development, Organ Morphology, Tissue Morphology	morphology	Morphology of lymphoid organ	1.45e-08					HCK,DLK1,TLR9,ITGB2,CSF1R,LCP2,IRF8,C4A/C4B,DRD2,INPP5D,CYP27B1,KLHL6,CD4,ITGB3,PRKCH,PTPN6,LAG3,BLNK,CTSD,MAN2B1,PTGS1,PRSS16,TNFRSF1B,BCL11B,CSF2RB,BTK,BMF,SLC14A1,PDCD1,VAV1,CEBPA,IRF5,PIK3CG,FCGR2B,CSF1,DOCK2,UNC93B1,PTPRC,AXL,RARB	40
Cellular Development, Connective Tissue Development and Function, Tissue Development	differentiation	Differentiation of bone cells	1.51e-08		-0.401		-0.396	DLX5,CD300LF,LY6E,IL20RA,COL6A1,DLK1,IL6R,TLR9,CCL3L3,BMP2,TMEM178A,PIK3R1,FGF23,TREM2,C3AR1,BMPR1B,CSF1R,LILRB4,INPP5D,TYROBP,MYOC,TWIST1,Ptprv,LILRB3,WNT7B,BTK,PTGER4,CEBPA,GPR183,GREM1,FCGR2B,Ccl9,CSF1	33
Neurological Disease, Organismal Injury and Abnormalities	seizure disorder	Seizure disorder	1.51e-08		-0.374		-0.403	SLC32A1,SEZ6,HTR1B,HEXB,OTX1,DBP,GNG7,GABRD,KCNQ4,C1QA,TRPC7,DRD2,LAMB3,RGS2,MAPT,CA4,ANKRD6,MCM6,PPP1R1B,CTSD,PTPRN2,Pou3f1,PTGS1,PMP22,TAC1,TNFRSF1B,C1QB,SLC1A2,ADRA2B,KCNA4,GFAP,CACNA1H,GDNF,FCGR2B,SCG2,SCN4B,CH25H,PTPRC,CACNG4,HTR4	40
Cancer, Hematological Disease, Immunological Disease, Organismal Injury and Abnormalities	plasma cell dyscrasia	Plasma cell dyscrasia	1.51e-08					HCLS1,Ccl6,LY6E,COL6A1,CSF3R,CD48,IL6R,SCARB1,CSF1R,LCP1,LCP2,SLAMF9,FAM46C,CD180,ITGB3,CCL4,PTGS1,MPEG1,CSF2RB,BTK,LAPTM5,PPP1R2,FYB1,PTGER4,B2M,NEXN,PDCD1,CD44,CEBPA,KCNA4,FCGR2A,GFAP,DEK,OSMR,TGFBR2,Ccl9,PTPRC	37
Post-Translational Modification	phosphorylation	Phosphorylation of protein	1.66e-08		1.676		1.698	STK26,CAMK2B,MYO3B,FGR,CD22,Fndc1,SCARB1,ITGB2,BMP2,TYROBP,CD4,BCR,PRKCH,TGFBR1,FES,LILRB3,PTGER4,IP6K3,FCGR2A,TGFBR2,PRNP,CLEC7A,HCK,TLR9,PIK3R1,TREM2,CSF1R,BMPR1B,DRD1,MAPK4,PTPN5,ITGB3,PTPN6,P2RY1,CCL4,SHB,TAC1,BTK,FYB1,CD44,PIK3CG,P2RX7,LAT2,FCGR2B,NCKAP1L,CSF1,PTPRC,CAMK1G,CHST15	49
Cell Death and Survival	survival	Cell survival	1.76e-08		1.636		1.684	CAMK2B,ADORA2A,PLAU,CD48,CSF3R,FGR,STC1,SCARB1,ITGB2,CD22,BMP2,Naip1 (includes others),NCF2,PBX3,CAPN3,BCL2A1,TYROBP,Abcb1b,LAMB3,CD4,TGFBR1,BCR,PRKCH,SLC11A1,FES,PPP1R1B,TNFRSF1B,TRAIP,Nrg1,SLC1A2,IP6K3,GDNF,LYZ,SLC22A3,TGFBR2,PRNP,IFIH1,IL4R,CALB1,CYBB,PTPN7,HCK,SIGLEC8,IL6R,TLR9,SYNM,PIK3R1,RAC2,CSF1R,FKBP5,INPP5D,PTPN5,PTPN6,MAPT,BLNK,HK2,PTPRN2,FOXO1,TWIST1,TRPV2,TGFA,CSF2RB,CAPN1,BTK,LY9,B2…	80
Cell-To-Cell Signaling and Interaction	binding	Binding of lymphatic system cells	2.01e-08	Increased	2.199		2.22	PLAU,CSF2RB,CD48,IL6R,MSN,BTK,CD22,ITGB2,FYB1,SCARB1,RAC2,CD44,MYO1G,LCP2,APBB1IP,ITGB3,PTPN6,FERMT3,CCL4	19
Carbohydrate Metabolism, Lipid Metabolism, Small Molecule Biochemistry	metabolism	Metabolism of phosphatidylinositol	2.08e-08		0.69		0.708	DRD1,TRPV2,DRD2,PLEK,INPP5D,FCGR2B,TRHR,PIK3R1,IP6K3,FCGR2A,CSF1R,PIK3CG	12
Cancer, Gastrointestinal Disease, Hepatic System Disease, Organismal Injury and Abnormalities	hepatobiliary system cancer	Hepatobiliary system cancer	2.11e-08		-1.977		-1.98	SLC4A11,AUTS2,SEZ6,HEXB,CD22,LCP2,DPF1,GRM4,SNX25,LAMB3,BCR,LAG3,MYOC,LRRC1,MYH7,YWHAG,HLA-DOB,CLIP4,BOC,FAM110B,GREM1,SYT6,COL16A1,DOCK10,PNPLA7,SCG2,DOC2A,PENK,TREM2,ZCCHC9,PTPN5,HK2,KIAA1211L,TAC1,TMEM176A,NPBWR1,WDFY4,EFR3A,ADCY5,AJAP1,GUCY2D,IDO1,IRF5,MXD3,NCKAP1L,CSF1,TFR2,SIX3,CD300LF,PLAU,CD48,CSF3R,CRYBG3,LRTM2,ITGBL1,SERTAD4,APOBR,PRKCH,CDC42EP3,CTSD,PPP1R1B,DGAT2,ADRA2B,TRPC6,HAVCR2,SN…	201
Cell-To-Cell Signaling and Interaction, Hematological System Development and Function, Inflammatory Response	aggregation	Aggregation of blood platelets	2.28e-08	Increased	2.956		2.97	HCLS1,ANXA7,ADORA2A,PLEK,LILRB3,CAPN1,BTK,PIK3R1,VAV1,RASGRP2,FCGR2A,PIK3CG,LCP2,GPX3,INPP5D,ITGB3,PTPN6,FERMT3,P2RY1,TBXAS1	20
Cell Morphology	enlargement	Enlargement of cells	2.31e-08					ADORA2A,HCK,PLAU,NCF1,IL6R,STC1,BMP2,KCND2,RGS2,BCR,MAPT,PRKCH,CTSD,FOXO1,PMP22,TAC1,TRPC6,MYH6,GFAP,PIK3CG,P2RX7,CACNA1H,PTH1R,GDNF,TGFBR2,GPX3,TCF15,FST	28
Hematological System Development and Function, Humoral Immune Response, Lymphoid Tissue Structure and Development, Tissue Morphology	quantity	Quantity of plasma cells	2.47e-08		0.397		0.402	LILRB4,IRF8,FCGR2B,TNFRSF1B,BTK,CD22,ITGB2,PTPN6,RAC2,PDCD1,IRF5,GPR183	12
Cellular Development, Cellular Growth and Proliferation, Hematological System Development and Function, Lymphoid Tissue Structure and Development	expansion	Expansion of lymphocytes	2.62e-08		-1.503		-1.49	Tcf7,TNFRSF1B,IL6R,BTK,B2M,LY9,PDCD1,HAVCR2,PIK3CG,LCP1,LCP2,IRF8,FCGR2B,CD180,IL4R,CD4,TGFBR1,PTPRC,LAG3	19
Digestive System Development and Function, Gastrointestinal Disease	abnormal morphology	Abnormal morphology of digestive system	2.75e-08					IGFBP4,DLX5,SIX3,ANXA7,HEXB,PLAU,DLK1,NCF1,DACH1,C3AR1,CSF1R,DRD1,GRN,IRF8,C4A/C4B,DRD2,INPP5D,BCR,CTSD,MAN2B1,PTGS1,TGFA,ISL1,BCL11B,TNFRSF1B,NFIB,B2M,PDCD1,CEBPA,PYCARD,GDNF,PTH1R,LAMC2,CSF1,DOCK2,SSTR5,IL4R,LGALS9B,FST,CFTR,CYBB,TFCP2L1,CLEC7A,RARB	44
Cell Death and Survival	cell death	Cell death of myeloid cells	2.85e-08	Increased	2.104		2.107	SIGLEC8,TNFRSF1B,BTK,ITGB2,CD44,Naip1 (includes others),HAVCR2,C3AR1,C1QA,PYCARD,P2RX7,LYZ,IRF8,INPP5D,DLL1,BCL2A1,CSF1,NLRP1,TFR2,PTPN6,CYBB	21
Cell Death and Survival	cell viability	Cell viability of phagocytes	2.85e-08	Increased	2.24		2.257	CSF2RB,CD48,BTK,TLR9,SCARB1,PIK3R1,RAC2,CSF1R,INPP5D,BCL2A1,TYROBP,CSF1,PTPN6,FOXO1	14
Cellular Movement	movement	Movement of osteoclast precursor cells	2.87e-08		1.067		1.087	HCK,CSF1,ITGB3,FOXO1,GPR183	5
Cellular Development, Cellular Growth and Proliferation, Hematological System Development and Function, Hematopoiesis, Lymphoid Tissue Structure and Development, Tissue Development	monocytopoiesis	Monocytopoiesis	2.89e-08		0.673		0.687	LAIR1,TLR1,CSF2RB,PDE1B,CSF3R,BTK,TLR9,CEBPA,CSF1R,GREM1,IRF8,INPP5D,DLL1,CSF1,CD4,ITGB3	16
Cell Death and Survival	cell viability	Cell viability	2.89e-08		1.871		1.92	CAMK2B,ADORA2A,PLAU,CD48,FGR,STC1,SCARB1,ITGB2,CD22,BMP2,Naip1 (includes others),NCF2,PBX3,CAPN3,BCL2A1,TYROBP,Abcb1b,LAMB3,CD4,TGFBR1,BCR,PRKCH,FES,PPP1R1B,TNFRSF1B,TRAIP,Nrg1,SLC1A2,IP6K3,GDNF,LYZ,SLC22A3,TGFBR2,PRNP,IFIH1,CALB1,CYBB,PTPN7,HCK,SIGLEC8,IL6R,TLR9,SYNM,PIK3R1,RAC2,CSF1R,FKBP5,INPP5D,PTPN5,PTPN6,MAPT,BLNK,HK2,PTPRN2,FOXO1,TWIST1,TRPV2,TGFA,CSF2RB,CAPN1,BTK,LY9,B2M,PDCD1,CD44,GPR37L…	77
Cell-To-Cell Signaling and Interaction	interaction	Interaction of leukemia cell lines	3e-08	Increased	2.294		2.313	PLAU,CD14,ITGB2,FYB1,PIK3R1,CD44,RASGRP2,LCP2,PROS1,CSF1,ITGB3,TGFBR1,FERMT3,FES,CCL4,CYBB,TBC1D10C	17
Cellular Assembly and Organization, Cellular Function and Maintenance	organization	Microtubule dynamics	3.01e-08		1.941		1.973	STK26,SH2D3C,CAMK2B,AUTS2,SEZ6,MYO3B,KCNJ2,DLX5,ADORA2A,PLAU,FAM107A,FGR,BMP2,C1QA,NCF2,GRN,GRM4,WDR60,RGS2,ACTN2,TGFBR1,BCR,PRKCH,FERMT3,FES,MYOC,KIRREL3,KIF27,CTSS,TNFRSF1B,NFIB,Nrg1,TRPC6,BOC,VAV1,IP6K3,ISLR2,GDNF,PRNP,DOCK10,STMN2,SCN4B,CYBB,FGF5,HTR1B,HCK,PIK3R1,RAC2,RAB3IL1,RFX3,CSF1R,LCP1,DRD1,CAPG,DRD2,ITGB3,MAPT,Pou3f1,NUMBL,PMP22,TRPV2,TAC1,ITGB5,SPATA13,BCL11B,WNT7B,MSN,BTK,CD44,FCGR2B…	73
Molecular Transport	secretion	Secretion of molecule	3.05e-08		-0.306		-0.29	HCLS1,HTR1B,ADORA2A,LY6E,FGR,SCARB1,BMP2,FGF23,C3AR1,LCP2,DRD2,GRM4,Krt10,PCP4,WFS1,P2RY1,PTPRN2,FOXO1,PTGS1,TGFA,TNFRSF1B,CD14,BTK,CLEC5A,ADRA2B,PTGER4,BDKRB2,CD44,FCGR2A,P2RX7,GDNF,UNC13C,FCGR2B,SCG2,SSTR5,FST,DOC2B,PTPRC,CFTR	39
Cellular Development, Cellular Growth and Proliferation, Hematological System Development and Function, Hematopoiesis	proliferation	Proliferation of hematopoietic progenitor cells	3.18e-08		0.872		0.887	PENK,TNFRSF1B,CSF3R,BTK,CD22,LY9,FYB1,BMP2,PIK3R1,CEBPA,BMPR1B,CSF1R,PIK3CG,LILRB4,LCP2,IRF8,DLL1,CSF1,IL4R,BCR,PTPN6,BLNK,SHB,FOXO1	24
Cell Death and Survival	cell death	Cell death of mononuclear leukocytes	3.19e-08		-0.407		-0.414	ADORA2A,IL6R,CD22,PIK3R1,RAC2,C3AR1,IRF8,INPP5D,BCL2A1,CD4,PTPN6,LAG3,CCL4,BLNK,CTSD,Tcf7,TNFRSF1B,BCL11B,BTK,BMF,PDCD1,IDO1,CD44,VAV1,MXD3,PIK3CG,P2RX7,FCGR2B,DLL1,Pmaip1,CSF1,PTPRC	32
Hematological System Development and Function, Immunological Disease, Lymphoid Tissue Structure and Development, Organ Morphology, Organismal Injury and Abnormalities, Tissue Morphology	abnormal morphology	Abnormal morphology of lymphoid organ	3.35e-08					HCK,DLK1,ITGB2,CSF1R,LCP2,IRF8,INPP5D,CYP27B1,KLHL6,CD4,ITGB3,PRKCH,LAG3,BLNK,CTSD,MAN2B1,PTGS1,PRSS16,TNFRSF1B,BCL11B,BTK,BMF,PDCD1,VAV1,CEBPA,PIK3CG,FCGR2B,CSF1,DOCK2,PTPRC,AXL,RARB	32
Hematological System Development and Function, Hematopoiesis	development	Development of hematopoietic system	3.36e-08		1.602		1.619	CSF3R,IL6R,TMEM178A,PIK3R1,FGF23,LCP2,IRF8,TYROBP,BCR,PTPN6,BLNK,FOXO1,Tcf7,LMO2,CSF2RB,BTK,B2M,CNR2,PDCD1,CD44,VAV1,CEBPA,LAT2,DLL1,CSF1,IL4R,PTPRC,AXL,HTR4	29
Cardiovascular System Development and Function, Organismal Development	angiogenesis	Angiogenesis	3.46e-08		1.101		1.126	SLC4A11,IGFBP4,ADORA2A,PLAU,NCF1,FGR,STC1,SCARB1,ITGB2,BMP2,C3AR1,SPINT1,C1QA,FZD5,TGFBR1,FERMT3,FES,CTSS,ISL1,YWHAG,ADRA2B,PTGER4,TRPC6,GREM1,GDNF,TGFBR2,SCG2,IL4R,HS6ST2,CYBB,HCK,AP1S2,PIK3R1,RAC2,CSF1R,PROS1,DRD2,SERPINF2,ITGB3,SHB,FOXO1,MAN2B1,TWIST1,TGFA,TAC1,ITGB5,LMO2,WNT7B,CSF2RB,ANXA3,BDKRB2,CD44,PIK3CG,P2RX7,PTH1R,DLL1,CSF1,AXL,RARB,HTR4	60
Cancer, Organismal Injury and Abnormalities	tumorigenesis	Tumorigenesis of malignant tumor	3.6e-08		-1.698		-1.7	SLC4A11,AUTS2,SEZ6,CLCNKB,PIPOX,FAM107A,CD22,SLC15A3,LILRB4,LCP2,DPF1,GRM4,SNX25,GPX6,LAMB3,BCR,NEUROD2,LAG3,FES,MYOC,LRRC1,MYH7,LILRB3,LAPTM5,LGI4,HLA-DOB,NECAB2,C20orf27,CLIP4,BOC,FAM110B,ISLR2,GDNF,LYZ,DOCK10,PNPLA7,SCG2,ASPG,DOC2A,DLK1,RASAL3,STYK1,RFX3,FKBP5,PDE7B,PTPN5,ANKRD6,NUMBL,TBXAS1,KIAA1211L,TMEM176A,NPBWR1,WDFY4,EFR3A,BCL11B,ADCY5,AJAP1,IRF5,MXD3,DEK,RASD2,IPPK,NCKAP1L,CSF1,NLRP1,SH…	288
Cell Morphology, Nervous System Development and Function, Neurological Disease, Tissue Morphology	abnormal morphology	Abnormal morphology of neurons	3.72e-08					SH2D3C,SEZ6,DLX5,HEXB,CHRNE,BMPR1B,C1QA,DRD1,GRN,DRD2,TYROBP,KCND2,MAPT,LAG3,NEUROD2,CTSD,Pou3f1,MAN2B1,PMP22,ISL1,TGFA,TAC1,NFIB,Nrg1,SERPINA3,SLC1A2,FBXO2,B2M,CNR2,IP6K3,GFAP,GDNF,TGFBR2,PRNP,CSF1,FST,CALB1,PTPRC,CYBB	39
Cell-To-Cell Signaling and Interaction, Nervous System Development and Function	neurotransmission	Neurotransmission	3.9e-08		-0.892		-0.878	SLC32A1,SEZ6,HTR1B,ADORA2A,CHRNE,CLSTN2,GABRD,KCNQ4,DRD1,DRD2,GRM4,KCND2,PDE7B,RETN,MAPT,FOXO1,LRRTM4,PMP22,NPBWR1,TNFRSF1B,Nrg1,SLC1A2,FBXO2,CD44,RASD2,UNC13C,PRNP,GPR88,FGF14,DOC2A,RARB,KCNAB1,HTR4	33
Cancer, Organismal Injury and Abnormalities	tumorigenesis	Tumorigenesis of epithelial neoplasm	4.45e-08		-1.091		-1.097	SLC4A11,AUTS2,SEZ6,CLCNKB,PIPOX,FAM107A,CD22,SLC15A3,LILRB4,LCP2,DPF1,GRM4,SNX25,GPX6,LAMB3,BCR,NEUROD2,LAG3,FES,MYOC,LRRC1,MYH7,LILRB3,Tcf7,LAPTM5,LGI4,HLA-DOB,NECAB2,C20orf27,CLIP4,BOC,FAM110B,ISLR2,GDNF,LYZ,DOCK10,PNPLA7,SCG2,ASPG,DOC2A,DLK1,RASAL3,STYK1,RFX3,FKBP5,PDE7B,PTPN5,ANKRD6,NUMBL,TBXAS1,KIAA1211L,TMEM176A,NPBWR1,WDFY4,EFR3A,BCL11B,ADCY5,AJAP1,IRF5,MXD3,DEK,RASD2,IPPK,NCKAP1L,CSF1,NLR…	289
Cell Death and Survival, Cellular Compromise	cytotoxicity	Cytotoxicity of leukocytes	4.56e-08	Increased	2.351		2.373	HCK,LAIR1,CD48,FGR,TLR9,ITGB2,B2M,VAV1,CD44,HAVCR2,FCGR2A,P2RX7,TYROBP,DOCK2,PTPN6,PTPRC,FERMT3,CYBB	18
Cellular Movement, Hematological System Development and Function, Immune Cell Trafficking, Inflammatory Response	migration	Migration of neutrophils	4.56e-08	Increased	3.145		3.167	ADORA2A,HCK,LSP1,PLAU,BTK,FGR,ITGB2,CCL3L3,VAV1,CD44,PIK3CG,INPP5D,ITGB3,PTPN6,CYBB	15
Cellular Movement, Hematological System Development and Function, Humoral Immune Response, Immune Cell Trafficking	cell movement	Cell movement of B lymphocytes	4.79e-08	Increased	2.2		2.217	SH2D3C,TNFRSF1B,BTK,CD22,PIK3R1,CNR2,RAC2,GPR183,IRF5,LCP1,MYO1G,PIK3CG,INPP5D,DOCK2	14
Cell-To-Cell Signaling and Interaction, Cellular Function and Maintenance, Inflammatory Response	phagocytosis	Phagocytosis of tumor cell lines	4.82e-08		0.84		0.86	HCK,PROS1,INPP5D,FCGR2B,BTK,PTPN6,TREM2,AXL,CD44,FCGR2A,FZD5,P2RX7	12
Molecular Transport	transport	Transport of ion	5.39e-08		-1.378		-1.36	SLC4A11,CAMK2B,KCNH4,KCNJ2,CHRNE,CD22,STC1,CCL3L3,FGF23,KCNQ4,DRD1,TRPC7,DRD2,CYP27B1,KCND2,Abcb1b,ACTN2,SEC14L1,CA4,SLC11A1,P2RY1,ANO2,KCNG1,KCNA5,TRPC6,B2M,KCNA4,P2RX7,CACNA1H,PTH1R,SLC22A3,SCN4B,FGF14,CFTR,P2RY6,KCNAB1	36
Cancer, Organismal Injury and Abnormalities	urogenital cancer	Urogenital cancer	5.49e-08		0.447		0.446	SLC4A11,KCNJ2,CLCNKB,PIPOX,FAM107A,DACH1,LILRB4,DPF1,GRM4,SNX25,GPX6,LAMB3,BCR,LAG3,FES,MYOC,MYH7,LILRB3,LAPTM5,SERPINA3,SLC1A2,NECAB2,PTGER4,FAM110B,GREM1,ISLR2,GDNF,LYZ,DOCK10,PNPLA7,GNB5,SCG2,ASPG,DOC2A,RHOBTB2,RFX3,PDE7B,PTPN5,NUMBL,KIAA1211L,TMEM176A,NPBWR1,WDFY4,EFR3A,BCL11B,AJAP1,GUCY2D,IDO1,NCKAP1L,CSF1,NLRP1,SH3RF2,TFR2,PPP4R4,CCDC27,P2RY6,RARB,CHST15,SH2D3C,ADORA2A,PLAU,CHRNE,IL20RA,CD4…	263
Connective Tissue Development and Function, Skeletal and Muscular System Development and Function	bone mineral density	Bone mineral density	5.54e-08		-1.053		-1.037	Tcf7,CD14,PHEX,IL20RA,ITGB2,BDKRB2,FGF23,TMEM178A,RAC2,CSF1R,P2RX7,PTH1R,INPP5D,CYP27B1,TYROBP,CSF1,CALB1,PTPN6,FOXO1,HTR4	20
Cellular Development, Cellular Growth and Proliferation, Hematological System Development and Function, Hematopoiesis, Lymphoid Tissue Structure and Development, Tissue Development	differentiation	Differentiation of macrophages	6.09e-08	Increased	2.072		2.086	HCLS1,TLR1,CSF2RB,BTK,BMP2,CEBPA,CSF1R,GREM1,C1QC,IRF8,DLL1,TYROBP,CSF1,BCR,FES,CYBB	16
Cancer, Gastrointestinal Disease, Hepatic System Disease, Organismal Injury and Abnormalities	cancer	Liver cancer	6.37e-08		-1.977		-1.981	SLC4A11,AUTS2,SEZ6,HEXB,CD22,LCP2,DPF1,GRM4,SNX25,LAMB3,BCR,LAG3,MYOC,LRRC1,MYH7,YWHAG,HLA-DOB,CLIP4,BOC,FAM110B,GREM1,SYT6,COL16A1,DOCK10,PNPLA7,SCG2,DOC2A,PENK,TREM2,ZCCHC9,PTPN5,HK2,KIAA1211L,TAC1,TMEM176A,NPBWR1,WDFY4,EFR3A,ADCY5,AJAP1,GUCY2D,IDO1,IRF5,MXD3,NCKAP1L,CSF1,TFR2,SIX3,CD300LF,PLAU,CD48,CSF3R,CRYBG3,LRTM2,ITGBL1,SERTAD4,PRKCH,CDC42EP3,CTSD,PPP1R1B,DGAT2,ADRA2B,TRPC6,HAVCR2,SNTG2,OS…	196
Cancer, Hematological Disease, Immunological Disease, Organismal Injury and Abnormalities	leukemia	Leukemia	6.58e-08		-1.712		-1.709	ADORA2A,TLR1,CD48,CSF3R,FGR,ITGB2,CD22,RXRG,GABRD,PBX3,LILRB4,GRN,IRF8,C4A/C4B,GPAT2,ACTN2,IL1RL2,CD4,FLNC,PDE1C,CD180,CDC42EP3,BCR,PPP1R1B,RND3,TMPRSS9,SLC29A3,LRRC1,KLHL13,DYNC1H1,CD14,CLEC18B,VAV1,FCGR2A,LYZ,TGFBR2,GPX3,COL16A1,DOCK10,MYO7B,STMN2,CNTN5,HCK,LY6E,PENK,COL6A1,ZSWIM5,IL6R,TLR9,PIK3R1,RAC2,CSF1R,INPP5D,PPTC7,PER3,PDE7B,ITGB3,PTPN6,BLNK,MCM6,CCL4,FOXO1,KCNG1,CHIA,TEP1,ITGB5,BCL11B,L…	93
Cell-To-Cell Signaling and Interaction	aggregation	Aggregation of cells	6.63e-08	Increased	2.822		2.843	HCLS1,ANXA7,ADORA2A,ITGB2,PIK3R1,RASGRP2,LCP2,INPP5D,CD4,ITGB3,PTPN6,FERMT3,P2RY1,TWIST1,TBXAS1,PLEK,LILRB3,CAPN1,BTK,PTGER4,CD44,VAV1,FCGR2A,PIK3CG,GPX3,PTPRC,AXL	27
Neurological Disease, Organismal Injury and Abnormalities	seizures	Seizures	6.87e-08		-0.448		-0.476	SLC32A1,SEZ6,HEXB,OTX1,GNG7,GABRD,KCNQ4,C1QA,DRD2,LAMB3,RGS2,MAPT,CA4,ANKRD6,MCM6,CTSD,PTPRN2,Pou3f1,PMP22,TAC1,TNFRSF1B,C1QB,SLC1A2,KCNA4,GFAP,CACNA1H,GDNF,FCGR2B,SCG2,SCN4B,PTPRC,CH25H,CACNG4,HTR4	34
Cell Death and Survival, Cellular Compromise	cytotoxicity	Cytotoxicity of cells	6.97e-08	Increased	2.319		2.336	HCK,LAIR1,TNFRSF1B,CD48,FGR,TLR9,ITGB2,B2M,CD44,VAV1,HAVCR2,RASGRP2,FCGR2A,P2RX7,TGFBR2,TYROBP,DOCK2,PTPN6,PTPRC,FERMT3,CYBB	21
Cell-To-Cell Signaling and Interaction, Cellular Movement, Hematological System Development and Function, Immune Cell Trafficking	recruitment	Recruitment of antigen presenting cells	7.17e-08	Increased	3.244		3.259	HCK,LSP1,CLEC5A,FGR,ITGB2,CCL3L3,IDO1,CD44,C3AR1,IRF5,CSF1R,PIK3CG,INPP5D,CSF1,TWIST1	15
Inflammatory Response	function	Function of immune system	7.17e-08					SIGLEC8,CD300LF,TNFRSF1B,CSF2RB,TLR9,CD22,VAV1,CD44,C3AR1,FCGR2A,P2RX7,LILRB4,C4A/C4B,LAT2,FCGR2B,IL4R,CYBB	17
Lipid Metabolism, Molecular Transport, Small Molecule Biochemistry	release	Release of fatty acid	7.17e-08		1.466		1.488	SLC32A1,TGFA,HCK,NTSR2,BTK,FGR,PTGER4,PIK3R1,PLA2G2F,FCGR2A,P2RX7,LILRB4,DRD1,DRD2,FCGR2B,PTGS1,CLEC7A	17
Hematological Disease, Metabolic Disease	hypoproteinemia	Hypoproteinemia	7.53e-08					ADORA2A,C4A/C4B,FCGR2B,TLR1,PDE7B,BTK,B2M,PIK3R1,BLNK,CEBPA,FCGR2A	11
Cellular Movement	cellular infiltration	Cellular infiltration by myeloid cells	7.68e-08		0.946		0.955	ADORA2A,SIGLEC8,HCK,CD300LF,TNFRSF1B,CD48,NCF1,IL6R,ITGB2,PDCD1,RAC2,CD44,VAV1,C3AR1,PIK3CG,TGFBR2,C4A/C4B,INPP5D,CSF1,IL4R,CFTR,CCL4	22
Metabolic Disease	amyloidosis	Amyloidosis	7.97e-08					CAMK2B,PLAU,PENK,CHRNE,LY6E,IL6R,CSF3R,SCARB1,PIK3R1,GABRD,DRD1,PROS1,C4A/C4B,DRD2,PPTC7,TYROBP,PTPN5,CXCL16,CDC42EP3,MAPT,CCL4,CTSD,PTGS1,CTSS,CD14,KCNA5,CAPN1,SERPINA3,SLC1A2,ADRA2B,PTGER4,B2M,CNR2,FCGR2A,GFAP,OSMR,GDNF,LYZ,NAIP,TGFBR2,FCGR2B,PRNP,DLL1,CH25H,CALB1	45
Hematological System Development and Function, Lymphoid Tissue Structure and Development, Organ Morphology, Organismal Development, Tissue Morphology	morphology	Morphology of spleen	8.13e-08					HCK,DLK1,TLR9,ITGB2,CSF1R,LCP2,IRF8,C4A/C4B,DRD2,INPP5D,KLHL6,ITGB3,PTPN6,LAG3,BLNK,CTSD,MAN2B1,PTGS1,CSF2RB,BTK,BMF,SLC14A1,PDCD1,VAV1,CEBPA,IRF5,FCGR2B,CSF1,DOCK2,UNC93B1,PTPRC,AXL	32
Connective Tissue Development and Function, Skeletal and Muscular System Development and Function, Tissue Morphology	quantity	Quantity of osteoclasts	8.25e-08		0.17		0.175	HCK,Tcf7,CAPN1,TMEM178A,CD44,C3AR1,P2RX7,PIK3CG,PTH1R,TGFBR2,INPP5D,TYROBP,CYP27B1,CSF1,ITGB3,PTPN6	16
Connective Tissue Development and Function, Skeletal and Muscular System Development and Function	resorption	Resorption of bone	8.43e-08		-1.097		-1.09	CTSS,TNFRSF1B,IL20RA,DLK1,IL6R,PTGER4,TMEM178A,CNR2,RAC2,CD44,CSF1R,P2RX7,PTH1R,INPP5D,TYROBP,CSF1,ITGB3,RND3	18
Cancer, Organismal Injury and Abnormalities	tumorigenesis	Tumorigenesis of carcinoma	8.6e-08	Decreased	-2.219		-2.222	SLC4A11,AUTS2,SEZ6,CLCNKB,PIPOX,FAM107A,CD22,SLC15A3,LILRB4,LCP2,DPF1,GRM4,SNX25,GPX6,LAMB3,BCR,NEUROD2,LAG3,FES,MYOC,LRRC1,MYH7,LILRB3,LAPTM5,LGI4,HLA-DOB,NECAB2,C20orf27,CLIP4,BOC,FAM110B,ISLR2,GDNF,LYZ,DOCK10,PNPLA7,SCG2,ASPG,DOC2A,DLK1,RASAL3,STYK1,RFX3,FKBP5,PDE7B,PTPN5,ANKRD6,NUMBL,TBXAS1,KIAA1211L,TMEM176A,NPBWR1,WDFY4,EFR3A,BCL11B,ADCY5,AJAP1,IRF5,MXD3,DEK,RASD2,IPPK,NCKAP1L,CSF1,NLRP1,SH…	284
Hematological System Development and Function, Inflammatory Response, Tissue Morphology	quantity	Quantity of neutrophils	8.62e-08		-1.49		-1.494	TGFA,ADORA2A,TNFRSF1B,CSF3R,ITGB2,CCL3L3,CNR2,RAC2,CEBPA,C3AR1,FCGR2A,C1QA,PIK3CG,C4A/C4B,INPP5D,FCGR2B,CSF1,LGALS9B,IL4R,BCR,FES,CYBB,CLEC7A	23
Digestive System Development and Function	morphology	Morphology of digestive system	8.8e-08					IGFBP4,DLX5,SIX3,HEXB,PLAU,NCF1,DACH1,C3AR1,GRN,IRF8,C4A/C4B,BCR,CTSD,ISL1,CD14,TNFRSF1B,NFIB,OSMR,GDNF,TGFBR2,DOCK2,SSTR5,IL4R,FST,CFTR,CYBB,CLEC7A,ANXA7,DLK1,FGF23,CSF1R,DRD1,DRD2,INPP5D,MAN2B1,PTGS1,TGFA,BCL11B,B2M,PDCD1,CEBPA,PIK3CG,PYCARD,PTH1R,LAMC2,CSF1,LGALS9B,TFCP2L1,RARB	49
Hematological Disease, Immunological Disease, Organismal Injury and Abnormalities	function	Abnormal function of B lymphocytes	8.92e-08					CTSS,HCLS1,LILRB3,TLR9,CD22,PIK3R1,VAV1,GPR183,MYO1G,INPP5D,PTPN6,PTPRC,TBC1D10C	13
Organismal Injury and Abnormalities, Tissue Morphology	morphology	Morphology of lesion	9.33e-08					ADORA2A,PLAU,TLR9,SCARB1,BMPR1B,SPINT1,C1QA,GRN,ITGB3,TGFBR1,FOXO1,CTSS,TGFA,LSP1,TNFRSF1B,CAPN1,WNT7B,CNR2,IDO1,CD44,CEBPA,OSMR,PIK3CG,P2RX7,GDNF,TGFBR2,LAT2,PRNP,GPX3,Pmaip1,CSF1	31
Cellular Function and Maintenance, Hematological System Development and Function	engulfment	Engulfment of red blood cells	1.04e-07	Increased	2.183		2.194	HCK,PROS1,FGR,ITGB2,SCARB1,RAC2,CD44,FCGR2A	8
Cell-To-Cell Signaling and Interaction	signaling	Signaling of leukocytes	1.04e-07					LCP2,CD14,ITGB2,CD22,PTPRC,CD44,CLEC7A,PIK3CG	8
Cell Morphology, Cellular Assembly and Organization, Cellular Function and Maintenance	formation	Formation of cellular protrusions	1.04e-07		1.928		1.962	AUTS2,STK26,CAMK2B,SEZ6,MYO3B,KCNJ2,DLX5,ADORA2A,PLAU,FAM107A,FGR,NCF2,GRN,GRM4,WDR60,ACTN2,BCR,TGFBR1,FERMT3,FES,MYOC,KIRREL3,KIF27,TNFRSF1B,NFIB,Nrg1,TRPC6,BOC,VAV1,IP6K3,GDNF,PRNP,DOCK10,SCN4B,CYBB,FGF5,HCK,RAC2,RAB3IL1,RFX3,LCP1,DRD1,CAPG,DRD2,ITGB3,MAPT,Pou3f1,NUMBL,PMP22,TAC1,SPATA13,BCL11B,WNT7B,MSN,BTK,CD44,FCGR2B,CSF1,CAMK1G	59
Cell Death and Survival	cell death	Cell death of tumor cell lines	1.1e-07		0.768		0.76	STK26,IGFBP4,ADORA2A,PLAU,CD48,CLSPN,FGR,SCARB1,BMP2,PBX3,GRN,IRF8,CAPN3,BCL2A1,GPAT2,RETN,CD4,TGFBR1,BCR,PRKCH,LAG3,CTSD,PPP1R1B,LAIR1,DYNC1H1,YWHAG,CD14,TNFRSF1B,KCNA5,TRAIP,NFIB,SERPINA3,VAV1,CACNA1H,GDNF,TGFBR2,PRNP,IFIH1,Pmaip1,ARL11,FST,CALB1,FGF5,HCLS1,HCK,RHOBTB2,IL6R,TLR9,PIK3R1,CSF1R,BMPR1B,DRD2,FKBP5,INPP5D,CDCA2,ITGB3,PTPN6,MAPT,BLNK,HK2,FOXO1,NUMBL,TWIST1,TRPV2,TGFA,LSP1,LMO2,CSF2RB,…	88
Cell-To-Cell Signaling and Interaction	binding	Binding of leukemia cell lines	1.11e-07	Increased	2.293		2.313	PLAU,CD14,ITGB2,FYB1,PIK3R1,CD44,RASGRP2,LCP2,PROS1,CSF1,ITGB3,TGFBR1,FERMT3,FES,CCL4,CYBB	16
Cell-To-Cell Signaling and Interaction, Hematological System Development and Function	binding	Binding of lymphocytes	1.13e-07	Increased	2.281		2.3	PLAU,IL6R,CD48,MSN,BTK,ITGB2,CD22,FYB1,SCARB1,RAC2,CD44,MYO1G,LCP2,APBB1IP,PTPN6,FERMT3,CCL4	17
Cell-To-Cell Signaling and Interaction	response	Response of granulocytes	1.16e-07		1.529		1.549	ADORA2A,HCK,PLAU,LILRB3,CSF2RB,FGR,ITGB2,TREM2,VAV1,FCGR2A,PIK3CG,TYROBP,ITGB3	13
Cell-To-Cell Signaling and Interaction, Hematological System Development and Function	interaction	Interaction of lymphocytes	1.18e-07		1.892		1.913	PLAU,CD48,IL6R,MSN,BTK,CD22,ITGB2,FYB1,SCARB1,RAC2,CD44,MYO1G,LCP2,APBB1IP,CD4,PTPN6,FERMT3,CCL4	18
Cell-To-Cell Signaling and Interaction, Hematological System Development and Function, Inflammatory Response	immune response	Immune response of neutrophils	1.21e-07		1.781		1.799	HCK,PLAU,LILRB3,TYROBP,CSF2RB,FGR,ITGB3,ITGB2,TREM2,VAV1,FCGR2A,PIK3CG	12
Cancer, Hematological Disease, Organismal Injury and Abnormalities	myeloproliferative disorder	Myeloproliferative disorder	1.27e-07					HCK,PENK,CSF3R,FGR,RXRG,BMP2,GABRD,CSF1R,IRF8,C4A/C4B,INPP5D,PDE7B,BCR,PTPN6,FOXO1,TWIST1,PTGS1,CSF2RB,PDCD1,CD44,CEBPA,IRF5,FCGR2A,GREM1,FCGR2B,TMEM158,AXL,RARB	28
Cell-To-Cell Signaling and Interaction, Cellular Compromise	respiratory burst	Respiratory burst of cells	1.29e-07		0.116		0.127	ADORA2A,IRF8,HCK,CD14,LILRB3,TYROBP,FGR,ITGB3,ITGB2,PIK3CG	10
Cellular Movement, Hematological System Development and Function, Immune Cell Trafficking, Inflammatory Response	cellular infiltration	Cellular infiltration by phagocytes	1.33e-07	Increased	2.702		2.713	ADORA2A,CD300LF,PLAU,TNFRSF1B,NCF1,IL6R,ITGB2,STC1,CNR2,PDCD1,RAC2,CD44,VAV1,IRF5,C3AR1,PIK3CG,P2RX7,TGFBR2,C4A/C4B,CSF1,PTPN6,CFTR,CCL4,CYBB	24
Cancer, Organismal Injury and Abnormalities	liquid tumor	Liquid tumor	1.33e-07		-1.703		-1.702	TLR1,FGR,ITGB2,CD22,GABRD,LILRB4,GRN,GPAT2,IL1RL2,CD180,TGFBR1,BCR,LRRC1,KLHL13,VAV1,GREM1,LYZ,COL16A1,DOCK10,LY6E,PENK,IL6R,TLR9,PER3,PDE7B,MCM6,FOXO1,PTGS1,ITGB5,BCL11B,LMO2,PDE1B,B2M,CEBPA,IRF5,GFAP,DEK,TFR2,PPP4R4,AXL,P2RY6,GPR101,RARB,CHST15,ADORA2A,CD48,CSF3R,RXRG,BMP2,PBX3,IRF8,C4A/C4B,ACTN2,CD4,FLNC,PDE1C,CDC42EP3,PPP1R1B,RND3,TMPRSS9,SLC29A3,DYNC1H1,CD14,CLEC18B,FCGR2A,TGFBR2,GPX3,MYO7B,…	98
Nervous System Development and Function, Tissue Morphology	morphology	Morphology of nervous tissue	1.33e-07					SH2D3C,SEZ6,DLX5,HEXB,PLAU,CHRNE,BMP2,CSF1R,BMPR1B,C1QA,DRD1,GRN,DRD2,KCND2,TYROBP,MAPT,NEUROD2,LAG3,CTSD,Pou3f1,MAN2B1,PMP22,TGFA,ISL1,TAC1,MSN,NFIB,Nrg1,SERPINA3,SLC1A2,FBXO2,B2M,CNR2,IP6K3,GFAP,GDNF,TGFBR2,PRNP,DOCK10,CSF1,PTPRC,FST,CALB1,CYBB	44
Nervous System Development and Function	function	Function of central nervous system	1.4e-07					SH2D3C,DRD1,ANXA7,ADORA2A,OTX1,DRD2,SHISA2,CLEC5A,BCR,CCL3L3,CNR2,GFAP	12
Neurological Disease, Organismal Injury and Abnormalities, Psychological Disorders	tauopathy	Tauopathy	1.42e-07					CAMK2B,HTR1B,PLAU,PENK,CHRNE,LY6E,IL6R,SCARB1,PIK3R1,GABRD,DRD1,PROS1,C4A/C4B,DRD2,PPTC7,TYROBP,PTPN5,CXCL16,CDC42EP3,MAPT,CCL4,CTSD,PTGS1,CTSS,CD14,KCNA5,CAPN1,SERPINA3,SLC1A2,SLC1A4,ADRA2B,PTGER4,CNR2,FCGR2A,GFAP,GDNF,NAIP,TGFBR2,FCGR2B,PRNP,DLL1,SCN4B,CH25H,CALB1	44
Amino Acid Metabolism, Post-Translational Modification, Small Molecule Biochemistry	phosphorylation	Phosphorylation of L-amino acid	1.46e-07		1.389		1.42	TGFA,MYO3B,HCLS1,HCK,IL6R,BTK,Nrg1,FGR,ITGB2,TREM2,CD44,CSF1R,GDNF,TGFBR2,PRNP,CD4,ITGB3,TGFBR1,PTPN6,FES	20
Cardiovascular Disease, Organismal Injury and Abnormalities	coronary disease	Coronary disease	1.47e-07					MYO3B,KCNJ2,CNTN5,ADORA2A,CHRNE,CSF3R,IL6R,ITGB2,SCARB1,GABRD,BMPR1B,PDE10A,PBX3,ASIC4,C4A/C4B,DRD2,PDE7B,ITGB3,PRKCH,CA4,P2RY1,PTGS1,MYH7,KCNA5,CD14,ADRA2B,PTGER4,MYH6,KCNA4,FCGR2A,FCGR2B	31
Connective Tissue Development and Function, Skeletal and Muscular System Development and Function, Tissue Development	volume	Volume of bone	1.48e-07					PHEX,CAPN1,IL20RA,PER2,FGF23,TMEM178A,BMP2,BMPR1B,GREM1,PTH1R,TGFBR2,INPP5D,TYROBP,CSF1,MYOC,P2RY6,HTR4	17
Carbohydrate Metabolism	metabolism	Metabolism of carbohydrate	1.53e-07		-0.677		-0.653	ADORA2A,HEXB,PLAU,PER2,DLK1,TRHR,PIK3R1,B3GNT2,BMP2,CSF1R,DRD1,DRD2,INPP5D,GUSB,Abcb1b,RETN,RGS2,TGFBR1,HK2,SIAE,FOXO1,MAN2B1,DGAT2,CHIA,TRPV2,PLEK,NTSR2,PTGER4,BDKRB2,CEBPA,CD44,IP6K3,FCGR2A,PIK3CG,PTH1R,FCGR2B,NTS,CSF1,PTPRC,P2RY6,CHST15	41
Neurological Disease	degeneration	Degeneration of nervous system	1.6e-07		-1.244		-1.273	HEXB,ADORA2A,IL6R,KCNQ4,CSF1R,GRN,TYROBP,PTPN5,MAPT,CTSD,TGFA,DYNC1H1,TNFRSF1B,CAPN1,Nrg1,SLC1A2,FBXO2,CNR2,PDCD1,GFAP,OSMR,PYCARD,GDNF,TGFBR2,PRNP,CYBB	26
Cancer, Organismal Injury and Abnormalities	genitourinary tumor	Genitourinary tumor	1.62e-07		-0.128		-0.132	SLC4A11,KCNJ2,CLCNKB,PIPOX,FAM107A,DACH1,LILRB4,DPF1,GRM4,SNX25,GPX6,LAMB3,BCR,LAG3,FES,MYOC,MYH7,LILRB3,LAPTM5,SERPINA3,SLC1A2,NECAB2,PTGER4,FAM110B,GREM1,ISLR2,GDNF,LYZ,DOCK10,PNPLA7,GNB5,SCG2,ASPG,DOC2A,RHOBTB2,RFX3,PDE7B,PTPN5,NUMBL,KIAA1211L,TMEM176A,NPBWR1,WDFY4,EFR3A,BCL11B,AJAP1,GUCY2D,IDO1,NCKAP1L,CSF1,NLRP1,SH3RF2,TFR2,PPP4R4,CCDC27,P2RY6,RARB,CHST15,SH2D3C,ADORA2A,PLAU,CHRNE,IL20RA,CD4…	265
Cell Death and Survival	cell death	Cell death of lymphocytes	1.62e-07		-0.621		-0.629	ADORA2A,IL6R,CD22,PIK3R1,RAC2,C3AR1,INPP5D,BCL2A1,CD4,PTPN6,LAG3,CCL4,BLNK,CTSD,Tcf7,TNFRSF1B,BCL11B,BTK,BMF,PDCD1,IDO1,CD44,VAV1,MXD3,PIK3CG,P2RX7,FCGR2B,Pmaip1,CSF1,PTPRC	30
Hematological System Development and Function, Inflammatory Response, Tissue Morphology	quantity	Quantity of dendritic cells	1.63e-07		1.6		1.61	LAIR1,ITGB2,IDO1,GPR183,CSF1R,PIK3CG,LILRB4,IRF8,INPP5D,FCGR2B,BCL2A1,TYROBP,Ccl9,CSF1,TGFBR1,PTPN6	16
Cellular Development, Cellular Growth and Proliferation, Connective Tissue Development and Function, Tissue Development	development	Development of connective tissue cells	1.69e-07		0.194		0.205	TNFRSF1B,IL20RA,CLEC5A,RXRG,CCL3L3,SLC14A1,BMP2,TMEM178A,CEBPA,CSF1R,GPR183,SKAP2,PIK3CG,GRN,PTH1R,TGFBR2,INPP5D,CSF1,FST,TGFBR1,PTPN6,FOXO1	22
Cellular Movement, Hematological System Development and Function, Immune Cell Trafficking	cellular infiltration	Cellular infiltration by granulocytes	1.72e-07		1.328		1.337	ADORA2A,SIGLEC8,HCK,CD300LF,TNFRSF1B,CD48,NCF1,IL6R,ITGB2,PDCD1,RAC2,CD44,VAV1,C3AR1,PIK3CG,TGFBR2,C4A/C4B,CSF1,IL4R,CFTR,CCL4	21
Cell Morphology, Nervous System Development and Function, Tissue Morphology	morphology	Morphology of neurons	1.77e-07					SH2D3C,SEZ6,DLX5,HEXB,PLAU,CHRNE,BMP2,BMPR1B,C1QA,DRD1,GRN,DRD2,KCND2,TYROBP,MAPT,NEUROD2,LAG3,CTSD,Pou3f1,MAN2B1,PMP22,TGFA,ISL1,TAC1,MSN,NFIB,Nrg1,SERPINA3,SLC1A2,FBXO2,B2M,CNR2,IP6K3,GFAP,GDNF,TGFBR2,PRNP,DOCK10,CSF1,PTPRC,FST,CALB1,CYBB	43
Cell Morphology	shape change	Shape change of leukocytes	1.86e-07		1.892		1.912	LCP2,HCK,CAPG,INPP5D,CSF1,BTK,DOCK2,FGR,ITGB2,FYB1,FERMT3,CD44	12
Hematological Disease, Immunological Disease, Metabolic Disease	hypogammaglobulinemia	Hypogammaglobulinemia	1.88e-07					C4A/C4B,FCGR2B,TLR1,BTK,B2M,PIK3R1,BLNK,FCGR2A	8
Cardiovascular Disease, Organismal Injury and Abnormalities	peripheral arterial disease	Peripheral arterial disease	2.04e-07					CTSS,HCLS1,HCK,LAIR1,CSF2RB,COL6A1,LAPTM5,SERPINA3,PTGER4,FYB1,B2M,SCRG1,C3AR1,FCGR2A,LCP1,VWA5A,IRF8,SLC22A3,CAPG,ANKRD6,P2RY1,PTGS1	22
Cancer, Hematological Disease, Organismal Injury and Abnormalities	bone marrow neoplasm	Bone marrow neoplasm	2.05e-07		-1.421		-1.418	ADORA2A,TLR1,CD48,CSF3R,FGR,RXRG,GABRD,BMP2,PBX3,LILRB4,GRN,IRF8,C4A/C4B,GPAT2,ACTN2,IL1RL2,CD4,FLNC,PDE1C,CDC42EP3,TGFBR1,BCR,PPP1R1B,SLC29A3,DYNC1H1,CD14,CLEC18B,FCGR2A,GREM1,LYZ,GPX3,COL16A1,DOCK10,MYO7B,CNTN5,HCK,LY6E,PENK,COL6A1,ZSWIM5,PIK3R1,RAC2,CSF1R,INPP5D,PER3,PDE7B,ITGB3,PTPN6,MCM6,FOXO1,PTGS1,TWIST1,KCNG1,CHIA,TEP1,ITGB5,BCL11B,CSF2RB,BTK,PDE1B,ITGAX,PDCD1,ITGA9,CEBPA,CD44,IRF5,GFAP,D…	80
Cancer, Hematological Disease, Organismal Injury and Abnormalities	myeloid neoplasm	Myeloid neoplasm	2.05e-07		-1.47		-1.468	ADORA2A,TLR1,CD48,CSF3R,FGR,RXRG,GABRD,BMP2,PBX3,LILRB4,GRN,IRF8,C4A/C4B,GPAT2,ACTN2,IL1RL2,CD4,FLNC,PDE1C,CDC42EP3,TGFBR1,BCR,PPP1R1B,SLC29A3,DYNC1H1,CD14,CLEC18B,FCGR2A,GREM1,LYZ,GPX3,COL16A1,DOCK10,MYO7B,CNTN5,HCK,LY6E,PENK,COL6A1,ZSWIM5,PIK3R1,RAC2,CSF1R,INPP5D,PER3,PDE7B,ITGB3,PTPN6,MCM6,FOXO1,PTGS1,TWIST1,KCNG1,CHIA,TEP1,ITGB5,BCL11B,CSF2RB,BTK,PDE1B,ITGAX,PDCD1,ITGA9,CEBPA,CD44,IRF5,GFAP,D…	80
Cell-To-Cell Signaling and Interaction, Hematological System Development and Function	response	T cell response	2.06e-07		0.539		0.551	TNFRSF1B,CSF2RB,TLR9,PIK3R1,PDCD1,VAV1,C3AR1,P2RX7,PYCARD,TGFBR2,CD4,PTPN6,PTPRC,AXL,FOXO1	15
Cancer, Organismal Injury and Abnormalities	abdominal carcinoma	Abdominal carcinoma	2.16e-07					SLC4A11,AUTS2,SEZ6,CLCNKB,PIPOX,FAM107A,CD22,SLC15A3,LILRB4,LCP2,DPF1,GRM4,SNX25,GPX6,LAMB3,BCR,NEUROD2,LAG3,FES,MYOC,MARCH4,BEAN1,LRRC1,MYH7,LILRB3,LAPTM5,LGI4,SERPINA3,SLC1A2,HLA-DOB,PTGER4,C20orf27,BOC,FAM110B,ISLR2,GDNF,LYZ,DOCK10,PNPLA7,SCG2,ASPG,DOC2A,RHOBTB2,RASAL3,STYK1,RFX3,PDE7B,PTPN5,ANKRD6,NUMBL,TBXAS1,KIAA1211L,NPBWR1,WDFY4,EFR3A,HLA-DOA,BCL11B,ADCY5,AJAP1,IRF5,MXD3,RASD2,IPPK,CSF1,N…	296
Organismal Injury and Abnormalities	blood clot	Blood clot	2.17e-07		0.699		0.704	HCLS1,PLAU,LILRB3,TNFRSF1B,CAPN1,PTGER4,PDE10A,C3AR1,FCGR2A,C1QA,PIK3CG,PROS1,GPX3,INPP5D,STMN2,PDE7B,SERPINF2,ITGB3,P2RY1,CTSD,AXL,PTGS1	22
Cellular Movement	migration	Migration of osteoclast precursor cells	2.25e-07					HCK,CSF1,ITGB3,FOXO1	4
Hematological Disease, Immunological Disease	lymphoproliferative disorder	Lymphoproliferative disorder	2.33e-07		-1.037		-1.051	IGFBP4,ADORA2A,CD48,CSF3R,FGR,SCARB1,ITGB2,CD22,RXRG,GABRD,PBX3,IRF8,IL1RL2,CD4,CXCL16,CD180,CDC42EP3,BCR,C15orf41,RND3,TMPRSS9,LRRC1,KLHL13,Tcf7,CD14,LAPTM5,NFIB,PPP1R2,CLEC18B,KCNA4,VAV1,FCGR2A,OSMR,MYO7B,STMN2,DOCK2,IL4R,ARL11,HCLS1,ANXA7,HCK,ADAMTSL3,LY6E,PENK,COL6A1,SLAMF8,PER2,SPOCK3,IL6R,TLR9,PIK3R1,CSF1R,MYO1G,PPTC7,CDCA2,PDE7B,KLHL6,ITGB3,PTPN6,SEC14L1,BLNK,CCL4,FOXO1,TWIST1,HLA-DOA,BCL1…	93
Cell-To-Cell Signaling and Interaction, Nervous System Development and Function	long-term potentiation	Long-term potentiation	2.37e-07		-0.254		-0.234	CAMK2B,ADORA2A,LILRB3,CAPN1,NCF1,Nrg1,B2M,CEBPA,KCNA4,GFAP,DRD1,TRPC7,DRD2,PRNP,RGS14,PCP4,MAPT,CALB1,DOC2A,PPP1R1B,CYBB,MAN2B1,RARB,KCNAB1	24
Cell Death and Survival	apoptosis	Apoptosis of myeloid cells	2.44e-07		1.164		1.165	SIGLEC8,TNFRSF1B,BTK,ITGB2,CD44,HAVCR2,C3AR1,C1QA,P2RX7,IRF8,INPP5D,DLL1,BCL2A1,CSF1,NLRP1,TFR2,PTPN6,CYBB	18
Organismal Injury and Abnormalities	shock response	Shock Response	2.45e-07		1.822		1.833	HCK,TNFRSF1B,LY6E,CD14,DLK1,CD48,IL6R,ADRA2B,BDKRB2,B2M,GABRD,Trim30a/Trim30d,IRF5,FCGR2A,PYCARD,DRD1,C4A/C4B,DRD2,FCGR2B,PDE7B,CD180,CDC42EP3,PTGS1	23
Cell-To-Cell Signaling and Interaction	activation	Activation of connective tissue cells	2.47e-07		1.27		1.278	PLAU,ORAI3,DLK1,STC1,CNR2,CD44,GREM1,PTH1R,TYROBP,Ccl9,CSF1,PTPN6,FOXO1,P2RY6	14
Cell-To-Cell Signaling and Interaction, Hematological System Development and Function, Immune Cell Trafficking	adhesion	Adhesion of lymphocytes	2.47e-07	Increased	2.13		2.15	PLAU,IL6R,CD48,BTK,ITGB2,FYB1,RAC2,CD44,MYO1G,LCP2,APBB1IP,PTPN6,FERMT3,CCL4	14
Nervous System Development and Function, Organ Morphology, Organismal Development	morphology	Morphology of brain	2.48e-07					SH2D3C,DLX5,SIX3,HEXB,OTX1,TBR1,PENK,RXRG,CSF1R,BMPR1B,C1QA,FGFRL1,DRD1,GRN,PROS1,DRD2,SHISA2,RGS2,BCR,MAPT,FES,MAN2B1,LRRTM4,TGFA,LILRB3,TNFRSF1B,NFIB,Nrg1,SLC1A2,SLC1A4,B2M,CNR2,GPR37L1,IP6K3,GFAP,GDNF,PRNP,CALB1,PTPRC,AXL	40
Organismal Injury and Abnormalities	hypertrophy	Hypertrophy	2.48e-07					ADORA2A,HCK,PLAU,NCF1,IL6R,STC1,SCARB1,BMP2,PIK3R1,FGF23,PBX3,DRD2,KCND2,RGS2,ITGB3,BCR,CTSD,FOXO1,MYH7,TRPC6,MYH6,GFAP,PIK3CG,CACNA1H,PTH1R,GDNF,TGFBR2,GPX3,TCF15,FST,CFTR,CYBB,P2RY6,RARB	34
Cellular Movement, Hematological System Development and Function, Immune Cell Trafficking	migration	Migration of granulocytes	2.58e-07	Increased	3.283		3.306	ADORA2A,HCK,LSP1,PLAU,BTK,FGR,ITGB2,CCL3L3,VAV1,CD44,PIK3CG,INPP5D,ITGB3,PTPN6,CCL4,CYBB	16
Cell Morphology, Organismal Injury and Abnormalities	hypertrophy	Hypertrophy of cells	2.59e-07					ADORA2A,HCK,PLAU,NCF1,IL6R,TRPC6,STC1,BMP2,MYH6,GFAP,PIK3CG,CACNA1H,GDNF,PTH1R,TGFBR2,GPX3,TCF15,KCND2,RGS2,BCR,FST,CTSD,FOXO1	23
Connective Tissue Development and Function, Skeletal and Muscular System Development and Function, Tissue Morphology	quantity	Quantity of bone cells	2.85e-07		0.501		0.505	HTR1B,HCK,Tcf7,PER2,CAPN1,TMEM178A,CD44,C3AR1,PIK3CG,P2RX7,PTH1R,TGFBR2,INPP5D,CYP27B1,TYROBP,CSF1,ITGB3,PTPN6	18
Cardiovascular Disease, Organismal Injury and Abnormalities	peripheral arterial disease	Intermediate disease stage peripheral arterial disease	2.92e-07					CTSS,HCLS1,HCK,LAIR1,CSF2RB,LAPTM5,PTGER4,FYB1,SCRG1,C3AR1,FCGR2A,LCP1,VWA5A,IRF8,SLC22A3,CAPG,ANKRD6	17
Connective Tissue Development and Function, Skeletal and Muscular System Development and Function	remodeling	Remodeling of bone	3.07e-07		-1.097		-1.09	CTSS,HTR1B,TNFRSF1B,IL20RA,DLK1,IL6R,PTGER4,TMEM178A,CNR2,RAC2,CD44,CSF1R,P2RX7,PTH1R,INPP5D,TYROBP,CSF1,ITGB3,RND3	19
Gastrointestinal Disease, Hepatic System Disease, Organismal Injury and Abnormalities	damage	Damage of liver	3.09e-07	Increased	2.193		2.199	ADORA2A,HCK,PLAU,NCF1,IL6R,FGR,TLR9,ITGB2,SCARB1,GABRD,RASAL3,C3AR1,DRD2,CCL4,TNFRSF1B,CSF2RB,PDCD1,CD44,PYCARD,P2RX7,TGFBR2,FCGR2B,CSF1,IL4R,PTPRC	25
Cancer, Organismal Injury and Abnormalities	neoplasia	Neoplasia of cells	3.1e-07		1.744		1.751	CAMK2B,AUTS2,SEZ6,KCNJ2,MYO3B,IGFBP4,MAST1,NCF1,CLSPN,FGR,DACH1,LILRB4,LCP2,GRN,SNX25,CD84,KCND2,WDR60,RGS2,GPAT2,PADI2,TGFBR1,BCR,CHN2,FES,MYH7,Tcf7,FAM198B,LGI4,SERPINA3,PTGER4,VAV1,PNPLA7,SCG2,FST,AP5B1,TBR1,SH3TC1,LY6E,RHOBTB2,PENK,SLAMF8,IL6R,TLR9,LPCAT2,LCP1,PER3,PDE7B,PTGS1,NUMBL,TBXAS1,KIAA1211L,TMEM176A,ITGB5,SPATA13,WDFY4,EFR3A,HLA-DOA,ADCY5,BCL11B,BMF,BDKRB2,NEXN,B2M,CEBPA,IDO1,IRF5,PD…	167
Hereditary Disorder, Immunological Disease, Organismal Injury and Abnormalities	autosomal recessive immunodeficiency	Autosomal recessive immunodeficiency	3.77e-07					NCF1,C1QB,ITGB2,B2M,PIK3R1,C1QA,NCF2,C1QC,C4A/C4B,IRF8,DOCK2,PTPRC,BLNK,FERMT3	14
Immunological Disease	anaphylaxis	Anaphylaxis	3.79e-07	Increased	2.059		2.072	LILRB4,LCP2,FCGR2B,CD300LF,BTK,FGR,IL4R,ADRA2B,VAV1,FCGR2A,PIK3CG	11
Tissue Development	growth	Growth of epithelial tissue	3.83e-07		-0.389		-0.379	IGFBP4,DLX5,ADORA2A,PLAU,IL6R,SCARB1,DACH1,BMP2,CSF1R,FZD5,GRN,PROS1,BCL2A1,CD4,ITGB3,PRKCH,TGFBR1,FOXO1,TWIST1,TGFA,ISL1,TAC1,YWHAG,BCL11B,TNFRSF1B,CSF2RB,NFIB,Nrg1,ADRA2B,CEBPA,CD44,GREM1,OSMR,P2RX7,TGFBR2,DLX6,CSF1,SCG2,IL4R,FST,AXL,CYBB,HTR4	43
Cell Death and Survival	apoptosis	Apoptosis of mononuclear leukocytes	3.86e-07		-0.682		-0.689	ADORA2A,IL6R,CD22,PIK3R1,RAC2,C3AR1,IRF8,INPP5D,BCL2A1,CD4,PTPN6,CCL4,BLNK,Tcf7,TNFRSF1B,BCL11B,BTK,BMF,PDCD1,IDO1,CD44,VAV1,PIK3CG,FCGR2B,DLL1,Pmaip1,CSF1,PTPRC	28
Cell-To-Cell Signaling and Interaction	activation	Activation of bone cells	3.88e-07		1.718		1.719	PTH1R,ORAI3,TYROBP,Ccl9,CSF1,STC1,PTPN6,FOXO1,P2RY6,GREM1	10
Cellular Growth and Proliferation, Hematological System Development and Function	inhibition	Inhibition of leukocytes	3.88e-07		-0.26		-0.244	LCP2,ADORA2A,FKBP5,FCGR2B,IL6R,LGALS9B,ITGB2,PTGER4,PDCD1,IDO1	10
Hematological System Development and Function	hemostasis	Hemostasis	4e-07	Increased	2.09		2.097	ANXA7,ADORA2A,HCK,PLEK,PLAU,CAPN1,FGR,FYB1,BDKRB2,PIK3R1,FCGR2A,LCP2,C4A/C4B,PROS1,INPP5D,SERPINF2,ITGB3,FERMT3,P2RY1,AXL,PTGS1	21
Nucleic Acid Metabolism, Small Molecule Biochemistry	metabolism	Metabolism of cyclic nucleotides	4e-07		-0.862		-0.846	RXFP1,TAC1,HTR1B,ADORA2A,ADCY5,GUCY2D,PDE1B,PTGER4,PDE10A,GPR183,PIK3CG,DRD1,PTH1R,DRD2,RGS2,PDE1C,PDZD3,GPR6,GPR84,PTGS1,PDE1A,HTR4	22
Cell Death and Survival	cell death	Cell death of lymphatic system cells	4e-07		-0.593		-0.601	ADORA2A,IL6R,CD22,PIK3R1,RAC2,C3AR1,INPP5D,BCL2A1,CD4,PTPN6,LAG3,CCL4,BLNK,CTSD,YWHAG,Tcf7,TNFRSF1B,BCL11B,BTK,BMF,PDCD1,IDO1,CD44,VAV1,MXD3,PIK3CG,P2RX7,FCGR2B,Pmaip1,CSF1,PTPRC	31
Cell Death and Survival	cell death	Cell death of antigen presenting cells	4.01e-07		1.141		1.149	TNFRSF1B,TLR9,PTGER4,CNR2,C3AR1,IRF5,Naip1 (includes others),C1QA,PYCARD,P2RX7,LYZ,INPP5D,CSF1,NLRP1,PTPN6,CYBB	16
Immunological Disease	abnormal quantity	Abnormal quantity of cytokine	4.18e-07					HEXB,PLAU,CD14,PTGER4,B2M,CCL3L3,TREM2,PDCD1,IDO1,C3AR1,LILRB4,INPP5D,FCGR2B,IFIH1	14
Cell-To-Cell Signaling and Interaction, Cellular Movement, Hematological System Development and Function, Immune Cell Trafficking, Inflammatory Response	recruitment	Recruitment of macrophages	4.4e-07	Increased	2.949		2.964	HCK,LSP1,CLEC5A,FGR,ITGB2,IDO1,CD44,C3AR1,CSF1R,PIK3CG,INPP5D,CSF1,TWIST1	13
Cancer, Organismal Injury and Abnormalities	thoracic cancer	Thoracic cancer	4.45e-07		0.379		0.376	CAMK2B,ADORA2A,TLR1,CD48,CSF3R,FGR,STC1,SCARB1,CD22,RXRG,GABRD,BMP2,SKAP2,PBX3,LAMB3,APOBR,ACTN2,CD4,CD180,CDC42EP3,TGFBR1,CHN2,SLC11A1,CTSD,GALNT13,LRRTM4,MYH7,Tcf7,KCNA5,NECAB2,TRPC6,CLIP4,OSMR,TGFBR2,ESYT3,SCG2,IL4R,SSTR5,HS6ST2,ARL11,CLEC7A,KCNH4,CNTN5,HCK,LY6E,DLK1,IL6R,TLR9,PIK3R1,STYK1,PDE10A,CSF1R,LCP1,DRD1,FKBP5,SCUBE3,CDCA2,APBB1IP,ITGB3,BLNK,MEGF11,ANO2,PTGS1,TWIST1,PMP22,TBXAS1,TGFA,T…	92
Immunological Disease, Inflammatory Disease, Inflammatory Response, Neurological Disease, Organismal Injury and Abnormalities	experimental autoimmune encephalomyelitis	Experimental autoimmune encephalomyelitis	4.6e-07		-0.229		-0.223	ADORA2A,CD300LF,NCF1,TLR9,C3AR1,LCP2,GRM4,TYROBP,CD4,MAPT,TWIST1,TGFA,Tcf7,TNFRSF1B,ITGAX,PTGER4,B2M,ITGA9,PDCD1,IDO1,CD44,FCGR2A,HAVCR2,PYCARD,DLL1,PTPRC,AXL	27
Organismal Injury and Abnormalities	benign lesion	Benign lesion	4.61e-07		0.286		0.268	SH2D3C,CAMK2B,DLX5,IGFBP4,PLAU,CD48,RXRG,DACH1,SPINT1,C4A/C4B,LAMB3,CDC42EP3,BCR,PRKCH,RND3,DGAT2,Ptprv,Tcf7,TNFRSF1B,NFIB,ADRA2B,PTGER4,TGFBR2,GPX3,COL16A1,STMN2,IFIH1,SCG2,SSTR5,CALB1,ANXA7,LY6E,COL6A1,IL6R,CCL3L3,PIK3R1,RAC2,CSF1R,DRD1,DRD2,PCP4,PTPN5,FOXO1,PTGS1,KCNG1,TGFA,LSP1,BCL11B,ANXA3,CSF2RB,MSN,CHRDL2,BDKRB2,B2M,CEBPA,CD44,PIK3CG,PTH1R,NETO2,DLL1,CSF1,GPR101,RARB,HTR4	64
Cardiovascular System Development and Function, Hematological System Development and Function	blood pressure	Blood pressure	4.69e-07		1.404		1.399	ADORA2A,PLAU,DBP,NCF1,STC1,PIK3R1,C3AR1,NCF2,DRD2,RGS2,ITGB3,PTGS1,TAC1,TNFRSF1B,Nrg1,ADRA2B,TRPC6,BDKRB2,MYH6,PDCD1,IDO1,CD44,PTH1R,GDNF,DLL1,CYBB	26
Neurological Disease, Organismal Injury and Abnormalities, Psychological Disorders	dementia	Dementia	4.72e-07					CAMK2B,PLAU,PENK,CHRNE,LY6E,IL6R,SCARB1,PIK3R1,GABRD,CSF1R,DRD1,GRN,PROS1,C4A/C4B,DRD2,PPTC7,TYROBP,PTPN5,CXCL16,CDC42EP3,MAPT,CA4,CCL4,CTSD,PTGS1,CTSS,CD14,KCNA5,CAPN1,SERPINA3,SLC1A2,ADRA2B,PTGER4,CNR2,FCGR2A,GFAP,GDNF,NAIP,TGFBR2,FCGR2B,PRNP,DLL1,CH25H,CALB1	44
Cell-mediated Immune Response, Cellular Movement, Hematological System Development and Function, Immune Cell Trafficking	cell movement	Cell movement of T lymphocytes	4.81e-07	Increased	2.057		2.079	ADORA2A,BCL11B,ITGB2,FYB1,CCL3L3,PDCD1,RAC2,MYH6,CD44,IRF5,DEK,PIK3CG,LCP1,P2RX7,LCP2,TGFBR2,INPP5D,CXCL16,ITGB3,LAG3,CCL4	21
Neurological Disease	progressive motor neuropathy	Progressive motor neuropathy	4.93e-07					ADORA2A,LY6E,AP1S2,GABRD,DRD1,GRN,CAPN3,C4A/C4B,DRD2,KCND2,PTPN5,BCR,CDC42EP3,MAPT,FOXO1,PTGS1,PMP22,TGFA,CTSS,TAC1,KCNA5,SERPINA3,SLC1A2,SLC1A4,ADRA2B,CNR2,CEBPA,KCNA4,MXD3,FCGR2A,HAVCR2,GFAP,P2RX7,FCGR2B,PRNP,UNC13C,SCN4B,PTPRC,AXL	39
Cancer, Organismal Injury and Abnormalities	pelvic tumor	Pelvic tumor	4.95e-07					SLC4A11,KCNJ2,PIPOX,FAM107A,DACH1,LILRB4,GRM4,SNX25,GPX6,LAMB3,BCR,LAG3,FES,MYOC,MYH7,LAPTM5,SERPINA3,SLC1A2,NECAB2,PTGER4,FAM110B,ISLR2,LYZ,DOCK10,PNPLA7,GNB5,SCG2,ASPG,DOC2A,RHOBTB2,PDE7B,PTPN5,ANKRD6,NUMBL,KIAA1211L,TMEM176A,NPBWR1,WDFY4,EFR3A,BCL11B,AJAP1,GUCY2D,IDO1,IRF5,NCKAP1L,CSF1,NLRP1,SH3RF2,TFR2,PPP4R4,CCDC27,RARB,CHST15,SH2D3C,ADORA2A,PLAU,CHRNE,IL20RA,CD48,CSF3R,BMP2,CRYBG3,LRTM2,CYT…	251
Cell Morphology, Cellular Movement	cell spreading	Cell spreading of blood cells	5.06e-07		1.768		1.782	LCP2,HCK,INPP5D,LILRB3,BTK,FGR,ITGB2,FYB1,FERMT3,CD44,FCGR2A	11
Cellular Development, Cellular Growth and Proliferation, Hematological System Development and Function, Lymphoid Tissue Structure and Development	proliferation	Proliferation of antigen presenting cells	5.06e-07		1.377		1.383	IRF8,TYROBP,CSF1,CXCL16,PTPN6,PTPRC,LAG3,FOXO1,HAVCR2,CSF1R,P2RX7	11
Hematological System Development and Function, Immunological Disease, Lymphoid Tissue Structure and Development, Organ Morphology, Organismal Development, Organismal Injury and Abnormalities, Tissue Morphology	abnormal morphology	Abnormal morphology of spleen	5.1e-07					HCK,DLK1,BMF,BTK,ITGB2,PDCD1,VAV1,CEBPA,CSF1R,LCP2,IRF8,INPP5D,FCGR2B,CSF1,DOCK2,KLHL6,ITGB3,PTPRC,LAG3,BLNK,CTSD,AXL,MAN2B1,PTGS1	24
Protein Synthesis	quantity	Quantity of interleukin	5.18e-07		0.073		0.068	HEXB,CD14,IL6R,ITGB2,SCARB1,RASAL3,CD44,C3AR1,IRF5,PYCARD,LAT2,INPP5D,IL4R,CXCL16,CTSE,CLEC7A	16
Cancer, Hematological Disease, Immunological Disease, Organismal Injury and Abnormalities	myeloid leukemia	Myeloid leukemia	5.23e-07		-1.468		-1.463	ADORA2A,TLR1,CD48,CSF3R,FGR,RXRG,GABRD,PBX3,LILRB4,GRN,IRF8,C4A/C4B,GPAT2,ACTN2,IL1RL2,CD4,FLNC,PDE1C,BCR,PPP1R1B,SLC29A3,DYNC1H1,CD14,CLEC18B,LYZ,GPX3,COL16A1,DOCK10,MYO7B,CNTN5,HCK,PENK,COL6A1,ZSWIM5,PIK3R1,RAC2,CSF1R,INPP5D,PER3,ITGB3,PTPN6,MCM6,FOXO1,KCNG1,CHIA,TEP1,ITGB5,BCL11B,CSF2RB,BTK,PDE1B,ITGAX,PDCD1,ITGA9,CEBPA,CD44,IRF5,GFAP,DEK,LAT2,UPB1,DLL1,TFR2,PTPRC,PPP4R4,TMEM158,AXL,P2RY6,RARB…	70
Cancer, Organismal Injury and Abnormalities	breast or colorectal cancer	Breast or colorectal cancer	5.25e-07		0.342		0.342	AUTS2,SEZ6,KCNJ2,CLCNKB,PIPOX,CD22,DACH1,SLC15A3,LILRB4,LCP2,GRM4,SNX25,LAMB3,BCR,NEUROD2,LAG3,MYOC,LRRC1,LGI4,SERPINA3,PTGER4,C20orf27,BOC,FAM110B,GREM1,ISLR2,GDNF,SYT6,DOCK10,PNPLA7,FST,ASPG,DOC2A,RHOBTB2,SLAMF8,RASAL3,RAB3IL1,RFX3,FKBP5,PDE7B,PTPN5,ANKRD6,HK2,NUMBL,KIAA1211L,WDFY4,EFR3A,HLA-DOA,BCL11B,ADCY5,LMO2,WNT7B,AJAP1,IRF5,MXD3,RASD2,IPPK,NCKAP1L,CSF1,NLRP1,SH3RF2,TFR2,CCDC27,RARB,SH2D3C…	254
Cancer, Organismal Injury and Abnormalities	abdominal adenocarcinoma	Abdominal adenocarcinoma	5.47e-07					SLC4A11,AUTS2,SEZ6,CLCNKB,PIPOX,FAM107A,CD22,SLC15A3,LILRB4,LCP2,DPF1,GRM4,SNX25,GPX6,LAMB3,BCR,NEUROD2,LAG3,FES,MYOC,MARCH4,BEAN1,LRRC1,MYH7,LILRB3,LAPTM5,LGI4,SLC1A2,HLA-DOB,C20orf27,BOC,FAM110B,ISLR2,GDNF,LYZ,DOCK10,PNPLA7,SCG2,ASPG,DOC2A,RHOBTB2,RASAL3,STYK1,RFX3,PDE7B,PTPN5,ANKRD6,NUMBL,TBXAS1,KIAA1211L,NPBWR1,WDFY4,EFR3A,HLA-DOA,BCL11B,ADCY5,AJAP1,IRF5,MXD3,RASD2,IPPK,CSF1,NLRP1,SH3RF2,TFR2…	289
Amino Acid Metabolism, Post-Translational Modification, Small Molecule Biochemistry	phosphorylation	Phosphorylation of L-tyrosine	5.54e-07		1.389		1.42	TGFA,HCLS1,HCK,IL6R,BTK,Nrg1,FGR,ITGB2,TREM2,CD44,CSF1R,GDNF,PRNP,CD4,ITGB3,PTPN6,FES	17
Cancer, Organismal Injury and Abnormalities	pelvic cancer	Pelvic cancer	5.55e-07					SLC4A11,KCNJ2,PIPOX,FAM107A,DACH1,LILRB4,GRM4,SNX25,GPX6,LAMB3,BCR,LAG3,FES,MYOC,MYH7,LAPTM5,SERPINA3,SLC1A2,NECAB2,PTGER4,FAM110B,ISLR2,LYZ,DOCK10,PNPLA7,GNB5,SCG2,ASPG,DOC2A,RHOBTB2,PDE7B,PTPN5,ANKRD6,NUMBL,KIAA1211L,TMEM176A,NPBWR1,WDFY4,EFR3A,BCL11B,AJAP1,GUCY2D,IDO1,IRF5,NCKAP1L,CSF1,NLRP1,SH3RF2,TFR2,PPP4R4,CCDC27,RARB,CHST15,SH2D3C,ADORA2A,PLAU,CHRNE,IL20RA,CD48,CSF3R,BMP2,CRYBG3,LRTM2,CYT…	250
Cancer, Gastrointestinal Disease, Hepatic System Disease, Organismal Injury and Abnormalities	liver tumor	Liver tumor	5.55e-07		-1.983		-1.988	SLC4A11,AUTS2,SEZ6,DLX5,CLCNKB,HEXB,CD22,C1QA,LILRB4,LCP2,DPF1,GRM4,SNX25,LAMB3,IL1RL2,BCR,LAG3,FES,MYOC,MARCH4,LRRC1,MYH7,LAIR1,YWHAG,LGI4,SERPINA3,SLC1A2,HLA-DOB,PTGER4,CLIP4,BOC,FAM110B,GREM1,SYT6,COL16A1,DOCK10,PNPLA7,SCG2,ASPG,DOC2A,RHOBTB2,PENK,TREM2,RASAL3,ZCCHC9,FAM84A,PTPN5,HK2,NUMBL,KIAA1211L,TAC1,TMEM176A,NPBWR1,WDFY4,EFR3A,HLA-DOA,BCL11B,ADCY5,AJAP1,GUCY2D,SLC14A1,IDO1,IRF5,MXD3,RASD2…	301
Digestive System Development and Function, Hepatic System Development and Function, Organ Development	response	Response of liver	5.83e-07		-0.983		-0.999	ADORA2A,PLAU,CSF3R,CD48,IL6R,ITGB2,CCL3L3,PIK3R1,GABRD,LCP2,C4A/C4B,DRD2,TYROBP,PDE7B,CCL4,TGFA,TNFRSF1B,CD14,CSF2RB,CNR2,PDCD1,CD44,CEBPA,FCGR2A,FCGR2B,CSF1,IL4R,PTPRC	28
Cancer, Gastrointestinal Disease, Organismal Injury and Abnormalities	gastrointestinal adenocarcinoma	Gastrointestinal adenocarcinoma	6.27e-07					SLC4A11,AUTS2,SEZ6,CLCNKB,PIPOX,CD22,SLC15A3,LILRB4,LCP2,GRM4,SNX25,GPX6,BCR,NEUROD2,LAG3,MYOC,BEAN1,LRRC1,MYH7,LGI4,HLA-DOB,C20orf27,BOC,FAM110B,ISLR2,GDNF,LYZ,DOCK10,PNPLA7,ASPG,DOC2A,RASAL3,STYK1,RFX3,PDE7B,PTPN5,ANKRD6,NUMBL,KIAA1211L,WDFY4,EFR3A,BCL11B,ADCY5,AJAP1,IRF5,MXD3,RASD2,IPPK,CSF1,NLRP1,SH3RF2,TFR2,CCDC27,SH2D3C,SIX3,ADORA2A,PLAU,CHRNE,CSF3R,CRYBG3,CYTH4,NCF2,IRF8,ACTN2,PDE1C,PRKCH,…	211
Organismal Development, Organismal Injury and Abnormalities	abnormal morphology	Abnormal morphology of head	6.35e-07					SLC4A11,SH2D3C,KCNJ2,DLX5,SIX3,ADORA2A,HEXB,PLAU,POU3F4,RXRG,C1QA,PBX3,GRN,RGS2,BCR,PRKCH,NEUROD2,FES,CTSD,LRRTM4,LILRB3,TNFRSF1B,NFIB,SLC1A2,ADRA2B,IP6K3,PRNP,FST,CALB1,CFTR,SLC32A1,OTX1,TBR1,PER2,DLK1,BMPR1B,CSF1R,FGFRL1,PROS1,DRD2,SHISA2,Krt10,MAN2B1,TWIST1,TGFA,BCL11B,GUCY2D,FBXO2,SLC1A4,B2M,GPR37L1,PTH1R,TCF15,CSF1,AXL,TFCP2L1,RARB	57
Cellular Development, Cellular Growth and Proliferation, Hematological System Development and Function, Hematopoiesis, Lymphoid Tissue Structure and Development, Tissue Development	dendropoiesis	Dendropoiesis	6.41e-07		0.633		0.653	LAIR1,TLR1,LILRB3,TLR9,TREM2,CEBPA,GPR183,CSF1R,P2RX7,DEK,IRF8,TGFBR2,DLL1,CSF1,AXL	15
Cellular Movement, Hematological System Development and Function, Immune Cell Trafficking	cell rolling	Cell rolling of leukocytes	6.7e-07		1.865		1.876	LCP2,HCK,CD14,BTK,FGR,ITGB2,FYB1,RAC2,VAV1,CD44,FCGR2A	11
Lipid Metabolism, Molecular Transport, Small Molecule Biochemistry	release	Release of lipid	6.94e-07		1.242		1.266	SLC32A1,TGFA,HCK,NTSR2,BTK,FGR,PTGER4,PIK3R1,PLA2G2F,FCGR2A,P2RX7,LILRB4,DRD1,DRD2,FCGR2B,CYP27B1,CLEC7A,PTGS1	18
Cellular Assembly and Organization, Tissue Development	fibrogenesis	Fibrogenesis	6.98e-07		1.713		1.734	HCLS1,ADORA2A,HCK,GNG7,SYNM,PIK3R1,C3AR1,CAPN3,RGS2,SERPINF2,ACTN2,MAPT,TGFBR1,PRKCH,FES,MYOC,RND3,TAC1,ITGB5,TNFRSF1B,CD14,TRPC6,PTGER4,BDKRB2,MYH6,CD44,FCGR2A,PYCARD,TGFBR2,LAT2,NCKAP1L,STMN2	32
Cellular Development, Cellular Growth and Proliferation, Hematological System Development and Function, Hematopoiesis, Lymphoid Tissue Structure and Development, Tissue Development	development	Development of antigen presenting cells	6.98e-07		0.162		0.179	LAIR1,LILRB3,TLR1,TLR9,TMEM178A,TREM2,CEBPA,CSF1R,GPR183,DEK,P2RX7,IRF8,TGFBR2,DLL1,CSF1,AXL,FOXO1	17
Cancer, Hematological Disease, Immunological Disease, Organismal Injury and Abnormalities	lymphoproliferative malignancy	Lymphoproliferative malignancy	7.2e-07		-0.254		-0.268	IGFBP4,ADORA2A,CD48,CSF3R,FGR,SCARB1,ITGB2,CD22,RXRG,PBX3,IRF8,IL1RL2,CD4,CXCL16,CD180,CDC42EP3,BCR,C15orf41,RND3,TMPRSS9,LRRC1,KLHL13,Tcf7,CD14,LAPTM5,NFIB,PPP1R2,CLEC18B,KCNA4,VAV1,FCGR2A,OSMR,MYO7B,STMN2,DOCK2,IL4R,ARL11,HCLS1,ANXA7,HCK,ADAMTSL3,LY6E,PENK,COL6A1,SLAMF8,PER2,SPOCK3,IL6R,TLR9,PIK3R1,CSF1R,MYO1G,PPTC7,CDCA2,PDE7B,KLHL6,ITGB3,SEC14L1,BLNK,CCL4,FOXO1,TWIST1,HLA-DOA,BCL11B,LMO2,CSF2…	89
Hematological System Development and Function, Tissue Development	accumulation	Accumulation of myeloid cells	7.53e-07	Increased	2.06		2.073	PLAU,TNFRSF1B,NCF1,ITGAX,TLR9,ITGB2,CCL3L3,ITGA9,CD44,CEBPA,IRF5,FCGR2A,PIK3CG,GRN,INPP5D,BCL2A1,CSF1	17
Cellular Development, Cellular Growth and Proliferation, Hematological System Development and Function, Inflammatory Response, Lymphoid Tissue Structure and Development	proliferation	Proliferation of phagocytes	7.67e-07		0.368		0.375	IRF8,INPP5D,FCGR2B,TYROBP,IL6R,CSF1,PTPN6,PTPRC,LAG3,PIK3R1,HAVCR2,CSF1R	12
Cell-To-Cell Signaling and Interaction, Cellular Function and Maintenance, Hematological System Development and Function, Inflammatory Response	phagocytosis	Phagocytosis of red blood cells	7.77e-07		1.977		1.987	HCK,FGR,ITGB2,SCARB1,RAC2,CD44,FCGR2A	7
Cancer, Organismal Injury and Abnormalities	head and neck neoplasia	Head and neck neoplasia	7.91e-07		0.6		0.596	CAMK2B,AUTS2,SEZ6,KCNJ2,MYO3B,MAST1,TLR1,NCF1,CLSPN,FGR,LILRB4,LCP2,GRN,EPDR1,TYROBP,WDR60,LAMB3,RGS2,TGFBR1,BCR,SLC11A1,FES,MYH7,Tcf7,FAM198B,LGI4,SLC1A2,BOC,GDNF,DOCK10,PNPLA7,SCG2,IL4R,FST,TBR1,SH3TC1,LY6E,PENK,IL6R,RASAL3,LCP1,PER3,PTPN5,HK2,FOXO1,PTGS1,NUMBL,TMEM176A,ITGB5,WDFY4,EFR3A,ADCY5,BCL11B,BMF,GUCY2D,FBXO2,B2M,IRF5,GFAP,PDZD2,PYCARD,LAMC2,NCKAP1L,SH3RF2,AXL,RARB,HTR4,CHST15,SIX3,PLAU…	157
Cellular Development, Cellular Growth and Proliferation, Hematological System Development and Function, Hematopoiesis, Tissue Development	development	Development of hematopoietic progenitor cells	8e-07	Increased	2.032		2.046	Tcf7,LMO2,CSF2RB,CSF3R,IL6R,BTK,B2M,PIK3R1,PDCD1,VAV1,LCP2,IRF8,LAT2,DLL1,TYROBP,CSF1,IL4R,BCR,PTPRC,BLNK,FOXO1,HTR4	22
Cancer, Organismal Injury and Abnormalities	genitourinary carcinoma	Genitourinary carcinoma	8.16e-07					SLC4A11,KCNJ2,PIPOX,FAM107A,LILRB4,DPF1,GRM4,SNX25,GPX6,LAMB3,BCR,LAG3,FES,MYOC,MYH7,LILRB3,LAPTM5,SERPINA3,SLC1A2,NECAB2,PTGER4,FAM110B,GREM1,ISLR2,GDNF,LYZ,DOCK10,PNPLA7,GNB5,SCG2,ASPG,DOC2A,RHOBTB2,RFX3,PDE7B,PTPN5,NUMBL,KIAA1211L,TMEM176A,NPBWR1,WDFY4,EFR3A,BCL11B,AJAP1,GUCY2D,NCKAP1L,CSF1,NLRP1,SH3RF2,TFR2,PPP4R4,CCDC27,P2RY6,CHST15,SH2D3C,ADORA2A,CD48,CSF3R,BMP2,CRYBG3,LRTM2,CYTH4,APOBR,CXC…	241
Cell-To-Cell Signaling and Interaction, Inflammatory Response	immune response	Immune response of T lymphocytes	8.36e-07		0.82		0.83	TNFRSF1B,CSF2RB,TLR9,PDCD1,VAV1,C3AR1,P2RX7,PYCARD,LCP2,TGFBR2,BCR,TREML2,AXL,FOXO1	14
Metabolic Disease, Neurological Disease, Organismal Injury and Abnormalities, Psychological Disorders	Alzheimer disease	Alzheimer disease	8.67e-07					CAMK2B,PLAU,PENK,CHRNE,LY6E,IL6R,SCARB1,PIK3R1,GABRD,DRD1,PROS1,C4A/C4B,DRD2,PPTC7,TYROBP,PTPN5,CXCL16,CDC42EP3,MAPT,CCL4,CTSD,PTGS1,CTSS,CD14,KCNA5,CAPN1,SERPINA3,SLC1A2,ADRA2B,PTGER4,CNR2,FCGR2A,GFAP,GDNF,NAIP,TGFBR2,FCGR2B,PRNP,DLL1,CH25H,CALB1	41
Cardiovascular System Development and Function, Tissue Morphology	permeability	Permeability of vasculature	9.2e-07		-0.154		-0.15	TAC1,ADORA2A,LSP1,PLAU,BDKRB2,TRPC6,PIK3R1,PIK3CG,C4A/C4B,PROS1,NTS,BCR,CCL4,AXL	14
Lipid Metabolism, Molecular Transport, Small Molecule Biochemistry	release	Release of eicosanoid	9.2e-07	Increased	2.163		2.183	TGFA,HCK,NTSR2,BTK,FGR,PTGER4,PIK3R1,PLA2G2F,FCGR2A,P2RX7,LILRB4,FCGR2B,PTGS1,CLEC7A	14
Immunological Disease	atopy	Atopy	9.2e-07		1.571		1.579	STAC,HCK,CD300LF,IL6R,FGR,TLR9,C3AR1,LILRB4,LCP2,CAPG,Milr1,PTGS1,TAC1,BCL11B,CSF2RB,BTK,MSN,ADRA2B,CD44,VAV1,FCGR2A,HAVCR2,OSMR,PIK3CG,FCGR2B,IL4R,PTPRC	27
Connective Tissue Development and Function, Tissue Development	growth	Growth of connective tissue	9.22e-07	Increased	2.644		2.661	IGFBP4,ADORA2A,PLAU,CD48,IL6R,TLR9,STC1,PIK3R1,FGF23,DACH1,BMP2,TREM2,CSF1R,BMPR1B,LILRB4,GRN,TYROBP,ITGB3,BCR,PRKCH,PTPN6,FOXO1,TWIST1,TGFA,TAC1,BCL11B,WNT7B,BTK,CNR2,PDCD1,IDO1,CD44,GREM1,PTH1R,TGFBR2,Pmaip1,CSF1,HS6ST2,PTPRC,FST,HTR4	41
Hematological System Development and Function, Hematopoiesis, Lymphoid Tissue Structure and Development, Organ Morphology, Tissue Morphology	quantity	Quantity of thymocytes	9.31e-07		-0.241		-0.222	LAIR1,Tcf7,BCL11B,BMF,ITGB2,FYB1,B2M,LY9,VAV1,PIK3CG,LCP2,INPP5D,FCGR2B,Abcb1b,CD4,PRKCH,PTPRC,LAG3,CTSE,CTSD,FOXO1	21
Cancer, Organismal Injury and Abnormalities, Respiratory Disease	lung cancer	Lung cancer	9.57e-07		0.66		0.657	CAMK2B,ADORA2A,TLR1,CD48,CSF3R,FGR,STC1,SCARB1,RXRG,GABRD,BMP2,SKAP2,PBX3,LAMB3,APOBR,ACTN2,CD4,CD180,CDC42EP3,TGFBR1,CHN2,SLC11A1,CTSD,GALNT13,LRRTM4,MYH7,KCNA5,NECAB2,TRPC6,CLIP4,OSMR,TGFBR2,ESYT3,SCG2,IL4R,SSTR5,HS6ST2,ARL11,CLEC7A,KCNH4,CNTN5,HCK,LY6E,DLK1,IL6R,TLR9,PIK3R1,STYK1,PDE10A,CSF1R,LCP1,DRD1,FKBP5,SCUBE3,CDCA2,APBB1IP,ITGB3,BLNK,MEGF11,ANO2,PTGS1,TWIST1,PMP22,TBXAS1,TGFA,TMEM176A,IT…	90
Cancer, Organismal Injury and Abnormalities, Reproductive System Disease	genital tract cancer	Genital tract cancer	9.69e-07					SLC4A11,KCNJ2,PIPOX,FAM107A,DACH1,LILRB4,GRM4,SNX25,GPX6,LAMB3,BCR,LAG3,FES,MYOC,MYH7,LAPTM5,SERPINA3,SLC1A2,NECAB2,PTGER4,FAM110B,ISLR2,GDNF,LYZ,DOCK10,PNPLA7,GNB5,SCG2,ASPG,DOC2A,RHOBTB2,PDE7B,PTPN5,NUMBL,KIAA1211L,TMEM176A,NPBWR1,WDFY4,EFR3A,BCL11B,AJAP1,GUCY2D,IDO1,NCKAP1L,CSF1,NLRP1,SH3RF2,TFR2,PPP4R4,CCDC27,P2RY6,RARB,CHST15,SH2D3C,ADORA2A,PLAU,CSF3R,BMP2,CRYBG3,LRTM2,CYTH4,APOBR,CXCL16,PDE…	242
Cell Death and Survival	cytolysis	Cytolysis of leukocytes	9.71e-07		1.969		1.985	LCP2,TYROBP,CD48,TLR9,CD4,ITGB2,PTPRC,VAV1,CD44,FCGR2A,P2RX7,PIK3CG	12
Cell Death and Survival	cytolysis	Cytolysis of lymphatic system cells	9.71e-07		1.231		1.245	LCP2,FCGR2B,TYROBP,CD48,TLR9,CD4,PTPRC,VAV1,CD44,FCGR2A,P2RX7,PIK3CG	12
Neurological Disease	neurological disorder	Progressive neurological disorder	9.71e-07					HTR1B,ADORA2A,LY6E,AP1S2,GABRD,KCNQ4,DRD1,GRN,CAPN3,C4A/C4B,DRD2,KCND2,PTPN5,WFS1,BCR,CDC42EP3,MAPT,FOXO1,PTGS1,PMP22,TGFA,CTSS,TAC1,KCNA5,SERPINA3,SLC1A2,SLC1A4,ADRA2B,CNR2,CEBPA,KCNA4,MXD3,FCGR2A,HAVCR2,GFAP,P2RX7,FCGR2B,PRNP,UNC13C,SCN4B,PTPRC,AXL	42
Cell-To-Cell Signaling and Interaction, Cellular Compromise, Cellular Function and Maintenance, Inflammatory Response	respiratory burst	Respiratory burst of leukocytes	9.93e-07		0.116		0.127	ADORA2A,IRF8,HCK,LILRB3,TYROBP,FGR,ITGB3,ITGB2,PIK3CG	9
Cell-To-Cell Signaling and Interaction, Inflammatory Response	respiratory burst	Respiratory burst of myeloid cells	9.93e-07		0.116		0.127	ADORA2A,IRF8,HCK,LILRB3,TYROBP,FGR,ITGB3,ITGB2,PIK3CG	9
Cardiovascular System Development and Function, Tissue Morphology	permeability	Permeability of vascular system	1.01e-06		-0.185		-0.179	TAC1,ADORA2A,PLAU,LSP1,TNFRSF1B,TRPC6,ITGB2,BDKRB2,PIK3R1,PIK3CG,C4A/C4B,PROS1,NTS,BCR,P2RY1,CCL4,AXL	17
Cellular Development, Cellular Growth and Proliferation, Nervous System Development and Function, Tissue Development	proliferation	Proliferation of neuronal cells	1.02e-06		-1.343		-1.319	SH2D3C,CAMK2B,FGF5,DLX5,ADORA2A,OTX1,FAM107A,IL6R,BMP2,RAB3IL1,DRD2,SERPINF2,ITGB3,BCR,MAPT,PTPN6,GPR6,TWIST1,NUMBL,ISL1,TRPV2,TGFA,INPP5F,Nrg1,B2M,ITGA9,GFAP,ISLR2,GDNF,TGFBR2,PRNP,DLL1,STMN2,CSF1,SCN4B	35
Cancer, Organismal Injury and Abnormalities	cancer	Cancer of cells	1.03e-06		1.563		1.566	CAMK2B,AUTS2,SEZ6,KCNJ2,MYO3B,IGFBP4,MAST1,NCF1,CLSPN,FGR,LILRB4,LCP2,GRN,SNX25,CD84,KCND2,WDR60,RGS2,TGFBR1,BCR,CHN2,FES,MYH7,Tcf7,FAM198B,LGI4,SERPINA3,PTGER4,VAV1,PNPLA7,SCG2,FST,AP5B1,TBR1,SH3TC1,LY6E,RHOBTB2,PENK,SLAMF8,IL6R,TLR9,LPCAT2,LCP1,PER3,PDE7B,PTGS1,NUMBL,TBXAS1,KIAA1211L,TMEM176A,ITGB5,SPATA13,WDFY4,EFR3A,HLA-DOA,ADCY5,BCL11B,BMF,BDKRB2,B2M,NEXN,CEBPA,IDO1,IRF5,PDZD2,PYCARD,LAMC2,N…	161
Hematological Disease, Hereditary Disorder, Immunological Disease, Metabolic Disease, Organismal Injury and Abnormalities	agammaglobulinemia	Agammaglobulinemia	1.04e-06					C4A/C4B,FCGR2B,TLR1,BTK,PIK3R1,BLNK,FCGR2A	7
Organismal Development	growth	Growth of organism	1.05e-06		-0.037		-0.01	CAMK2B,IGFBP4,NCF1,STC1,RXRG,BMP2,SPINT1,GRN,BCL2A1,Abcb1b,CTSD,MYOC,ISL1,Nrg1,SLC1A2,ADRA2B,GREM1,AGO4,GDNF,LYZ,TGFBR2,PRNP,GNB5,IL4R,CALB1,SLC32A1,ANXA7,OTX1,DLK1,TLR9,PIK3R1,FGF23,BMPR1B,LCP1,DRD1,DRD2,FOXO1,NUMBL,TWIST1,TGFA,WNT7B,SLC14A1,CNR2,IDO1,CD44,GPR37L1,MXD3,DLL1,CSF1,RARB,HTR4	51
Cell-To-Cell Signaling and Interaction	interaction	Interaction of tumor cell lines	1.06e-06	Increased	2.943		2.964	HCK,PLAU,IL6R,ITGB2,SCARB1,PIK3R1,RASGRP2,LCP2,PROS1,CD4,ITGB3,TGFBR1,PTPN6,FERMT3,FES,CCL4,FOXO1,ITGB5,CD14,ITGAX,FYB1,ITGA9,CD44,FCGR2A,GFAP,LAMC2,PRNP,CSF1,CYBB,CLEC7A,TBC1D10C	31
Cellular Development, Cellular Growth and Proliferation, Hematological System Development and Function, Lymphoid Tissue Structure and Development	expansion	Expansion of T lymphocytes	1.08e-06		-1.514		-1.502	Tcf7,TNFRSF1B,IL6R,B2M,LY9,PDCD1,HAVCR2,LCP1,PIK3CG,LCP2,IRF8,IL4R,CD4,TGFBR1,LAG3	15
Cell Cycle	cell cycle progression	Cell cycle progression of blood cells	1.09e-06		1.633		1.642	INPP5D,FCGR2B,CSF1,BTK,IL4R,LAG3,PIK3R1,BLNK,VAV1,CD44,FCGR2A,PIK3CG	12
Cardiovascular Disease, Organismal Injury and Abnormalities, Skeletal and Muscular Disorders	acute myocardial infarction	Acute myocardial infarction	1.11e-06					KCNJ2,ADORA2A,KCNA5,IL6R,CSF3R,PTGER4,KCNA4,FCGR2A,C4A/C4B,DRD2,FCGR2B,ITGB3,P2RY1,PTGS1	14
Cell-To-Cell Signaling and Interaction, Nervous System Development and Function	synaptic transmission	Synaptic transmission	1.16e-06		-1.426		-1.413	HTR1B,ADORA2A,CHRNE,CLSTN2,GABRD,KCNQ4,DRD1,DRD2,GRM4,KCND2,PDE7B,RETN,MAPT,PMP22,NPBWR1,TNFRSF1B,Nrg1,SLC1A2,FBXO2,CD44,RASD2,UNC13C,PRNP,FGF14,DOC2A,HTR4	26
Cellular Movement, Hematological System Development and Function, Immune Cell Trafficking, Inflammatory Response	cellular infiltration	Infiltration by neutrophils	1.17e-06		1.487		1.495	ADORA2A,CD300LF,TNFRSF1B,NCF1,IL6R,ITGB2,PDCD1,RAC2,CD44,VAV1,C3AR1,PIK3CG,TGFBR2,C4A/C4B,CSF1,CFTR,CCL4	17
Infectious Diseases, Organismal Injury and Abnormalities	septic shock	Septic shock	1.2e-06		1.559		1.571	HCK,TNFRSF1B,LY6E,CD14,DLK1,CD48,IL6R,ADRA2B,B2M,BDKRB2,GABRD,Trim30a/Trim30d,FCGR2A,PYCARD,C4A/C4B,FCGR2B,PDE7B,CD180,CDC42EP3,PTGS1	20
Nervous System Development and Function	morphology	Morphology of central nervous system	1.25e-06					SH2D3C,DLX5,SIX3,OTX1,HEXB,PENK,TBR1,RXRG,CSF1R,BMPR1B,C1QA,FGFRL1,DRD1,GRN,PROS1,DRD2,SHISA2,TYROBP,RGS2,BCR,MAPT,FES,MAN2B1,LRRTM4,TGFA,LILRB3,TNFRSF1B,NFIB,Nrg1,SLC1A2,SLC1A4,B2M,CNR2,GPR37L1,IP6K3,GFAP,GDNF,PRNP,PTPRC,CALB1,AXL	41
Organismal Functions, Organismal Injury and Abnormalities	healing	Healing of lesion	1.26e-06					ADORA2A,PLAU,PENK,PER2,IL6R,ITGB2,SCARB1,PIK3R1,RAC2,CD44,GRN,ITGB3,FST,PRKCH,TGFBR1,SLC11A1,PTGS1	17
Lipid Metabolism, Small Molecule Biochemistry	synthesis	Synthesis of lipid	1.28e-06	Increased	2.082		2.113	IGFBP4,HEXB,PLAU,NCF1,TRHR,FGR,LPCAT2,STC1,SCARB1,PIK3R1,BMP2,DRD2,INPP5D,CYP27B1,Abcb1b,RGS2,GPAT2,CD4,FOXO1,DGAT2,PTGS1,TBXAS1,TRPV2,TAC1,YWHAG,CD14,TNFRSF1B,Nrg1,BDKRB2,CNR2,CEBPA,FCGR2A,PIK3CG,P2RX7,CACNA1H,FCGR2B,PRNP,CSF1,CH25H,CALB1,CFTR,TFCP2L1,CLEC7A	43
Cardiovascular Disease	occlusion	Occlusion of blood vessel	1.3e-06	Increased	2.949		2.955	MYO3B,CNTN5,ADORA2A,PLAU,NCF1,SCARB1,ITGB2,CCL3L3,GABRD,TREM2,PDE10A,BMPR1B,PBX3,ASIC4,DRD2,PDE7B,RETN,ITGB3,PRKCH,MAPT,CA4,P2RY1,FOXO1,PTGS1,CTSS,CD14,TNFRSF1B,ITGAX,SERPINA3,ADRA2B,PTGER4,CD44,VAV1,PIK3CG,GREM1,TGFBR2,FCGR2B,CSF1	38
Cell-To-Cell Signaling and Interaction, Cellular Compromise, Cellular Function and Maintenance, Inflammatory Response	respiratory burst	Respiratory burst of granulocytes	1.34e-06		-0.228		-0.216	HCK,ADORA2A,LILRB3,TYROBP,FGR,ITGB3,ITGB2,PIK3CG	8
Cell Morphology	morphology	Morphology of mononuclear leukocytes	1.35e-06					BCL11B,CSF3R,BMF,CD22,B2M,LY9,VAV1,LCP1,LCP2,IRF8,INPP5D,FCGR2B,CD84,CSF1,Pmaip1,Abcb1b,CD4,PRKCH,PTPRC,BLNK	20
Cellular Function and Maintenance, Hematopoiesis	engulfment	Engulfment of hematopoietic progenitor cells	1.38e-06		0.816		0.828	PROS1,IRF8,ORAI3,TLR9,TREML2,AXL,P2RX7	7
Cellular Development, Hematopoiesis, Tissue Development	differentiation	Differentiation of bone marrow cells	1.38e-06		1.526		1.536	LILRB3,CSF2RB,CSF3R,IL6R,BTK,TLR9,BMP2,CD44,CEBPA,C3AR1,GDNF,IRF8,TYROBP,CSF1,TGFBR1,PTPN6,AXL,HTR4	18
Digestive System Development and Function, Gastrointestinal Disease, Hepatic System Development and Function, Hepatic System Disease, Inflammatory Disease, Inflammatory Response, Organ Development, Organismal Injury and Abnormalities	inflammation	Inflammation of liver	1.43e-06		-0.776		-0.793	ADORA2A,PLAU,CSF3R,CD48,IL6R,ITGB2,CCL3L3,GABRD,LCP2,C4A/C4B,DRD2,TYROBP,PDE7B,CCL4,TGFA,TNFRSF1B,CD14,CSF2RB,CNR2,PDCD1,CD44,CEBPA,FCGR2A,FCGR2B,CSF1,IL4R,PTPRC	27
Cell Morphology	size	Size of cells	1.44e-06					HEXB,DLK1,IL6R,STC1,SYNM,PIK3R1,DRD1,DRD2,INPP5D,Krt10,RGS2,RETN,CD180,FLNC,ITGB3,MAPT,PRKCH,BLNK,FOXO1,ISL1,MSN,B2M,MYH6,CD44,CEBPA,IP6K3,PYCARD,P2RX7,PTH1R,GDNF,DOCK10,CSF1,IL4R,PTPRC,CFTR,P2RY6	36
Immunological Disease	immediate hypersensitivity	Immediate hypersensitivity	1.45e-06		1.382		1.389	STAC,HCK,CD300LF,FGR,TLR9,C3AR1,LILRB4,LCP2,CAPG,Milr1,PTGS1,TAC1,BCL11B,CSF2RB,BTK,MSN,ADRA2B,CD44,VAV1,FCGR2A,HAVCR2,OSMR,PIK3CG,FCGR2B,IL4R,PTPRC	26
Cell-To-Cell Signaling and Interaction	communication	Communication	1.46e-06		0.904		0.901	SH2D3C,CAMK2B,IGFBP4,ADORA2A,PLAU,CHRNE,TLR1,CD48,TLE1,ITGB2,CD22,GABRD,BMP2,GPR52,RASGRP2,SKAP2,C1QA,LILRB4,LCP2,TYROBP,RGS2,IL1RL2,CD4,CDC42EP3,TGFBR1,BCR,PRKCH,LAG3,GPR6,PPP1R1B,YWHAG,NTSR2,CD14,TNFRSF1B,LILRB3,TRAIP,CLEC5A,ADRA2B,VAV1,FCGR2A,GREM1,OSMR,GDNF,GNB5,RGS14,SCG2,IL4R,CFTR,CLEC7A,FGF5,HCLS1,SIGLEC8,LY6E,PHEX,PENK,RAC2,CSF1R,FGFRL1,DRD1,DRD2,INPP5D,PDE7B,PTPN6,RGS9,MAPT,BLNK,P2RY1,CC…	87
Cell Morphology, Nervous System Development and Function	morphology	Morphology of neuroglia	1.47e-06					CAMK2B,TGFA,HEXB,KCNA5,TNFRSF1B,NFIB,Nrg1,GFAP,TYROBP,IL4R,BCR,PTPRC,MYOC,CTSD,MAN2B1,PMP22	16
Cell Morphology, Inflammatory Response	morphology	Morphology of phagocytes	1.47e-06					HEXB,HCK,KCNA5,CSF3R,BTK,FGR,ITGB2,CSF1R,PIK3CG,FCGR2B,CSF1,IL4R,TGFBR1,CTSD,MAN2B1,CHST15	16
Cellular Movement, Hematological System Development and Function, Immune Cell Trafficking, Inflammatory Response	migration	Migration of macrophages	1.47e-06	Increased	3.183		3.205	PRNP,PLAU,TYROBP,CSF1,MAPT,CCL3L3,CCL4,RAC2,TREM2,CSF1R,PIK3CG	11
Cardiovascular Disease, Hematological Disease, Organismal Injury and Abnormalities	thrombus	Thrombus	1.52e-06		0.664		0.669	HCLS1,PLAU,TNFRSF1B,CAPN1,PTGER4,PDE10A,C3AR1,FCGR2A,C1QA,PIK3CG,PROS1,GPX3,INPP5D,STMN2,PDE7B,ITGB3,P2RY1,CTSD,AXL,PTGS1	20
Cell-To-Cell Signaling and Interaction	binding	Binding of tumor cell lines	1.54e-06	Increased	2.943		2.963	HCK,PLAU,IL6R,ITGB2,SCARB1,PIK3R1,RASGRP2,LCP2,PROS1,CD4,ITGB3,TGFBR1,PTPN6,FERMT3,FES,CCL4,FOXO1,ITGB5,CD14,ITGAX,FYB1,ITGA9,CD44,FCGR2A,GFAP,LAMC2,PRNP,CSF1,CYBB,CLEC7A	30
Gastrointestinal Disease, Inflammatory Response	inflammation	Inflammation of gastrointestinal tract	1.56e-06		-0.18		-0.202	ADORA2A,TLR1,NCF1,IL6R,TLR9,CCL3L3,PIK3R1,GABRD,ADGRE1,CSF1R,DRD1,PROS1,DRD2,INPP5D,CD4,ITGB3,CDC42EP3,PTGS1,CTSS,TGFA,TNFRSF1B,B2M,PDCD1,CD44,PIK3CG,PYCARD,TGFBR2,FCGR2B,PTPRC,CFTR,AXL	31
Neurological Disease	injury	Injury of central nervous system	1.58e-06		0.083		0.079	HTR1B,ADORA2A,PLAU,TNFRSF1B,KCNA5,CHRNE,SLC1A2,ADRA2B,GABRD,PYCARD,DRD2,GPX3,PTPN5,CA4,CYBB,PTGS1	16
Organismal Injury and Abnormalities	wound	Wound	1.63e-06		-0.152		-0.145	ADORA2A,PLAU,PENK,PER2,CAPN1,IL6R,ITGB2,SCARB1,RAC2,CD44,GRN,CSF1,IL1RL2,ITGB3,FST,PRKCH,TGFBR1,SLC11A1,PTGS1	19
