# Supplementary material for: Presymptomatic change in microRNAs modulates Tau pathology
Source: Sci Rep. 2018 Jun 18;8:9251. doi: 10.1038/s41598-018-27527-6 (PMC6006352; doi:10.1038/s41598-018-27527-6)
Supplement: Supplementary file 4 — Sup. Table 6 [file 41598_2018_27527_MOESM4_ESM.xlsx]

## Sheet: All targets
Overlapping microRNA targets with mRNA expression in 2M Tau mice
ID	Symbol	Expr p-value	Expr Log Ratio	Source	Confidence	ID	Symbol	Expr Log Ratio	Expr False Discovery Rate (q-value)	Disease	Pathway
MIMAT0000155	miR-142-3p (and other miRNAs w/seed GUAGUGU)	0.0392	0.645	TargetScan Human	Moderate (predicted)	Boc	BOC	0.67	0.0369	Cancer,Dermatological Diseases and Conditions,Endocrine System Disorders,Gastrointestinal Disease,Hepatic System Disease,Neurological Disease,Organismal Injury and Abnormalities,Reproductive System Disease
MIMAT0000155	miR-142-3p (and other miRNAs w/seed GUAGUGU)	0.0392	0.645	TargetScan Human	Moderate (predicted)	Cd180	CD180	1	5.87e-08	Cancer,Connective Tissue Disorders,Dermatological Diseases and Conditions,Endocrine System Disorders,Gastrointestinal Disease,Hematological Disease,Hepatic System Disease,Hereditary Disorder,Immunological Disease,Infectious Disease,Inflammatory Disease,Inflammatory Response,Metabolic Disease,Neurological Disease,Organismal Injury and Abnormalities,Renal and Urological Disease,Reproductive System …	PI3K Signaling in B Lymphocytes
MIMAT0000155	miR-142-3p (and other miRNAs w/seed GUAGUGU)	0.0392	0.645	TargetScan Human	Moderate (predicted)	Cd84	CD84	1.422	1.35e-14	Cancer,Cardiovascular Disease,Connective Tissue Disorders,Dermatological Diseases and Conditions,Endocrine System Disorders,Gastrointestinal Disease,Hematological Disease,Hepatic System Disease,Hereditary Disorder,Hypersensitivity Response,Immunological Disease,Inflammatory Response,Metabolic Disease,Organismal Injury and Abnormalities,Reproductive System Disease,Skeletal and Muscular Disorders
MIMAT0000155	miR-142-3p (and other miRNAs w/seed GUAGUGU)	0.0392	0.645	TargetScan Human	Moderate (predicted)	Drd1	DRD1	-1.75	0.00113	Cancer,Cardiovascular Disease,Connective Tissue Disorders,Dermatological Diseases and Conditions,Developmental Disorder,Endocrine System Disorders,Gastrointestinal Disease,Hematological Disease,Hepatic System Disease,Hereditary Disorder,Infectious Disease,Inflammatory Disease,Inflammatory Response,Metabolic Disease,Neurological Disease,Nutritional Disease,Ophthalmic Disease,Organismal Injury and …	cAMP-mediated signaling,CDK5 Signaling,Dopamine Receptor Signaling,Dopamine-DARPP32 Feedback in cAMP Signaling,G-Protein Coupled Receptor Signaling,Gap Junction Signaling,Gαs Signaling
MIMAT0000155	miR-142-3p (and other miRNAs w/seed GUAGUGU)	0.0392	0.645	TargetScan Human	Moderate (predicted)	Fam102b	FAM102B	-0.673	0.0171	Cancer,Gastrointestinal Disease,Hepatic System Disease,Organismal Injury and Abnormalities
MIMAT0000155	miR-142-3p (and other miRNAs w/seed GUAGUGU)	0.0392	0.645	TargetScan Human	Moderate (predicted)	Fgf14	FGF14	-0.672	8.85e-06	Cancer,Cardiovascular Disease,Dermatological Diseases and Conditions,Endocrine System Disorders,Gastrointestinal Disease,Hereditary Disorder,Immunological Disease,Inflammatory Disease,Metabolic Disease,Neurological Disease,Organismal Injury and Abnormalities,Respiratory Disease	Actin Cytoskeleton Signaling,Bladder Cancer Signaling,Clathrin-mediated Endocytosis Signaling,FGF Signaling,Regulation of the Epithelial-Mesenchymal Transition Pathway
MIMAT0000155	miR-142-3p (and other miRNAs w/seed GUAGUGU)	0.0392	0.645	TargetScan Human	High (predicted)	Fgf23	FGF23	1.146	0.0478	Cancer,Cardiovascular Disease,Connective Tissue Disorders,Dermatological Diseases and Conditions,Developmental Disorder,Endocrine System Disorders,Gastrointestinal Disease,Hematological Disease,Hereditary Disorder,Immunological Disease,Inflammatory Disease,Metabolic Disease,Nutritional Disease,Organismal Injury and Abnormalities,Renal and Urological Disease,Reproductive System Disease,Respiratory…	Actin Cytoskeleton Signaling,Bladder Cancer Signaling,Clathrin-mediated Endocytosis Signaling,FGF Signaling,Regulation of the Epithelial-Mesenchymal Transition Pathway
MIMAT0000155	miR-142-3p (and other miRNAs w/seed GUAGUGU)	0.0392	0.645	TargetScan Human	Moderate (predicted)	Flnc	FLNC	0.752	0.0321	Cancer,Cardiovascular Disease,Dermatological Diseases and Conditions,Developmental Disorder,Endocrine System Disorders,Gastrointestinal Disease,Hematological Disease,Hepatic System Disease,Hereditary Disorder,Immunological Disease,Inflammatory Disease,Neurological Disease,Ophthalmic Disease,Organismal Injury and Abnormalities,Psychological Disorders,Renal and Urological Disease,Reproductive Syste…	Caveolar-mediated Endocytosis Signaling,ILK Signaling,Protein Kinase A Signaling,Virus Entry via Endocytic Pathways
MIMAT0000155	miR-142-3p (and other miRNAs w/seed GUAGUGU)	0.0392	0.645	TargetScan Human	Moderate (predicted)	Inpp5f	INPP5F	-0.359	0.00975	Cancer,Dermatological Diseases and Conditions,Gastrointestinal Disease,Hepatic System Disease,Organismal Injury and Abnormalities	1D-myo-inositol Hexakisphosphate Biosynthesis II (Mammalian),3-phosphoinositide Biosynthesis,3-phosphoinositide Degradation,B Cell Receptor Signaling,D-myo-inositol (1,3,4)-trisphosphate Biosynthesis,D-myo-inositol (1,4,5)-trisphosphate Degradation,D-myo-inositol (1,4,5,6)-Tetrakisphosphate Biosynthesis,D-myo-inositol (3,4,5,6)-tetrakisphosphate Biosynthesis,D-myo-inositol-5-phosphate Metabolism,…
MIMAT0000155	miR-142-3p (and other miRNAs w/seed GUAGUGU)	0.0392	0.645	TargetScan Human	High (predicted)	Lrrc1	LRRC1	-0.638	0.00614	Cancer,Dermatological Diseases and Conditions,Gastrointestinal Disease,Hematological Disease,Hepatic System Disease,Immunological Disease,Organismal Injury and Abnormalities,Reproductive System Disease,Skeletal and Muscular Disorders
MIMAT0000155	miR-142-3p (and other miRNAs w/seed GUAGUGU)	0.0392	0.645	TargetScan Human	Moderate (predicted)	Lxn	LXN	0.596	5.5e-08	Cancer,Endocrine System Disorders,Organismal Injury and Abnormalities,Renal and Urological Disease,Reproductive System Disease,Tumor Morphology
MIMAT0000155	miR-142-3p (and other miRNAs w/seed GUAGUGU)	0.0392	0.645	TargetScan Human	Moderate (predicted)	Lyz2	LYZ	0.832	0.00465	Antimicrobial Response,Cancer,Connective Tissue Disorders,Dermatological Diseases and Conditions,Developmental Disorder,Endocrine System Disorders,Gastrointestinal Disease,Hematological Disease,Hereditary Disorder,Immunological Disease,Infectious Disease,Inflammatory Disease,Inflammatory Response,Metabolic Disease,Ophthalmic Disease,Organismal Injury and Abnormalities,Renal and Urological Disease…	Atherosclerosis Signaling,Clathrin-mediated Endocytosis Signaling,IL-12 Signaling and Production in Macrophages,LXR/RXR Activation,Production of Nitric Oxide and Reactive Oxygen Species in Macrophages
MIMAT0000155	miR-142-3p (and other miRNAs w/seed GUAGUGU)	0.0392	0.645	TargetScan Human	Moderate (predicted)	P2ry1	P2RY1	-1.153	0.021	Cancer,Cardiovascular Disease,Dental Disease,Dermatological Diseases and Conditions,Developmental Disorder,Endocrine System Disorders,Gastrointestinal Disease,Hematological Disease,Hepatic System Disease,Infectious Disease,Inflammatory Response,Metabolic Disease,Neurological Disease,Nutritional Disease,Organismal Injury and Abnormalities,Renal and Urological Disease,Reproductive System Disease,Sk…	Gustation Pathway,P2Y Purigenic Receptor Signaling Pathway
MIMAT0000155	miR-142-3p (and other miRNAs w/seed GUAGUGU)	0.0392	0.645	TargetScan Human	Moderate (predicted)	Pik3cg	PIK3CG	0.677	0.00465	Cancer,Cardiovascular Disease,Connective Tissue Disorders,Dermatological Diseases and Conditions,Developmental Disorder,Endocrine System Disorders,Gastrointestinal Disease,Hematological Disease,Hepatic System Disease,Hereditary Disorder,Hypersensitivity Response,Immunological Disease,Infectious Disease,Inflammatory Disease,Inflammatory Response,Metabolic Disease,Neurological Disease,Organismal In…	14-3-3-mediated Signaling,3-phosphoinositide Biosynthesis,Actin Cytoskeleton Signaling,Acute Myeloid Leukemia Signaling,Acute Phase Response Signaling,Aldosterone Signaling in Epithelial Cells,AMPK Signaling,Amyotrophic Lateral Sclerosis Signaling,Angiopoietin Signaling,Antiproliferative Role of Somatostatin Receptor 2,Axonal Guidance Signaling,B Cell Receptor Signaling,Breast Cancer Regulation b…
MIMAT0000155	miR-142-3p (and other miRNAs w/seed GUAGUGU)	0.0392	0.645	TargetScan Human	High (predicted)	Ppp1r2	PPP1R2	-0.495	0.0451	Cancer,Gastrointestinal Disease,Hematological Disease,Hereditary Disorder,Immunological Disease,Neurological Disease,Organismal Injury and Abnormalities,Psychological Disorders,Renal and Urological Disease,Reproductive System Disease,Skeletal and Muscular Disorders
MIMAT0000155	miR-142-3p (and other miRNAs w/seed GUAGUGU)	0.0392	0.645	TargetScan Human	Moderate (predicted)	Scube3	SCUBE3	-1.123	0.00927	Cancer,Dermatological Diseases and Conditions,Endocrine System Disorders,Gastrointestinal Disease,Hepatic System Disease,Organismal Injury and Abnormalities,Reproductive System Disease,Respiratory Disease
MIMAT0000155	miR-142-3p (and other miRNAs w/seed GUAGUGU)	0.0392	0.645	TargetScan Human	Moderate (predicted)	Shisa9	SHISA9	-0.527	0.0293	Cancer,Dermatological Diseases and Conditions,Gastrointestinal Disease,Hematological Disease,Hepatic System Disease,Immunological Disease,Organismal Injury and Abnormalities,Reproductive System Disease
MIMAT0000155	miR-142-3p (and other miRNAs w/seed GUAGUGU)	0.0392	0.645	TargetScan Human	Moderate (predicted)	Tgfbr1	TGFBR1	0.46	0.00213	Cancer,Cardiovascular Disease,Connective Tissue Disorders,Dermatological Diseases and Conditions,Developmental Disorder,Endocrine System Disorders,Gastrointestinal Disease,Hematological Disease,Hereditary Disorder,Immunological Disease,Infectious Disease,Inflammatory Disease,Inflammatory Response,Metabolic Disease,Neurological Disease,Ophthalmic Disease,Organismal Injury and Abnormalities,Renal a…	Antiproliferative Role of TOB in T Cell Signaling,Cardiac Hypertrophy Signaling,Chronic Myeloid Leukemia Signaling,Colorectal Cancer Metastasis Signaling,Epithelial Adherens Junction Signaling,Factors Promoting Cardiogenesis in Vertebrates,Germ Cell-Sertoli Cell Junction Signaling,Glucocorticoid Receptor Signaling,Hepatic Fibrosis / Hepatic Stellate Cell Activation,Human Embryonic Stem Cell Pluri…
MIMAT0000155	miR-142-3p (and other miRNAs w/seed GUAGUGU)	0.0392	0.645	TargetScan Human	Moderate (predicted)	Tifab	TIFAB	0.672	0.000162	Cancer,Gastrointestinal Disease,Hepatic System Disease,Organismal Injury and Abnormalities
MIMAT0000154	miR-142-5p (and other miRNAs w/seed AUAAAGU)	0.0284	0.612	TargetScan Human	Moderate (predicted)	B2m	B2M	0.411	0.00465	Cancer,Cardiovascular Disease,Connective Tissue Disorders,Dermatological Diseases and Conditions,Developmental Disorder,Endocrine System Disorders,Gastrointestinal Disease,Hematological Disease,Hepatic System Disease,Hereditary Disorder,Immunological Disease,Infectious Disease,Inflammatory Disease,Inflammatory Response,Metabolic Disease,Neurological Disease,Nutritional Disease,Ophthalmic Disease,…	Allograft Rejection Signaling,Antigen Presentation Pathway,Caveolar-mediated Endocytosis Signaling,Cdc42 Signaling,Communication between Innate and Adaptive Immune Cells,CTLA4 Signaling in Cytotoxic T Lymphocytes,Cytotoxic T Lymphocyte-mediated Apoptosis of Target Cells,Dendritic Cell Maturation,Lipid Antigen Presentation by CD1,Neuroinflammation Signaling Pathway,OX40 Signaling Pathway,Phagosome…
MIMAT0000154	miR-142-5p (and other miRNAs w/seed AUAAAGU)	0.0284	0.612	TargetScan Human	Moderate (predicted)	Clec12a	CLEC12A	-2.678	0.000402	Cancer,Endocrine System Disorders,Gastrointestinal Disease,Hematological Disease,Hepatic System Disease,Immunological Disease,Infectious Disease,Inflammatory Response,Metabolic Disease,Organismal Injury and Abnormalities,Reproductive System Disease
MIMAT0000154	miR-142-5p (and other miRNAs w/seed AUAAAGU)	0.0284	0.612	TargetScan Human	Moderate (predicted)	Hexb	HEXB	0.594	4.85e-06	Auditory Disease,Cancer,Connective Tissue Disorders,Dermatological Diseases and Conditions,Developmental Disorder,Endocrine System Disorders,Gastrointestinal Disease,Hepatic System Disease,Hereditary Disorder,Immunological Disease,Inflammatory Response,Metabolic Disease,Neurological Disease,Nutritional Disease,Ophthalmic Disease,Organismal Injury and Abnormalities,Renal and Urological Disease,Rep…	Chondroitin Sulfate Degradation (Metazoa),Dermatan Sulfate Degradation (Metazoa)
MIMAT0000154	miR-142-5p (and other miRNAs w/seed AUAAAGU)	0.0284	0.612	TargetScan Human	High (predicted)	Lxn	LXN	0.596	5.5e-08	Cancer,Endocrine System Disorders,Organismal Injury and Abnormalities,Renal and Urological Disease,Reproductive System Disease,Tumor Morphology
MIMAT0000154	miR-142-5p (and other miRNAs w/seed AUAAAGU)	0.0284	0.612	TargetScan Human	Moderate (predicted)	Prnp	PRNP	2.06	1.18e-65	Cancer,Cardiovascular Disease,Connective Tissue Disorders,Dermatological Diseases and Conditions,Developmental Disorder,Gastrointestinal Disease,Hepatic System Disease,Hereditary Disorder,Immunological Disease,Infectious Disease,Inflammatory Disease,Inflammatory Response,Metabolic Disease,Neurological Disease,Nutritional Disease,Organismal Injury and Abnormalities,Psychological Disorders,Renal an…
MIMAT0000154	miR-142-5p (and other miRNAs w/seed AUAAAGU)	0.0284	0.612	TargetScan Human	Moderate (predicted)	Skap2	SKAP2	0.406	0.00482	Cancer,Gastrointestinal Disease,Hepatic System Disease,Neurological Disease,Organismal Injury and Abnormalities,Reproductive System Disease,Respiratory Disease
MIMAT0000154	miR-142-5p (and other miRNAs w/seed AUAAAGU)	0.0284	0.612	TargetScan Human	Moderate (predicted)	Stc1	STC1	-0.732	0.0178	Cancer,Dermatological Diseases and Conditions,Developmental Disorder,Endocrine System Disorders,Gastrointestinal Disease,Hepatic System Disease,Hereditary Disorder,Inflammatory Response,Metabolic Disease,Neurological Disease,Nutritional Disease,Ophthalmic Disease,Organismal Injury and Abnormalities,Renal and Urological Disease,Reproductive System Disease,Respiratory Disease,Tumor Morphology
MIMAT0004621	let-7a-3p (and other miRNAs w/seed UAUACAA)	0.0262	0.343	TargetScan Human	Moderate (predicted)	Asb11	ASB11	-1.144	0.0137	Cancer,Gastrointestinal Disease,Hepatic System Disease,Organismal Injury and Abnormalities,Reproductive System Disease
MIMAT0004621	let-7a-3p (and other miRNAs w/seed UAUACAA)	0.0262	0.343	TargetScan Human	Moderate (predicted)	Foxo1	FOXO1	-0.938	0.0145	Cancer,Cardiovascular Disease,Connective Tissue Disorders,Dermatological Diseases and Conditions,Developmental Disorder,Endocrine System Disorders,Gastrointestinal Disease,Hematological Disease,Hepatic System Disease,Hereditary Disorder,Immunological Disease,Inflammatory Disease,Inflammatory Response,Metabolic Disease,Neurological Disease,Nutritional Disease,Organismal Injury and Abnormalities,Re…	14-3-3-mediated Signaling,Adipogenesis pathway,AMPK Signaling,Angiopoietin Signaling,B Cell Receptor Signaling,Cancer Drug Resistance By Drug Efflux,Cell Cycle: G1/S Checkpoint Regulation,Docosahexaenoic Acid (DHA) Signaling,ErbB Signaling,ErbB2-ErbB3 Signaling,FXR/RXR Activation,Glioblastoma Multiforme Signaling,HER-2 Signaling in Breast Cancer,Human Embryonic Stem Cell Pluripotency,IGF-1 Signal…
MIMAT0004621	let-7a-3p (and other miRNAs w/seed UAUACAA)	0.0262	0.343	TargetScan Human	Moderate (predicted)	Il4ra	IL4R	0.508	0.0497	Cancer,Cardiovascular Disease,Connective Tissue Disorders,Dermatological Diseases and Conditions,Developmental Disorder,Endocrine System Disorders,Gastrointestinal Disease,Hematological Disease,Hepatic System Disease,Hereditary Disorder,Hypersensitivity Response,Immunological Disease,Infectious Disease,Inflammatory Disease,Inflammatory Response,Metabolic Disease,Neurological Disease,Nutritional D…	Hepatic Fibrosis / Hepatic Stellate Cell Activation,IL-10 Signaling,IL-4 Signaling,p70S6K Signaling,PI3K Signaling in B Lymphocytes,Role of JAK1 and JAK3 in γc Cytokine Signaling,T Helper Cell Differentiation,Th1 and Th2 Activation Pathway,Th2 Pathway
MIMAT0004621	let-7a-3p (and other miRNAs w/seed UAUACAA)	0.0262	0.343	TargetScan Human	Moderate (predicted)	Lsp1	LSP1	0.838	0.00146	Cancer,Developmental Disorder,Endocrine System Disorders,Gastrointestinal Disease,Hematological Disease,Hereditary Disorder,Immunological Disease,Infectious Disease,Inflammatory Response,Organismal Injury and Abnormalities,Reproductive System Disease,Skeletal and Muscular Disorders,Tumor Morphology
MIMAT0004621	let-7a-3p (and other miRNAs w/seed UAUACAA)	0.0262	0.343	TargetScan Human	Moderate (predicted)	Nts	NTS	-1.362	0.00103	Cancer,Dermatological Diseases and Conditions,Endocrine System Disorders,Gastrointestinal Disease,Hematological Disease,Hepatic System Disease,Hypersensitivity Response,Inflammatory Response,Metabolic Disease,Organismal Injury and Abnormalities,Reproductive System Disease,Respiratory Disease,Tumor Morphology	Neuroprotective Role of THOP1 in Alzheimer's Disease
MIMAT0004621	let-7a-3p (and other miRNAs w/seed UAUACAA)	0.0262	0.343	TargetScan Human	Moderate (predicted)	Penk	PENK	-2.295	0.000341	Cancer,Dermatological Diseases and Conditions,Gastrointestinal Disease,Hematological Disease,Hepatic System Disease,Hereditary Disorder,Immunological Disease,Inflammatory Response,Metabolic Disease,Neurological Disease,Organismal Injury and Abnormalities,Psychological Disorders,Reproductive System Disease,Respiratory Disease,Skeletal and Muscular Disorders	Huntington's Disease Signaling,Opioid Signaling Pathway
MIMAT0004621	let-7a-3p (and other miRNAs w/seed UAUACAA)	0.0262	0.343	TargetScan Human	Moderate (predicted)	Ppp1r2	PPP1R2	-0.495	0.0451	Cancer,Gastrointestinal Disease,Hematological Disease,Hereditary Disorder,Immunological Disease,Neurological Disease,Organismal Injury and Abnormalities,Psychological Disorders,Renal and Urological Disease,Reproductive System Disease,Skeletal and Muscular Disorders
MIMAT0004621	let-7a-3p (and other miRNAs w/seed UAUACAA)	0.0262	0.343	TargetScan Human	Moderate (predicted)	Ppp4r4	PPP4R4	-0.629	0.0139	Cancer,Dermatological Diseases and Conditions,Gastrointestinal Disease,Hematological Disease,Immunological Disease,Organismal Injury and Abnormalities,Reproductive System Disease
MIMAT0004621	let-7a-3p (and other miRNAs w/seed UAUACAA)	0.0262	0.343	TargetScan Human	Moderate (predicted)	Slc1a2	SLC1A2	0.503	0.0394	Cancer,Cardiovascular Disease,Connective Tissue Disorders,Dermatological Diseases and Conditions,Developmental Disorder,Endocrine System Disorders,Gastrointestinal Disease,Hepatic System Disease,Hereditary Disorder,Immunological Disease,Infectious Disease,Inflammatory Disease,Inflammatory Response,Metabolic Disease,Neurological Disease,Ophthalmic Disease,Organismal Injury and Abnormalities,Psycho…	Amyotrophic Lateral Sclerosis Signaling,Glutamate Receptor Signaling,Neuroinflammation Signaling Pathway
MIMAT0004621	let-7a-3p (and other miRNAs w/seed UAUACAA)	0.0262	0.343	TargetScan Human	Moderate (predicted)	Spock3	SPOCK3	-0.814	0.00345	Cancer,Cardiovascular Disease,Dermatological Diseases and Conditions,Endocrine System Disorders,Gastrointestinal Disease,Hematological Disease,Hepatic System Disease,Hereditary Disorder,Immunological Disease,Metabolic Disease,Neurological Disease,Organismal Injury and Abnormalities,Psychological Disorders,Reproductive System Disease,Skeletal and Muscular Disorders
MIMAT0004621	let-7a-3p (and other miRNAs w/seed UAUACAA)	0.0262	0.343	TargetScan Human	Moderate (predicted)	Tle1	TLE1	-0.529	0.00385	Cancer,Connective Tissue Disorders,Dermatological Diseases and Conditions,Developmental Disorder,Endocrine System Disorders,Gastrointestinal Disease,Hepatic System Disease,Hereditary Disorder,Immunological Disease,Inflammatory Disease,Metabolic Disease,Organismal Injury and Abnormalities,Reproductive System Disease,Skeletal and Muscular Disorders,Tumor Morphology	Wnt/β-catenin Signaling
MIMAT0000383	let-7a-5p (and other miRNAs w/seed GAGGUAG)	0.007	-0.37	TargetScan Human,miRecords	Experimentally Observed,High (predicted)	Ago4	AGO4	-0.52	0.0495	Endocrine System Disorders,Infectious Disease,Neurological Disease,Organismal Injury and Abnormalities,Psychological Disorders,Reproductive System Disease	EIF2 Signaling,Regulation of eIF4 and p70S6K Signaling
MIMAT0000383	let-7a-5p (and other miRNAs w/seed GAGGUAG)	0.007	-0.37	TargetScan Human	High (predicted)	BC052040	C15orf41	-0.424	0.047	Cancer,Cardiovascular Disease,Developmental Disorder,Gastrointestinal Disease,Hematological Disease,Hepatic System Disease,Hereditary Disorder,Immunological Disease,Neurological Disease,Organismal Injury and Abnormalities
MIMAT0000383	let-7a-5p (and other miRNAs w/seed GAGGUAG)	0.007	-0.37	TargetScan Human	Moderate (predicted)	Cacng4	CACNG4	-0.875	0.00558	Cancer,Dermatological Diseases and Conditions,Gastrointestinal Disease,Hepatic System Disease,Infectious Disease,Neurological Disease,Organismal Injury and Abnormalities,Reproductive System Disease	Androgen Signaling,Calcium Signaling,CCR5 Signaling in Macrophages,Cellular Effects of Sildenafil (Viagra),Corticotropin Releasing Hormone Signaling,CREB Signaling in Neurons,FcγRIIB Signaling in B Lymphocytes,G Beta Gamma Signaling,GABA Receptor Signaling,GNRH Signaling,GPCR-Mediated Nutrient Sensing in Enteroendocrine Cells,Gustation Pathway,Netrin Signaling,nNOS Signaling in Skeletal Muscle Ce…
MIMAT0000383	let-7a-5p (and other miRNAs w/seed GAGGUAG)	0.007	-0.37	TarBase	Experimentally Observed	Capg	CAPG	0.703	0.00777	Cancer,Cardiovascular Disease,Dermatological Diseases and Conditions,Endocrine System Disorders,Gastrointestinal Disease,Hepatic System Disease,Immunological Disease,Infectious Disease,Inflammatory Disease,Inflammatory Response,Metabolic Disease,Organismal Injury and Abnormalities,Reproductive System Disease
MIMAT0000383	let-7a-5p (and other miRNAs w/seed GAGGUAG)	0.007	-0.37	TargetScan Human	Moderate (predicted)	Capn3	CAPN3	0.573	0.00927	Cancer,Cardiovascular Disease,Connective Tissue Disorders,Developmental Disorder,Endocrine System Disorders,Gastrointestinal Disease,Hematological Disease,Hepatic System Disease,Hereditary Disorder,Immunological Disease,Infectious Disease,Inflammatory Disease,Inflammatory Response,Metabolic Disease,Neurological Disease,Ophthalmic Disease,Organismal Injury and Abnormalities,Psychological Disorders…	Amyloid Processing,Amyotrophic Lateral Sclerosis Signaling,Apoptosis Signaling,FAK Signaling,Huntington's Disease Signaling,Integrin Signaling,nNOS Signaling in Neurons,nNOS Signaling in Skeletal Muscle Cells,Regulation of Cellular Mechanics by Calpain Protease
MIMAT0000383	let-7a-5p (and other miRNAs w/seed GAGGUAG)	0.007	-0.37	TargetScan Human	High (predicted)	Ccl3	CCL3L3	1.69	1.33e-05	Antimicrobial Response,Cancer,Cardiovascular Disease,Connective Tissue Disorders,Endocrine System Disorders,Gastrointestinal Disease,Hematological Disease,Hepatic System Disease,Hypersensitivity Response,Immunological Disease,Infectious Disease,Inflammatory Disease,Inflammatory Response,Metabolic Disease,Neurological Disease,Ophthalmic Disease,Organismal Injury and Abnormalities,Renal and Urologi…	Agranulocyte Adhesion and Diapedesis,Communication between Innate and Adaptive Immune Cells,Granulocyte Adhesion and Diapedesis
MIMAT0000383	let-7a-5p (and other miRNAs w/seed GAGGUAG)	0.007	-0.37	TargetScan Human	High (predicted)	Dusp16	DUSP16	0.449	0.00255	Cancer,Dermatological Diseases and Conditions,Endocrine System Disorders,Gastrointestinal Disease,Infectious Disease,Organismal Injury and Abnormalities,Reproductive System Disease	3-phosphoinositide Biosynthesis,3-phosphoinositide Degradation,D-myo-inositol (1,4,5,6)-Tetrakisphosphate Biosynthesis,D-myo-inositol (3,4,5,6)-tetrakisphosphate Biosynthesis,D-myo-inositol-5-phosphate Metabolism,Protein Kinase A Signaling,Superpathway of Inositol Phosphate Compounds
MIMAT0000383	let-7a-5p (and other miRNAs w/seed GAGGUAG)	0.007	-0.37	TargetScan Human	Moderate (predicted)	Fam84b	FAM84B	-0.855	3.68e-05	Cancer,Endocrine System Disorders,Gastrointestinal Disease,Organismal Injury and Abnormalities
MIMAT0000383	let-7a-5p (and other miRNAs w/seed GAGGUAG)	0.007	-0.37	TargetScan Human	Moderate (predicted)	Fndc9	FNDC9	-1.79	0.00404	Cancer,Dermatological Diseases and Conditions,Gastrointestinal Disease,Organismal Injury and Abnormalities,Renal and Urological Disease
MIMAT0000383	let-7a-5p (and other miRNAs w/seed GAGGUAG)	0.007	-0.37	TargetScan Human	Moderate (predicted)	Gpx3	GPX3	-0.67	0.0362	Cancer,Cardiovascular Disease,Endocrine System Disorders,Gastrointestinal Disease,Hematological Disease,Immunological Disease,Inflammatory Response,Metabolic Disease,Neurological Disease,Organismal Injury and Abnormalities,Psychological Disorders,Renal and Urological Disease,Reproductive System Disease	Glutathione Redox Reactions I
MIMAT0000383	let-7a-5p (and other miRNAs w/seed GAGGUAG)	0.007	-0.37	TargetScan Human	Moderate (predicted)	Hk2	HK2	0.701	0.000219	Cancer,Cardiovascular Disease,Developmental Disorder,Endocrine System Disorders,Gastrointestinal Disease,Hepatic System Disease,Hereditary Disorder,Metabolic Disease,Neurological Disease,Organismal Injury and Abnormalities,Renal and Urological Disease,Reproductive System Disease,Respiratory Disease,Skeletal and Muscular Disorders,Tumor Morphology	GDP-glucose Biosynthesis,Glucose and Glucose-1-phosphate Degradation,Trehalose Degradation II (Trehalase),UDP-N-acetyl-D-galactosamine Biosynthesis II
MIMAT0000383	let-7a-5p (and other miRNAs w/seed GAGGUAG)	0.007	-0.37	TargetScan Human,miRecords	Experimentally Observed,High (predicted)	Itgb3	ITGB3	0.704	0.0362	Cancer,Cardiovascular Disease,Connective Tissue Disorders,Dental Disease,Dermatological Diseases and Conditions,Developmental Disorder,Endocrine System Disorders,Gastrointestinal Disease,Hematological Disease,Hepatic System Disease,Hereditary Disorder,Immunological Disease,Infectious Disease,Inflammatory Disease,Inflammatory Response,Metabolic Disease,Neurological Disease,Nutritional Disease,Opht…	Agrin Interactions at Neuromuscular Junction,Caveolar-mediated Endocytosis Signaling,Clathrin-mediated Endocytosis Signaling,Glioma Invasiveness Signaling,GP6 Signaling Pathway,Granulocyte Adhesion and Diapedesis,HER-2 Signaling in Breast Cancer,IL-8 Signaling,ILK Signaling,Integrin Signaling,Leukocyte Extravasation Signaling,Macropinocytosis Signaling,NF-κB Activation by Viruses,P2Y Purigenic Re…
MIMAT0000383	let-7a-5p (and other miRNAs w/seed GAGGUAG)	0.007	-0.37	TargetScan Human	Moderate (predicted)	Itgbl1	ITGBL1	0.961	0.0229	Cancer,Connective Tissue Disorders,Dermatological Diseases and Conditions,Gastrointestinal Disease,Hepatic System Disease,Inflammatory Disease,Organismal Injury and Abnormalities,Reproductive System Disease,Skeletal and Muscular Disorders
MIMAT0000383	let-7a-5p (and other miRNAs w/seed GAGGUAG)	0.007	-0.37	TargetScan Human	Moderate (predicted)	Kcnq4	KCNQ4	1.165	0.00158	Auditory Disease,Cancer,Gastrointestinal Disease,Hepatic System Disease,Hereditary Disorder,Metabolic Disease,Neurological Disease,Organismal Injury and Abnormalities,Psychological Disorders
MIMAT0000383	let-7a-5p (and other miRNAs w/seed GAGGUAG)	0.007	-0.37	TargetScan Human	Moderate (predicted)	Kif27	KIF27	-0.916	0.000334	Cancer,Dermatological Diseases and Conditions,Gastrointestinal Disease,Hepatic System Disease,Organismal Injury and Abnormalities,Reproductive System Disease,Respiratory Disease
MIMAT0000383	let-7a-5p (and other miRNAs w/seed GAGGUAG)	0.007	-0.37	TargetScan Human	Moderate (predicted)	Klhl13	KLHL13	-0.978	0.0066	Cancer,Dermatological Diseases and Conditions,Gastrointestinal Disease,Hematological Disease,Immunological Disease,Neurological Disease,Organismal Injury and Abnormalities,Reproductive System Disease
MIMAT0000383	let-7a-5p (and other miRNAs w/seed GAGGUAG)	0.007	-0.37	TargetScan Human	Moderate (predicted)	Klhl6	KLHL6	0.879	0.00164	Cancer,Dermatological Diseases and Conditions,Developmental Disorder,Endocrine System Disorders,Gastrointestinal Disease,Hematological Disease,Hepatic System Disease,Hereditary Disorder,Immunological Disease,Inflammatory Response,Neurological Disease,Organismal Injury and Abnormalities,Psychological Disorders,Reproductive System Disease
MIMAT0000383	let-7a-5p (and other miRNAs w/seed GAGGUAG)	0.007	-0.37	TargetScan Human	Moderate (predicted)	Lrrc10b	LRRC10B	-1.373	0.00207	Cancer,Gastrointestinal Disease,Hepatic System Disease,Neurological Disease,Organismal Injury and Abnormalities,Psychological Disorders
MIMAT0000383	let-7a-5p (and other miRNAs w/seed GAGGUAG)	0.007	-0.37	TargetScan Human	Moderate (predicted)	Meis2	MEIS2	-1.119	0.0258	Cancer,Developmental Disorder,Gastrointestinal Disease,Hepatic System Disease,Hereditary Disorder,Neurological Disease,Organismal Injury and Abnormalities,Psychological Disorders,Renal and Urological Disease,Reproductive System Disease,Skeletal and Muscular Disorders
MIMAT0000383	let-7a-5p (and other miRNAs w/seed GAGGUAG)	0.007	-0.37	TargetScan Human	Moderate (predicted)	Msn	MSN	0.463	0.000584	Cancer,Cardiovascular Disease,Dermatological Diseases and Conditions,Gastrointestinal Disease,Hepatic System Disease,Hereditary Disorder,Immunological Disease,Inflammatory Disease,Inflammatory Response,Neurological Disease,Organismal Injury and Abnormalities,Psychological Disorders,Reproductive System Disease,Respiratory Disease	Actin Cytoskeleton Signaling,Agranulocyte Adhesion and Diapedesis,Granulocyte Adhesion and Diapedesis,Leukocyte Extravasation Signaling,RhoA Signaling,RhoGDI Signaling,Signaling by Rho Family GTPases
MIMAT0000383	let-7a-5p (and other miRNAs w/seed GAGGUAG)	0.007	-0.37	TargetScan Human	High (predicted)	Myo1f	MYO1F	1.117	4.73e-16	Antimicrobial Response,Auditory Disease,Cancer,Dermatological Diseases and Conditions,Endocrine System Disorders,Gastrointestinal Disease,Hepatic System Disease,Immunological Disease,Infectious Disease,Inflammatory Response,Metabolic Disease,Neurological Disease,Organismal Injury and Abnormalities,Reproductive System Disease
MIMAT0000383	let-7a-5p (and other miRNAs w/seed GAGGUAG)	0.007	-0.37	TargetScan Human	Moderate (predicted)	Numbl	NUMBL	0.373	0.0101	Cancer,Connective Tissue Disorders,Dermatological Diseases and Conditions,Endocrine System Disorders,Gastrointestinal Disease,Hepatic System Disease,Infectious Disease,Neurological Disease,Organismal Injury and Abnormalities,Reproductive System Disease,Skeletal and Muscular Disorders,Tumor Morphology	Notch Signaling
MIMAT0000383	let-7a-5p (and other miRNAs w/seed GAGGUAG)	0.007	-0.37	TargetScan Human	Moderate (predicted)	Osmr	OSMR	0.87	0.00515	Cancer,Cardiovascular Disease,Connective Tissue Disorders,Dermatological Diseases and Conditions,Developmental Disorder,Endocrine System Disorders,Gastrointestinal Disease,Hematological Disease,Hepatic System Disease,Hereditary Disorder,Immunological Disease,Inflammatory Disease,Inflammatory Response,Metabolic Disease,Neurological Disease,Nutritional Disease,Organismal Injury and Abnormalities,Re…	Acute Phase Response Signaling,Oncostatin M Signaling,Role of JAK family kinases in IL-6-type Cytokine Signaling
MIMAT0000383	let-7a-5p (and other miRNAs w/seed GAGGUAG)	0.007	-0.37	TargetScan Human	High (predicted)	Pbx3	PBX3	-1.467	0.0266	Cancer,Cardiovascular Disease,Connective Tissue Disorders,Dermatological Diseases and Conditions,Developmental Disorder,Endocrine System Disorders,Gastrointestinal Disease,Hematological Disease,Immunological Disease,Metabolic Disease,Organismal Injury and Abnormalities,Reproductive System Disease,Respiratory Disease,Skeletal and Muscular Disorders
MIMAT0000383	let-7a-5p (and other miRNAs w/seed GAGGUAG)	0.007	-0.37	TargetScan Human	High (predicted)	Pla2g2f	PLA2G2F	-1.825	0.0194	Auditory Disease,Cancer,Dermatological Diseases and Conditions,Immunological Disease,Inflammatory Disease,Inflammatory Response,Organismal Injury and Abnormalities	Antioxidant Action of Vitamin C,Atherosclerosis Signaling,CCR3 Signaling in Eosinophils,Eicosanoid Signaling,Endothelin-1 Signaling,ERK/MAPK Signaling,Fc Epsilon RI Signaling,MIF Regulation of Innate Immunity,MIF-mediated Glucocorticoid Regulation,Neuroinflammation Signaling Pathway,p38 MAPK Signaling,Phospholipase C Signaling,Phospholipases,Role of MAPK Signaling in the Pathogenesis of Influenza…
MIMAT0000383	let-7a-5p (and other miRNAs w/seed GAGGUAG)	0.007	-0.37	TargetScan Human	Moderate (predicted)	Pptc7	PPTC7	-0.387	0.00341	Cancer,Connective Tissue Disorders,Gastrointestinal Disease,Hematological Disease,Immunological Disease,Inflammatory Disease,Inflammatory Response,Metabolic Disease,Neurological Disease,Organismal Injury and Abnormalities,Psychological Disorders,Reproductive System Disease,Skeletal and Muscular Disorders	3-phosphoinositide Biosynthesis,3-phosphoinositide Degradation,D-myo-inositol (1,4,5,6)-Tetrakisphosphate Biosynthesis,D-myo-inositol (3,4,5,6)-tetrakisphosphate Biosynthesis,D-myo-inositol-5-phosphate Metabolism,Superpathway of Inositol Phosphate Compounds
MIMAT0000383	let-7a-5p (and other miRNAs w/seed GAGGUAG)	0.007	-0.37	TargetScan Human	High (predicted)	Scn4b	SCN4B	-1.499	0.00269	Cancer,Cardiovascular Disease,Connective Tissue Disorders,Developmental Disorder,Gastrointestinal Disease,Hereditary Disorder,Inflammatory Disease,Inflammatory Response,Neurological Disease,Nutritional Disease,Ophthalmic Disease,Organismal Injury and Abnormalities,Psychological Disorders,Reproductive System Disease,Skeletal and Muscular Disorders
MIMAT0000383	let-7a-5p (and other miRNAs w/seed GAGGUAG)	0.007	-0.37	TargetScan Human	Moderate (predicted)	Sec14l1	SEC14L1	-0.385	0.0268	Cancer,Dermatological Diseases and Conditions,Endocrine System Disorders,Gastrointestinal Disease,Hematological Disease,Hepatic System Disease,Immunological Disease,Infectious Disease,Organismal Injury and Abnormalities,Reproductive System Disease
MIMAT0000383	let-7a-5p (and other miRNAs w/seed GAGGUAG)	0.007	-0.37	TarBase,TargetScan Human	Experimentally Observed,Moderate (predicted)	Slc1a4	SLC1A4	0.323	0.00491	Cancer,Connective Tissue Disorders,Dermatological Diseases and Conditions,Developmental Disorder,Gastrointestinal Disease,Hepatic System Disease,Hereditary Disorder,Inflammatory Disease,Inflammatory Response,Neurological Disease,Ophthalmic Disease,Organismal Injury and Abnormalities,Psychological Disorders,Renal and Urological Disease,Reproductive System Disease,Skeletal and Muscular Disorders	Glutamate Receptor Signaling
MIMAT0000383	let-7a-5p (and other miRNAs w/seed GAGGUAG)	0.007	-0.37	TargetScan Human	Moderate (predicted)	Sowaha	SOWAHA	-0.826	0.00356	Infectious Disease
MIMAT0000383	let-7a-5p (and other miRNAs w/seed GAGGUAG)	0.007	-0.37	TargetScan Human	Moderate (predicted)	Tfcp2l1	TFCP2L1	0.563	0.0293	Cancer,Developmental Disorder,Endocrine System Disorders,Gastrointestinal Disease,Hepatic System Disease,Organismal Injury and Abnormalities,Reproductive System Disease
MIMAT0000383	let-7a-5p (and other miRNAs w/seed GAGGUAG)	0.007	-0.37	TargetScan Human,miRecords	Experimentally Observed,High (predicted)	Tgfbr1	TGFBR1	0.46	0.00213	Cancer,Cardiovascular Disease,Connective Tissue Disorders,Dermatological Diseases and Conditions,Developmental Disorder,Endocrine System Disorders,Gastrointestinal Disease,Hematological Disease,Hereditary Disorder,Immunological Disease,Infectious Disease,Inflammatory Disease,Inflammatory Response,Metabolic Disease,Neurological Disease,Ophthalmic Disease,Organismal Injury and Abnormalities,Renal a…	Antiproliferative Role of TOB in T Cell Signaling,Cardiac Hypertrophy Signaling,Chronic Myeloid Leukemia Signaling,Colorectal Cancer Metastasis Signaling,Epithelial Adherens Junction Signaling,Factors Promoting Cardiogenesis in Vertebrates,Germ Cell-Sertoli Cell Junction Signaling,Glucocorticoid Receptor Signaling,Hepatic Fibrosis / Hepatic Stellate Cell Activation,Human Embryonic Stem Cell Pluri…
MIMAT0000383	let-7a-5p (and other miRNAs w/seed GAGGUAG)	0.007	-0.37	TargetScan Human	Moderate (predicted)	Tmem91	TMEM91	-1.051	0.0185	Cancer,Endocrine System Disorders,Gastrointestinal Disease,Organismal Injury and Abnormalities
MIMAT0000383	let-7a-5p (and other miRNAs w/seed GAGGUAG)	0.007	-0.37	TargetScan Human	Moderate (predicted)	Tnfrsf1b	TNFRSF1B	0.475	0.02	Cancer,Cardiovascular Disease,Connective Tissue Disorders,Dermatological Diseases and Conditions,Endocrine System Disorders,Gastrointestinal Disease,Hematological Disease,Hepatic System Disease,Hypersensitivity Response,Immunological Disease,Infectious Disease,Inflammatory Disease,Inflammatory Response,Metabolic Disease,Neurological Disease,Nutritional Disease,Ophthalmic Disease,Organismal Injury…	Acute Phase Response Signaling,Apoptosis Signaling,Ceramide Signaling,Crosstalk between Dendritic Cells and Natural Killer Cells,Death Receptor Signaling,Dendritic Cell Maturation,Granulocyte Adhesion and Diapedesis,Hepatic Cholestasis,Hepatic Fibrosis / Hepatic Stellate Cell Activation,HMGB1 Signaling,IL-6 Signaling,Induction of Apoptosis by HIV1,LPS/IL-1 Mediated Inhibition of RXR Function,LXR/…
MIMAT0000383	let-7a-5p (and other miRNAs w/seed GAGGUAG)	0.007	-0.37	TargetScan Human	Moderate (predicted)	Upb1	UPB1	-1.273	0.0494	Cancer,Dermatological Diseases and Conditions,Developmental Disorder,Endocrine System Disorders,Hematological Disease,Hereditary Disorder,Immunological Disease,Metabolic Disease,Neurological Disease,Ophthalmic Disease,Organismal Injury and Abnormalities,Reproductive System Disease,Skeletal and Muscular Disorders	Thymine Degradation,Uracil Degradation II (Reductive)
MIMAT0000383	let-7a-5p (and other miRNAs w/seed GAGGUAG)	0.007	-0.37	TargetScan Human	High (predicted)	Ypel2	YPEL2	-0.476	0.0214
MIMAT0000383	let-7a-5p (and other miRNAs w/seed GAGGUAG)	0.007	-0.37	TargetScan Human	High (predicted)	Zcchc9	ZCCHC9	-0.366	0.034	Cancer,Gastrointestinal Disease,Hepatic System Disease,Organismal Injury and Abnormalities
MIMAT0017017	let-7f-2-3p (and other miRNAs w/seed UAUACAG)	0.0178	0.338	TargetScan Human	Moderate (predicted)	Ch25h	CH25H	1.26	0.000931	Cancer,Cardiovascular Disease,Dermatological Diseases and Conditions,Developmental Disorder,Gastrointestinal Disease,Hematological Disease,Hereditary Disorder,Infectious Disease,Inflammatory Disease,Inflammatory Response,Metabolic Disease,Neurological Disease,Ophthalmic Disease,Organismal Injury and Abnormalities,Psychological Disorders,Respiratory Disease
MIMAT0017017	let-7f-2-3p (and other miRNAs w/seed UAUACAG)	0.0178	0.338	TargetScan Human	High (predicted)	Chrdl2	CHRDL2	-1.971	0.0101	Cancer,Dermatological Diseases and Conditions,Gastrointestinal Disease,Hepatic System Disease,Organismal Injury and Abnormalities,Reproductive System Disease,Skeletal and Muscular Disorders
MIMAT0017017	let-7f-2-3p (and other miRNAs w/seed UAUACAG)	0.0178	0.338	TargetScan Human	Moderate (predicted)	Dlx5	DLX5	-1.16	0.0436	Auditory Disease,Cancer,Cardiovascular Disease,Connective Tissue Disorders,Dental Disease,Dermatological Diseases and Conditions,Developmental Disorder,Gastrointestinal Disease,Hepatic System Disease,Hereditary Disorder,Neurological Disease,Organismal Injury and Abnormalities,Psychological Disorders,Reproductive System Disease,Respiratory Disease,Skeletal and Muscular Disorders	Osteoarthritis Pathway,Role of Osteoblasts, Osteoclasts and Chondrocytes in Rheumatoid Arthritis
MIMAT0017017	let-7f-2-3p (and other miRNAs w/seed UAUACAG)	0.0178	0.338	TargetScan Human	Moderate (predicted)	Efr3a	EFR3A	0.737	0.0334	Cancer,Dermatological Diseases and Conditions,Developmental Disorder,Gastrointestinal Disease,Hepatic System Disease,Neurological Disease,Organismal Injury and Abnormalities,Psychological Disorders,Reproductive System Disease
MIMAT0017017	let-7f-2-3p (and other miRNAs w/seed UAUACAG)	0.0178	0.338	TargetScan Human	Moderate (predicted)	Il4ra	IL4R	0.508	0.0497	Cancer,Cardiovascular Disease,Connective Tissue Disorders,Dermatological Diseases and Conditions,Developmental Disorder,Endocrine System Disorders,Gastrointestinal Disease,Hematological Disease,Hepatic System Disease,Hereditary Disorder,Hypersensitivity Response,Immunological Disease,Infectious Disease,Inflammatory Disease,Inflammatory Response,Metabolic Disease,Neurological Disease,Nutritional D…	Hepatic Fibrosis / Hepatic Stellate Cell Activation,IL-10 Signaling,IL-4 Signaling,p70S6K Signaling,PI3K Signaling in B Lymphocytes,Role of JAK1 and JAK3 in γc Cytokine Signaling,T Helper Cell Differentiation,Th1 and Th2 Activation Pathway,Th2 Pathway
MIMAT0017017	let-7f-2-3p (and other miRNAs w/seed UAUACAG)	0.0178	0.338	TargetScan Human	Moderate (predicted)	Irf5	IRF5	0.566	0.0246	Antimicrobial Response,Cancer,Cardiovascular Disease,Connective Tissue Disorders,Dermatological Diseases and Conditions,Endocrine System Disorders,Gastrointestinal Disease,Hematological Disease,Hepatic System Disease,Hypersensitivity Response,Immunological Disease,Infectious Disease,Inflammatory Disease,Inflammatory Response,Neurological Disease,Ophthalmic Disease,Organismal Injury and Abnormalit…
MIMAT0017017	let-7f-2-3p (and other miRNAs w/seed UAUACAG)	0.0178	0.338	TargetScan Human	High (predicted)	Nts	NTS	-1.362	0.00103	Cancer,Dermatological Diseases and Conditions,Endocrine System Disorders,Gastrointestinal Disease,Hematological Disease,Hepatic System Disease,Hypersensitivity Response,Inflammatory Response,Metabolic Disease,Organismal Injury and Abnormalities,Reproductive System Disease,Respiratory Disease,Tumor Morphology	Neuroprotective Role of THOP1 in Alzheimer's Disease
MIMAT0017017	let-7f-2-3p (and other miRNAs w/seed UAUACAG)	0.0178	0.338	TargetScan Human	Moderate (predicted)	Slc22a3	SLC22A3	-1.107	0.0224	Cancer,Cardiovascular Disease,Endocrine System Disorders,Gastrointestinal Disease,Inflammatory Disease,Inflammatory Response,Metabolic Disease,Neurological Disease,Organismal Injury and Abnormalities,Psychological Disorders,Reproductive System Disease,Tumor Morphology
MIMAT0017017	let-7f-2-3p (and other miRNAs w/seed UAUACAG)	0.0178	0.338	TargetScan Human	Moderate (predicted)	Sp9	SP9	-1.24	0.045	Cancer,Gastrointestinal Disease,Organismal Injury and Abnormalities
MIMAT0017017	let-7f-2-3p (and other miRNAs w/seed UAUACAG)	0.0178	0.338	TargetScan Human	Moderate (predicted)	Wdr60	WDR60	-1.065	3.9e-16	Cancer,Connective Tissue Disorders,Dermatological Diseases and Conditions,Developmental Disorder,Gastrointestinal Disease,Hepatic System Disease,Hereditary Disorder,Neurological Disease,Organismal Injury and Abnormalities,Skeletal and Muscular Disorders
MIMAT0000133	miR-101-3p (and other miRNAs w/seed ACAGUAC)	0.013	0.684	TargetScan Human	Moderate (predicted)	Adamtsl3	ADAMTSL3	0.892	0.00281	Cancer,Cardiovascular Disease,Dermatological Diseases and Conditions,Endocrine System Disorders,Gastrointestinal Disease,Hematological Disease,Hepatic System Disease,Immunological Disease,Organismal Injury and Abnormalities,Reproductive System Disease,Respiratory Disease,Skeletal and Muscular Disorders
MIMAT0000133	miR-101-3p (and other miRNAs w/seed ACAGUAC)	0.013	0.684	TargetScan Human	Moderate (predicted)	Ajap1	AJAP1	-0.4	0.0392	Cancer,Endocrine System Disorders,Gastrointestinal Disease,Hepatic System Disease,Neurological Disease,Organismal Injury and Abnormalities,Psychological Disorders,Reproductive System Disease
MIMAT0000133	miR-101-3p (and other miRNAs w/seed ACAGUAC)	0.013	0.684	TargetScan Human	High (predicted)	Bean1	BEAN1	0.666	0.00521	Cancer,Endocrine System Disorders,Gastrointestinal Disease,Hereditary Disorder,Neurological Disease,Organismal Injury and Abnormalities
MIMAT0000133	miR-101-3p (and other miRNAs w/seed ACAGUAC)	0.013	0.684	TargetScan Human	Moderate (predicted)	Cebpa	CEBPA	0.469	0.00564	Cancer,Connective Tissue Disorders,Dermatological Diseases and Conditions,Developmental Disorder,Endocrine System Disorders,Gastrointestinal Disease,Hematological Disease,Hepatic System Disease,Hereditary Disorder,Hypersensitivity Response,Immunological Disease,Inflammatory Disease,Inflammatory Response,Metabolic Disease,Neurological Disease,Nutritional Disease,Organismal Injury and Abnormalities…	Acute Myeloid Leukemia Signaling,Adipogenesis pathway,Glucocorticoid Receptor Signaling,Growth Hormone Signaling,Role of Macrophages, Fibroblasts and Endothelial Cells in Rheumatoid Arthritis,Sumoylation Pathway,Tight Junction Signaling,Unfolded protein response,VDR/RXR Activation
MIMAT0000133	miR-101-3p (and other miRNAs w/seed ACAGUAC)	0.013	0.684	TargetScan Human	Moderate (predicted)	Cntn5	CNTN5	-0.654	0.0389	Cancer,Cardiovascular Disease,Connective Tissue Disorders,Dermatological Diseases and Conditions,Developmental Disorder,Endocrine System Disorders,Gastrointestinal Disease,Hematological Disease,Hepatic System Disease,Hereditary Disorder,Immunological Disease,Neurological Disease,Organismal Injury and Abnormalities,Psychological Disorders,Renal and Urological Disease,Reproductive System Disease,Re…
MIMAT0000133	miR-101-3p (and other miRNAs w/seed ACAGUAC)	0.013	0.684	TargetScan Human	Moderate (predicted)	Epdr1	EPDR1	0.326	0.0389	Cancer,Gastrointestinal Disease,Hepatic System Disease,Neurological Disease,Organismal Injury and Abnormalities,Renal and Urological Disease,Reproductive System Disease
MIMAT0000133	miR-101-3p (and other miRNAs w/seed ACAGUAC)	0.013	0.684	TargetScan Human	Moderate (predicted)	Fam84b	FAM84B	-0.855	3.68e-05	Cancer,Endocrine System Disorders,Gastrointestinal Disease,Organismal Injury and Abnormalities
MIMAT0000133	miR-101-3p (and other miRNAs w/seed ACAGUAC)	0.013	0.684	TargetScan Human	Moderate (predicted)	Foxo1	FOXO1	-0.938	0.0145	Cancer,Cardiovascular Disease,Connective Tissue Disorders,Dermatological Diseases and Conditions,Developmental Disorder,Endocrine System Disorders,Gastrointestinal Disease,Hematological Disease,Hepatic System Disease,Hereditary Disorder,Immunological Disease,Inflammatory Disease,Inflammatory Response,Metabolic Disease,Neurological Disease,Nutritional Disease,Organismal Injury and Abnormalities,Re…	14-3-3-mediated Signaling,Adipogenesis pathway,AMPK Signaling,Angiopoietin Signaling,B Cell Receptor Signaling,Cancer Drug Resistance By Drug Efflux,Cell Cycle: G1/S Checkpoint Regulation,Docosahexaenoic Acid (DHA) Signaling,ErbB Signaling,ErbB2-ErbB3 Signaling,FXR/RXR Activation,Glioblastoma Multiforme Signaling,HER-2 Signaling in Breast Cancer,Human Embryonic Stem Cell Pluripotency,IGF-1 Signal…
MIMAT0000133	miR-101-3p (and other miRNAs w/seed ACAGUAC)	0.013	0.684	TargetScan Human	Moderate (predicted)	Fst	FST	-1.214	0.000118	Cancer,Cardiovascular Disease,Connective Tissue Disorders,Dental Disease,Dermatological Diseases and Conditions,Developmental Disorder,Endocrine System Disorders,Gastrointestinal Disease,Hematological Disease,Hepatic System Disease,Hereditary Disorder,Inflammatory Disease,Neurological Disease,Nutritional Disease,Ophthalmic Disease,Organismal Injury and Abnormalities,Renal and Urological Disease,R…	BMP signaling pathway
MIMAT0000133	miR-101-3p (and other miRNAs w/seed ACAGUAC)	0.013	0.684	TargetScan Human	Moderate (predicted)	Inpp5f	INPP5F	-0.359	0.00975	Cancer,Dermatological Diseases and Conditions,Gastrointestinal Disease,Hepatic System Disease,Organismal Injury and Abnormalities	1D-myo-inositol Hexakisphosphate Biosynthesis II (Mammalian),3-phosphoinositide Biosynthesis,3-phosphoinositide Degradation,B Cell Receptor Signaling,D-myo-inositol (1,3,4)-trisphosphate Biosynthesis,D-myo-inositol (1,4,5)-trisphosphate Degradation,D-myo-inositol (1,4,5,6)-Tetrakisphosphate Biosynthesis,D-myo-inositol (3,4,5,6)-tetrakisphosphate Biosynthesis,D-myo-inositol-5-phosphate Metabolism,…
MIMAT0000133	miR-101-3p (and other miRNAs w/seed ACAGUAC)	0.013	0.684	TargetScan Human	Moderate (predicted)	Kcna5	KCNA5	-1.556	0.00361	Cancer,Cardiovascular Disease,Dermatological Diseases and Conditions,Developmental Disorder,Endocrine System Disorders,Gastrointestinal Disease,Hematological Disease,Hepatic System Disease,Hereditary Disorder,Immunological Disease,Infectious Disease,Inflammatory Disease,Inflammatory Response,Metabolic Disease,Neurological Disease,Ophthalmic Disease,Organismal Injury and Abnormalities,Psychologica…
MIMAT0000133	miR-101-3p (and other miRNAs w/seed ACAGUAC)	0.013	0.684	TargetScan Human	Moderate (predicted)	Naip2	NAIP	0.937	3.99e-05	Antimicrobial Response,Cancer,Dermatological Diseases and Conditions,Endocrine System Disorders,Gastrointestinal Disease,Hepatic System Disease,Hereditary Disorder,Inflammatory Disease,Inflammatory Response,Metabolic Disease,Neurological Disease,Organismal Injury and Abnormalities,Psychological Disorders,Reproductive System Disease	Amyotrophic Lateral Sclerosis Signaling,Apoptosis Signaling,Death Receptor Signaling,Induction of Apoptosis by HIV1,Inflammasome pathway,Molecular Mechanisms of Cancer,Role of Osteoblasts, Osteoclasts and Chondrocytes in Rheumatoid Arthritis,TNFR1 Signaling,TNFR2 Signaling,TWEAK Signaling
MIMAT0000133	miR-101-3p (and other miRNAs w/seed ACAGUAC)	0.013	0.684	TargetScan Human	Moderate (predicted)	Ncf2	NCF2	0.503	0.0145	Cancer,Cardiovascular Disease,Connective Tissue Disorders,Dermatological Diseases and Conditions,Endocrine System Disorders,Gastrointestinal Disease,Hereditary Disorder,Immunological Disease,Inflammatory Disease,Inflammatory Response,Metabolic Disease,Neurological Disease,Organismal Injury and Abnormalities,Renal and Urological Disease,Reproductive System Disease,Skeletal and Muscular Disorders	fMLP Signaling in Neutrophils,IL-8 Signaling,Leukocyte Extravasation Signaling,Neuroinflammation Signaling Pathway,Phagosome Maturation,Production of Nitric Oxide and Reactive Oxygen Species in Macrophages,Rac Signaling,Signaling by Rho Family GTPases
MIMAT0000133	miR-101-3p (and other miRNAs w/seed ACAGUAC)	0.013	0.684	TargetScan Human	Moderate (predicted)	Nfib	NFIB	0.401	0.0466	Cancer,Dermatological Diseases and Conditions,Developmental Disorder,Endocrine System Disorders,Gastrointestinal Disease,Hematological Disease,Hepatic System Disease,Immunological Disease,Neurological Disease,Organismal Injury and Abnormalities,Reproductive System Disease,Respiratory Disease	Aryl Hydrocarbon Receptor Signaling
MIMAT0000133	miR-101-3p (and other miRNAs w/seed ACAGUAC)	0.013	0.684	TargetScan Human	Moderate (predicted)	P2ry6	P2RY6	0.689	0.0262	Cancer,Cardiovascular Disease,Endocrine System Disorders,Gastrointestinal Disease,Hematological Disease,Immunological Disease,Infectious Disease,Inflammatory Disease,Inflammatory Response,Neurological Disease,Organismal Injury and Abnormalities,Reproductive System Disease	Gustation Pathway,P2Y Purigenic Receptor Signaling Pathway
MIMAT0000133	miR-101-3p (and other miRNAs w/seed ACAGUAC)	0.013	0.684	TargetScan Human	High (predicted)	Pbx3	PBX3	-1.467	0.0266	Cancer,Cardiovascular Disease,Connective Tissue Disorders,Dermatological Diseases and Conditions,Developmental Disorder,Endocrine System Disorders,Gastrointestinal Disease,Hematological Disease,Immunological Disease,Metabolic Disease,Organismal Injury and Abnormalities,Reproductive System Disease,Respiratory Disease,Skeletal and Muscular Disorders
MIMAT0000133	miR-101-3p (and other miRNAs w/seed ACAGUAC)	0.013	0.684	TargetScan Human	High (predicted)	Ppp1r2	PPP1R2	-0.495	0.0451	Cancer,Gastrointestinal Disease,Hematological Disease,Hereditary Disorder,Immunological Disease,Neurological Disease,Organismal Injury and Abnormalities,Psychological Disorders,Renal and Urological Disease,Reproductive System Disease,Skeletal and Muscular Disorders
MIMAT0000133	miR-101-3p (and other miRNAs w/seed ACAGUAC)	0.013	0.684	TargetScan Human	High (predicted)	Pptc7	PPTC7	-0.387	0.00341	Cancer,Connective Tissue Disorders,Gastrointestinal Disease,Hematological Disease,Immunological Disease,Inflammatory Disease,Inflammatory Response,Metabolic Disease,Neurological Disease,Organismal Injury and Abnormalities,Psychological Disorders,Reproductive System Disease,Skeletal and Muscular Disorders	3-phosphoinositide Biosynthesis,3-phosphoinositide Degradation,D-myo-inositol (1,4,5,6)-Tetrakisphosphate Biosynthesis,D-myo-inositol (3,4,5,6)-tetrakisphosphate Biosynthesis,D-myo-inositol-5-phosphate Metabolism,Superpathway of Inositol Phosphate Compounds
MIMAT0000133	miR-101-3p (and other miRNAs w/seed ACAGUAC)	0.013	0.684	TargetScan Human	Moderate (predicted)	Ptger4	PTGER4	-0.969	0.0195	Cancer,Cardiovascular Disease,Connective Tissue Disorders,Dermatological Diseases and Conditions,Developmental Disorder,Endocrine System Disorders,Gastrointestinal Disease,Hematological Disease,Hepatic System Disease,Hereditary Disorder,Immunological Disease,Inflammatory Disease,Inflammatory Response,Metabolic Disease,Neurological Disease,Nutritional Disease,Ophthalmic Disease,Organismal Injury a…	cAMP-mediated signaling,Colorectal Cancer Metastasis Signaling,Eicosanoid Signaling,G-Protein Coupled Receptor Signaling,Gαs Signaling
MIMAT0000133	miR-101-3p (and other miRNAs w/seed ACAGUAC)	0.013	0.684	TargetScan Human	Moderate (predicted)	Rasd2	RASD2	-1.421	0.00756	Cancer,Dermatological Diseases and Conditions,Gastrointestinal Disease,Hepatic System Disease,Hereditary Disorder,Neurological Disease,Organismal Injury and Abnormalities,Psychological Disorders,Skeletal and Muscular Disorders
MIMAT0000133	miR-101-3p (and other miRNAs w/seed ACAGUAC)	0.013	0.684	TargetScan Human	Moderate (predicted)	Rfx3	RFX3	-0.539	0.0081	Cancer,Cardiovascular Disease,Connective Tissue Disorders,Dermatological Diseases and Conditions,Developmental Disorder,Endocrine System Disorders,Gastrointestinal Disease,Hereditary Disorder,Immunological Disease,Inflammatory Disease,Inflammatory Response,Metabolic Disease,Neurological Disease,Organismal Injury and Abnormalities,Psychological Disorders,Renal and Urological Disease,Reproductive S…
MIMAT0000133	miR-101-3p (and other miRNAs w/seed ACAGUAC)	0.013	0.684	TargetScan Human	Moderate (predicted)	Rgs2	RGS2	-1.221	0.0139	Cancer,Cardiovascular Disease,Endocrine System Disorders,Gastrointestinal Disease,Hereditary Disorder,Inflammatory Response,Metabolic Disease,Neurological Disease,Organismal Injury and Abnormalities,Psychological Disorders,Reproductive System Disease,Respiratory Disease,Skeletal and Muscular Disorders	cAMP-mediated signaling,G-Protein Coupled Receptor Signaling,Gαq Signaling,Gαs Signaling
MIMAT0000133	miR-101-3p (and other miRNAs w/seed ACAGUAC)	0.013	0.684	TargetScan Human	Moderate (predicted)	Sowaha	SOWAHA	-0.826	0.00356	Infectious Disease
MIMAT0000133	miR-101-3p (and other miRNAs w/seed ACAGUAC)	0.013	0.684	TargetScan Human	High (predicted)	Stc1	STC1	-0.732	0.0178	Cancer,Dermatological Diseases and Conditions,Developmental Disorder,Endocrine System Disorders,Gastrointestinal Disease,Hepatic System Disease,Hereditary Disorder,Inflammatory Response,Metabolic Disease,Neurological Disease,Nutritional Disease,Ophthalmic Disease,Organismal Injury and Abnormalities,Renal and Urological Disease,Reproductive System Disease,Respiratory Disease,Tumor Morphology
MIMAT0000133	miR-101-3p (and other miRNAs w/seed ACAGUAC)	0.013	0.684	TargetScan Human	High (predicted)	Tgfa	TGFA	-0.778	0.00678	Cancer,Cardiovascular Disease,Connective Tissue Disorders,Dermatological Diseases and Conditions,Developmental Disorder,Endocrine System Disorders,Gastrointestinal Disease,Hepatic System Disease,Hereditary Disorder,Immunological Disease,Inflammatory Disease,Inflammatory Response,Neurological Disease,Nutritional Disease,Ophthalmic Disease,Organismal Injury and Abnormalities,Renal and Urological Di…	ErbB Signaling,Glioma Signaling,Hepatic Fibrosis / Hepatic Stellate Cell Activation,Neuregulin Signaling,NF-κB Signaling,Non-Small Cell Lung Cancer Signaling,Pancreatic Adenocarcinoma Signaling,Renal Cell Carcinoma Signaling
MIMAT0000133	miR-101-3p (and other miRNAs w/seed ACAGUAC)	0.013	0.684	TargetScan Human	High (predicted)	Tgfbr1	TGFBR1	0.46	0.00213	Cancer,Cardiovascular Disease,Connective Tissue Disorders,Dermatological Diseases and Conditions,Developmental Disorder,Endocrine System Disorders,Gastrointestinal Disease,Hematological Disease,Hereditary Disorder,Immunological Disease,Infectious Disease,Inflammatory Disease,Inflammatory Response,Metabolic Disease,Neurological Disease,Ophthalmic Disease,Organismal Injury and Abnormalities,Renal a…	Antiproliferative Role of TOB in T Cell Signaling,Cardiac Hypertrophy Signaling,Chronic Myeloid Leukemia Signaling,Colorectal Cancer Metastasis Signaling,Epithelial Adherens Junction Signaling,Factors Promoting Cardiogenesis in Vertebrates,Germ Cell-Sertoli Cell Junction Signaling,Glucocorticoid Receptor Signaling,Hepatic Fibrosis / Hepatic Stellate Cell Activation,Human Embryonic Stem Cell Pluri…
MIMAT0000133	miR-101-3p (and other miRNAs w/seed ACAGUAC)	0.013	0.684	TargetScan Human	Moderate (predicted)	Tmem45a	TMEM45A	0.681	0.026	Cancer,Gastrointestinal Disease,Hepatic System Disease,Organismal Injury and Abnormalities
MIMAT0000133	miR-101-3p (and other miRNAs w/seed ACAGUAC)	0.013	0.684	TargetScan Human	Moderate (predicted)	Unc93b1	UNC93B1	0.53	4.95e-06	Connective Tissue Disorders,Hematological Disease,Hereditary Disorder,Immunological Disease,Infectious Disease,Inflammatory Disease,Inflammatory Response,Neurological Disease,Organismal Injury and Abnormalities
MIMAT0000546	miR-103-3p (and other miRNAs w/seed GCAGCAU)	0.045	-0.391	TargetScan Human	Moderate (predicted)	Adamtsl3	ADAMTSL3	0.892	0.00281	Cancer,Cardiovascular Disease,Dermatological Diseases and Conditions,Endocrine System Disorders,Gastrointestinal Disease,Hematological Disease,Hepatic System Disease,Immunological Disease,Organismal Injury and Abnormalities,Reproductive System Disease,Respiratory Disease,Skeletal and Muscular Disorders
MIMAT0000546	miR-103-3p (and other miRNAs w/seed GCAGCAU)	0.045	-0.391	TargetScan Human	High (predicted)	Ago4	AGO4	-0.52	0.0495	Endocrine System Disorders,Infectious Disease,Neurological Disease,Organismal Injury and Abnormalities,Psychological Disorders,Reproductive System Disease	EIF2 Signaling,Regulation of eIF4 and p70S6K Signaling
MIMAT0000546	miR-103-3p (and other miRNAs w/seed GCAGCAU)	0.045	-0.391	TargetScan Human	Moderate (predicted)	Arl11	ARL11	1.739	0.000344	Cancer,Dermatological Diseases and Conditions,Endocrine System Disorders,Gastrointestinal Disease,Hematological Disease,Hereditary Disorder,Immunological Disease,Organismal Injury and Abnormalities,Reproductive System Disease,Respiratory Disease
MIMAT0000546	miR-103-3p (and other miRNAs w/seed GCAGCAU)	0.045	-0.391	TargetScan Human	Moderate (predicted)	B3gnt2	B3GNT2	-0.818	0.0195	Cancer,Dermatological Diseases and Conditions,Gastrointestinal Disease,Hepatic System Disease,Hereditary Disorder,Neurological Disease,Organismal Injury and Abnormalities,Psychological Disorders,Reproductive System Disease,Skeletal and Muscular Disorders
MIMAT0000546	miR-103-3p (and other miRNAs w/seed GCAGCAU)	0.045	-0.391	TargetScan Human	Moderate (predicted)	C1qb	C1QB	0.763	1.14e-06	Cancer,Connective Tissue Disorders,Developmental Disorder,Hematological Disease,Hereditary Disorder,Immunological Disease,Infectious Disease,Inflammatory Disease,Inflammatory Response,Neurological Disease,Organismal Injury and Abnormalities,Skeletal and Muscular Disorders	Complement System,Role of Pattern Recognition Receptors in Recognition of Bacteria and Viruses
MIMAT0000546	miR-103-3p (and other miRNAs w/seed GCAGCAU)	0.045	-0.391	TargetScan Human	Moderate (predicted)	1700037H04Rik	C20orf27	-0.814	0.0295	Cancer,Dermatological Diseases and Conditions,Gastrointestinal Disease,Organismal Injury and Abnormalities
MIMAT0000546	miR-103-3p (and other miRNAs w/seed GCAGCAU)	0.045	-0.391	TargetScan Human	Moderate (predicted)	Ctsd	CTSD	0.373	0.00252	Cancer,Cardiovascular Disease,Developmental Disorder,Endocrine System Disorders,Gastrointestinal Disease,Hematological Disease,Hepatic System Disease,Hereditary Disorder,Immunological Disease,Infectious Disease,Inflammatory Disease,Inflammatory Response,Metabolic Disease,Neurological Disease,Ophthalmic Disease,Organismal Injury and Abnormalities,Psychological Disorders,Reproductive System Disease…	Aryl Hydrocarbon Receptor Signaling,autophagy,Ceramide Signaling,Huntington's Disease Signaling,Phagosome Maturation,Thyroid Hormone Biosynthesis
MIMAT0000546	miR-103-3p (and other miRNAs w/seed GCAGCAU)	0.045	-0.391	TargetScan Human	Moderate (predicted)	Cyth4	CYTH4	0.35	0.0291	Cancer,Dermatological Diseases and Conditions,Endocrine System Disorders,Gastrointestinal Disease,Hepatic System Disease,Organismal Injury and Abnormalities,Reproductive System Disease
MIMAT0000546	miR-103-3p (and other miRNAs w/seed GCAGCAU)	0.045	-0.391	TargetScan Human	Moderate (predicted)	Dll1	DLL1	-0.652	0.0378	Cancer,Connective Tissue Disorders,Developmental Disorder,Endocrine System Disorders,Gastrointestinal Disease,Hematological Disease,Hepatic System Disease,Hereditary Disorder,Hypersensitivity Response,Immunological Disease,Inflammatory Disease,Inflammatory Response,Metabolic Disease,Neurological Disease,Organismal Injury and Abnormalities,Psychological Disorders,Reproductive System Disease,Skelet…	Epithelial Adherens Junction Signaling,Notch Signaling,Th1 and Th2 Activation Pathway,Th1 Pathway,Th2 Pathway
MIMAT0000546	miR-103-3p (and other miRNAs w/seed GCAGCAU)	0.045	-0.391	TargetScan Human	Moderate (predicted)	Dlx6	DLX6	-1.348	0.02	Cancer,Dermatological Diseases and Conditions,Developmental Disorder,Endocrine System Disorders,Gastrointestinal Disease,Hepatic System Disease,Hereditary Disorder,Neurological Disease,Organismal Injury and Abnormalities,Psychological Disorders,Respiratory Disease,Skeletal and Muscular Disorders
MIMAT0000546	miR-103-3p (and other miRNAs w/seed GCAGCAU)	0.045	-0.391	TargetScan Human	Moderate (predicted)	Drd1	DRD1	-1.75	0.00113	Cancer,Cardiovascular Disease,Connective Tissue Disorders,Dermatological Diseases and Conditions,Developmental Disorder,Endocrine System Disorders,Gastrointestinal Disease,Hematological Disease,Hepatic System Disease,Hereditary Disorder,Infectious Disease,Inflammatory Disease,Inflammatory Response,Metabolic Disease,Neurological Disease,Nutritional Disease,Ophthalmic Disease,Organismal Injury and …	cAMP-mediated signaling,CDK5 Signaling,Dopamine Receptor Signaling,Dopamine-DARPP32 Feedback in cAMP Signaling,G-Protein Coupled Receptor Signaling,Gap Junction Signaling,Gαs Signaling
MIMAT0000546	miR-103-3p (and other miRNAs w/seed GCAGCAU)	0.045	-0.391	TargetScan Human	Moderate (predicted)	Fcgr3	FCGR2A	0.61	0.00102	Cancer,Cardiovascular Disease,Connective Tissue Disorders,Dermatological Diseases and Conditions,Developmental Disorder,Endocrine System Disorders,Gastrointestinal Disease,Hematological Disease,Hepatic System Disease,Hereditary Disorder,Hypersensitivity Response,Immunological Disease,Infectious Disease,Inflammatory Disease,Inflammatory Response,Metabolic Disease,Neurological Disease,Ophthalmic Di…	B Cell Receptor Signaling,Dendritic Cell Maturation,Fcγ Receptor-mediated Phagocytosis in Macrophages and Monocytes,IL-10 Signaling,Natural Killer Cell Signaling,Phagosome Formation,Phospholipase C Signaling,Role of NFAT in Regulation of the Immune Response,Systemic Lupus Erythematosus Signaling
MIMAT0000546	miR-103-3p (and other miRNAs w/seed GCAGCAU)	0.045	-0.391	TargetScan Human	Moderate (predicted)	Fcgr2b	FCGR2B	0.881	5.45e-05	Cancer,Cardiovascular Disease,Connective Tissue Disorders,Dermatological Diseases and Conditions,Developmental Disorder,Endocrine System Disorders,Gastrointestinal Disease,Hematological Disease,Hepatic System Disease,Hereditary Disorder,Hypersensitivity Response,Immunological Disease,Infectious Disease,Inflammatory Disease,Inflammatory Response,Metabolic Disease,Neurological Disease,Ophthalmic Di…	B Cell Receptor Signaling,Dendritic Cell Maturation,FcγRIIB Signaling in B Lymphocytes,IL-10 Signaling,Phagosome Formation,Phospholipase C Signaling,PI3K Signaling in B Lymphocytes,Role of NFAT in Regulation of the Immune Response,Systemic Lupus Erythematosus Signaling,TREM1 Signaling
MIMAT0000546	miR-103-3p (and other miRNAs w/seed GCAGCAU)	0.045	-0.391	TargetScan Human	High (predicted)	Fgfrl1	FGFRL1	0.3	0.0424	Cancer,Cardiovascular Disease,Connective Tissue Disorders,Dermatological Diseases and Conditions,Developmental Disorder,Gastrointestinal Disease,Hematological Disease,Hepatic System Disease,Neurological Disease,Organismal Injury and Abnormalities,Renal and Urological Disease,Reproductive System Disease,Respiratory Disease,Skeletal and Muscular Disorders	Adipogenesis pathway,Dermatan Sulfate Degradation (Metazoa),FGF Signaling,Human Embryonic Stem Cell Pluripotency,NF-κB Signaling,PTEN Signaling,Regulation of the Epithelial-Mesenchymal Transition Pathway,STAT3 Pathway
MIMAT0000546	miR-103-3p (and other miRNAs w/seed GCAGCAU)	0.045	-0.391	TargetScan Human	Moderate (predicted)	Glipr1	GLIPR1	1.62	6.69e-07	Cancer,Dermatological Diseases and Conditions,Endocrine System Disorders,Gastrointestinal Disease,Hematological Disease,Immunological Disease,Neurological Disease,Organismal Injury and Abnormalities,Reproductive System Disease
MIMAT0000546	miR-103-3p (and other miRNAs w/seed GCAGCAU)	0.045	-0.391	TargetScan Human	High (predicted)	Gpr183	GPR183	0.593	0.0391	Cancer,Gastrointestinal Disease,Hematological Disease,Hepatic System Disease,Immunological Disease,Inflammatory Response,Organismal Injury and Abnormalities,Reproductive System Disease
MIMAT0000546	miR-103-3p (and other miRNAs w/seed GCAGCAU)	0.045	-0.391	TargetScan Human	Moderate (predicted)	Gpr6	GPR6	-2.026	0.000212	Cancer,Gastrointestinal Disease,Hereditary Disorder,Neurological Disease,Organismal Injury and Abnormalities,Psychological Disorders,Reproductive System Disease,Skeletal and Muscular Disorders
MIMAT0000546	miR-103-3p (and other miRNAs w/seed GCAGCAU)	0.045	-0.391	TargetScan Human	Moderate (predicted)	Grem1	GREM1	-1.997	0.0191	Cancer,Cardiovascular Disease,Developmental Disorder,Endocrine System Disorders,Gastrointestinal Disease,Hematological Disease,Hepatic System Disease,Hereditary Disorder,Immunological Disease,Inflammatory Disease,Inflammatory Response,Metabolic Disease,Organismal Injury and Abnormalities,Renal and Urological Disease,Reproductive System Disease,Respiratory Disease,Tumor Morphology	BMP signaling pathway,Osteoarthritis Pathway
MIMAT0000546	miR-103-3p (and other miRNAs w/seed GCAGCAU)	0.045	-0.391	TargetScan Human	Moderate (predicted)	Hcls1	HCLS1	0.568	0.0196	Cancer,Cardiovascular Disease,Connective Tissue Disorders,Dermatological Diseases and Conditions,Endocrine System Disorders,Gastrointestinal Disease,Hematological Disease,Hepatic System Disease,Hereditary Disorder,Immunological Disease,Inflammatory Disease,Inflammatory Response,Metabolic Disease,Organismal Injury and Abnormalities,Renal and Urological Disease,Reproductive System Disease,Skeletal …
MIMAT0000546	miR-103-3p (and other miRNAs w/seed GCAGCAU)	0.045	-0.391	TargetScan Human	Moderate (predicted)	Ip6k3	IP6K3	0.788	0.0195	Cancer,Connective Tissue Disorders,Dermatological Diseases and Conditions,Gastrointestinal Disease,Hepatic System Disease,Immunological Disease,Inflammatory Disease,Inflammatory Response,Neurological Disease,Organismal Injury and Abnormalities,Renal and Urological Disease,Reproductive System Disease,Skeletal and Muscular Disorders	Inositol Pyrophosphates Biosynthesis,Superpathway of Inositol Phosphate Compounds
MIMAT0000546	miR-103-3p (and other miRNAs w/seed GCAGCAU)	0.045	-0.391	TargetScan Human	Moderate (predicted)	Ly9	LY9	2.384	3.9e-16	Cancer,Connective Tissue Disorders,Dermatological Diseases and Conditions,Gastrointestinal Disease,Immunological Disease,Inflammatory Disease,Organismal Injury and Abnormalities,Reproductive System Disease,Skeletal and Muscular Disorders,Tumor Morphology
MIMAT0000546	miR-103-3p (and other miRNAs w/seed GCAGCAU)	0.045	-0.391	TargetScan Human	Moderate (predicted)	Nfib	NFIB	0.401	0.0466	Cancer,Dermatological Diseases and Conditions,Developmental Disorder,Endocrine System Disorders,Gastrointestinal Disease,Hematological Disease,Hepatic System Disease,Immunological Disease,Neurological Disease,Organismal Injury and Abnormalities,Reproductive System Disease,Respiratory Disease	Aryl Hydrocarbon Receptor Signaling
MIMAT0000546	miR-103-3p (and other miRNAs w/seed GCAGCAU)	0.045	-0.391	TargetScan Human	Moderate (predicted)	Pbx3	PBX3	-1.467	0.0266	Cancer,Cardiovascular Disease,Connective Tissue Disorders,Dermatological Diseases and Conditions,Developmental Disorder,Endocrine System Disorders,Gastrointestinal Disease,Hematological Disease,Immunological Disease,Metabolic Disease,Organismal Injury and Abnormalities,Reproductive System Disease,Respiratory Disease,Skeletal and Muscular Disorders
MIMAT0000546	miR-103-3p (and other miRNAs w/seed GCAGCAU)	0.045	-0.391	TargetScan Human	Moderate (predicted)	Pla2g2f	PLA2G2F	-1.825	0.0194	Auditory Disease,Cancer,Dermatological Diseases and Conditions,Immunological Disease,Inflammatory Disease,Inflammatory Response,Organismal Injury and Abnormalities	Antioxidant Action of Vitamin C,Atherosclerosis Signaling,CCR3 Signaling in Eosinophils,Eicosanoid Signaling,Endothelin-1 Signaling,ERK/MAPK Signaling,Fc Epsilon RI Signaling,MIF Regulation of Innate Immunity,MIF-mediated Glucocorticoid Regulation,Neuroinflammation Signaling Pathway,p38 MAPK Signaling,Phospholipase C Signaling,Phospholipases,Role of MAPK Signaling in the Pathogenesis of Influenza…
MIMAT0000546	miR-103-3p (and other miRNAs w/seed GCAGCAU)	0.045	-0.391	TargetScan Human	Moderate (predicted)	Pnpla7	PNPLA7	0.314	0.0334	Cancer,Dermatological Diseases and Conditions,Endocrine System Disorders,Gastrointestinal Disease,Hepatic System Disease,Organismal Injury and Abnormalities,Reproductive System Disease	Heparan Sulfate Biosynthesis,Heparan Sulfate Biosynthesis (Late Stages),Triacylglycerol Degradation
MIMAT0000546	miR-103-3p (and other miRNAs w/seed GCAGCAU)	0.045	-0.391	TargetScan Human	Moderate (predicted)	Rac2	RAC2	0.657	0.000445	Cancer,Cardiovascular Disease,Connective Tissue Disorders,Dermatological Diseases and Conditions,Endocrine System Disorders,Gastrointestinal Disease,Hematological Disease,Hereditary Disorder,Hypersensitivity Response,Immunological Disease,Infectious Disease,Inflammatory Disease,Inflammatory Response,Metabolic Disease,Organismal Injury and Abnormalities,Reproductive System Disease	Actin Cytoskeleton Signaling,Agrin Interactions at Neuromuscular Junction,Axonal Guidance Signaling,B Cell Receptor Signaling,Ephrin B Signaling,Ephrin Receptor Signaling,ERK/MAPK Signaling,Fc Epsilon RI Signaling,Fcγ Receptor-mediated Phagocytosis in Macrophages and Monocytes,Germ Cell-Sertoli Cell Junction Signaling,IL-8 Signaling,Integrin Signaling,Leukocyte Extravasation Signaling,Molecular M…
MIMAT0000546	miR-103-3p (and other miRNAs w/seed GCAGCAU)	0.045	-0.391	TargetScan Human	Moderate (predicted)	Slc1a2	SLC1A2	0.503	0.0394	Cancer,Cardiovascular Disease,Connective Tissue Disorders,Dermatological Diseases and Conditions,Developmental Disorder,Endocrine System Disorders,Gastrointestinal Disease,Hepatic System Disease,Hereditary Disorder,Immunological Disease,Infectious Disease,Inflammatory Disease,Inflammatory Response,Metabolic Disease,Neurological Disease,Ophthalmic Disease,Organismal Injury and Abnormalities,Psycho…	Amyotrophic Lateral Sclerosis Signaling,Glutamate Receptor Signaling,Neuroinflammation Signaling Pathway
MIMAT0000546	miR-103-3p (and other miRNAs w/seed GCAGCAU)	0.045	-0.391	TargetScan Human	Moderate (predicted)	Slc1a4	SLC1A4	0.323	0.00491	Cancer,Connective Tissue Disorders,Dermatological Diseases and Conditions,Developmental Disorder,Gastrointestinal Disease,Hepatic System Disease,Hereditary Disorder,Inflammatory Disease,Inflammatory Response,Neurological Disease,Ophthalmic Disease,Organismal Injury and Abnormalities,Psychological Disorders,Renal and Urological Disease,Reproductive System Disease,Skeletal and Muscular Disorders	Glutamate Receptor Signaling
MIMAT0000546	miR-103-3p (and other miRNAs w/seed GCAGCAU)	0.045	-0.391	TargetScan Human	Moderate (predicted)	Slc29a3	SLC29A3	0.678	6.36e-05	Cancer,Connective Tissue Disorders,Dermatological Diseases and Conditions,Developmental Disorder,Endocrine System Disorders,Gastrointestinal Disease,Hematological Disease,Hereditary Disorder,Immunological Disease,Inflammatory Disease,Organismal Injury and Abnormalities,Skeletal and Muscular Disorders
MIMAT0000546	miR-103-3p (and other miRNAs w/seed GCAGCAU)	0.045	-0.391	TargetScan Human	Moderate (predicted)	Spata13	SPATA13	-0.689	0.0214	Cancer,Dermatological Diseases and Conditions,Developmental Disorder,Gastrointestinal Disease,Hepatic System Disease,Neurological Disease,Organismal Injury and Abnormalities,Psychological Disorders,Respiratory Disease
MIMAT0000546	miR-103-3p (and other miRNAs w/seed GCAGCAU)	0.045	-0.391	TargetScan Human	High (predicted)	Syt6	SYT6	-1.151	0.00678	Cancer,Connective Tissue Disorders,Gastrointestinal Disease,Hepatic System Disease,Immunological Disease,Inflammatory Disease,Inflammatory Response,Organismal Injury and Abnormalities,Reproductive System Disease,Skeletal and Muscular Disorders
MIMAT0000546	miR-103-3p (and other miRNAs w/seed GCAGCAU)	0.045	-0.391	TargetScan Human	Moderate (predicted)	Tdrp	TDRP	-0.643	0.0383	Cancer,Gastrointestinal Disease,Organismal Injury and Abnormalities
MIMAT0000546	miR-103-3p (and other miRNAs w/seed GCAGCAU)	0.045	-0.391	TargetScan Human	Moderate (predicted)	Tfcp2l1	TFCP2L1	0.563	0.0293	Cancer,Developmental Disorder,Endocrine System Disorders,Gastrointestinal Disease,Hepatic System Disease,Organismal Injury and Abnormalities,Reproductive System Disease
MIMAT0000546	miR-103-3p (and other miRNAs w/seed GCAGCAU)	0.045	-0.391	TargetScan Human	Moderate (predicted)	Tfr2	TFR2	0.52	0.0257	Cancer,Cardiovascular Disease,Developmental Disorder,Endocrine System Disorders,Gastrointestinal Disease,Hematological Disease,Hepatic System Disease,Hereditary Disorder,Immunological Disease,Metabolic Disease,Nutritional Disease,Organismal Injury and Abnormalities,Reproductive System Disease
MIMAT0000546	miR-103-3p (and other miRNAs w/seed GCAGCAU)	0.045	-0.391	TargetScan Human	High (predicted)	Tgfbr2	TGFBR2	0.398	0.0106	Cancer,Cardiovascular Disease,Connective Tissue Disorders,Dermatological Diseases and Conditions,Developmental Disorder,Endocrine System Disorders,Gastrointestinal Disease,Hematological Disease,Hepatic System Disease,Hereditary Disorder,Hypersensitivity Response,Immunological Disease,Infectious Disease,Inflammatory Disease,Inflammatory Response,Metabolic Disease,Neurological Disease,Nutritional D…	Antiproliferative Role of TOB in T Cell Signaling,Cardiac Hypertrophy Signaling,Chronic Myeloid Leukemia Signaling,Colorectal Cancer Metastasis Signaling,Epithelial Adherens Junction Signaling,Factors Promoting Cardiogenesis in Vertebrates,Germ Cell-Sertoli Cell Junction Signaling,Glucocorticoid Receptor Signaling,Hepatic Fibrosis / Hepatic Stellate Cell Activation,Human Embryonic Stem Cell Pluri…
MIMAT0000546	miR-103-3p (and other miRNAs w/seed GCAGCAU)	0.045	-0.391	TargetScan Human	Moderate (predicted)	Tmem45a	TMEM45A	0.681	0.026	Cancer,Gastrointestinal Disease,Hepatic System Disease,Organismal Injury and Abnormalities
MIMAT0010560	miR-1249-3p (and other miRNAs w/seed CGCCCUU)	0.0141	0.769	TargetScan Human	Moderate (predicted)	Csf1	CSF1	0.374	0.00539	Cancer,Cardiovascular Disease,Connective Tissue Disorders,Dental Disease,Dermatological Diseases and Conditions,Developmental Disorder,Gastrointestinal Disease,Hematological Disease,Hepatic System Disease,Hereditary Disorder,Hypersensitivity Response,Immunological Disease,Infectious Disease,Inflammatory Disease,Inflammatory Response,Metabolic Disease,Neurological Disease,Ophthalmic Disease,Organi…	Altered T Cell and B Cell Signaling in Rheumatoid Arthritis,Atherosclerosis Signaling,Hematopoiesis from Multipotent Stem Cells,Hematopoiesis from Pluripotent Stem Cells,Hepatic Fibrosis / Hepatic Stellate Cell Activation,Macropinocytosis Signaling,MSP-RON Signaling Pathway,Role of Macrophages, Fibroblasts and Endothelial Cells in Rheumatoid Arthritis,Role of Osteoblasts, Osteoclasts and Chondroc…
MIMAT0010560	miR-1249-3p (and other miRNAs w/seed CGCCCUU)	0.0141	0.769	TargetScan Human	Moderate (predicted)	Fam84a	FAM84A	-0.499	2.11e-05	Cancer,Gastrointestinal Disease,Hepatic System Disease,Organismal Injury and Abnormalities
MIMAT0010560	miR-1249-3p (and other miRNAs w/seed CGCCCUU)	0.0141	0.769	TargetScan Human	Moderate (predicted)	Gusb	GUSB	0.343	0.0235	Auditory Disease,Cancer,Connective Tissue Disorders,Dermatological Diseases and Conditions,Developmental Disorder,Endocrine System Disorders,Gastrointestinal Disease,Hepatic System Disease,Hereditary Disorder,Immunological Disease,Inflammatory Disease,Inflammatory Response,Metabolic Disease,Neurological Disease,Organismal Injury and Abnormalities,Renal and Urological Disease,Reproductive System D…
MIMAT0010560	miR-1249-3p (and other miRNAs w/seed CGCCCUU)	0.0141	0.769	TargetScan Human	Moderate (predicted)	Lrtm2	LRTM2	-0.573	0.00114	Cancer,Dermatological Diseases and Conditions,Gastrointestinal Disease,Hepatic System Disease,Organismal Injury and Abnormalities,Renal and Urological Disease,Reproductive System Disease
MIMAT0010560	miR-1249-3p (and other miRNAs w/seed CGCCCUU)	0.0141	0.769	TargetScan Human	Moderate (predicted)	Ntsr2	NTSR2	0.307	0.03	Cancer,Endocrine System Disorders,Gastrointestinal Disease,Hepatic System Disease,Immunological Disease,Infectious Disease,Inflammatory Disease,Neurological Disease,Ophthalmic Disease,Organismal Injury and Abnormalities,Reproductive System Disease,Respiratory Disease
MIMAT0010560	miR-1249-3p (and other miRNAs w/seed CGCCCUU)	0.0141	0.769	TargetScan Human	Moderate (predicted)	Plau	PLAU	0.914	0.00756	Auditory Disease,Cancer,Cardiovascular Disease,Connective Tissue Disorders,Dermatological Diseases and Conditions,Developmental Disorder,Endocrine System Disorders,Gastrointestinal Disease,Hematological Disease,Hepatic System Disease,Hereditary Disorder,Hypersensitivity Response,Immunological Disease,Infectious Disease,Inflammatory Disease,Inflammatory Response,Metabolic Disease,Neurological Dise…	Coagulation System,Glioma Invasiveness Signaling,Glucocorticoid Receptor Signaling,Oncostatin M Signaling
MIMAT0010560	miR-1249-3p (and other miRNAs w/seed CGCCCUU)	0.0141	0.769	TargetScan Human	Moderate (predicted)	Ptprn2	PTPRN2	-0.786	6.95e-14	Cancer,Connective Tissue Disorders,Dermatological Diseases and Conditions,Endocrine System Disorders,Gastrointestinal Disease,Hematological Disease,Hepatic System Disease,Hereditary Disorder,Immunological Disease,Infectious Disease,Inflammatory Disease,Inflammatory Response,Metabolic Disease,Neurological Disease,Organismal Injury and Abnormalities,Psychological Disorders,Reproductive System Disea…
MIMAT0010560	miR-1249-3p (and other miRNAs w/seed CGCCCUU)	0.0141	0.769	TargetScan Human	Moderate (predicted)	Sertad4	SERTAD4	-0.502	0.0476	Cancer,Dermatological Diseases and Conditions,Gastrointestinal Disease,Hepatic System Disease,Organismal Injury and Abnormalities
MIMAT0010560	miR-1249-3p (and other miRNAs w/seed CGCCCUU)	0.0141	0.769	TargetScan Human	Moderate (predicted)	Shb	SHB	-0.793	0.0106	Cancer,Cardiovascular Disease,Connective Tissue Disorders,Dermatological Diseases and Conditions,Developmental Disorder,Endocrine System Disorders,Gastrointestinal Disease,Hepatic System Disease,Immunological Disease,Inflammatory Disease,Neurological Disease,Organismal Injury and Abnormalities,Reproductive System Disease,Skeletal and Muscular Disorders	T Cell Receptor Signaling
MIMAT0010560	miR-1249-3p (and other miRNAs w/seed CGCCCUU)	0.0141	0.769	TargetScan Human	High (predicted)	Slc29a3	SLC29A3	0.678	6.36e-05	Cancer,Connective Tissue Disorders,Dermatological Diseases and Conditions,Developmental Disorder,Endocrine System Disorders,Gastrointestinal Disease,Hematological Disease,Hereditary Disorder,Immunological Disease,Inflammatory Disease,Organismal Injury and Abnormalities,Skeletal and Muscular Disorders
MIMAT0010560	miR-1249-3p (and other miRNAs w/seed CGCCCUU)	0.0141	0.769	TargetScan Human	Moderate (predicted)	Sp9	SP9	-1.24	0.045	Cancer,Gastrointestinal Disease,Organismal Injury and Abnormalities
MIMAT0010560	miR-1249-3p (and other miRNAs w/seed CGCCCUU)	0.0141	0.769	TargetScan Human	Moderate (predicted)	Tcfl5	TCFL5	-1.804	0.0463	Cancer,Gastrointestinal Disease,Hepatic System Disease,Infectious Disease,Organismal Injury and Abnormalities,Reproductive System Disease
MIMAT0004528	miR-125a-3p (miRNAs w/seed CAGGUGA)	0.0195	-0.51	TargetScan Human	Moderate (predicted)	Ajap1	AJAP1	-0.4	0.0392	Cancer,Endocrine System Disorders,Gastrointestinal Disease,Hepatic System Disease,Neurological Disease,Organismal Injury and Abnormalities,Psychological Disorders,Reproductive System Disease
MIMAT0004528	miR-125a-3p (miRNAs w/seed CAGGUGA)	0.0195	-0.51	TargetScan Human	High (predicted)	Ccl4	CCL4	2.911	7.4e-12	Antimicrobial Response,Auditory Disease,Cancer,Cardiovascular Disease,Connective Tissue Disorders,Dermatological Diseases and Conditions,Endocrine System Disorders,Gastrointestinal Disease,Hematological Disease,Hepatic System Disease,Hereditary Disorder,Hypersensitivity Response,Immunological Disease,Infectious Disease,Inflammatory Disease,Inflammatory Response,Metabolic Disease,Neurological Dise…	Agranulocyte Adhesion and Diapedesis,CCR5 Signaling in Macrophages,Chemokine Signaling,Communication between Innate and Adaptive Immune Cells,Differential Regulation of Cytokine Production in Intestinal Epithelial Cells by IL-17A and IL-17F,Differential Regulation of Cytokine Production in Macrophages and T Helper Cells by IL-17A and IL-17F,Granulocyte Adhesion and Diapedesis,Pathogenesis of Mult…
MIMAT0004528	miR-125a-3p (miRNAs w/seed CAGGUGA)	0.0195	-0.51	TargetScan Human	Moderate (predicted)	Ch25h	CH25H	1.26	0.000931	Cancer,Cardiovascular Disease,Dermatological Diseases and Conditions,Developmental Disorder,Gastrointestinal Disease,Hematological Disease,Hereditary Disorder,Infectious Disease,Inflammatory Disease,Inflammatory Response,Metabolic Disease,Neurological Disease,Ophthalmic Disease,Organismal Injury and Abnormalities,Psychological Disorders,Respiratory Disease
MIMAT0004528	miR-125a-3p (miRNAs w/seed CAGGUGA)	0.0195	-0.51	TargetScan Human	Moderate (predicted)	Clec5a	CLEC5A	0.784	0.0111	Cancer,Connective Tissue Disorders,Dermatological Diseases and Conditions,Immunological Disease,Inflammatory Disease,Inflammatory Response,Neurological Disease,Organismal Injury and Abnormalities,Respiratory Disease,Skeletal and Muscular Disorders
MIMAT0004528	miR-125a-3p (miRNAs w/seed CAGGUGA)	0.0195	-0.51	TargetScan Human	Moderate (predicted)	Crybg3	CRYBG3	-0.605	0.0411	Cancer,Dermatological Diseases and Conditions,Gastrointestinal Disease,Hepatic System Disease,Neurological Disease,Organismal Injury and Abnormalities,Psychological Disorders,Reproductive System Disease
MIMAT0004528	miR-125a-3p (miRNAs w/seed CAGGUGA)	0.0195	-0.51	TargetScan Human	Moderate (predicted)	Dach1	DACH1	-1.205	0.0163	Cancer,Developmental Disorder,Endocrine System Disorders,Gastrointestinal Disease,Hematological Disease,Hepatic System Disease,Neurological Disease,Organismal Injury and Abnormalities,Psychological Disorders,Renal and Urological Disease,Reproductive System Disease,Respiratory Disease
MIMAT0004528	miR-125a-3p (miRNAs w/seed CAGGUGA)	0.0195	-0.51	TargetScan Human	Moderate (predicted)	Efr3a	EFR3A	0.737	0.0334	Cancer,Dermatological Diseases and Conditions,Developmental Disorder,Gastrointestinal Disease,Hepatic System Disease,Neurological Disease,Organismal Injury and Abnormalities,Psychological Disorders,Reproductive System Disease
MIMAT0004528	miR-125a-3p (miRNAs w/seed CAGGUGA)	0.0195	-0.51	TargetScan Human	Moderate (predicted)	Fam107a	FAM107A	0.421	0.0248	Cancer,Cardiovascular Disease,Dermatological Diseases and Conditions,Endocrine System Disorders,Gastrointestinal Disease,Hereditary Disorder,Neurological Disease,Organismal Injury and Abnormalities,Psychological Disorders,Reproductive System Disease,Skeletal and Muscular Disorders
MIMAT0004528	miR-125a-3p (miRNAs w/seed CAGGUGA)	0.0195	-0.51	TargetScan Human	Moderate (predicted)	Gdnf	GDNF	-1.965	0.00935	Cancer,Cardiovascular Disease,Dermatological Diseases and Conditions,Developmental Disorder,Endocrine System Disorders,Gastrointestinal Disease,Hematological Disease,Hereditary Disorder,Inflammatory Disease,Inflammatory Response,Metabolic Disease,Neurological Disease,Nutritional Disease,Organismal Injury and Abnormalities,Psychological Disorders,Renal and Urological Disease,Reproductive System Di…	Amyotrophic Lateral Sclerosis Signaling,GDNF Family Ligand-Receptor Interactions,Neuroinflammation Signaling Pathway,PEDF Signaling,Thyroid Cancer Signaling
MIMAT0004528	miR-125a-3p (miRNAs w/seed CAGGUGA)	0.0195	-0.51	TargetScan Human	Moderate (predicted)	Havcr2	HAVCR2	1.079	1.37e-08	Cancer,Connective Tissue Disorders,Dermatological Diseases and Conditions,Endocrine System Disorders,Gastrointestinal Disease,Hematological Disease,Hepatic System Disease,Hypersensitivity Response,Immunological Disease,Infectious Disease,Inflammatory Disease,Inflammatory Response,Metabolic Disease,Neurological Disease,Organismal Injury and Abnormalities,Respiratory Disease,Skeletal and Muscular D…	Th1 and Th2 Activation Pathway,Th1 Pathway
MIMAT0004528	miR-125a-3p (miRNAs w/seed CAGGUGA)	0.0195	-0.51	TargetScan Human	Moderate (predicted)	Hcls1	HCLS1	0.568	0.0196	Cancer,Cardiovascular Disease,Connective Tissue Disorders,Dermatological Diseases and Conditions,Endocrine System Disorders,Gastrointestinal Disease,Hematological Disease,Hepatic System Disease,Hereditary Disorder,Immunological Disease,Inflammatory Disease,Inflammatory Response,Metabolic Disease,Organismal Injury and Abnormalities,Renal and Urological Disease,Reproductive System Disease,Skeletal …
MIMAT0004528	miR-125a-3p (miRNAs w/seed CAGGUGA)	0.0195	-0.51	TargetScan Human	Moderate (predicted)	Il4ra	IL4R	0.508	0.0497	Cancer,Cardiovascular Disease,Connective Tissue Disorders,Dermatological Diseases and Conditions,Developmental Disorder,Endocrine System Disorders,Gastrointestinal Disease,Hematological Disease,Hepatic System Disease,Hereditary Disorder,Hypersensitivity Response,Immunological Disease,Infectious Disease,Inflammatory Disease,Inflammatory Response,Metabolic Disease,Neurological Disease,Nutritional D…	Hepatic Fibrosis / Hepatic Stellate Cell Activation,IL-10 Signaling,IL-4 Signaling,p70S6K Signaling,PI3K Signaling in B Lymphocytes,Role of JAK1 and JAK3 in γc Cytokine Signaling,T Helper Cell Differentiation,Th1 and Th2 Activation Pathway,Th2 Pathway
MIMAT0004528	miR-125a-3p (miRNAs w/seed CAGGUGA)	0.0195	-0.51	TargetScan Human	Moderate (predicted)	Kirrel3	KIRREL3	-0.62	0.000517	Cancer,Dermatological Diseases and Conditions,Developmental Disorder,Endocrine System Disorders,Gastrointestinal Disease,Hereditary Disorder,Metabolic Disease,Neurological Disease,Organismal Injury and Abnormalities,Psychological Disorders,Reproductive System Disease
MIMAT0004528	miR-125a-3p (miRNAs w/seed CAGGUGA)	0.0195	-0.51	TargetScan Human	High (predicted)	Lair1	LAIR1	0.591	0.000262	Cancer,Cardiovascular Disease,Dermatological Diseases and Conditions,Endocrine System Disorders,Gastrointestinal Disease,Hematological Disease,Hepatic System Disease,Hypersensitivity Response,Inflammatory Response,Organismal Injury and Abnormalities,Reproductive System Disease,Tumor Morphology	Natural Killer Cell Signaling
MIMAT0004528	miR-125a-3p (miRNAs w/seed CAGGUGA)	0.0195	-0.51	TargetScan Human	Moderate (predicted)	Lat2	LAT2	0.828	7.61e-05	Cancer,Dermatological Diseases and Conditions,Endocrine System Disorders,Gastrointestinal Disease,Hematological Disease,Hypersensitivity Response,Immunological Disease,Inflammatory Response,Organismal Injury and Abnormalities,Reproductive System Disease,Tumor Morphology	TREM1 Signaling
MIMAT0004528	miR-125a-3p (miRNAs w/seed CAGGUGA)	0.0195	-0.51	TargetScan Human	Moderate (predicted)	Ly86	LY86	0.663	0.00446	Cancer,Dermatological Diseases and Conditions,Endocrine System Disorders,Gastrointestinal Disease,Immunological Disease,Infectious Disease,Inflammatory Response,Metabolic Disease,Organismal Injury and Abnormalities
MIMAT0004528	miR-125a-3p (miRNAs w/seed CAGGUGA)	0.0195	-0.51	TargetScan Human	Moderate (predicted)	Megf11	MEGF11	1.076	3.7e-06	Cancer,Dermatological Diseases and Conditions,Developmental Disorder,Gastrointestinal Disease,Hepatic System Disease,Neurological Disease,Organismal Injury and Abnormalities,Psychological Disorders,Reproductive System Disease,Respiratory Disease
MIMAT0004528	miR-125a-3p (miRNAs w/seed CAGGUGA)	0.0195	-0.51	TargetScan Human	Moderate (predicted)	Nts	NTS	-1.362	0.00103	Cancer,Dermatological Diseases and Conditions,Endocrine System Disorders,Gastrointestinal Disease,Hematological Disease,Hepatic System Disease,Hypersensitivity Response,Inflammatory Response,Metabolic Disease,Organismal Injury and Abnormalities,Reproductive System Disease,Respiratory Disease,Tumor Morphology	Neuroprotective Role of THOP1 in Alzheimer's Disease
MIMAT0004528	miR-125a-3p (miRNAs w/seed CAGGUGA)	0.0195	-0.51	TargetScan Human	Moderate (predicted)	Osmr	OSMR	0.87	0.00515	Cancer,Cardiovascular Disease,Connective Tissue Disorders,Dermatological Diseases and Conditions,Developmental Disorder,Endocrine System Disorders,Gastrointestinal Disease,Hematological Disease,Hepatic System Disease,Hereditary Disorder,Immunological Disease,Inflammatory Disease,Inflammatory Response,Metabolic Disease,Neurological Disease,Nutritional Disease,Organismal Injury and Abnormalities,Re…	Acute Phase Response Signaling,Oncostatin M Signaling,Role of JAK family kinases in IL-6-type Cytokine Signaling
MIMAT0004528	miR-125a-3p (miRNAs w/seed CAGGUGA)	0.0195	-0.51	TargetScan Human	High (predicted)	P2rx7	P2RX7	0.345	0.0493	Antimicrobial Response,Cancer,Cardiovascular Disease,Connective Tissue Disorders,Dermatological Diseases and Conditions,Developmental Disorder,Endocrine System Disorders,Gastrointestinal Disease,Hematological Disease,Hepatic System Disease,Hereditary Disorder,Hypersensitivity Response,Immunological Disease,Infectious Disease,Inflammatory Disease,Inflammatory Response,Metabolic Disease,Neurologica…	Gustation Pathway,Inflammasome pathway,Neuroinflammation Signaling Pathway,Osteoarthritis Pathway
MIMAT0004528	miR-125a-3p (miRNAs w/seed CAGGUGA)	0.0195	-0.51	TargetScan Human	Moderate (predicted)	Pcp4	PCP4	-1.045	0.00312	Cancer,Dermatological Diseases and Conditions,Endocrine System Disorders,Gastrointestinal Disease,Hepatic System Disease,Neurological Disease,Organismal Injury and Abnormalities,Psychological Disorders,Reproductive System Disease,Skeletal and Muscular Disorders
MIMAT0004528	miR-125a-3p (miRNAs w/seed CAGGUGA)	0.0195	-0.51	TargetScan Human	Moderate (predicted)	Pde1b	PDE1B	-1.324	0.00975	Cancer,Cardiovascular Disease,Dermatological Diseases and Conditions,Endocrine System Disorders,Gastrointestinal Disease,Hematological Disease,Hepatic System Disease,Hereditary Disorder,Immunological Disease,Metabolic Disease,Neurological Disease,Organismal Injury and Abnormalities,Psychological Disorders,Reproductive System Disease,Skeletal and Muscular Disorders	cAMP-mediated signaling,Cardiac β-adrenergic Signaling,Cellular Effects of Sildenafil (Viagra),G-Protein Coupled Receptor Signaling,Gustation Pathway,Nitric Oxide Signaling in the Cardiovascular System,Opioid Signaling Pathway,Protein Kinase A Signaling,Relaxin Signaling,Sperm Motility,tRNA Splicing
MIMAT0004528	miR-125a-3p (miRNAs w/seed CAGGUGA)	0.0195	-0.51	TargetScan Human	Moderate (predicted)	Pipox	PIPOX	-0.923	0.0266	Cancer,Dermatological Diseases and Conditions,Gastrointestinal Disease,Organismal Injury and Abnormalities,Reproductive System Disease,Skeletal and Muscular Disorders	Glycine Betaine Degradation,Lysine Degradation V
MIMAT0004528	miR-125a-3p (miRNAs w/seed CAGGUGA)	0.0195	-0.51	TargetScan Human	High (predicted)	Slc35d3	SLC35D3	-1.889	0.000241	Cancer,Gastrointestinal Disease,Hepatic System Disease,Hereditary Disorder,Neurological Disease,Organismal Injury and Abnormalities,Psychological Disorders,Skeletal and Muscular Disorders
MIMAT0004528	miR-125a-3p (miRNAs w/seed CAGGUGA)	0.0195	-0.51	TargetScan Human	Moderate (predicted)	Sowaha	SOWAHA	-0.826	0.00356	Infectious Disease
MIMAT0004528	miR-125a-3p (miRNAs w/seed CAGGUGA)	0.0195	-0.51	TargetScan Human	High (predicted)	Stk26	STK26	-1.327	0.00341	Cancer,Organismal Injury and Abnormalities,Renal and Urological Disease,Reproductive System Disease
MIMAT0004528	miR-125a-3p (miRNAs w/seed CAGGUGA)	0.0195	-0.51	TargetScan Human	Moderate (predicted)	Syndig1l	SYNDIG1L	-1.857	0.000334	Cancer,Dermatological Diseases and Conditions,Gastrointestinal Disease,Organismal Injury and Abnormalities
MIMAT0004528	miR-125a-3p (miRNAs w/seed CAGGUGA)	0.0195	-0.51	TargetScan Human	Moderate (predicted)	Tfr2	TFR2	0.52	0.0257	Cancer,Cardiovascular Disease,Developmental Disorder,Endocrine System Disorders,Gastrointestinal Disease,Hematological Disease,Hepatic System Disease,Hereditary Disorder,Immunological Disease,Metabolic Disease,Nutritional Disease,Organismal Injury and Abnormalities,Reproductive System Disease
MIMAT0004528	miR-125a-3p (miRNAs w/seed CAGGUGA)	0.0195	-0.51	TargetScan Human	Moderate (predicted)	Tgfa	TGFA	-0.778	0.00678	Cancer,Cardiovascular Disease,Connective Tissue Disorders,Dermatological Diseases and Conditions,Developmental Disorder,Endocrine System Disorders,Gastrointestinal Disease,Hepatic System Disease,Hereditary Disorder,Immunological Disease,Inflammatory Disease,Inflammatory Response,Neurological Disease,Nutritional Disease,Ophthalmic Disease,Organismal Injury and Abnormalities,Renal and Urological Di…	ErbB Signaling,Glioma Signaling,Hepatic Fibrosis / Hepatic Stellate Cell Activation,Neuregulin Signaling,NF-κB Signaling,Non-Small Cell Lung Cancer Signaling,Pancreatic Adenocarcinoma Signaling,Renal Cell Carcinoma Signaling
MIMAT0004528	miR-125a-3p (miRNAs w/seed CAGGUGA)	0.0195	-0.51	TargetScan Human	Moderate (predicted)	Tle1	TLE1	-0.529	0.00385	Cancer,Connective Tissue Disorders,Dermatological Diseases and Conditions,Developmental Disorder,Endocrine System Disorders,Gastrointestinal Disease,Hepatic System Disease,Hereditary Disorder,Immunological Disease,Inflammatory Disease,Metabolic Disease,Organismal Injury and Abnormalities,Reproductive System Disease,Skeletal and Muscular Disorders,Tumor Morphology	Wnt/β-catenin Signaling
MIMAT0004528	miR-125a-3p (miRNAs w/seed CAGGUGA)	0.0195	-0.51	TargetScan Human	Moderate (predicted)	Tlr9	TLR9	0.952	0.00545	Antimicrobial Response,Auditory Disease,Cancer,Cardiovascular Disease,Connective Tissue Disorders,Dermatological Diseases and Conditions,Developmental Disorder,Endocrine System Disorders,Gastrointestinal Disease,Hematological Disease,Hepatic System Disease,Hereditary Disorder,Immunological Disease,Infectious Disease,Inflammatory Disease,Inflammatory Response,Metabolic Disease,Neurological Disease…	14-3-3-mediated Signaling,3-phosphoinositide Biosynthesis,Actin Cytoskeleton Signaling,Acute Myeloid Leukemia Signaling,Aldosterone Signaling in Epithelial Cells,Altered T Cell and B Cell Signaling in Rheumatoid Arthritis,AMPK Signaling,Amyotrophic Lateral Sclerosis Signaling,Angiopoietin Signaling,Antiproliferative Role of Somatostatin Receptor 2,Axonal Guidance Signaling,B Cell Receptor Signali…
MIMAT0004528	miR-125a-3p (miRNAs w/seed CAGGUGA)	0.0195	-0.51	TargetScan Human	Moderate (predicted)	Trem2	TREM2	0.872	2.52e-05	Cancer,Cardiovascular Disease,Connective Tissue Disorders,Developmental Disorder,Gastrointestinal Disease,Hepatic System Disease,Hereditary Disorder,Immunological Disease,Inflammatory Disease,Inflammatory Response,Metabolic Disease,Neurological Disease,Organismal Injury and Abnormalities,Psychological Disorders,Reproductive System Disease,Respiratory Disease,Skeletal and Muscular Disorders	Crosstalk between Dendritic Cells and Natural Killer Cells,Dendritic Cell Maturation,Neuroinflammation Signaling Pathway
MIMAT0004528	miR-125a-3p (miRNAs w/seed CAGGUGA)	0.0195	-0.51	TargetScan Human	Moderate (predicted)	Trpv2	TRPV2	0.434	0.00975	Cancer,Gastrointestinal Disease,Infectious Disease,Inflammatory Response,Neurological Disease,Organismal Injury and Abnormalities,Reproductive System Disease,Respiratory Disease,Tumor Morphology
MIMAT0004528	miR-125a-3p (miRNAs w/seed CAGGUGA)	0.0195	-0.51	TargetScan Human	High (predicted)	Wnt7b	WNT7B	0.605	0.00764	Cancer,Cardiovascular Disease,Connective Tissue Disorders,Dermatological Diseases and Conditions,Developmental Disorder,Gastrointestinal Disease,Hereditary Disorder,Immunological Disease,Inflammatory Disease,Inflammatory Response,Neurological Disease,Organismal Injury and Abnormalities,Reproductive System Disease,Respiratory Disease,Skeletal and Muscular Disorders,Tumor Morphology	Axonal Guidance Signaling,Basal Cell Carcinoma Signaling,Colorectal Cancer Metastasis Signaling,Glioblastoma Multiforme Signaling,Human Embryonic Stem Cell Pluripotency,Molecular Mechanisms of Cancer,Ovarian Cancer Signaling,PCP pathway,Regulation of the Epithelial-Mesenchymal Transition Pathway,Role of Macrophages, Fibroblasts and Endothelial Cells in Rheumatoid Arthritis,Role of NANOG in Mammal…
MIMAT0004529	miR-125b-2-3p (miRNAs w/seed CAAGUCA)	0.0219	0.468	Ingenuity Expert Findings	Experimentally Observed	Bmf	BMF	0.492	0.0145	Cancer,Dermatological Diseases and Conditions,Gastrointestinal Disease,Hematological Disease,Hepatic System Disease,Immunological Disease,Inflammatory Disease,Inflammatory Response,Neurological Disease,Nutritional Disease,Organismal Injury and Abnormalities,Renal and Urological Disease,Reproductive System Disease
MIMAT0000138	miR-126a-3p (and other miRNAs w/seed CGUACCG)	0.044	0.379	TargetScan Human	Moderate (predicted)	2010300C02Rik	KIAA1211L	-0.504	0.0291	Cancer,Dermatological Diseases and Conditions,Gastrointestinal Disease,Hepatic System Disease,Organismal Injury and Abnormalities,Reproductive System Disease
MIMAT0000137	miR-126a-5p (and other miRNAs w/seed AUUAUUA)	0.014	0.491	TargetScan Human	Moderate (predicted)	Arl11	ARL11	1.739	0.000344	Cancer,Dermatological Diseases and Conditions,Endocrine System Disorders,Gastrointestinal Disease,Hematological Disease,Hereditary Disorder,Immunological Disease,Organismal Injury and Abnormalities,Reproductive System Disease,Respiratory Disease
MIMAT0000137	miR-126a-5p (and other miRNAs w/seed AUUAUUA)	0.014	0.491	TargetScan Human	Moderate (predicted)	Cd84	CD84	1.422	1.35e-14	Cancer,Cardiovascular Disease,Connective Tissue Disorders,Dermatological Diseases and Conditions,Endocrine System Disorders,Gastrointestinal Disease,Hematological Disease,Hepatic System Disease,Hereditary Disorder,Hypersensitivity Response,Immunological Disease,Inflammatory Response,Metabolic Disease,Organismal Injury and Abnormalities,Reproductive System Disease,Skeletal and Muscular Disorders
MIMAT0000137	miR-126a-5p (and other miRNAs w/seed AUUAUUA)	0.014	0.491	TargetScan Human	Moderate (predicted)	Dlk1	DLK1	-2.164	0.0443	Cancer,Cardiovascular Disease,Connective Tissue Disorders,Dermatological Diseases and Conditions,Developmental Disorder,Endocrine System Disorders,Gastrointestinal Disease,Hematological Disease,Hepatic System Disease,Immunological Disease,Infectious Disease,Inflammatory Disease,Metabolic Disease,Neurological Disease,Nutritional Disease,Ophthalmic Disease,Organismal Injury and Abnormalities,Reprod…	Adipogenesis pathway
MIMAT0000137	miR-126a-5p (and other miRNAs w/seed AUUAUUA)	0.014	0.491	TargetScan Human	Moderate (predicted)	Pde7b	PDE7B	-1.093	0.0133	Cancer,Cardiovascular Disease,Connective Tissue Disorders,Dermatological Diseases and Conditions,Developmental Disorder,Endocrine System Disorders,Gastrointestinal Disease,Hematological Disease,Hepatic System Disease,Hereditary Disorder,Immunological Disease,Infectious Disease,Inflammatory Disease,Inflammatory Response,Metabolic Disease,Neurological Disease,Nutritional Disease,Ophthalmic Disease,…	cAMP-mediated signaling,Cardiac β-adrenergic Signaling,G-Protein Coupled Receptor Signaling,Gustation Pathway,Protein Kinase A Signaling,Relaxin Signaling,tRNA Splicing
MIMAT0017069	miR-128-1-5p (and other miRNAs w/seed GGGGCCG)	0.0467	-0.809	TargetScan Human	Moderate (predicted)	Adcy5	ADCY5	-1.201	0.014	Cancer,Cardiovascular Disease,Connective Tissue Disorders,Dermatological Diseases and Conditions,Developmental Disorder,Endocrine System Disorders,Gastrointestinal Disease,Hematological Disease,Hepatic System Disease,Hereditary Disorder,Metabolic Disease,Neurological Disease,Nutritional Disease,Organismal Injury and Abnormalities,Psychological Disorders,Respiratory Disease,Skeletal and Muscular D…	Breast Cancer Regulation by Stathmin1,cAMP-mediated signaling,Cardiac Hypertrophy Signaling,Cardiac β-adrenergic Signaling,CDK5 Signaling,Cellular Effects of Sildenafil (Viagra),Colorectal Cancer Metastasis Signaling,Corticotropin Releasing Hormone Signaling,CREB Signaling in Neurons,CXCR4 Signaling,Dopamine Receptor Signaling,Dopamine-DARPP32 Feedback in cAMP Signaling,Endothelin-1 Signaling,eNO…
MIMAT0017069	miR-128-1-5p (and other miRNAs w/seed GGGGCCG)	0.0467	-0.809	TargetScan Human	Moderate (predicted)	Ajap1	AJAP1	-0.4	0.0392	Cancer,Endocrine System Disorders,Gastrointestinal Disease,Hepatic System Disease,Neurological Disease,Organismal Injury and Abnormalities,Psychological Disorders,Reproductive System Disease
MIMAT0017069	miR-128-1-5p (and other miRNAs w/seed GGGGCCG)	0.0467	-0.809	TargetScan Human	High (predicted)	Bean1	BEAN1	0.666	0.00521	Cancer,Endocrine System Disorders,Gastrointestinal Disease,Hereditary Disorder,Neurological Disease,Organismal Injury and Abnormalities
MIMAT0017069	miR-128-1-5p (and other miRNAs w/seed GGGGCCG)	0.0467	-0.809	TargetScan Human	Moderate (predicted)	Bmf	BMF	0.492	0.0145	Cancer,Dermatological Diseases and Conditions,Gastrointestinal Disease,Hematological Disease,Hepatic System Disease,Immunological Disease,Inflammatory Disease,Inflammatory Response,Neurological Disease,Nutritional Disease,Organismal Injury and Abnormalities,Renal and Urological Disease,Reproductive System Disease
MIMAT0017069	miR-128-1-5p (and other miRNAs w/seed GGGGCCG)	0.0467	-0.809	TargetScan Human	Moderate (predicted)	Boc	BOC	0.67	0.0369	Cancer,Dermatological Diseases and Conditions,Endocrine System Disorders,Gastrointestinal Disease,Hepatic System Disease,Neurological Disease,Organismal Injury and Abnormalities,Reproductive System Disease
MIMAT0017069	miR-128-1-5p (and other miRNAs w/seed GGGGCCG)	0.0467	-0.809	TargetScan Human	Moderate (predicted)	1700037H04Rik	C20orf27	-0.814	0.0295	Cancer,Dermatological Diseases and Conditions,Gastrointestinal Disease,Organismal Injury and Abnormalities
MIMAT0017069	miR-128-1-5p (and other miRNAs w/seed GGGGCCG)	0.0467	-0.809	TargetScan Human	High (predicted)	Cacna1h	CACNA1H	-0.541	0.00959	Cancer,Cardiovascular Disease,Connective Tissue Disorders,Dermatological Diseases and Conditions,Endocrine System Disorders,Gastrointestinal Disease,Hepatic System Disease,Hereditary Disorder,Immunological Disease,Inflammatory Disease,Inflammatory Response,Metabolic Disease,Neurological Disease,Nutritional Disease,Ophthalmic Disease,Organismal Injury and Abnormalities,Psychological Disorders,Repr…	Androgen Signaling,Calcium Signaling,CCR5 Signaling in Macrophages,Corticotropin Releasing Hormone Signaling,CREB Signaling in Neurons,FcγRIIB Signaling in B Lymphocytes,G Beta Gamma Signaling,GABA Receptor Signaling,GNRH Signaling,GPCR-Mediated Nutrient Sensing in Enteroendocrine Cells,Gustation Pathway,Netrin Signaling,nNOS Signaling in Skeletal Muscle Cells,Opioid Signaling Pathway,PKCθ Signal…
MIMAT0017069	miR-128-1-5p (and other miRNAs w/seed GGGGCCG)	0.0467	-0.809	TargetScan Human	High (predicted)	Cacng4	CACNG4	-0.875	0.00558	Cancer,Dermatological Diseases and Conditions,Gastrointestinal Disease,Hepatic System Disease,Infectious Disease,Neurological Disease,Organismal Injury and Abnormalities,Reproductive System Disease	Androgen Signaling,Calcium Signaling,CCR5 Signaling in Macrophages,Cellular Effects of Sildenafil (Viagra),Corticotropin Releasing Hormone Signaling,CREB Signaling in Neurons,FcγRIIB Signaling in B Lymphocytes,G Beta Gamma Signaling,GABA Receptor Signaling,GNRH Signaling,GPCR-Mediated Nutrient Sensing in Enteroendocrine Cells,Gustation Pathway,Netrin Signaling,nNOS Signaling in Skeletal Muscle Ce…
MIMAT0017069	miR-128-1-5p (and other miRNAs w/seed GGGGCCG)	0.0467	-0.809	TargetScan Human	Moderate (predicted)	Cadm3	CADM3	0.337	0.00623	Cancer,Dermatological Diseases and Conditions,Gastrointestinal Disease,Hepatic System Disease,Hereditary Disorder,Neurological Disease,Ophthalmic Disease,Organismal Injury and Abnormalities,Psychological Disorders,Reproductive System Disease
MIMAT0017069	miR-128-1-5p (and other miRNAs w/seed GGGGCCG)	0.0467	-0.809	TargetScan Human	Moderate (predicted)	Camk2b	CAMK2B	-0.407	0.00866	Cancer,Cardiovascular Disease,Connective Tissue Disorders,Dermatological Diseases and Conditions,Endocrine System Disorders,Gastrointestinal Disease,Hepatic System Disease,Hereditary Disorder,Immunological Disease,Infectious Disease,Inflammatory Disease,Metabolic Disease,Neurological Disease,Nutritional Disease,Organismal Injury and Abnormalities,Psychological Disorders,Reproductive System Diseas…	B Cell Receptor Signaling,Breast Cancer Regulation by Stathmin1,Calcium Signaling,cAMP-mediated signaling,Chemokine Signaling,CREB Signaling in Neurons,Crosstalk between Dendritic Cells and Natural Killer Cells,G-Protein Coupled Receptor Signaling,Glioma Signaling,GM-CSF Signaling,GNRH Signaling,iCOS-iCOSL Signaling in T Helper Cells,Melatonin Signaling,Molecular Mechanisms of Cancer,Neuropathic …
MIMAT0017069	miR-128-1-5p (and other miRNAs w/seed GGGGCCG)	0.0467	-0.809	TargetScan Human	High (predicted)	Capn1	CAPN1	0.384	0.0195	Auditory Disease,Cancer,Cardiovascular Disease,Dermatological Diseases and Conditions,Gastrointestinal Disease,Hematological Disease,Hereditary Disorder,Hypersensitivity Response,Immunological Disease,Inflammatory Response,Metabolic Disease,Neurological Disease,Organismal Injury and Abnormalities,Psychological Disorders,Reproductive System Disease,Skeletal and Muscular Disorders	Amyloid Processing,Amyotrophic Lateral Sclerosis Signaling,Apoptosis Signaling,CDK5 Signaling,FAK Signaling,Huntington's Disease Signaling,Integrin Signaling,Mitotic Roles of Polo-Like Kinase,nNOS Signaling in Neurons,Regulation of Cellular Mechanics by Calpain Protease
MIMAT0017069	miR-128-1-5p (and other miRNAs w/seed GGGGCCG)	0.0467	-0.809	TargetScan Human	Moderate (predicted)	Ccdc88b	CCDC88B	0.486	0.0463	Cancer,Dermatological Diseases and Conditions,Gastrointestinal Disease,Hepatic System Disease,Inflammatory Response,Neurological Disease,Organismal Injury and Abnormalities,Reproductive System Disease
MIMAT0017069	miR-128-1-5p (and other miRNAs w/seed GGGGCCG)	0.0467	-0.809	TargetScan Human	High (predicted)	Cd37	CD37	0.717	1.72e-05	Cancer,Cardiovascular Disease,Gastrointestinal Disease,Immunological Disease,Inflammatory Response,Organismal Injury and Abnormalities,Renal and Urological Disease,Reproductive System Disease
MIMAT0017069	miR-128-1-5p (and other miRNAs w/seed GGGGCCG)	0.0467	-0.809	TargetScan Human	Moderate (predicted)	Chn2	CHN2	-0.435	0.0368	Cancer,Cardiovascular Disease,Dermatological Diseases and Conditions,Endocrine System Disorders,Gastrointestinal Disease,Hepatic System Disease,Metabolic Disease,Neurological Disease,Ophthalmic Disease,Organismal Injury and Abnormalities,Psychological Disorders,Reproductive System Disease,Respiratory Disease,Skeletal and Muscular Disorders
MIMAT0017069	miR-128-1-5p (and other miRNAs w/seed GGGGCCG)	0.0467	-0.809	TargetScan Human	Moderate (predicted)	Clec7a	CLEC7A	3.126	3.14e-20	Cancer,Connective Tissue Disorders,Dermatological Diseases and Conditions,Gastrointestinal Disease,Hematological Disease,Hepatic System Disease,Hereditary Disorder,Immunological Disease,Infectious Disease,Inflammatory Disease,Inflammatory Response,Metabolic Disease,Ophthalmic Disease,Organismal Injury and Abnormalities,Reproductive System Disease,Respiratory Disease,Skeletal and Muscular Disorders	Phagosome Formation,Role of Pattern Recognition Receptors in Recognition of Bacteria and Viruses
MIMAT0017069	miR-128-1-5p (and other miRNAs w/seed GGGGCCG)	0.0467	-0.809	TargetScan Human	Moderate (predicted)	Clspn	CLSPN	-1.701	0.00133	Cancer,Endocrine System Disorders,Gastrointestinal Disease,Hepatic System Disease,Neurological Disease,Organismal Injury and Abnormalities,Psychological Disorders,Reproductive System Disease,Respiratory Disease	Role of CHK Proteins in Cell Cycle Checkpoint Control
MIMAT0017069	miR-128-1-5p (and other miRNAs w/seed GGGGCCG)	0.0467	-0.809	TargetScan Human	Moderate (predicted)	Col6a1	COL6A1	-1.04	0.015	Auditory Disease,Cancer,Cardiovascular Disease,Connective Tissue Disorders,Dermatological Diseases and Conditions,Developmental Disorder,Endocrine System Disorders,Gastrointestinal Disease,Hematological Disease,Hepatic System Disease,Hereditary Disorder,Immunological Disease,Inflammatory Disease,Metabolic Disease,Neurological Disease,Organismal Injury and Abnormalities,Renal and Urological Diseas…	GP6 Signaling Pathway,Hepatic Fibrosis / Hepatic Stellate Cell Activation
MIMAT0017069	miR-128-1-5p (and other miRNAs w/seed GGGGCCG)	0.0467	-0.809	TargetScan Human	Moderate (predicted)	Ctsd	CTSD	0.373	0.00252	Cancer,Cardiovascular Disease,Developmental Disorder,Endocrine System Disorders,Gastrointestinal Disease,Hematological Disease,Hepatic System Disease,Hereditary Disorder,Immunological Disease,Infectious Disease,Inflammatory Disease,Inflammatory Response,Metabolic Disease,Neurological Disease,Ophthalmic Disease,Organismal Injury and Abnormalities,Psychological Disorders,Reproductive System Disease…	Aryl Hydrocarbon Receptor Signaling,autophagy,Ceramide Signaling,Huntington's Disease Signaling,Phagosome Maturation,Thyroid Hormone Biosynthesis
MIMAT0017069	miR-128-1-5p (and other miRNAs w/seed GGGGCCG)	0.0467	-0.809	TargetScan Human	High (predicted)	Dhrs13	DHRS13	-0.637	0.0409	Cancer,Dermatological Diseases and Conditions,Gastrointestinal Disease,Hepatic System Disease,Organismal Injury and Abnormalities
MIMAT0017069	miR-128-1-5p (and other miRNAs w/seed GGGGCCG)	0.0467	-0.809	TargetScan Human	Moderate (predicted)	Doc2a	DOC2A	0.78	0.00545	Cancer,Dermatological Diseases and Conditions,Developmental Disorder,Gastrointestinal Disease,Hepatic System Disease,Neurological Disease,Organismal Injury and Abnormalities,Psychological Disorders,Reproductive System Disease
MIMAT0017069	miR-128-1-5p (and other miRNAs w/seed GGGGCCG)	0.0467	-0.809	TargetScan Human	Moderate (predicted)	Dpf1	DPF1	-0.488	0.0046	Cancer,Endocrine System Disorders,Gastrointestinal Disease,Hepatic System Disease,Organismal Injury and Abnormalities,Renal and Urological Disease	AMPK Signaling,Glucocorticoid Receptor Signaling,Hereditary Breast Cancer Signaling,RAR Activation,Role of BRCA1 in DNA Damage Response
MIMAT0017069	miR-128-1-5p (and other miRNAs w/seed GGGGCCG)	0.0467	-0.809	TargetScan Human	High (predicted)	Epdr1	EPDR1	0.326	0.0389	Cancer,Gastrointestinal Disease,Hepatic System Disease,Neurological Disease,Organismal Injury and Abnormalities,Renal and Urological Disease,Reproductive System Disease
MIMAT0017069	miR-128-1-5p (and other miRNAs w/seed GGGGCCG)	0.0467	-0.809	TargetScan Human	Moderate (predicted)	Fam107a	FAM107A	0.421	0.0248	Cancer,Cardiovascular Disease,Dermatological Diseases and Conditions,Endocrine System Disorders,Gastrointestinal Disease,Hereditary Disorder,Neurological Disease,Organismal Injury and Abnormalities,Psychological Disorders,Reproductive System Disease,Skeletal and Muscular Disorders
MIMAT0017069	miR-128-1-5p (and other miRNAs w/seed GGGGCCG)	0.0467	-0.809	TargetScan Human	High (predicted)	Fam84a	FAM84A	-0.499	2.11e-05	Cancer,Gastrointestinal Disease,Hepatic System Disease,Organismal Injury and Abnormalities
MIMAT0017069	miR-128-1-5p (and other miRNAs w/seed GGGGCCG)	0.0467	-0.809	TargetScan Human	High (predicted)	Fgf23	FGF23	1.146	0.0478	Cancer,Cardiovascular Disease,Connective Tissue Disorders,Dermatological Diseases and Conditions,Developmental Disorder,Endocrine System Disorders,Gastrointestinal Disease,Hematological Disease,Hereditary Disorder,Immunological Disease,Inflammatory Disease,Metabolic Disease,Nutritional Disease,Organismal Injury and Abnormalities,Renal and Urological Disease,Reproductive System Disease,Respiratory…	Actin Cytoskeleton Signaling,Bladder Cancer Signaling,Clathrin-mediated Endocytosis Signaling,FGF Signaling,Regulation of the Epithelial-Mesenchymal Transition Pathway
MIMAT0017069	miR-128-1-5p (and other miRNAs w/seed GGGGCCG)	0.0467	-0.809	TargetScan Human	Moderate (predicted)	Fgr	FGR	2.219	5.74e-11	Antimicrobial Response,Cancer,Connective Tissue Disorders,Dermatological Diseases and Conditions,Developmental Disorder,Endocrine System Disorders,Gastrointestinal Disease,Hematological Disease,Hepatic System Disease,Hypersensitivity Response,Immunological Disease,Infectious Disease,Inflammatory Disease,Inflammatory Response,Neurological Disease,Organismal Injury and Abnormalities,Renal and Urolo…	Fcγ Receptor-mediated Phagocytosis in Macrophages and Monocytes,Opioid Signaling Pathway,Reelin Signaling in Neurons,Role of Tissue Factor in Cancer,Tec Kinase Signaling
MIMAT0017069	miR-128-1-5p (and other miRNAs w/seed GGGGCCG)	0.0467	-0.809	TargetScan Human	Moderate (predicted)	Fkbp5	FKBP5	-0.469	0.0134	Cancer,Connective Tissue Disorders,Dermatological Diseases and Conditions,Developmental Disorder,Gastrointestinal Disease,Hereditary Disorder,Immunological Disease,Inflammatory Disease,Inflammatory Response,Neurological Disease,Organismal Injury and Abnormalities,Psychological Disorders,Reproductive System Disease,Respiratory Disease,Skeletal and Muscular Disorders	Glucocorticoid Receptor Signaling,NRF2-mediated Oxidative Stress Response
MIMAT0017069	miR-128-1-5p (and other miRNAs w/seed GGGGCCG)	0.0467	-0.809	TargetScan Human	Moderate (predicted)	Gpat2	GPAT2	-1.198	0.0064	Cancer,Gastrointestinal Disease,Hematological Disease,Hepatic System Disease,Immunological Disease,Organismal Injury and Abnormalities,Renal and Urological Disease,Reproductive System Disease	CDP-diacylglycerol Biosynthesis I,Phosphatidylglycerol Biosynthesis II (Non-plastidic),Triacylglycerol Biosynthesis
MIMAT0017069	miR-128-1-5p (and other miRNAs w/seed GGGGCCG)	0.0467	-0.809	TargetScan Human	Moderate (predicted)	Gpr37l1	GPR37L1	0.3	0.00692	Cancer,Dermatological Diseases and Conditions,Developmental Disorder,Gastrointestinal Disease,Neurological Disease,Organismal Injury and Abnormalities,Respiratory Disease
MIMAT0017069	miR-128-1-5p (and other miRNAs w/seed GGGGCCG)	0.0467	-0.809	TargetScan Human	Moderate (predicted)	Gpx3	GPX3	-0.67	0.0362	Cancer,Cardiovascular Disease,Endocrine System Disorders,Gastrointestinal Disease,Hematological Disease,Immunological Disease,Inflammatory Response,Metabolic Disease,Neurological Disease,Organismal Injury and Abnormalities,Psychological Disorders,Renal and Urological Disease,Reproductive System Disease	Glutathione Redox Reactions I
MIMAT0017069	miR-128-1-5p (and other miRNAs w/seed GGGGCCG)	0.0467	-0.809	TargetScan Human	High (predicted)	Grm4	GRM4	-1.023	0.000624	Cancer,Dermatological Diseases and Conditions,Endocrine System Disorders,Gastrointestinal Disease,Hepatic System Disease,Hereditary Disorder,Immunological Disease,Inflammatory Disease,Inflammatory Response,Neurological Disease,Organismal Injury and Abnormalities,Psychological Disorders,Reproductive System Disease,Skeletal and Muscular Disorders	cAMP-mediated signaling,CREB Signaling in Neurons,G-Protein Coupled Receptor Signaling,Glutamate Receptor Signaling,Gαi Signaling,Neuropathic Pain Signaling In Dorsal Horn Neurons,Synaptic Long Term Depression,Synaptic Long Term Potentiation
MIMAT0017069	miR-128-1-5p (and other miRNAs w/seed GGGGCCG)	0.0467	-0.809	TargetScan Human	Moderate (predicted)	H2-Oa	HLA-DOA	1.02	0.0111	Cancer,Connective Tissue Disorders,Endocrine System Disorders,Gastrointestinal Disease,Hematological Disease,Hepatic System Disease,Immunological Disease,Infectious Disease,Inflammatory Disease,Inflammatory Response,Metabolic Disease,Neurological Disease,Organismal Injury and Abnormalities,Psychological Disorders,Reproductive System Disease,Skeletal and Muscular Disorders	Allograft Rejection Signaling,Altered T Cell and B Cell Signaling in Rheumatoid Arthritis,Antigen Presentation Pathway,Autoimmune Thyroid Disease Signaling,B Cell Development,Calcium-induced T Lymphocyte Apoptosis,CD28 Signaling in T Helper Cells,Cdc42 Signaling,Dendritic Cell Maturation,Graft-versus-Host Disease Signaling,iCOS-iCOSL Signaling in T Helper Cells,IL-4 Signaling,Neuroinflammation Si…
MIMAT0017069	miR-128-1-5p (and other miRNAs w/seed GGGGCCG)	0.0467	-0.809	TargetScan Human	Moderate (predicted)	Il4ra	IL4R	0.508	0.0497	Cancer,Cardiovascular Disease,Connective Tissue Disorders,Dermatological Diseases and Conditions,Developmental Disorder,Endocrine System Disorders,Gastrointestinal Disease,Hematological Disease,Hepatic System Disease,Hereditary Disorder,Hypersensitivity Response,Immunological Disease,Infectious Disease,Inflammatory Disease,Inflammatory Response,Metabolic Disease,Neurological Disease,Nutritional D…	Hepatic Fibrosis / Hepatic Stellate Cell Activation,IL-10 Signaling,IL-4 Signaling,p70S6K Signaling,PI3K Signaling in B Lymphocytes,Role of JAK1 and JAK3 in γc Cytokine Signaling,T Helper Cell Differentiation,Th1 and Th2 Activation Pathway,Th2 Pathway
MIMAT0017069	miR-128-1-5p (and other miRNAs w/seed GGGGCCG)	0.0467	-0.809	TargetScan Human	Moderate (predicted)	Kcnab1	KCNAB1	-0.872	0.00764	Cancer,Cardiovascular Disease,Dermatological Diseases and Conditions,Developmental Disorder,Gastrointestinal Disease,Hepatic System Disease,Hereditary Disorder,Neurological Disease,Organismal Injury and Abnormalities,Psychological Disorders,Reproductive System Disease,Skeletal and Muscular Disorders
MIMAT0017069	miR-128-1-5p (and other miRNAs w/seed GGGGCCG)	0.0467	-0.809	TargetScan Human	Moderate (predicted)	Laptm5	LAPTM5	0.583	0.000565	Cancer,Cardiovascular Disease,Dermatological Diseases and Conditions,Endocrine System Disorders,Hematological Disease,Hereditary Disorder,Immunological Disease,Infectious Disease,Inflammatory Disease,Inflammatory Response,Organismal Injury and Abnormalities,Reproductive System Disease
MIMAT0017069	miR-128-1-5p (and other miRNAs w/seed GGGGCCG)	0.0467	-0.809	TargetScan Human	High (predicted)	Lgi4	LGI4	0.495	0.00194	Cancer,Connective Tissue Disorders,Developmental Disorder,Gastrointestinal Disease,Hepatic System Disease,Hereditary Disorder,Neurological Disease,Organismal Injury and Abnormalities,Skeletal and Muscular Disorders
MIMAT0017069	miR-128-1-5p (and other miRNAs w/seed GGGGCCG)	0.0467	-0.809	TargetScan Human	High (predicted)	Lrrc10b	LRRC10B	-1.373	0.00207	Cancer,Gastrointestinal Disease,Hepatic System Disease,Neurological Disease,Organismal Injury and Abnormalities,Psychological Disorders
MIMAT0017069	miR-128-1-5p (and other miRNAs w/seed GGGGCCG)	0.0467	-0.809	TargetScan Human	High (predicted)	Mapk4	MAPK4	-0.394	0.00356	Cancer,Dermatological Diseases and Conditions,Endocrine System Disorders,Gastrointestinal Disease,Hepatic System Disease,Organismal Injury and Abnormalities,Reproductive System Disease	CDK5 Signaling,Endothelin-1 Signaling,HIF1α Signaling,Neuroinflammation Signaling Pathway,Opioid Signaling Pathway,Sirtuin Signaling Pathway
MIMAT0017069	miR-128-1-5p (and other miRNAs w/seed GGGGCCG)	0.0467	-0.809	TargetScan Human	Moderate (predicted)	Nfib	NFIB	0.401	0.0466	Cancer,Dermatological Diseases and Conditions,Developmental Disorder,Endocrine System Disorders,Gastrointestinal Disease,Hematological Disease,Hepatic System Disease,Immunological Disease,Neurological Disease,Organismal Injury and Abnormalities,Reproductive System Disease,Respiratory Disease	Aryl Hydrocarbon Receptor Signaling
MIMAT0017069	miR-128-1-5p (and other miRNAs w/seed GGGGCCG)	0.0467	-0.809	TargetScan Human	High (predicted)	Nrsn2	NRSN2	-0.673	0.0425	Cancer,Connective Tissue Disorders,Dermatological Diseases and Conditions,Immunological Disease,Inflammatory Disease,Inflammatory Response,Organismal Injury and Abnormalities,Skeletal and Muscular Disorders
MIMAT0017069	miR-128-1-5p (and other miRNAs w/seed GGGGCCG)	0.0467	-0.809	TargetScan Human	Moderate (predicted)	Otx1	OTX1	0.673	0.0446	Cancer,Connective Tissue Disorders,Developmental Disorder,Endocrine System Disorders,Gastrointestinal Disease,Neurological Disease,Ophthalmic Disease,Organismal Injury and Abnormalities,Reproductive System Disease,Skeletal and Muscular Disorders	Transcriptional Regulatory Network in Embryonic Stem Cells
MIMAT0017069	miR-128-1-5p (and other miRNAs w/seed GGGGCCG)	0.0467	-0.809	TargetScan Human	High (predicted)	Penk	PENK	-2.295	0.000341	Cancer,Dermatological Diseases and Conditions,Gastrointestinal Disease,Hematological Disease,Hepatic System Disease,Hereditary Disorder,Immunological Disease,Inflammatory Response,Metabolic Disease,Neurological Disease,Organismal Injury and Abnormalities,Psychological Disorders,Reproductive System Disease,Respiratory Disease,Skeletal and Muscular Disorders	Huntington's Disease Signaling,Opioid Signaling Pathway
MIMAT0017069	miR-128-1-5p (and other miRNAs w/seed GGGGCCG)	0.0467	-0.809	TargetScan Human	High (predicted)	Pnpla7	PNPLA7	0.314	0.0334	Cancer,Dermatological Diseases and Conditions,Endocrine System Disorders,Gastrointestinal Disease,Hepatic System Disease,Organismal Injury and Abnormalities,Reproductive System Disease	Heparan Sulfate Biosynthesis,Heparan Sulfate Biosynthesis (Late Stages),Triacylglycerol Degradation
MIMAT0017069	miR-128-1-5p (and other miRNAs w/seed GGGGCCG)	0.0467	-0.809	TargetScan Human	Moderate (predicted)	Ptpn6	PTPN6	0.705	0.0021	Cancer,Connective Tissue Disorders,Dermatological Diseases and Conditions,Endocrine System Disorders,Gastrointestinal Disease,Hematological Disease,Hepatic System Disease,Hereditary Disorder,Hypersensitivity Response,Immunological Disease,Infectious Disease,Inflammatory Disease,Inflammatory Response,Metabolic Disease,Neurological Disease,Organismal Injury and Abnormalities,Renal and Urological Di…	3-phosphoinositide Biosynthesis,3-phosphoinositide Degradation,Antiproliferative Role of Somatostatin Receptor 2,B Cell Receptor Signaling,CD28 Signaling in T Helper Cells,CTLA4 Signaling in Cytotoxic T Lymphocytes,D-myo-inositol (1,4,5,6)-Tetrakisphosphate Biosynthesis,D-myo-inositol (3,4,5,6)-tetrakisphosphate Biosynthesis,D-myo-inositol-5-phosphate Metabolism,Erythropoietin Signaling,FGF Signa…
MIMAT0017069	miR-128-1-5p (and other miRNAs w/seed GGGGCCG)	0.0467	-0.809	TargetScan Human	Moderate (predicted)	Ptprc	PTPRC	1.075	5.3e-08	Antimicrobial Response,Cancer,Cardiovascular Disease,Connective Tissue Disorders,Dermatological Diseases and Conditions,Developmental Disorder,Endocrine System Disorders,Gastrointestinal Disease,Hematological Disease,Hepatic System Disease,Hereditary Disorder,Hypersensitivity Response,Immunological Disease,Infectious Disease,Inflammatory Disease,Inflammatory Response,Metabolic Disease,Neurologica…	3-phosphoinositide Biosynthesis,3-phosphoinositide Degradation,B Cell Development,B Cell Receptor Signaling,CD28 Signaling in T Helper Cells,D-myo-inositol (1,4,5,6)-Tetrakisphosphate Biosynthesis,D-myo-inositol (3,4,5,6)-tetrakisphosphate Biosynthesis,D-myo-inositol-5-phosphate Metabolism,iCOS-iCOSL Signaling in T Helper Cells,PI3K Signaling in B Lymphocytes,Primary Immunodeficiency Signaling,Pr…
MIMAT0017069	miR-128-1-5p (and other miRNAs w/seed GGGGCCG)	0.0467	-0.809	TargetScan Human	High (predicted)	Rasd2	RASD2	-1.421	0.00756	Cancer,Dermatological Diseases and Conditions,Gastrointestinal Disease,Hepatic System Disease,Hereditary Disorder,Neurological Disease,Organismal Injury and Abnormalities,Psychological Disorders,Skeletal and Muscular Disorders
MIMAT0017069	miR-128-1-5p (and other miRNAs w/seed GGGGCCG)	0.0467	-0.809	TargetScan Human	Moderate (predicted)	Spint1	SPINT1	-1.311	0.0198	Cancer,Cardiovascular Disease,Connective Tissue Disorders,Dermatological Diseases and Conditions,Developmental Disorder,Gastrointestinal Disease,Hepatic System Disease,Immunological Disease,Neurological Disease,Organismal Injury and Abnormalities,Reproductive System Disease,Tumor Morphology
MIMAT0017069	miR-128-1-5p (and other miRNAs w/seed GGGGCCG)	0.0467	-0.809	TargetScan Human	High (predicted)	Sstr5	SSTR5	-1.81	0.0106	Cancer,Cardiovascular Disease,Dermatological Diseases and Conditions,Developmental Disorder,Endocrine System Disorders,Gastrointestinal Disease,Hematological Disease,Hepatic System Disease,Hereditary Disorder,Immunological Disease,Metabolic Disease,Neurological Disease,Nutritional Disease,Organismal Injury and Abnormalities,Psychological Disorders,Renal and Urological Disease,Reproductive System …	GPCR-Mediated Integration of Enteroendocrine Signaling Exemplified by an L Cell
MIMAT0017069	miR-128-1-5p (and other miRNAs w/seed GGGGCCG)	0.0467	-0.809	TargetScan Human	Moderate (predicted)	Stac	STAC	-1.326	0.00564	Cancer,Dermatological Diseases and Conditions,Endocrine System Disorders,Gastrointestinal Disease,Hepatic System Disease,Immunological Disease,Inflammatory Disease,Inflammatory Response,Organismal Injury and Abnormalities
MIMAT0017069	miR-128-1-5p (and other miRNAs w/seed GGGGCCG)	0.0467	-0.809	TargetScan Human	Moderate (predicted)	Sync	SYNC	0.735	0.0105	Cancer,Organismal Injury and Abnormalities,Reproductive System Disease,Skeletal and Muscular Disorders
MIMAT0017069	miR-128-1-5p (and other miRNAs w/seed GGGGCCG)	0.0467	-0.809	TargetScan Human	High (predicted)	Syndig1l	SYNDIG1L	-1.857	0.000334	Cancer,Dermatological Diseases and Conditions,Gastrointestinal Disease,Organismal Injury and Abnormalities
MIMAT0017069	miR-128-1-5p (and other miRNAs w/seed GGGGCCG)	0.0467	-0.809	TargetScan Human	Moderate (predicted)	Tbc1d10c	TBC1D10C	-1.081	0.0482	Cancer,Connective Tissue Disorders,Dermatological Diseases and Conditions,Endocrine System Disorders,Gastrointestinal Disease,Hematological Disease,Hepatic System Disease,Immunological Disease,Inflammatory Disease,Inflammatory Response,Neurological Disease,Organismal Injury and Abnormalities,Reproductive System Disease,Skeletal and Muscular Disorders
MIMAT0017069	miR-128-1-5p (and other miRNAs w/seed GGGGCCG)	0.0467	-0.809	TargetScan Human	High (predicted)	Tfr2	TFR2	0.52	0.0257	Cancer,Cardiovascular Disease,Developmental Disorder,Endocrine System Disorders,Gastrointestinal Disease,Hematological Disease,Hepatic System Disease,Hereditary Disorder,Immunological Disease,Metabolic Disease,Nutritional Disease,Organismal Injury and Abnormalities,Reproductive System Disease
MIMAT0017069	miR-128-1-5p (and other miRNAs w/seed GGGGCCG)	0.0467	-0.809	TargetScan Human	Moderate (predicted)	Tmem176a	TMEM176A	0.529	8.73e-06	Cancer,Dermatological Diseases and Conditions,Gastrointestinal Disease,Hepatic System Disease,Organismal Injury and Abnormalities,Reproductive System Disease,Respiratory Disease
MIMAT0017069	miR-128-1-5p (and other miRNAs w/seed GGGGCCG)	0.0467	-0.809	TargetScan Human	High (predicted)	Wfs1	WFS1	-0.401	0.0463	Auditory Disease,Cancer,Cardiovascular Disease,Connective Tissue Disorders,Dermatological Diseases and Conditions,Developmental Disorder,Endocrine System Disorders,Gastrointestinal Disease,Hematological Disease,Hepatic System Disease,Hereditary Disorder,Immunological Disease,Metabolic Disease,Neurological Disease,Ophthalmic Disease,Organismal Injury and Abnormalities,Psychological Disorders,Repro…
MIMAT0017069	miR-128-1-5p (and other miRNAs w/seed GGGGCCG)	0.0467	-0.809	TargetScan Human	High (predicted)	Wnt7b	WNT7B	0.605	0.00764	Cancer,Cardiovascular Disease,Connective Tissue Disorders,Dermatological Diseases and Conditions,Developmental Disorder,Gastrointestinal Disease,Hereditary Disorder,Immunological Disease,Inflammatory Disease,Inflammatory Response,Neurological Disease,Organismal Injury and Abnormalities,Reproductive System Disease,Respiratory Disease,Skeletal and Muscular Disorders,Tumor Morphology	Axonal Guidance Signaling,Basal Cell Carcinoma Signaling,Colorectal Cancer Metastasis Signaling,Glioblastoma Multiforme Signaling,Human Embryonic Stem Cell Pluripotency,Molecular Mechanisms of Cancer,Ovarian Cancer Signaling,PCP pathway,Regulation of the Epithelial-Mesenchymal Transition Pathway,Role of Macrophages, Fibroblasts and Endothelial Cells in Rheumatoid Arthritis,Role of NANOG in Mammal…
MIMAT0017069	miR-128-1-5p (and other miRNAs w/seed GGGGCCG)	0.0467	-0.809	TargetScan Human	Moderate (predicted)	Ypel2	YPEL2	-0.476	0.0214
MIMAT0000209	miR-129-5p (miRNAs w/seed UUUUUGC)	0.0124	-0.252	TargetScan Human	Moderate (predicted)	Cdc42ep3	CDC42EP3	-0.886	0.0139	Cancer,Cardiovascular Disease,Connective Tissue Disorders,Dermatological Diseases and Conditions,Developmental Disorder,Endocrine System Disorders,Gastrointestinal Disease,Hematological Disease,Hepatic System Disease,Hereditary Disorder,Immunological Disease,Infectious Disease,Inflammatory Disease,Inflammatory Response,Metabolic Disease,Neurological Disease,Organismal Injury and Abnormalities,Psy…	RhoA Signaling,Signaling by Rho Family GTPases
MIMAT0000209	miR-129-5p (miRNAs w/seed UUUUUGC)	0.0124	-0.252	TargetScan Human	High (predicted)	Fst	FST	-1.214	0.000118	Cancer,Cardiovascular Disease,Connective Tissue Disorders,Dental Disease,Dermatological Diseases and Conditions,Developmental Disorder,Endocrine System Disorders,Gastrointestinal Disease,Hematological Disease,Hepatic System Disease,Hereditary Disorder,Inflammatory Disease,Neurological Disease,Nutritional Disease,Ophthalmic Disease,Organismal Injury and Abnormalities,Renal and Urological Disease,R…	BMP signaling pathway
MIMAT0000209	miR-129-5p (miRNAs w/seed UUUUUGC)	0.0124	-0.252	TargetScan Human	Moderate (predicted)	Kctd8	KCTD8	-0.842	0.0247	Cancer,Dermatological Diseases and Conditions,Gastrointestinal Disease,Hepatic System Disease,Organismal Injury and Abnormalities,Reproductive System Disease
MIMAT0000209	miR-129-5p (miRNAs w/seed UUUUUGC)	0.0124	-0.252	TargetScan Human	Moderate (predicted)	Pbx3	PBX3	-1.467	0.0266	Cancer,Cardiovascular Disease,Connective Tissue Disorders,Dermatological Diseases and Conditions,Developmental Disorder,Endocrine System Disorders,Gastrointestinal Disease,Hematological Disease,Immunological Disease,Metabolic Disease,Organismal Injury and Abnormalities,Reproductive System Disease,Respiratory Disease,Skeletal and Muscular Disorders
MIMAT0000209	miR-129-5p (miRNAs w/seed UUUUUGC)	0.0124	-0.252	TargetScan Human	Moderate (predicted)	Sync	SYNC	0.735	0.0105	Cancer,Organismal Injury and Abnormalities,Reproductive System Disease,Skeletal and Muscular Disorders
MIMAT0014810	miR-1298-3p (miRNAs w/seed AUCUGGG)	0.021	-1.374	TargetScan Human	Moderate (predicted)	Fam198b	FAM198B	-0.693	0.00935	Cancer,Dermatological Diseases and Conditions,Gastrointestinal Disease,Hepatic System Disease,Organismal Injury and Abnormalities,Reproductive System Disease
MIMAT0014810	miR-1298-3p (miRNAs w/seed AUCUGGG)	0.021	-1.374	TargetScan Human	Moderate (predicted)	Gdnf	GDNF	-1.965	0.00935	Cancer,Cardiovascular Disease,Dermatological Diseases and Conditions,Developmental Disorder,Endocrine System Disorders,Gastrointestinal Disease,Hematological Disease,Hereditary Disorder,Inflammatory Disease,Inflammatory Response,Metabolic Disease,Neurological Disease,Nutritional Disease,Organismal Injury and Abnormalities,Psychological Disorders,Renal and Urological Disease,Reproductive System Di…	Amyotrophic Lateral Sclerosis Signaling,GDNF Family Ligand-Receptor Interactions,Neuroinflammation Signaling Pathway,PEDF Signaling,Thyroid Cancer Signaling
MIMAT0014810	miR-1298-3p (miRNAs w/seed AUCUGGG)	0.021	-1.374	TargetScan Human	Moderate (predicted)	Hes7	HES7	0.983	0.0462	Connective Tissue Disorders,Developmental Disorder,Hereditary Disorder,Organismal Injury and Abnormalities,Skeletal and Muscular Disorders	Notch Signaling
MIMAT0014810	miR-1298-3p (miRNAs w/seed AUCUGGG)	0.021	-1.374	TargetScan Human	High (predicted)	Il6ra	IL6R	0.57	0.0493	Cancer,Cardiovascular Disease,Connective Tissue Disorders,Dermatological Diseases and Conditions,Developmental Disorder,Endocrine System Disorders,Gastrointestinal Disease,Hematological Disease,Hepatic System Disease,Hereditary Disorder,Hypersensitivity Response,Immunological Disease,Infectious Disease,Inflammatory Disease,Inflammatory Response,Metabolic Disease,Neurological Disease,Nutritional D…	Acute Phase Response Signaling,Cardiac Hypertrophy Signaling,Colorectal Cancer Metastasis Signaling,Hepatic Fibrosis / Hepatic Stellate Cell Activation,IL-6 Signaling,Neuroinflammation Signaling Pathway,Role of JAK family kinases in IL-6-type Cytokine Signaling,Role of Macrophages, Fibroblasts and Endothelial Cells in Rheumatoid Arthritis,Systemic Lupus Erythematosus Signaling,T Helper Cell Diffe…
MIMAT0014810	miR-1298-3p (miRNAs w/seed AUCUGGG)	0.021	-1.374	TargetScan Human	Moderate (predicted)	Irf8	IRF8	0.729	1.28e-05	Antimicrobial Response,Cancer,Cardiovascular Disease,Connective Tissue Disorders,Dermatological Diseases and Conditions,Developmental Disorder,Gastrointestinal Disease,Hematological Disease,Hepatic System Disease,Hereditary Disorder,Hypersensitivity Response,Immunological Disease,Infectious Disease,Inflammatory Disease,Inflammatory Response,Neurological Disease,Ophthalmic Disease,Organismal Injur…	Dendritic Cell Maturation,IL-12 Signaling and Production in Macrophages,Production of Nitric Oxide and Reactive Oxygen Species in Macrophages
MIMAT0014810	miR-1298-3p (miRNAs w/seed AUCUGGG)	0.021	-1.374	TargetScan Human	Moderate (predicted)	Kcna5	KCNA5	-1.556	0.00361	Cancer,Cardiovascular Disease,Dermatological Diseases and Conditions,Developmental Disorder,Endocrine System Disorders,Gastrointestinal Disease,Hematological Disease,Hepatic System Disease,Hereditary Disorder,Immunological Disease,Infectious Disease,Inflammatory Disease,Inflammatory Response,Metabolic Disease,Neurological Disease,Ophthalmic Disease,Organismal Injury and Abnormalities,Psychologica…
MIMAT0014810	miR-1298-3p (miRNAs w/seed AUCUGGG)	0.021	-1.374	TargetScan Human	High (predicted)	Lrrtm4	LRRTM4	-0.563	1e-07	Cancer,Dermatological Diseases and Conditions,Endocrine System Disorders,Gastrointestinal Disease,Hematological Disease,Hepatic System Disease,Hereditary Disorder,Immunological Disease,Neurological Disease,Organismal Injury and Abnormalities,Psychological Disorders,Respiratory Disease
MIMAT0014810	miR-1298-3p (miRNAs w/seed AUCUGGG)	0.021	-1.374	TargetScan Human	Moderate (predicted)	Plek	PLEK	0.598	0.000101	Cancer,Connective Tissue Disorders,Dermatological Diseases and Conditions,Endocrine System Disorders,Gastrointestinal Disease,Hematological Disease,Immunological Disease,Inflammatory Response,Metabolic Disease,Organismal Injury and Abnormalities,Reproductive System Disease
MIMAT0014810	miR-1298-3p (miRNAs w/seed AUCUGGG)	0.021	-1.374	TargetScan Human	Moderate (predicted)	Ppp1r1b	PPP1R1B	-1.635	0.00564	Cancer,Gastrointestinal Disease,Hematological Disease,Hepatic System Disease,Hereditary Disorder,Immunological Disease,Neurological Disease,Organismal Injury and Abnormalities,Psychological Disorders,Renal and Urological Disease,Reproductive System Disease,Skeletal and Muscular Disorders	3-phosphoinositide Biosynthesis,3-phosphoinositide Degradation,CDK5 Signaling,D-myo-inositol (1,4,5,6)-Tetrakisphosphate Biosynthesis,D-myo-inositol (3,4,5,6)-tetrakisphosphate Biosynthesis,D-myo-inositol-5-phosphate Metabolism,Dopamine Receptor Signaling,Dopamine-DARPP32 Feedback in cAMP Signaling,Protein Kinase A Signaling,Superpathway of Inositol Phosphate Compounds
MIMAT0014810	miR-1298-3p (miRNAs w/seed AUCUGGG)	0.021	-1.374	TargetScan Human	Moderate (predicted)	Ppp4r4	PPP4R4	-0.629	0.0139	Cancer,Dermatological Diseases and Conditions,Gastrointestinal Disease,Hematological Disease,Immunological Disease,Organismal Injury and Abnormalities,Reproductive System Disease
MIMAT0014810	miR-1298-3p (miRNAs w/seed AUCUGGG)	0.021	-1.374	TargetScan Human	Moderate (predicted)	Ptger4	PTGER4	-0.969	0.0195	Cancer,Cardiovascular Disease,Connective Tissue Disorders,Dermatological Diseases and Conditions,Developmental Disorder,Endocrine System Disorders,Gastrointestinal Disease,Hematological Disease,Hepatic System Disease,Hereditary Disorder,Immunological Disease,Inflammatory Disease,Inflammatory Response,Metabolic Disease,Neurological Disease,Nutritional Disease,Ophthalmic Disease,Organismal Injury a…	cAMP-mediated signaling,Colorectal Cancer Metastasis Signaling,Eicosanoid Signaling,G-Protein Coupled Receptor Signaling,Gαs Signaling
MIMAT0014810	miR-1298-3p (miRNAs w/seed AUCUGGG)	0.021	-1.374	TargetScan Human	Moderate (predicted)	Ptpn5	PTPN5	-0.942	0.0198	Cancer,Cardiovascular Disease,Dermatological Diseases and Conditions,Endocrine System Disorders,Gastrointestinal Disease,Hepatic System Disease,Hereditary Disorder,Metabolic Disease,Neurological Disease,Organismal Injury and Abnormalities,Psychological Disorders,Reproductive System Disease,Skeletal and Muscular Disorders	Protein Kinase A Signaling
MIMAT0014810	miR-1298-3p (miRNAs w/seed AUCUGGG)	0.021	-1.374	TargetScan Human	Moderate (predicted)	Scrg1	SCRG1	0.448	0.0226	Cancer,Cardiovascular Disease,Dermatological Diseases and Conditions,Organismal Injury and Abnormalities,Reproductive System Disease
MIMAT0014810	miR-1298-3p (miRNAs w/seed AUCUGGG)	0.021	-1.374	TargetScan Human	Moderate (predicted)	Syt6	SYT6	-1.151	0.00678	Cancer,Connective Tissue Disorders,Gastrointestinal Disease,Hepatic System Disease,Immunological Disease,Inflammatory Disease,Inflammatory Response,Organismal Injury and Abnormalities,Reproductive System Disease,Skeletal and Muscular Disorders
MIMAT0014810	miR-1298-3p (miRNAs w/seed AUCUGGG)	0.021	-1.374	TargetScan Human	Moderate (predicted)	Wdr60	WDR60	-1.065	3.9e-16	Cancer,Connective Tissue Disorders,Dermatological Diseases and Conditions,Developmental Disorder,Gastrointestinal Disease,Hepatic System Disease,Hereditary Disorder,Neurological Disease,Organismal Injury and Abnormalities,Skeletal and Muscular Disorders
MIMAT0000612	miR-135a-5p (and other miRNAs w/seed AUGGCUU)	0.0451	-0.812	TargetScan Human	High (predicted)	Anxa7	ANXA7	0.346	0.0144	Cancer,Cardiovascular Disease,Connective Tissue Disorders,Developmental Disorder,Endocrine System Disorders,Gastrointestinal Disease,Hematological Disease,Hepatic System Disease,Immunological Disease,Inflammatory Disease,Inflammatory Response,Neurological Disease,Nutritional Disease,Organismal Injury and Abnormalities,Psychological Disorders,Renal and Urological Disease,Reproductive System Diseas…
MIMAT0000612	miR-135a-5p (and other miRNAs w/seed AUGGCUU)	0.0451	-0.812	TargetScan Human	Moderate (predicted)	Aspg	ASPG	1.048	0.0192	Cancer,Gastrointestinal Disease,Hepatic System Disease,Organismal Injury and Abnormalities,Reproductive System Disease	Asparagine Degradation I
MIMAT0000612	miR-135a-5p (and other miRNAs w/seed AUGGCUU)	0.0451	-0.812	TargetScan Human	Moderate (predicted)	Atp6v1c2	ATP6V1C2	-2.244	0.00255	Cancer,Dermatological Diseases and Conditions,Endocrine System Disorders,Gastrointestinal Disease,Hepatic System Disease,Organismal Injury and Abnormalities,Reproductive System Disease	Phagosome Maturation
MIMAT0000612	miR-135a-5p (and other miRNAs w/seed AUGGCUU)	0.0451	-0.812	TargetScan Human	Moderate (predicted)	Bcl11b	BCL11B	-0.863	0.00276	Cancer,Connective Tissue Disorders,Dental Disease,Dermatological Diseases and Conditions,Developmental Disorder,Gastrointestinal Disease,Hematological Disease,Hepatic System Disease,Hereditary Disorder,Immunological Disease,Inflammatory Disease,Inflammatory Response,Metabolic Disease,Neurological Disease,Ophthalmic Disease,Organismal Injury and Abnormalities,Psychological Disorders,Reproductive S…
MIMAT0000612	miR-135a-5p (and other miRNAs w/seed AUGGCUU)	0.0451	-0.812	TargetScan Human	Moderate (predicted)	Cadm3	CADM3	0.337	0.00623	Cancer,Dermatological Diseases and Conditions,Gastrointestinal Disease,Hepatic System Disease,Hereditary Disorder,Neurological Disease,Ophthalmic Disease,Organismal Injury and Abnormalities,Psychological Disorders,Reproductive System Disease
MIMAT0000612	miR-135a-5p (and other miRNAs w/seed AUGGCUU)	0.0451	-0.812	TargetScan Human	Moderate (predicted)	Camk1g	CAMK1G	-0.474	0.00586	Cancer,Gastrointestinal Disease,Hepatic System Disease,Neurological Disease,Organismal Injury and Abnormalities,Psychological Disorders	Breast Cancer Regulation by Stathmin1,Calcium Signaling,cAMP-mediated signaling,Chemokine Signaling,Glioma Signaling,Neuropathic Pain Signaling In Dorsal Horn Neurons,Opioid Signaling Pathway,Role of NFAT in Cardiac Hypertrophy,Thrombin Signaling,Xenobiotic Metabolism Signaling
MIMAT0000612	miR-135a-5p (and other miRNAs w/seed AUGGCUU)	0.0451	-0.812	TargetScan Human	Moderate (predicted)	Capn3	CAPN3	0.573	0.00927	Cancer,Cardiovascular Disease,Connective Tissue Disorders,Developmental Disorder,Endocrine System Disorders,Gastrointestinal Disease,Hematological Disease,Hepatic System Disease,Hereditary Disorder,Immunological Disease,Infectious Disease,Inflammatory Disease,Inflammatory Response,Metabolic Disease,Neurological Disease,Ophthalmic Disease,Organismal Injury and Abnormalities,Psychological Disorders…	Amyloid Processing,Amyotrophic Lateral Sclerosis Signaling,Apoptosis Signaling,FAK Signaling,Huntington's Disease Signaling,Integrin Signaling,nNOS Signaling in Neurons,nNOS Signaling in Skeletal Muscle Cells,Regulation of Cellular Mechanics by Calpain Protease
MIMAT0000612	miR-135a-5p (and other miRNAs w/seed AUGGCUU)	0.0451	-0.812	TargetScan Human	High (predicted)	Clec7a	CLEC7A	3.126	3.14e-20	Cancer,Connective Tissue Disorders,Dermatological Diseases and Conditions,Gastrointestinal Disease,Hematological Disease,Hepatic System Disease,Hereditary Disorder,Immunological Disease,Infectious Disease,Inflammatory Disease,Inflammatory Response,Metabolic Disease,Ophthalmic Disease,Organismal Injury and Abnormalities,Reproductive System Disease,Respiratory Disease,Skeletal and Muscular Disorders	Phagosome Formation,Role of Pattern Recognition Receptors in Recognition of Bacteria and Viruses
MIMAT0000612	miR-135a-5p (and other miRNAs w/seed AUGGCUU)	0.0451	-0.812	TargetScan Human	Moderate (predicted)	Clip4	CLIP4	-0.432	0.0331	Cancer,Dermatological Diseases and Conditions,Gastrointestinal Disease,Hepatic System Disease,Organismal Injury and Abnormalities,Respiratory Disease
MIMAT0000612	miR-135a-5p (and other miRNAs w/seed AUGGCUU)	0.0451	-0.812	TargetScan Human	Moderate (predicted)	Cntn5	CNTN5	-0.654	0.0389	Cancer,Cardiovascular Disease,Connective Tissue Disorders,Dermatological Diseases and Conditions,Developmental Disorder,Endocrine System Disorders,Gastrointestinal Disease,Hematological Disease,Hepatic System Disease,Hereditary Disorder,Immunological Disease,Neurological Disease,Organismal Injury and Abnormalities,Psychological Disorders,Renal and Urological Disease,Reproductive System Disease,Re…
MIMAT0000612	miR-135a-5p (and other miRNAs w/seed AUGGCUU)	0.0451	-0.812	TargetScan Human	Moderate (predicted)	Dpf1	DPF1	-0.488	0.0046	Cancer,Endocrine System Disorders,Gastrointestinal Disease,Hepatic System Disease,Organismal Injury and Abnormalities,Renal and Urological Disease	AMPK Signaling,Glucocorticoid Receptor Signaling,Hereditary Breast Cancer Signaling,RAR Activation,Role of BRCA1 in DNA Damage Response
MIMAT0000612	miR-135a-5p (and other miRNAs w/seed AUGGCUU)	0.0451	-0.812	TargetScan Human	High (predicted)	Foxo1	FOXO1	-0.938	0.0145	Cancer,Cardiovascular Disease,Connective Tissue Disorders,Dermatological Diseases and Conditions,Developmental Disorder,Endocrine System Disorders,Gastrointestinal Disease,Hematological Disease,Hepatic System Disease,Hereditary Disorder,Immunological Disease,Inflammatory Disease,Inflammatory Response,Metabolic Disease,Neurological Disease,Nutritional Disease,Organismal Injury and Abnormalities,Re…	14-3-3-mediated Signaling,Adipogenesis pathway,AMPK Signaling,Angiopoietin Signaling,B Cell Receptor Signaling,Cancer Drug Resistance By Drug Efflux,Cell Cycle: G1/S Checkpoint Regulation,Docosahexaenoic Acid (DHA) Signaling,ErbB Signaling,ErbB2-ErbB3 Signaling,FXR/RXR Activation,Glioblastoma Multiforme Signaling,HER-2 Signaling in Breast Cancer,Human Embryonic Stem Cell Pluripotency,IGF-1 Signal…
MIMAT0000612	miR-135a-5p (and other miRNAs w/seed AUGGCUU)	0.0451	-0.812	TargetScan Human	Moderate (predicted)	Kcnj2	KCNJ2	-0.677	0.0351	Cancer,Cardiovascular Disease,Connective Tissue Disorders,Dermatological Diseases and Conditions,Developmental Disorder,Endocrine System Disorders,Gastrointestinal Disease,Hematological Disease,Hereditary Disorder,Immunological Disease,Infectious Disease,Inflammatory Disease,Metabolic Disease,Neurological Disease,Organismal Injury and Abnormalities,Psychological Disorders,Reproductive System Dise…	Dopamine-DARPP32 Feedback in cAMP Signaling
MIMAT0000612	miR-135a-5p (and other miRNAs w/seed AUGGCUU)	0.0451	-0.812	TargetScan Human	Moderate (predicted)	Lcp1	LCP1	0.631	9.89e-09	Cancer,Cardiovascular Disease,Connective Tissue Disorders,Dermatological Diseases and Conditions,Endocrine System Disorders,Gastrointestinal Disease,Hematological Disease,Hepatic System Disease,Immunological Disease,Infectious Disease,Inflammatory Disease,Inflammatory Response,Metabolic Disease,Neurological Disease,Organismal Injury and Abnormalities,Renal and Urological Disease,Reproductive Syst…
MIMAT0000612	miR-135a-5p (and other miRNAs w/seed AUGGCUU)	0.0451	-0.812	TargetScan Human	Moderate (predicted)	Lcp2	LCP2	0.512	0.0227	Cancer,Cardiovascular Disease,Dermatological Diseases and Conditions,Developmental Disorder,Endocrine System Disorders,Gastrointestinal Disease,Hematological Disease,Hepatic System Disease,Hypersensitivity Response,Immunological Disease,Infectious Disease,Inflammatory Disease,Inflammatory Response,Neurological Disease,Organismal Injury and Abnormalities,Renal and Urological Disease,Respiratory Di…	CD28 Signaling in T Helper Cells,CTLA4 Signaling in Cytotoxic T Lymphocytes,Fc Epsilon RI Signaling,Fcγ Receptor-mediated Phagocytosis in Macrophages and Monocytes,GP6 Signaling Pathway,iCOS-iCOSL Signaling in T Helper Cells,Natural Killer Cell Signaling,Phospholipase C Signaling,PKCθ Signaling in T Lymphocytes,Role of NFAT in Regulation of the Immune Response,T Cell Receptor Signaling
MIMAT0000612	miR-135a-5p (and other miRNAs w/seed AUGGCUU)	0.0451	-0.812	TargetScan Human	High (predicted)	Man1a	MAN1A1	-0.585	0.0295	Cancer,Dermatological Diseases and Conditions,Gastrointestinal Disease,Hepatic System Disease,Hereditary Disorder,Infectious Disease,Neurological Disease,Organismal Injury and Abnormalities,Psychological Disorders,Reproductive System Disease,Skeletal and Muscular Disorders
MIMAT0000612	miR-135a-5p (and other miRNAs w/seed AUGGCUU)	0.0451	-0.812	TargetScan Human	Moderate (predicted)	Pde7b	PDE7B	-1.093	0.0133	Cancer,Cardiovascular Disease,Connective Tissue Disorders,Dermatological Diseases and Conditions,Developmental Disorder,Endocrine System Disorders,Gastrointestinal Disease,Hematological Disease,Hepatic System Disease,Hereditary Disorder,Immunological Disease,Infectious Disease,Inflammatory Disease,Inflammatory Response,Metabolic Disease,Neurological Disease,Nutritional Disease,Ophthalmic Disease,…	cAMP-mediated signaling,Cardiac β-adrenergic Signaling,G-Protein Coupled Receptor Signaling,Gustation Pathway,Protein Kinase A Signaling,Relaxin Signaling,tRNA Splicing
MIMAT0000612	miR-135a-5p (and other miRNAs w/seed AUGGCUU)	0.0451	-0.812	TargetScan Human	Moderate (predicted)	Pptc7	PPTC7	-0.387	0.00341	Cancer,Connective Tissue Disorders,Gastrointestinal Disease,Hematological Disease,Immunological Disease,Inflammatory Disease,Inflammatory Response,Metabolic Disease,Neurological Disease,Organismal Injury and Abnormalities,Psychological Disorders,Reproductive System Disease,Skeletal and Muscular Disorders	3-phosphoinositide Biosynthesis,3-phosphoinositide Degradation,D-myo-inositol (1,4,5,6)-Tetrakisphosphate Biosynthesis,D-myo-inositol (3,4,5,6)-tetrakisphosphate Biosynthesis,D-myo-inositol-5-phosphate Metabolism,Superpathway of Inositol Phosphate Compounds
MIMAT0000612	miR-135a-5p (and other miRNAs w/seed AUGGCUU)	0.0451	-0.812	TargetScan Human	Moderate (predicted)	Rarb	RARB	-1.651	0.00449	Auditory Disease,Cancer,Cardiovascular Disease,Connective Tissue Disorders,Dermatological Diseases and Conditions,Developmental Disorder,Endocrine System Disorders,Gastrointestinal Disease,Hematological Disease,Hereditary Disorder,Immunological Disease,Infectious Disease,Inflammatory Disease,Inflammatory Response,Metabolic Disease,Neurological Disease,Ophthalmic Disease,Organismal Injury and Abno…	Aryl Hydrocarbon Receptor Signaling,Non-Small Cell Lung Cancer Signaling,RAR Activation,Retinoic acid Mediated Apoptosis Signaling,Sirtuin Signaling Pathway,Small Cell Lung Cancer Signaling,Wnt/β-catenin Signaling
MIMAT0000612	miR-135a-5p (and other miRNAs w/seed AUGGCUU)	0.0451	-0.812	TargetScan Human	Moderate (predicted)	Scube3	SCUBE3	-1.123	0.00927	Cancer,Dermatological Diseases and Conditions,Endocrine System Disorders,Gastrointestinal Disease,Hepatic System Disease,Organismal Injury and Abnormalities,Reproductive System Disease,Respiratory Disease
MIMAT0000612	miR-135a-5p (and other miRNAs w/seed AUGGCUU)	0.0451	-0.812	TargetScan Human	Moderate (predicted)	Sec14l1	SEC14L1	-0.385	0.0268	Cancer,Dermatological Diseases and Conditions,Endocrine System Disorders,Gastrointestinal Disease,Hematological Disease,Hepatic System Disease,Immunological Disease,Infectious Disease,Organismal Injury and Abnormalities,Reproductive System Disease
MIMAT0000612	miR-135a-5p (and other miRNAs w/seed AUGGCUU)	0.0451	-0.812	TargetScan Human	Moderate (predicted)	Sh2d3c	SH2D3C	0.715	4.2e-06	Cancer,Dermatological Diseases and Conditions,Developmental Disorder,Endocrine System Disorders,Gastrointestinal Disease,Hepatic System Disease,Metabolic Disease,Neurological Disease,Organismal Injury and Abnormalities,Reproductive System Disease	Ephrin Receptor Signaling
MIMAT0000612	miR-135a-5p (and other miRNAs w/seed AUGGCUU)	0.0451	-0.812	TargetScan Human	Moderate (predicted)	Slc29a3	SLC29A3	0.678	6.36e-05	Cancer,Connective Tissue Disorders,Dermatological Diseases and Conditions,Developmental Disorder,Endocrine System Disorders,Gastrointestinal Disease,Hematological Disease,Hereditary Disorder,Immunological Disease,Inflammatory Disease,Organismal Injury and Abnormalities,Skeletal and Muscular Disorders
MIMAT0000612	miR-135a-5p (and other miRNAs w/seed AUGGCUU)	0.0451	-0.812	TargetScan Human	Moderate (predicted)	Sp9	SP9	-1.24	0.045	Cancer,Gastrointestinal Disease,Organismal Injury and Abnormalities
MIMAT0000612	miR-135a-5p (and other miRNAs w/seed AUGGCUU)	0.0451	-0.812	TargetScan Human	Moderate (predicted)	Tgfbr1	TGFBR1	0.46	0.00213	Cancer,Cardiovascular Disease,Connective Tissue Disorders,Dermatological Diseases and Conditions,Developmental Disorder,Endocrine System Disorders,Gastrointestinal Disease,Hematological Disease,Hereditary Disorder,Immunological Disease,Infectious Disease,Inflammatory Disease,Inflammatory Response,Metabolic Disease,Neurological Disease,Ophthalmic Disease,Organismal Injury and Abnormalities,Renal a…	Antiproliferative Role of TOB in T Cell Signaling,Cardiac Hypertrophy Signaling,Chronic Myeloid Leukemia Signaling,Colorectal Cancer Metastasis Signaling,Epithelial Adherens Junction Signaling,Factors Promoting Cardiogenesis in Vertebrates,Germ Cell-Sertoli Cell Junction Signaling,Glucocorticoid Receptor Signaling,Hepatic Fibrosis / Hepatic Stellate Cell Activation,Human Embryonic Stem Cell Pluri…
MIMAT0000612	miR-135a-5p (and other miRNAs w/seed AUGGCUU)	0.0451	-0.812	TargetScan Human	Moderate (predicted)	Tgfbr2	TGFBR2	0.398	0.0106	Cancer,Cardiovascular Disease,Connective Tissue Disorders,Dermatological Diseases and Conditions,Developmental Disorder,Endocrine System Disorders,Gastrointestinal Disease,Hematological Disease,Hepatic System Disease,Hereditary Disorder,Hypersensitivity Response,Immunological Disease,Infectious Disease,Inflammatory Disease,Inflammatory Response,Metabolic Disease,Neurological Disease,Nutritional D…	Antiproliferative Role of TOB in T Cell Signaling,Cardiac Hypertrophy Signaling,Chronic Myeloid Leukemia Signaling,Colorectal Cancer Metastasis Signaling,Epithelial Adherens Junction Signaling,Factors Promoting Cardiogenesis in Vertebrates,Germ Cell-Sertoli Cell Junction Signaling,Glucocorticoid Receptor Signaling,Hepatic Fibrosis / Hepatic Stellate Cell Activation,Human Embryonic Stem Cell Pluri…
MIMAT0000612	miR-135a-5p (and other miRNAs w/seed AUGGCUU)	0.0451	-0.812	TargetScan Human	High (predicted)	Trpc6	TRPC6	-0.541	0.0021	Cancer,Cardiovascular Disease,Dermatological Diseases and Conditions,Developmental Disorder,Endocrine System Disorders,Gastrointestinal Disease,Hematological Disease,Hepatic System Disease,Hereditary Disorder,Immunological Disease,Inflammatory Disease,Inflammatory Response,Metabolic Disease,Neurological Disease,Ophthalmic Disease,Organismal Injury and Abnormalities,Psychological Disorders,Renal a…	Calcium Signaling
MIMAT0000612	miR-135a-5p (and other miRNAs w/seed AUGGCUU)	0.0451	-0.812	TargetScan Human	Moderate (predicted)	Ywhag	YWHAG	0.403	0.0134	Cancer,Gastrointestinal Disease,Hepatic System Disease,Organismal Injury and Abnormalities	14-3-3-mediated Signaling,Cell Cycle: G2/M DNA Damage Checkpoint Regulation,ERK/MAPK Signaling,ERK5 Signaling,HIPPO signaling,IGF-1 Signaling,Myc Mediated Apoptosis Signaling,p70S6K Signaling,PI3K/AKT Signaling,Protein Kinase A Signaling
MIMAT0004662	miR-139-3p (miRNAs w/seed GGAGACG)	0.0279	-1.004	TargetScan Human	Moderate (predicted)	Ajap1	AJAP1	-0.4	0.0392	Cancer,Endocrine System Disorders,Gastrointestinal Disease,Hepatic System Disease,Neurological Disease,Organismal Injury and Abnormalities,Psychological Disorders,Reproductive System Disease
MIMAT0004662	miR-139-3p (miRNAs w/seed GGAGACG)	0.0279	-1.004	TargetScan Human	Moderate (predicted)	Ano2	ANO2	-1.986	0.0144	Cancer,Dermatological Diseases and Conditions,Endocrine System Disorders,Gastrointestinal Disease,Hepatic System Disease,Metabolic Disease,Neurological Disease,Ophthalmic Disease,Organismal Injury and Abnormalities,Reproductive System Disease,Respiratory Disease
MIMAT0004662	miR-139-3p (miRNAs w/seed GGAGACG)	0.0279	-1.004	TargetScan Human	Moderate (predicted)	B2m	B2M	0.411	0.00465	Cancer,Cardiovascular Disease,Connective Tissue Disorders,Dermatological Diseases and Conditions,Developmental Disorder,Endocrine System Disorders,Gastrointestinal Disease,Hematological Disease,Hepatic System Disease,Hereditary Disorder,Immunological Disease,Infectious Disease,Inflammatory Disease,Inflammatory Response,Metabolic Disease,Neurological Disease,Nutritional Disease,Ophthalmic Disease,…	Allograft Rejection Signaling,Antigen Presentation Pathway,Caveolar-mediated Endocytosis Signaling,Cdc42 Signaling,Communication between Innate and Adaptive Immune Cells,CTLA4 Signaling in Cytotoxic T Lymphocytes,Cytotoxic T Lymphocyte-mediated Apoptosis of Target Cells,Dendritic Cell Maturation,Lipid Antigen Presentation by CD1,Neuroinflammation Signaling Pathway,OX40 Signaling Pathway,Phagosome…
MIMAT0004662	miR-139-3p (miRNAs w/seed GGAGACG)	0.0279	-1.004	TargetScan Human	Moderate (predicted)	Cybb	CYBB	1.015	0.0246	Cancer,Cardiovascular Disease,Dermatological Diseases and Conditions,Developmental Disorder,Endocrine System Disorders,Gastrointestinal Disease,Hematological Disease,Hereditary Disorder,Immunological Disease,Infectious Disease,Inflammatory Disease,Inflammatory Response,Metabolic Disease,Neurological Disease,Organismal Injury and Abnormalities,Psychological Disorders,Renal and Urological Disease,R…	fMLP Signaling in Neutrophils,IL-8 Signaling,Leukocyte Extravasation Signaling,Neuroinflammation Signaling Pathway,Phagosome Maturation,Production of Nitric Oxide and Reactive Oxygen Species in Macrophages,Rac Signaling,Signaling by Rho Family GTPases
MIMAT0004662	miR-139-3p (miRNAs w/seed GGAGACG)	0.0279	-1.004	TargetScan Human	Moderate (predicted)	Fcgr3	FCGR2A	0.61	0.00102	Cancer,Cardiovascular Disease,Connective Tissue Disorders,Dermatological Diseases and Conditions,Developmental Disorder,Endocrine System Disorders,Gastrointestinal Disease,Hematological Disease,Hepatic System Disease,Hereditary Disorder,Hypersensitivity Response,Immunological Disease,Infectious Disease,Inflammatory Disease,Inflammatory Response,Metabolic Disease,Neurological Disease,Ophthalmic Di…	B Cell Receptor Signaling,Dendritic Cell Maturation,Fcγ Receptor-mediated Phagocytosis in Macrophages and Monocytes,IL-10 Signaling,Natural Killer Cell Signaling,Phagosome Formation,Phospholipase C Signaling,Role of NFAT in Regulation of the Immune Response,Systemic Lupus Erythematosus Signaling
MIMAT0004662	miR-139-3p (miRNAs w/seed GGAGACG)	0.0279	-1.004	TargetScan Human	High (predicted)	Gnb5	GNB5	-0.689	0.0114	Cancer,Cardiovascular Disease,Developmental Disorder,Endocrine System Disorders,Gastrointestinal Disease,Hereditary Disorder,Neurological Disease,Nutritional Disease,Organismal Injury and Abnormalities,Psychological Disorders,Reproductive System Disease,Skeletal and Muscular Disorders	Androgen Signaling,Antiproliferative Role of Somatostatin Receptor 2,Axonal Guidance Signaling,Breast Cancer Regulation by Stathmin1,Cardiac Hypertrophy Signaling,Cardiac β-adrenergic Signaling,CCR3 Signaling in Eosinophils,CCR5 Signaling in Macrophages,Colorectal Cancer Metastasis Signaling,CREB Signaling in Neurons,CXCR4 Signaling,Ephrin B Signaling,Ephrin Receptor Signaling,fMLP Signaling in N…
MIMAT0004662	miR-139-3p (miRNAs w/seed GGAGACG)	0.0279	-1.004	TargetScan Human	Moderate (predicted)	Gpx3	GPX3	-0.67	0.0362	Cancer,Cardiovascular Disease,Endocrine System Disorders,Gastrointestinal Disease,Hematological Disease,Immunological Disease,Inflammatory Response,Metabolic Disease,Neurological Disease,Organismal Injury and Abnormalities,Psychological Disorders,Renal and Urological Disease,Reproductive System Disease	Glutathione Redox Reactions I
MIMAT0004662	miR-139-3p (miRNAs w/seed GGAGACG)	0.0279	-1.004	TargetScan Human	Moderate (predicted)	H2-Ob	HLA-DOB	0.77	0.00868	Cancer,Connective Tissue Disorders,Dermatological Diseases and Conditions,Endocrine System Disorders,Gastrointestinal Disease,Hepatic System Disease,Immunological Disease,Inflammatory Disease,Inflammatory Response,Metabolic Disease,Organismal Injury and Abnormalities,Reproductive System Disease,Respiratory Disease,Skeletal and Muscular Disorders	Allograft Rejection Signaling,Altered T Cell and B Cell Signaling in Rheumatoid Arthritis,Antigen Presentation Pathway,Autoimmune Thyroid Disease Signaling,B Cell Development,Calcium-induced T Lymphocyte Apoptosis,CD28 Signaling in T Helper Cells,Cdc42 Signaling,Dendritic Cell Maturation,Graft-versus-Host Disease Signaling,iCOS-iCOSL Signaling in T Helper Cells,IL-4 Signaling,Neuroinflammation Si…
MIMAT0004662	miR-139-3p (miRNAs w/seed GGAGACG)	0.0279	-1.004	TargetScan Human	Moderate (predicted)	Kcna5	KCNA5	-1.556	0.00361	Cancer,Cardiovascular Disease,Dermatological Diseases and Conditions,Developmental Disorder,Endocrine System Disorders,Gastrointestinal Disease,Hematological Disease,Hepatic System Disease,Hereditary Disorder,Immunological Disease,Infectious Disease,Inflammatory Disease,Inflammatory Response,Metabolic Disease,Neurological Disease,Ophthalmic Disease,Organismal Injury and Abnormalities,Psychologica…
MIMAT0004662	miR-139-3p (miRNAs w/seed GGAGACG)	0.0279	-1.004	TargetScan Human	Moderate (predicted)	Lmo2	LMO2	-0.711	0.0181	Cancer,Cardiovascular Disease,Connective Tissue Disorders,Dermatological Diseases and Conditions,Developmental Disorder,Hematological Disease,Immunological Disease,Organismal Injury and Abnormalities,Reproductive System Disease
MIMAT0004662	miR-139-3p (miRNAs w/seed GGAGACG)	0.0279	-1.004	TargetScan Human	Moderate (predicted)	Lrrc10b	LRRC10B	-1.373	0.00207	Cancer,Gastrointestinal Disease,Hepatic System Disease,Neurological Disease,Organismal Injury and Abnormalities,Psychological Disorders
MIMAT0004662	miR-139-3p (miRNAs w/seed GGAGACG)	0.0279	-1.004	TargetScan Human	Moderate (predicted)	Scrg1	SCRG1	0.448	0.0226	Cancer,Cardiovascular Disease,Dermatological Diseases and Conditions,Organismal Injury and Abnormalities,Reproductive System Disease
MIMAT0004662	miR-139-3p (miRNAs w/seed GGAGACG)	0.0279	-1.004	TargetScan Human	Moderate (predicted)	Slc11a1	SLC11A1	1.312	2.02e-11	Antimicrobial Response,Cancer,Cardiovascular Disease,Connective Tissue Disorders,Dermatological Diseases and Conditions,Endocrine System Disorders,Gastrointestinal Disease,Hematological Disease,Hepatic System Disease,Immunological Disease,Infectious Disease,Inflammatory Disease,Inflammatory Response,Organismal Injury and Abnormalities,Renal and Urological Disease,Reproductive System Disease,Respi…
MIMAT0004662	miR-139-3p (miRNAs w/seed GGAGACG)	0.0279	-1.004	TargetScan Human	Moderate (predicted)	Tle1	TLE1	-0.529	0.00385	Cancer,Connective Tissue Disorders,Dermatological Diseases and Conditions,Developmental Disorder,Endocrine System Disorders,Gastrointestinal Disease,Hepatic System Disease,Hereditary Disorder,Immunological Disease,Inflammatory Disease,Metabolic Disease,Organismal Injury and Abnormalities,Reproductive System Disease,Skeletal and Muscular Disorders,Tumor Morphology	Wnt/β-catenin Signaling
MIMAT0000152	miR-140-3p (and other miRNAs w/seed ACCACAG)	0.0127	0.27	TargetScan Human	Moderate (predicted)	Adgre1	ADGRE1	0.596	0.000334	Cancer,Endocrine System Disorders,Gastrointestinal Disease,Hereditary Disorder,Immunological Disease,Inflammatory Disease,Inflammatory Response,Neurological Disease,Nutritional Disease,Organismal Injury and Abnormalities,Psychological Disorders,Reproductive System Disease
MIMAT0000152	miR-140-3p (and other miRNAs w/seed ACCACAG)	0.0127	0.27	TargetScan Human	Moderate (predicted)	Adra2b	ADRA2B	-1.369	0.0371	Auditory Disease,Cancer,Cardiovascular Disease,Connective Tissue Disorders,Dermatological Diseases and Conditions,Developmental Disorder,Endocrine System Disorders,Gastrointestinal Disease,Hematological Disease,Hepatic System Disease,Hereditary Disorder,Immunological Disease,Infectious Disease,Inflammatory Disease,Inflammatory Response,Metabolic Disease,Neurological Disease,Nutritional Disease,Op…	AMPK Signaling,cAMP-mediated signaling,Cardiac Hypertrophy Signaling,G-Protein Coupled Receptor Signaling,Gαi Signaling
MIMAT0000152	miR-140-3p (and other miRNAs w/seed ACCACAG)	0.0127	0.27	TargetScan Human	Moderate (predicted)	Arhgap29	ARHGAP29	0.554	0.00497	Cancer,Connective Tissue Disorders,Dermatological Diseases and Conditions,Developmental Disorder,Gastrointestinal Disease,Hepatic System Disease,Hereditary Disorder,Organismal Injury and Abnormalities,Reproductive System Disease,Skeletal and Muscular Disorders
MIMAT0000152	miR-140-3p (and other miRNAs w/seed ACCACAG)	0.0127	0.27	TargetScan Human	Moderate (predicted)	Asb11	ASB11	-1.144	0.0137	Cancer,Gastrointestinal Disease,Hepatic System Disease,Organismal Injury and Abnormalities,Reproductive System Disease
MIMAT0000152	miR-140-3p (and other miRNAs w/seed ACCACAG)	0.0127	0.27	TargetScan Human	Moderate (predicted)	Ctsd	CTSD	0.373	0.00252	Cancer,Cardiovascular Disease,Developmental Disorder,Endocrine System Disorders,Gastrointestinal Disease,Hematological Disease,Hepatic System Disease,Hereditary Disorder,Immunological Disease,Infectious Disease,Inflammatory Disease,Inflammatory Response,Metabolic Disease,Neurological Disease,Ophthalmic Disease,Organismal Injury and Abnormalities,Psychological Disorders,Reproductive System Disease…	Aryl Hydrocarbon Receptor Signaling,autophagy,Ceramide Signaling,Huntington's Disease Signaling,Phagosome Maturation,Thyroid Hormone Biosynthesis
MIMAT0000152	miR-140-3p (and other miRNAs w/seed ACCACAG)	0.0127	0.27	TargetScan Human	Moderate (predicted)	H2-Ob	HLA-DOB	0.77	0.00868	Cancer,Connective Tissue Disorders,Dermatological Diseases and Conditions,Endocrine System Disorders,Gastrointestinal Disease,Hepatic System Disease,Immunological Disease,Inflammatory Disease,Inflammatory Response,Metabolic Disease,Organismal Injury and Abnormalities,Reproductive System Disease,Respiratory Disease,Skeletal and Muscular Disorders	Allograft Rejection Signaling,Altered T Cell and B Cell Signaling in Rheumatoid Arthritis,Antigen Presentation Pathway,Autoimmune Thyroid Disease Signaling,B Cell Development,Calcium-induced T Lymphocyte Apoptosis,CD28 Signaling in T Helper Cells,Cdc42 Signaling,Dendritic Cell Maturation,Graft-versus-Host Disease Signaling,iCOS-iCOSL Signaling in T Helper Cells,IL-4 Signaling,Neuroinflammation Si…
MIMAT0000152	miR-140-3p (and other miRNAs w/seed ACCACAG)	0.0127	0.27	TargetScan Human	Moderate (predicted)	Hs6st2	HS6ST2	-0.555	0.00163	Cancer,Dermatological Diseases and Conditions,Developmental Disorder,Endocrine System Disorders,Gastrointestinal Disease,Hepatic System Disease,Ophthalmic Disease,Organismal Injury and Abnormalities,Reproductive System Disease,Respiratory Disease	Chondroitin Sulfate Biosynthesis,Chondroitin Sulfate Biosynthesis (Late Stages),Dermatan Sulfate Biosynthesis,Dermatan Sulfate Biosynthesis (Late Stages),Heparan Sulfate Biosynthesis,Heparan Sulfate Biosynthesis (Late Stages),LPS/IL-1 Mediated Inhibition of RXR Function,Xenobiotic Metabolism Signaling
MIMAT0000152	miR-140-3p (and other miRNAs w/seed ACCACAG)	0.0127	0.27	TargetScan Human	Moderate (predicted)	Lcp1	LCP1	0.631	9.89e-09	Cancer,Cardiovascular Disease,Connective Tissue Disorders,Dermatological Diseases and Conditions,Endocrine System Disorders,Gastrointestinal Disease,Hematological Disease,Hepatic System Disease,Immunological Disease,Infectious Disease,Inflammatory Disease,Inflammatory Response,Metabolic Disease,Neurological Disease,Organismal Injury and Abnormalities,Renal and Urological Disease,Reproductive Syst…
MIMAT0000152	miR-140-3p (and other miRNAs w/seed ACCACAG)	0.0127	0.27	TargetScan Human	Moderate (predicted)	March4	MARCH4	-0.649	0.00041	Cancer,Dermatological Diseases and Conditions,Endocrine System Disorders,Gastrointestinal Disease,Hepatic System Disease,Neurological Disease,Organismal Injury and Abnormalities,Psychological Disorders
MIMAT0000152	miR-140-3p (and other miRNAs w/seed ACCACAG)	0.0127	0.27	TargetScan Human	Moderate (predicted)	Meis2	MEIS2	-1.119	0.0258	Cancer,Developmental Disorder,Gastrointestinal Disease,Hepatic System Disease,Hereditary Disorder,Neurological Disease,Organismal Injury and Abnormalities,Psychological Disorders,Renal and Urological Disease,Reproductive System Disease,Skeletal and Muscular Disorders
MIMAT0000152	miR-140-3p (and other miRNAs w/seed ACCACAG)	0.0127	0.27	TargetScan Human	Moderate (predicted)	Pptc7	PPTC7	-0.387	0.00341	Cancer,Connective Tissue Disorders,Gastrointestinal Disease,Hematological Disease,Immunological Disease,Inflammatory Disease,Inflammatory Response,Metabolic Disease,Neurological Disease,Organismal Injury and Abnormalities,Psychological Disorders,Reproductive System Disease,Skeletal and Muscular Disorders	3-phosphoinositide Biosynthesis,3-phosphoinositide Degradation,D-myo-inositol (1,4,5,6)-Tetrakisphosphate Biosynthesis,D-myo-inositol (3,4,5,6)-tetrakisphosphate Biosynthesis,D-myo-inositol-5-phosphate Metabolism,Superpathway of Inositol Phosphate Compounds
MIMAT0000152	miR-140-3p (and other miRNAs w/seed ACCACAG)	0.0127	0.27	TargetScan Human	Moderate (predicted)	Rarb	RARB	-1.651	0.00449	Auditory Disease,Cancer,Cardiovascular Disease,Connective Tissue Disorders,Dermatological Diseases and Conditions,Developmental Disorder,Endocrine System Disorders,Gastrointestinal Disease,Hematological Disease,Hereditary Disorder,Immunological Disease,Infectious Disease,Inflammatory Disease,Inflammatory Response,Metabolic Disease,Neurological Disease,Ophthalmic Disease,Organismal Injury and Abno…	Aryl Hydrocarbon Receptor Signaling,Non-Small Cell Lung Cancer Signaling,RAR Activation,Retinoic acid Mediated Apoptosis Signaling,Sirtuin Signaling Pathway,Small Cell Lung Cancer Signaling,Wnt/β-catenin Signaling
MIMAT0000152	miR-140-3p (and other miRNAs w/seed ACCACAG)	0.0127	0.27	TargetScan Human	Moderate (predicted)	Snx25	SNX25	-0.349	0.0479	Cancer,Dermatological Diseases and Conditions,Gastrointestinal Disease,Hepatic System Disease,Organismal Injury and Abnormalities,Reproductive System Disease
MIMAT0000152	miR-140-3p (and other miRNAs w/seed ACCACAG)	0.0127	0.27	TargetScan Human	Moderate (predicted)	Tdrp	TDRP	-0.643	0.0383	Cancer,Gastrointestinal Disease,Organismal Injury and Abnormalities
MIMAT0000152	miR-140-3p (and other miRNAs w/seed ACCACAG)	0.0127	0.27	TargetScan Human	Moderate (predicted)	Tfcp2l1	TFCP2L1	0.563	0.0293	Cancer,Developmental Disorder,Endocrine System Disorders,Gastrointestinal Disease,Hepatic System Disease,Organismal Injury and Abnormalities,Reproductive System Disease
MIMAT0000152	miR-140-3p (and other miRNAs w/seed ACCACAG)	0.0127	0.27	TargetScan Human	Moderate (predicted)	Tlr1	TLR1	1.489	0.000107	Cancer,Connective Tissue Disorders,Dermatological Diseases and Conditions,Developmental Disorder,Endocrine System Disorders,Gastrointestinal Disease,Hematological Disease,Hepatic System Disease,Hereditary Disorder,Immunological Disease,Infectious Disease,Inflammatory Disease,Inflammatory Response,Metabolic Disease,Neurological Disease,Ophthalmic Disease,Organismal Injury and Abnormalities,Renal a…	Altered T Cell and B Cell Signaling in Rheumatoid Arthritis,Colorectal Cancer Metastasis Signaling,Communication between Innate and Adaptive Immune Cells,Neuroinflammation Signaling Pathway,NF-κB Signaling,Phagosome Formation,Role of Macrophages, Fibroblasts and Endothelial Cells in Rheumatoid Arthritis,Role of Pattern Recognition Receptors in Recognition of Bacteria and Viruses,Toll-like Recepto…
MIMAT0000152	miR-140-3p (and other miRNAs w/seed ACCACAG)	0.0127	0.27	TargetScan Human	Moderate (predicted)	Ywhag	YWHAG	0.403	0.0134	Cancer,Gastrointestinal Disease,Hepatic System Disease,Organismal Injury and Abnormalities	14-3-3-mediated Signaling,Cell Cycle: G2/M DNA Damage Checkpoint Regulation,ERK/MAPK Signaling,ERK5 Signaling,HIPPO signaling,IGF-1 Signaling,Myc Mediated Apoptosis Signaling,p70S6K Signaling,PI3K/AKT Signaling,Protein Kinase A Signaling
MIMAT0000519	miR-141-3p (and other miRNAs w/seed AACACUG)	0.0458	-3.829	TargetScan Human	Moderate (predicted)	B3gnt2	B3GNT2	-0.818	0.0195	Cancer,Dermatological Diseases and Conditions,Gastrointestinal Disease,Hepatic System Disease,Hereditary Disorder,Neurological Disease,Organismal Injury and Abnormalities,Psychological Disorders,Reproductive System Disease,Skeletal and Muscular Disorders
MIMAT0000519	miR-141-3p (and other miRNAs w/seed AACACUG)	0.0458	-3.829	TargetScan Human	Moderate (predicted)	C4b	C4A/C4B	1.692	5.8e-21	Cancer,Cardiovascular Disease,Connective Tissue Disorders,Dermatological Diseases and Conditions,Developmental Disorder,Endocrine System Disorders,Gastrointestinal Disease,Hematological Disease,Hepatic System Disease,Hereditary Disorder,Hypersensitivity Response,Immunological Disease,Infectious Disease,Inflammatory Disease,Inflammatory Response,Metabolic Disease,Neurological Disease,Ophthalmic Di…	Acute Phase Response Signaling,Complement System,FXR/RXR Activation,LXR/RXR Activation
MIMAT0000519	miR-141-3p (and other miRNAs w/seed AACACUG)	0.0458	-3.829	TargetScan Human	Moderate (predicted)	Cdc42ep3	CDC42EP3	-0.886	0.0139	Cancer,Cardiovascular Disease,Connective Tissue Disorders,Dermatological Diseases and Conditions,Developmental Disorder,Endocrine System Disorders,Gastrointestinal Disease,Hematological Disease,Hepatic System Disease,Hereditary Disorder,Immunological Disease,Infectious Disease,Inflammatory Disease,Inflammatory Response,Metabolic Disease,Neurological Disease,Organismal Injury and Abnormalities,Psy…	RhoA Signaling,Signaling by Rho Family GTPases
MIMAT0000519	miR-141-3p (and other miRNAs w/seed AACACUG)	0.0458	-3.829	TargetScan Human	Moderate (predicted)	Cdca2	CDCA2	-0.933	0.0339	Cancer,Gastrointestinal Disease,Hematological Disease,Hepatic System Disease,Immunological Disease,Organismal Injury and Abnormalities,Respiratory Disease
MIMAT0000519	miR-141-3p (and other miRNAs w/seed AACACUG)	0.0458	-3.829	TargetScan Human	Moderate (predicted)	Crybg3	CRYBG3	-0.605	0.0411	Cancer,Dermatological Diseases and Conditions,Gastrointestinal Disease,Hepatic System Disease,Neurological Disease,Organismal Injury and Abnormalities,Psychological Disorders,Reproductive System Disease
MIMAT0000519	miR-141-3p (and other miRNAs w/seed AACACUG)	0.0458	-3.829	TargetScan Human	High (predicted)	Dek	DEK	-0.292	0.0383	Cancer,Connective Tissue Disorders,Gastrointestinal Disease,Hematological Disease,Immunological Disease,Infectious Disease,Inflammatory Disease,Inflammatory Response,Organismal Injury and Abnormalities,Respiratory Disease,Skeletal and Muscular Disorders
MIMAT0000519	miR-141-3p (and other miRNAs w/seed AACACUG)	0.0458	-3.829	miRecords	Experimentally Observed	Dlx5	DLX5	-1.16	0.0436	Auditory Disease,Cancer,Cardiovascular Disease,Connective Tissue Disorders,Dental Disease,Dermatological Diseases and Conditions,Developmental Disorder,Gastrointestinal Disease,Hepatic System Disease,Hereditary Disorder,Neurological Disease,Organismal Injury and Abnormalities,Psychological Disorders,Reproductive System Disease,Respiratory Disease,Skeletal and Muscular Disorders	Osteoarthritis Pathway,Role of Osteoblasts, Osteoclasts and Chondrocytes in Rheumatoid Arthritis
MIMAT0000519	miR-141-3p (and other miRNAs w/seed AACACUG)	0.0458	-3.829	TargetScan Human	Moderate (predicted)	Fkbp5	FKBP5	-0.469	0.0134	Cancer,Connective Tissue Disorders,Dermatological Diseases and Conditions,Developmental Disorder,Gastrointestinal Disease,Hereditary Disorder,Immunological Disease,Inflammatory Disease,Inflammatory Response,Neurological Disease,Organismal Injury and Abnormalities,Psychological Disorders,Reproductive System Disease,Respiratory Disease,Skeletal and Muscular Disorders	Glucocorticoid Receptor Signaling,NRF2-mediated Oxidative Stress Response
MIMAT0000519	miR-141-3p (and other miRNAs w/seed AACACUG)	0.0458	-3.829	TargetScan Human	Moderate (predicted)	Fndc9	FNDC9	-1.79	0.00404	Cancer,Dermatological Diseases and Conditions,Gastrointestinal Disease,Organismal Injury and Abnormalities,Renal and Urological Disease
MIMAT0000519	miR-141-3p (and other miRNAs w/seed AACACUG)	0.0458	-3.829	TargetScan Human	Moderate (predicted)	Fst	FST	-1.214	0.000118	Cancer,Cardiovascular Disease,Connective Tissue Disorders,Dental Disease,Dermatological Diseases and Conditions,Developmental Disorder,Endocrine System Disorders,Gastrointestinal Disease,Hematological Disease,Hepatic System Disease,Hereditary Disorder,Inflammatory Disease,Neurological Disease,Nutritional Disease,Ophthalmic Disease,Organismal Injury and Abnormalities,Renal and Urological Disease,R…	BMP signaling pathway
MIMAT0000519	miR-141-3p (and other miRNAs w/seed AACACUG)	0.0458	-3.829	TargetScan Human	Moderate (predicted)	Gpr6	GPR6	-2.026	0.000212	Cancer,Gastrointestinal Disease,Hereditary Disorder,Neurological Disease,Organismal Injury and Abnormalities,Psychological Disorders,Reproductive System Disease,Skeletal and Muscular Disorders
MIMAT0000519	miR-141-3p (and other miRNAs w/seed AACACUG)	0.0458	-3.829	TargetScan Human	Moderate (predicted)	Hs6st2	HS6ST2	-0.555	0.00163	Cancer,Dermatological Diseases and Conditions,Developmental Disorder,Endocrine System Disorders,Gastrointestinal Disease,Hepatic System Disease,Ophthalmic Disease,Organismal Injury and Abnormalities,Reproductive System Disease,Respiratory Disease	Chondroitin Sulfate Biosynthesis,Chondroitin Sulfate Biosynthesis (Late Stages),Dermatan Sulfate Biosynthesis,Dermatan Sulfate Biosynthesis (Late Stages),Heparan Sulfate Biosynthesis,Heparan Sulfate Biosynthesis (Late Stages),LPS/IL-1 Mediated Inhibition of RXR Function,Xenobiotic Metabolism Signaling
MIMAT0000519	miR-141-3p (and other miRNAs w/seed AACACUG)	0.0458	-3.829	TargetScan Human	Moderate (predicted)	Htr4	HTR4	-1.152	0.0021	Cancer,Connective Tissue Disorders,Dermatological Diseases and Conditions,Developmental Disorder,Endocrine System Disorders,Gastrointestinal Disease,Hematological Disease,Hepatic System Disease,Hereditary Disorder,Immunological Disease,Infectious Disease,Inflammatory Disease,Metabolic Disease,Neurological Disease,Nutritional Disease,Organismal Injury and Abnormalities,Psychological Disorders,Repr…	cAMP-mediated signaling,G-Protein Coupled Receptor Signaling,Gαs Signaling,Serotonin Receptor Signaling
MIMAT0000519	miR-141-3p (and other miRNAs w/seed AACACUG)	0.0458	-3.829	TargetScan Human	Moderate (predicted)	Kcnj2	KCNJ2	-0.677	0.0351	Cancer,Cardiovascular Disease,Connective Tissue Disorders,Dermatological Diseases and Conditions,Developmental Disorder,Endocrine System Disorders,Gastrointestinal Disease,Hematological Disease,Hereditary Disorder,Immunological Disease,Infectious Disease,Inflammatory Disease,Metabolic Disease,Neurological Disease,Organismal Injury and Abnormalities,Psychological Disorders,Reproductive System Dise…	Dopamine-DARPP32 Feedback in cAMP Signaling
MIMAT0000519	miR-141-3p (and other miRNAs w/seed AACACUG)	0.0458	-3.829	TargetScan Human	Moderate (predicted)	Kctd8	KCTD8	-0.842	0.0247	Cancer,Dermatological Diseases and Conditions,Gastrointestinal Disease,Hepatic System Disease,Organismal Injury and Abnormalities,Reproductive System Disease
MIMAT0000519	miR-141-3p (and other miRNAs w/seed AACACUG)	0.0458	-3.829	TargetScan Human	High (predicted)	Ly9	LY9	2.384	3.9e-16	Cancer,Connective Tissue Disorders,Dermatological Diseases and Conditions,Gastrointestinal Disease,Immunological Disease,Inflammatory Disease,Organismal Injury and Abnormalities,Reproductive System Disease,Skeletal and Muscular Disorders,Tumor Morphology
MIMAT0000519	miR-141-3p (and other miRNAs w/seed AACACUG)	0.0458	-3.829	TargetScan Human	High (predicted)	P2ry1	P2RY1	-1.153	0.021	Cancer,Cardiovascular Disease,Dental Disease,Dermatological Diseases and Conditions,Developmental Disorder,Endocrine System Disorders,Gastrointestinal Disease,Hematological Disease,Hepatic System Disease,Infectious Disease,Inflammatory Response,Metabolic Disease,Neurological Disease,Nutritional Disease,Organismal Injury and Abnormalities,Renal and Urological Disease,Reproductive System Disease,Sk…	Gustation Pathway,P2Y Purigenic Receptor Signaling Pathway
MIMAT0000519	miR-141-3p (and other miRNAs w/seed AACACUG)	0.0458	-3.829	TargetScan Human	Moderate (predicted)	Plek	PLEK	0.598	0.000101	Cancer,Connective Tissue Disorders,Dermatological Diseases and Conditions,Endocrine System Disorders,Gastrointestinal Disease,Hematological Disease,Immunological Disease,Inflammatory Response,Metabolic Disease,Organismal Injury and Abnormalities,Reproductive System Disease
MIMAT0000519	miR-141-3p (and other miRNAs w/seed AACACUG)	0.0458	-3.829	TargetScan Human	Moderate (predicted)	Rarb	RARB	-1.651	0.00449	Auditory Disease,Cancer,Cardiovascular Disease,Connective Tissue Disorders,Dermatological Diseases and Conditions,Developmental Disorder,Endocrine System Disorders,Gastrointestinal Disease,Hematological Disease,Hereditary Disorder,Immunological Disease,Infectious Disease,Inflammatory Disease,Inflammatory Response,Metabolic Disease,Neurological Disease,Ophthalmic Disease,Organismal Injury and Abno…	Aryl Hydrocarbon Receptor Signaling,Non-Small Cell Lung Cancer Signaling,RAR Activation,Retinoic acid Mediated Apoptosis Signaling,Sirtuin Signaling Pathway,Small Cell Lung Cancer Signaling,Wnt/β-catenin Signaling
MIMAT0000519	miR-141-3p (and other miRNAs w/seed AACACUG)	0.0458	-3.829	TargetScan Human	Moderate (predicted)	Scrg1	SCRG1	0.448	0.0226	Cancer,Cardiovascular Disease,Dermatological Diseases and Conditions,Organismal Injury and Abnormalities,Reproductive System Disease
MIMAT0000519	miR-141-3p (and other miRNAs w/seed AACACUG)	0.0458	-3.829	TargetScan Human	Moderate (predicted)	Sh3rf2	SH3RF2	-1.797	0.000565	Cancer,Dermatological Diseases and Conditions,Endocrine System Disorders,Gastrointestinal Disease,Neurological Disease,Organismal Injury and Abnormalities,Reproductive System Disease
MIMAT0000519	miR-141-3p (and other miRNAs w/seed AACACUG)	0.0458	-3.829	TargetScan Human	Moderate (predicted)	Sync	SYNC	0.735	0.0105	Cancer,Organismal Injury and Abnormalities,Reproductive System Disease,Skeletal and Muscular Disorders
MIMAT0000519	miR-141-3p (and other miRNAs w/seed AACACUG)	0.0458	-3.829	TargetScan Human	Moderate (predicted)	Syt6	SYT6	-1.151	0.00678	Cancer,Connective Tissue Disorders,Gastrointestinal Disease,Hepatic System Disease,Immunological Disease,Inflammatory Disease,Inflammatory Response,Organismal Injury and Abnormalities,Reproductive System Disease,Skeletal and Muscular Disorders
MIMAT0000519	miR-141-3p (and other miRNAs w/seed AACACUG)	0.0458	-3.829	TargetScan Human	High (predicted)	Tac1	TAC1	-1.553	0.0149	Cancer,Cardiovascular Disease,Connective Tissue Disorders,Dermatological Diseases and Conditions,Gastrointestinal Disease,Hepatic System Disease,Hereditary Disorder,Hypersensitivity Response,Immunological Disease,Infectious Disease,Inflammatory Disease,Inflammatory Response,Metabolic Disease,Neurological Disease,Organismal Injury and Abnormalities,Psychological Disorders,Renal and Urological Dise…	Neuropathic Pain Signaling In Dorsal Horn Neurons,Neuroprotective Role of THOP1 in Alzheimer's Disease
MIMAT0000519	miR-141-3p (and other miRNAs w/seed AACACUG)	0.0458	-3.829	TargetScan Human	High (predicted)	Ywhag	YWHAG	0.403	0.0134	Cancer,Gastrointestinal Disease,Hepatic System Disease,Organismal Injury and Abnormalities	14-3-3-mediated Signaling,Cell Cycle: G2/M DNA Damage Checkpoint Regulation,ERK/MAPK Signaling,ERK5 Signaling,HIPPO signaling,IGF-1 Signaling,Myc Mediated Apoptosis Signaling,p70S6K Signaling,PI3K/AKT Signaling,Protein Kinase A Signaling
MIMAT0000159	miR-149-5p (miRNAs w/seed CUGGCUC)	0.043	-0.398	TargetScan Human	Moderate (predicted)	Ajap1	AJAP1	-0.4	0.0392	Cancer,Endocrine System Disorders,Gastrointestinal Disease,Hepatic System Disease,Neurological Disease,Organismal Injury and Abnormalities,Psychological Disorders,Reproductive System Disease
MIMAT0000159	miR-149-5p (miRNAs w/seed CUGGCUC)	0.043	-0.398	TargetScan Human	Moderate (predicted)	Bdkrb2	BDKRB2	1.013	0.00863	Cancer,Cardiovascular Disease,Connective Tissue Disorders,Dermatological Diseases and Conditions,Developmental Disorder,Endocrine System Disorders,Gastrointestinal Disease,Hematological Disease,Hereditary Disorder,Immunological Disease,Infectious Disease,Inflammatory Disease,Inflammatory Response,Metabolic Disease,Neurological Disease,Organismal Injury and Abnormalities,Renal and Urological Disea…	Coagulation System,eNOS Signaling,Nitric Oxide Signaling in the Cardiovascular System,Systemic Lupus Erythematosus Signaling
MIMAT0000159	miR-149-5p (miRNAs w/seed CUGGCUC)	0.043	-0.398	TargetScan Human	Moderate (predicted)	Cacng4	CACNG4	-0.875	0.00558	Cancer,Dermatological Diseases and Conditions,Gastrointestinal Disease,Hepatic System Disease,Infectious Disease,Neurological Disease,Organismal Injury and Abnormalities,Reproductive System Disease	Androgen Signaling,Calcium Signaling,CCR5 Signaling in Macrophages,Cellular Effects of Sildenafil (Viagra),Corticotropin Releasing Hormone Signaling,CREB Signaling in Neurons,FcγRIIB Signaling in B Lymphocytes,G Beta Gamma Signaling,GABA Receptor Signaling,GNRH Signaling,GPCR-Mediated Nutrient Sensing in Enteroendocrine Cells,Gustation Pathway,Netrin Signaling,nNOS Signaling in Skeletal Muscle Ce…
MIMAT0000159	miR-149-5p (miRNAs w/seed CUGGCUC)	0.043	-0.398	TargetScan Human	High (predicted)	Cd48	CD48	0.877	0.00825	Cancer,Cardiovascular Disease,Dermatological Diseases and Conditions,Endocrine System Disorders,Gastrointestinal Disease,Hematological Disease,Hepatic System Disease,Hereditary Disorder,Hypersensitivity Response,Immunological Disease,Infectious Disease,Inflammatory Disease,Inflammatory Response,Metabolic Disease,Neurological Disease,Organismal Injury and Abnormalities,Psychological Disorders,Rena…	Caveolar-mediated Endocytosis Signaling
MIMAT0000159	miR-149-5p (miRNAs w/seed CUGGCUC)	0.043	-0.398	TargetScan Human	Moderate (predicted)	Clstn2	CLSTN2	0.456	0.0493	Cancer,Cardiovascular Disease,Connective Tissue Disorders,Dermatological Diseases and Conditions,Endocrine System Disorders,Gastrointestinal Disease,Hepatic System Disease,Immunological Disease,Inflammatory Disease,Inflammatory Response,Organismal Injury and Abnormalities,Reproductive System Disease,Skeletal and Muscular Disorders
MIMAT0000159	miR-149-5p (miRNAs w/seed CUGGCUC)	0.043	-0.398	TargetScan Human	High (predicted)	Csf1	CSF1	0.374	0.00539	Cancer,Cardiovascular Disease,Connective Tissue Disorders,Dental Disease,Dermatological Diseases and Conditions,Developmental Disorder,Gastrointestinal Disease,Hematological Disease,Hepatic System Disease,Hereditary Disorder,Hypersensitivity Response,Immunological Disease,Infectious Disease,Inflammatory Disease,Inflammatory Response,Metabolic Disease,Neurological Disease,Ophthalmic Disease,Organi…	Altered T Cell and B Cell Signaling in Rheumatoid Arthritis,Atherosclerosis Signaling,Hematopoiesis from Multipotent Stem Cells,Hematopoiesis from Pluripotent Stem Cells,Hepatic Fibrosis / Hepatic Stellate Cell Activation,Macropinocytosis Signaling,MSP-RON Signaling Pathway,Role of Macrophages, Fibroblasts and Endothelial Cells in Rheumatoid Arthritis,Role of Osteoblasts, Osteoclasts and Chondroc…
MIMAT0000159	miR-149-5p (miRNAs w/seed CUGGCUC)	0.043	-0.398	TargetScan Human	Moderate (predicted)	Dll1	DLL1	-0.652	0.0378	Cancer,Connective Tissue Disorders,Developmental Disorder,Endocrine System Disorders,Gastrointestinal Disease,Hematological Disease,Hepatic System Disease,Hereditary Disorder,Hypersensitivity Response,Immunological Disease,Inflammatory Disease,Inflammatory Response,Metabolic Disease,Neurological Disease,Organismal Injury and Abnormalities,Psychological Disorders,Reproductive System Disease,Skelet…	Epithelial Adherens Junction Signaling,Notch Signaling,Th1 and Th2 Activation Pathway,Th1 Pathway,Th2 Pathway
MIMAT0000159	miR-149-5p (miRNAs w/seed CUGGCUC)	0.043	-0.398	TargetScan Human	Moderate (predicted)	Fkbp5	FKBP5	-0.469	0.0134	Cancer,Connective Tissue Disorders,Dermatological Diseases and Conditions,Developmental Disorder,Gastrointestinal Disease,Hereditary Disorder,Immunological Disease,Inflammatory Disease,Inflammatory Response,Neurological Disease,Organismal Injury and Abnormalities,Psychological Disorders,Reproductive System Disease,Respiratory Disease,Skeletal and Muscular Disorders	Glucocorticoid Receptor Signaling,NRF2-mediated Oxidative Stress Response
MIMAT0000159	miR-149-5p (miRNAs w/seed CUGGCUC)	0.043	-0.398	TargetScan Human	High (predicted)	Gpat2	GPAT2	-1.198	0.0064	Cancer,Gastrointestinal Disease,Hematological Disease,Hepatic System Disease,Immunological Disease,Organismal Injury and Abnormalities,Renal and Urological Disease,Reproductive System Disease	CDP-diacylglycerol Biosynthesis I,Phosphatidylglycerol Biosynthesis II (Non-plastidic),Triacylglycerol Biosynthesis
MIMAT0000159	miR-149-5p (miRNAs w/seed CUGGCUC)	0.043	-0.398	TargetScan Human	High (predicted)	Hs6st2	HS6ST2	-0.555	0.00163	Cancer,Dermatological Diseases and Conditions,Developmental Disorder,Endocrine System Disorders,Gastrointestinal Disease,Hepatic System Disease,Ophthalmic Disease,Organismal Injury and Abnormalities,Reproductive System Disease,Respiratory Disease	Chondroitin Sulfate Biosynthesis,Chondroitin Sulfate Biosynthesis (Late Stages),Dermatan Sulfate Biosynthesis,Dermatan Sulfate Biosynthesis (Late Stages),Heparan Sulfate Biosynthesis,Heparan Sulfate Biosynthesis (Late Stages),LPS/IL-1 Mediated Inhibition of RXR Function,Xenobiotic Metabolism Signaling
MIMAT0000159	miR-149-5p (miRNAs w/seed CUGGCUC)	0.043	-0.398	TargetScan Human	Moderate (predicted)	Itgb3	ITGB3	0.704	0.0362	Cancer,Cardiovascular Disease,Connective Tissue Disorders,Dental Disease,Dermatological Diseases and Conditions,Developmental Disorder,Endocrine System Disorders,Gastrointestinal Disease,Hematological Disease,Hepatic System Disease,Hereditary Disorder,Immunological Disease,Infectious Disease,Inflammatory Disease,Inflammatory Response,Metabolic Disease,Neurological Disease,Nutritional Disease,Opht…	Agrin Interactions at Neuromuscular Junction,Caveolar-mediated Endocytosis Signaling,Clathrin-mediated Endocytosis Signaling,Glioma Invasiveness Signaling,GP6 Signaling Pathway,Granulocyte Adhesion and Diapedesis,HER-2 Signaling in Breast Cancer,IL-8 Signaling,ILK Signaling,Integrin Signaling,Leukocyte Extravasation Signaling,Macropinocytosis Signaling,NF-κB Activation by Viruses,P2Y Purigenic Re…
MIMAT0000159	miR-149-5p (miRNAs w/seed CUGGCUC)	0.043	-0.398	TargetScan Human	High (predicted)	Lrrc10b	LRRC10B	-1.373	0.00207	Cancer,Gastrointestinal Disease,Hepatic System Disease,Neurological Disease,Organismal Injury and Abnormalities,Psychological Disorders
MIMAT0000159	miR-149-5p (miRNAs w/seed CUGGCUC)	0.043	-0.398	TargetScan Human	Moderate (predicted)	Myoc	MYOC	0.911	0.0174	Cancer,Cardiovascular Disease,Dermatological Diseases and Conditions,Developmental Disorder,Gastrointestinal Disease,Hepatic System Disease,Hereditary Disorder,Ophthalmic Disease,Organismal Injury and Abnormalities,Renal and Urological Disease,Reproductive System Disease,Skeletal and Muscular Disorders
MIMAT0000159	miR-149-5p (miRNAs w/seed CUGGCUC)	0.043	-0.398	TargetScan Human	Moderate (predicted)	Per2	PER2	-0.773	0.00774	Cancer,Cardiovascular Disease,Dermatological Diseases and Conditions,Gastrointestinal Disease,Hematological Disease,Hereditary Disorder,Immunological Disease,Neurological Disease,Nutritional Disease,Ophthalmic Disease,Organismal Injury and Abnormalities,Psychological Disorders,Reproductive System Disease	Adipogenesis pathway,Circadian Rhythm Signaling
MIMAT0000159	miR-149-5p (miRNAs w/seed CUGGCUC)	0.043	-0.398	TargetScan Human	Moderate (predicted)	Pipox	PIPOX	-0.923	0.0266	Cancer,Dermatological Diseases and Conditions,Gastrointestinal Disease,Organismal Injury and Abnormalities,Reproductive System Disease,Skeletal and Muscular Disorders	Glycine Betaine Degradation,Lysine Degradation V
MIMAT0000159	miR-149-5p (miRNAs w/seed CUGGCUC)	0.043	-0.398	TargetScan Human	Moderate (predicted)	Pla2g2f	PLA2G2F	-1.825	0.0194	Auditory Disease,Cancer,Dermatological Diseases and Conditions,Immunological Disease,Inflammatory Disease,Inflammatory Response,Organismal Injury and Abnormalities	Antioxidant Action of Vitamin C,Atherosclerosis Signaling,CCR3 Signaling in Eosinophils,Eicosanoid Signaling,Endothelin-1 Signaling,ERK/MAPK Signaling,Fc Epsilon RI Signaling,MIF Regulation of Innate Immunity,MIF-mediated Glucocorticoid Regulation,Neuroinflammation Signaling Pathway,p38 MAPK Signaling,Phospholipase C Signaling,Phospholipases,Role of MAPK Signaling in the Pathogenesis of Influenza…
MIMAT0000159	miR-149-5p (miRNAs w/seed CUGGCUC)	0.043	-0.398	TargetScan Human	High (predicted)	Rab3il1	RAB3IL1	0.387	0.00833	Cancer,Dermatological Diseases and Conditions,Gastrointestinal Disease,Organismal Injury and Abnormalities,Reproductive System Disease
MIMAT0000159	miR-149-5p (miRNAs w/seed CUGGCUC)	0.043	-0.398	TargetScan Human	High (predicted)	Scrg1	SCRG1	0.448	0.0226	Cancer,Cardiovascular Disease,Dermatological Diseases and Conditions,Organismal Injury and Abnormalities,Reproductive System Disease
MIMAT0000159	miR-149-5p (miRNAs w/seed CUGGCUC)	0.043	-0.398	TargetScan Human	Moderate (predicted)	Stac	STAC	-1.326	0.00564	Cancer,Dermatological Diseases and Conditions,Endocrine System Disorders,Gastrointestinal Disease,Hepatic System Disease,Immunological Disease,Inflammatory Disease,Inflammatory Response,Organismal Injury and Abnormalities
MIMAT0000159	miR-149-5p (miRNAs w/seed CUGGCUC)	0.043	-0.398	TargetScan Human	Moderate (predicted)	Tifab	TIFAB	0.672	0.000162	Cancer,Gastrointestinal Disease,Hepatic System Disease,Organismal Injury and Abnormalities
MIMAT0000160	miR-150-5p (and other miRNAs w/seed CUCCCAA)	0.0485	0.538	TargetScan Human	Moderate (predicted)	Adora2a	ADORA2A	-1.793	0.00477	Cancer,Cardiovascular Disease,Connective Tissue Disorders,Dermatological Diseases and Conditions,Endocrine System Disorders,Gastrointestinal Disease,Hematological Disease,Hepatic System Disease,Hereditary Disorder,Immunological Disease,Infectious Disease,Inflammatory Disease,Inflammatory Response,Metabolic Disease,Neurological Disease,Nutritional Disease,Ophthalmic Disease,Organismal Injury and A…	cAMP-mediated signaling,G-Protein Coupled Receptor Signaling,Gαs Signaling
MIMAT0000160	miR-150-5p (and other miRNAs w/seed CUCCCAA)	0.0485	0.538	TargetScan Human	Moderate (predicted)	Ankrd63	ANKRD63	-1.613	0.00102	Cancer,Dermatological Diseases and Conditions,Gastrointestinal Disease,Hepatic System Disease,Organismal Injury and Abnormalities
MIMAT0000160	miR-150-5p (and other miRNAs w/seed CUCCCAA)	0.0485	0.538	TargetScan Human	Moderate (predicted)	Cd48	CD48	0.877	0.00825	Cancer,Cardiovascular Disease,Dermatological Diseases and Conditions,Endocrine System Disorders,Gastrointestinal Disease,Hematological Disease,Hepatic System Disease,Hereditary Disorder,Hypersensitivity Response,Immunological Disease,Infectious Disease,Inflammatory Disease,Inflammatory Response,Metabolic Disease,Neurological Disease,Organismal Injury and Abnormalities,Psychological Disorders,Rena…	Caveolar-mediated Endocytosis Signaling
MIMAT0000160	miR-150-5p (and other miRNAs w/seed CUCCCAA)	0.0485	0.538	TargetScan Human	Moderate (predicted)	Cd84	CD84	1.422	1.35e-14	Cancer,Cardiovascular Disease,Connective Tissue Disorders,Dermatological Diseases and Conditions,Endocrine System Disorders,Gastrointestinal Disease,Hematological Disease,Hepatic System Disease,Hereditary Disorder,Hypersensitivity Response,Immunological Disease,Inflammatory Response,Metabolic Disease,Organismal Injury and Abnormalities,Reproductive System Disease,Skeletal and Muscular Disorders
MIMAT0000160	miR-150-5p (and other miRNAs w/seed CUCCCAA)	0.0485	0.538	TargetScan Human	Moderate (predicted)	Clec12a	CLEC12A	-2.678	0.000402	Cancer,Endocrine System Disorders,Gastrointestinal Disease,Hematological Disease,Hepatic System Disease,Immunological Disease,Infectious Disease,Inflammatory Response,Metabolic Disease,Organismal Injury and Abnormalities,Reproductive System Disease
MIMAT0000160	miR-150-5p (and other miRNAs w/seed CUCCCAA)	0.0485	0.538	Ingenuity Expert Findings	Experimentally Observed	Csf1r	CSF1R	0.533	2.2e-06	Auditory Disease,Cancer,Cardiovascular Disease,Connective Tissue Disorders,Dental Disease,Dermatological Diseases and Conditions,Developmental Disorder,Endocrine System Disorders,Gastrointestinal Disease,Hematological Disease,Hepatic System Disease,Hereditary Disorder,Immunological Disease,Inflammatory Disease,Inflammatory Response,Metabolic Disease,Neurological Disease,Nutritional Disease,Organi…	Acute Myeloid Leukemia Signaling,Macropinocytosis Signaling,Neuroinflammation Signaling Pathway,Role of Osteoblasts, Osteoclasts and Chondrocytes in Rheumatoid Arthritis
MIMAT0000160	miR-150-5p (and other miRNAs w/seed CUCCCAA)	0.0485	0.538	TargetScan Human	Moderate (predicted)	Dock2	DOCK2	0.802	4.09e-08	Cancer,Dermatological Diseases and Conditions,Developmental Disorder,Endocrine System Disorders,Gastrointestinal Disease,Hematological Disease,Hepatic System Disease,Hereditary Disorder,Immunological Disease,Inflammatory Response,Organismal Injury and Abnormalities,Reproductive System Disease,Respiratory Disease
MIMAT0000160	miR-150-5p (and other miRNAs w/seed CUCCCAA)	0.0485	0.538	TargetScan Human	Moderate (predicted)	Fam46c	FAM46C	0.907	0.0394	Cancer,Cardiovascular Disease,Dermatological Diseases and Conditions,Endocrine System Disorders,Gastrointestinal Disease,Hematological Disease,Hepatic System Disease,Immunological Disease,Organismal Injury and Abnormalities
MIMAT0000160	miR-150-5p (and other miRNAs w/seed CUCCCAA)	0.0485	0.538	TargetScan Human	Moderate (predicted)	Irf8	IRF8	0.729	1.28e-05	Antimicrobial Response,Cancer,Cardiovascular Disease,Connective Tissue Disorders,Dermatological Diseases and Conditions,Developmental Disorder,Gastrointestinal Disease,Hematological Disease,Hepatic System Disease,Hereditary Disorder,Hypersensitivity Response,Immunological Disease,Infectious Disease,Inflammatory Disease,Inflammatory Response,Neurological Disease,Ophthalmic Disease,Organismal Injur…	Dendritic Cell Maturation,IL-12 Signaling and Production in Macrophages,Production of Nitric Oxide and Reactive Oxygen Species in Macrophages
MIMAT0000160	miR-150-5p (and other miRNAs w/seed CUCCCAA)	0.0485	0.538	TargetScan Human	Moderate (predicted)	Mapt	MAPT	1.715	5.9e-55	Cancer,Cardiovascular Disease,Connective Tissue Disorders,Dermatological Diseases and Conditions,Developmental Disorder,Endocrine System Disorders,Gastrointestinal Disease,Hematological Disease,Hepatic System Disease,Hereditary Disorder,Immunological Disease,Infectious Disease,Inflammatory Disease,Inflammatory Response,Metabolic Disease,Neurological Disease,Nutritional Disease,Ophthalmic Disease,…	14-3-3-mediated Signaling,Amyloid Processing,CDK5 Signaling,Neuroinflammation Signaling Pathway,Neuroprotective Role of THOP1 in Alzheimer's Disease,p38 MAPK Signaling,p70S6K Signaling,Reelin Signaling in Neurons
MIMAT0000160	miR-150-5p (and other miRNAs w/seed CUCCCAA)	0.0485	0.538	TargetScan Human	Moderate (predicted)	Scrg1	SCRG1	0.448	0.0226	Cancer,Cardiovascular Disease,Dermatological Diseases and Conditions,Organismal Injury and Abnormalities,Reproductive System Disease
MIMAT0000160	miR-150-5p (and other miRNAs w/seed CUCCCAA)	0.0485	0.538	TargetScan Human	High (predicted)	Tdrp	TDRP	-0.643	0.0383	Cancer,Gastrointestinal Disease,Organismal Injury and Abnormalities
MIMAT0000160	miR-150-5p (and other miRNAs w/seed CUCCCAA)	0.0485	0.538	TargetScan Human	Moderate (predicted)	Tifab	TIFAB	0.672	0.000162	Cancer,Gastrointestinal Disease,Hepatic System Disease,Organismal Injury and Abnormalities
MIMAT0000163	miR-153-3p (miRNAs w/seed UGCAUAG)	0.011	-1.075	TargetScan Human	Moderate (predicted)	Auts2	AUTS2	-0.375	0.0362	Cancer,Dermatological Diseases and Conditions,Developmental Disorder,Endocrine System Disorders,Gastrointestinal Disease,Hematological Disease,Hepatic System Disease,Hereditary Disorder,Immunological Disease,Inflammatory Disease,Neurological Disease,Organismal Injury and Abnormalities,Psychological Disorders,Reproductive System Disease,Respiratory Disease
MIMAT0000163	miR-153-3p (miRNAs w/seed UGCAUAG)	0.011	-1.075	TargetScan Human	Moderate (predicted)	Chn2	CHN2	-0.435	0.0368	Cancer,Cardiovascular Disease,Dermatological Diseases and Conditions,Endocrine System Disorders,Gastrointestinal Disease,Hepatic System Disease,Metabolic Disease,Neurological Disease,Ophthalmic Disease,Organismal Injury and Abnormalities,Psychological Disorders,Reproductive System Disease,Respiratory Disease,Skeletal and Muscular Disorders
MIMAT0000163	miR-153-3p (miRNAs w/seed UGCAUAG)	0.011	-1.075	TargetScan Human	Moderate (predicted)	Chst15	CHST15	-0.441	0.0476	Cancer,Dermatological Diseases and Conditions,Gastrointestinal Disease,Hematological Disease,Hepatic System Disease,Hypersensitivity Response,Immunological Disease,Inflammatory Response,Organismal Injury and Abnormalities,Reproductive System Disease	Chondroitin Sulfate Biosynthesis,Chondroitin Sulfate Biosynthesis (Late Stages),Dermatan Sulfate Biosynthesis,Dermatan Sulfate Biosynthesis (Late Stages),Heparan Sulfate Biosynthesis,Heparan Sulfate Biosynthesis (Late Stages),LPS/IL-1 Mediated Inhibition of RXR Function,Xenobiotic Metabolism Signaling
MIMAT0000163	miR-153-3p (miRNAs w/seed UGCAUAG)	0.011	-1.075	TargetScan Human	Moderate (predicted)	Cnr2	CNR2	1.306	0.000134	Cancer,Cardiovascular Disease,Connective Tissue Disorders,Dermatological Diseases and Conditions,Endocrine System Disorders,Gastrointestinal Disease,Hepatic System Disease,Hereditary Disorder,Hypersensitivity Response,Immunological Disease,Inflammatory Disease,Inflammatory Response,Metabolic Disease,Neurological Disease,Nutritional Disease,Organismal Injury and Abnormalities,Psychological Disorde…	cAMP-mediated signaling,G-Protein Coupled Receptor Signaling,Gαi Signaling,Reelin Signaling in Neurons
MIMAT0000163	miR-153-3p (miRNAs w/seed UGCAUAG)	0.011	-1.075	TargetScan Human	Moderate (predicted)	Dach1	DACH1	-1.205	0.0163	Cancer,Developmental Disorder,Endocrine System Disorders,Gastrointestinal Disease,Hematological Disease,Hepatic System Disease,Neurological Disease,Organismal Injury and Abnormalities,Psychological Disorders,Renal and Urological Disease,Reproductive System Disease,Respiratory Disease
MIMAT0000163	miR-153-3p (miRNAs w/seed UGCAUAG)	0.011	-1.075	TargetScan Human	Moderate (predicted)	Doc2a	DOC2A	0.78	0.00545	Cancer,Dermatological Diseases and Conditions,Developmental Disorder,Gastrointestinal Disease,Hepatic System Disease,Neurological Disease,Organismal Injury and Abnormalities,Psychological Disorders,Reproductive System Disease
MIMAT0000163	miR-153-3p (miRNAs w/seed UGCAUAG)	0.011	-1.075	TargetScan Human	High (predicted)	Epdr1	EPDR1	0.326	0.0389	Cancer,Gastrointestinal Disease,Hepatic System Disease,Neurological Disease,Organismal Injury and Abnormalities,Renal and Urological Disease,Reproductive System Disease
MIMAT0000163	miR-153-3p (miRNAs w/seed UGCAUAG)	0.011	-1.075	miRecords	Experimentally Observed	Foxo1	FOXO1	-0.938	0.0145	Cancer,Cardiovascular Disease,Connective Tissue Disorders,Dermatological Diseases and Conditions,Developmental Disorder,Endocrine System Disorders,Gastrointestinal Disease,Hematological Disease,Hepatic System Disease,Hereditary Disorder,Immunological Disease,Inflammatory Disease,Inflammatory Response,Metabolic Disease,Neurological Disease,Nutritional Disease,Organismal Injury and Abnormalities,Re…	14-3-3-mediated Signaling,Adipogenesis pathway,AMPK Signaling,Angiopoietin Signaling,B Cell Receptor Signaling,Cancer Drug Resistance By Drug Efflux,Cell Cycle: G1/S Checkpoint Regulation,Docosahexaenoic Acid (DHA) Signaling,ErbB Signaling,ErbB2-ErbB3 Signaling,FXR/RXR Activation,Glioblastoma Multiforme Signaling,HER-2 Signaling in Breast Cancer,Human Embryonic Stem Cell Pluripotency,IGF-1 Signal…
MIMAT0000163	miR-153-3p (miRNAs w/seed UGCAUAG)	0.011	-1.075	TargetScan Human	High (predicted)	Ido1	IDO1	-1.817	0.00851	Cancer,Connective Tissue Disorders,Dermatological Diseases and Conditions,Developmental Disorder,Endocrine System Disorders,Gastrointestinal Disease,Hematological Disease,Hepatic System Disease,Hereditary Disorder,Immunological Disease,Infectious Disease,Inflammatory Disease,Inflammatory Response,Metabolic Disease,Neurological Disease,Ophthalmic Disease,Organismal Injury and Abnormalities,Psychol…	NAD biosynthesis II (from tryptophan),Tryptophan Degradation III (Eukaryotic),Tryptophan Degradation to 2-amino-3-carboxymuconate Semialdehyde
MIMAT0000163	miR-153-3p (miRNAs w/seed UGCAUAG)	0.011	-1.075	TargetScan Human	Moderate (predicted)	Il20ra	IL20RA	-2.528	0.00178	Cancer,Connective Tissue Disorders,Dermatological Diseases and Conditions,Gastrointestinal Disease,Hematological Disease,Hepatic System Disease,Immunological Disease,Inflammatory Disease,Inflammatory Response,Organismal Injury and Abnormalities,Renal and Urological Disease,Skeletal and Muscular Disorders
MIMAT0000163	miR-153-3p (miRNAs w/seed UGCAUAG)	0.011	-1.075	TargetScan Human	Moderate (predicted)	Kcna4	KCNA4	-0.957	0.00793	Cancer,Cardiovascular Disease,Dermatological Diseases and Conditions,Endocrine System Disorders,Gastrointestinal Disease,Hematological Disease,Hereditary Disorder,Immunological Disease,Infectious Disease,Inflammatory Disease,Metabolic Disease,Neurological Disease,Ophthalmic Disease,Organismal Injury and Abnormalities,Psychological Disorders,Reproductive System Disease,Skeletal and Muscular Disord…
MIMAT0000163	miR-153-3p (miRNAs w/seed UGCAUAG)	0.011	-1.075	TargetScan Human	High (predicted)	Kcnq4	KCNQ4	1.165	0.00158	Auditory Disease,Cancer,Gastrointestinal Disease,Hepatic System Disease,Hereditary Disorder,Metabolic Disease,Neurological Disease,Organismal Injury and Abnormalities,Psychological Disorders
MIMAT0000163	miR-153-3p (miRNAs w/seed UGCAUAG)	0.011	-1.075	TargetScan Human	Moderate (predicted)	Kif27	KIF27	-0.916	0.000334	Cancer,Dermatological Diseases and Conditions,Gastrointestinal Disease,Hepatic System Disease,Organismal Injury and Abnormalities,Reproductive System Disease,Respiratory Disease
MIMAT0000163	miR-153-3p (miRNAs w/seed UGCAUAG)	0.011	-1.075	TargetScan Human	High (predicted)	Nfib	NFIB	0.401	0.0466	Cancer,Dermatological Diseases and Conditions,Developmental Disorder,Endocrine System Disorders,Gastrointestinal Disease,Hematological Disease,Hepatic System Disease,Immunological Disease,Neurological Disease,Organismal Injury and Abnormalities,Reproductive System Disease,Respiratory Disease	Aryl Hydrocarbon Receptor Signaling
MIMAT0000163	miR-153-3p (miRNAs w/seed UGCAUAG)	0.011	-1.075	TargetScan Human	Moderate (predicted)	Pik3r1	PIK3R1	0.456	0.0081	Antimicrobial Response,Cancer,Cardiovascular Disease,Connective Tissue Disorders,Dermatological Diseases and Conditions,Developmental Disorder,Endocrine System Disorders,Gastrointestinal Disease,Hematological Disease,Hepatic System Disease,Hereditary Disorder,Hypersensitivity Response,Immunological Disease,Infectious Disease,Inflammatory Disease,Inflammatory Response,Metabolic Disease,Neurologica…	14-3-3-mediated Signaling,3-phosphoinositide Biosynthesis,Actin Cytoskeleton Signaling,Acute Myeloid Leukemia Signaling,Acute Phase Response Signaling,Aldosterone Signaling in Epithelial Cells,AMPK Signaling,Amyotrophic Lateral Sclerosis Signaling,Angiopoietin Signaling,Antiproliferative Role of Somatostatin Receptor 2,Axonal Guidance Signaling,B Cell Receptor Signaling,Breast Cancer Regulation b…
MIMAT0000163	miR-153-3p (miRNAs w/seed UGCAUAG)	0.011	-1.075	TargetScan Human	High (predicted)	Tgfbr2	TGFBR2	0.398	0.0106	Cancer,Cardiovascular Disease,Connective Tissue Disorders,Dermatological Diseases and Conditions,Developmental Disorder,Endocrine System Disorders,Gastrointestinal Disease,Hematological Disease,Hepatic System Disease,Hereditary Disorder,Hypersensitivity Response,Immunological Disease,Infectious Disease,Inflammatory Disease,Inflammatory Response,Metabolic Disease,Neurological Disease,Nutritional D…	Antiproliferative Role of TOB in T Cell Signaling,Cardiac Hypertrophy Signaling,Chronic Myeloid Leukemia Signaling,Colorectal Cancer Metastasis Signaling,Epithelial Adherens Junction Signaling,Factors Promoting Cardiogenesis in Vertebrates,Germ Cell-Sertoli Cell Junction Signaling,Glucocorticoid Receptor Signaling,Hepatic Fibrosis / Hepatic Stellate Cell Activation,Human Embryonic Stem Cell Pluri…
MIMAT0000163	miR-153-3p (miRNAs w/seed UGCAUAG)	0.011	-1.075	TargetScan Human	Moderate (predicted)	Tifab	TIFAB	0.672	0.000162	Cancer,Gastrointestinal Disease,Hepatic System Disease,Organismal Injury and Abnormalities
MIMAT0000163	miR-153-3p (miRNAs w/seed UGCAUAG)	0.011	-1.075	TargetScan Human	Moderate (predicted)	Tmem178	TMEM178A	0.673	0.0266	Connective Tissue Disorders,Inflammatory Disease,Inflammatory Response,Organismal Injury and Abnormalities,Skeletal and Muscular Disorders
MIMAT0004624	miR-15a-3p (miRNAs w/seed AGGCCAU)	0.0003	0.726	TargetScan Human	Moderate (predicted)	Csf3r	CSF3R	1.018	2.53e-10	Cancer,Cardiovascular Disease,Connective Tissue Disorders,Dermatological Diseases and Conditions,Developmental Disorder,Endocrine System Disorders,Gastrointestinal Disease,Hematological Disease,Hepatic System Disease,Hereditary Disorder,Immunological Disease,Infectious Disease,Inflammatory Disease,Inflammatory Response,Metabolic Disease,Neurological Disease,Ophthalmic Disease,Organismal Injury an…	Acute Myeloid Leukemia Signaling,Granulocyte Adhesion and Diapedesis
MIMAT0004624	miR-15a-3p (miRNAs w/seed AGGCCAU)	0.0003	0.726	TargetScan Human	Moderate (predicted)	Esyt2	ESYT2	-0.853	7.4e-12	Cancer,Cardiovascular Disease,Connective Tissue Disorders,Dermatological Diseases and Conditions,Endocrine System Disorders,Gastrointestinal Disease,Hematological Disease,Hereditary Disorder,Organismal Injury and Abnormalities,Reproductive System Disease
MIMAT0004624	miR-15a-3p (miRNAs w/seed AGGCCAU)	0.0003	0.726	TargetScan Human	Moderate (predicted)	Fam107a	FAM107A	0.421	0.0248	Cancer,Cardiovascular Disease,Dermatological Diseases and Conditions,Endocrine System Disorders,Gastrointestinal Disease,Hereditary Disorder,Neurological Disease,Organismal Injury and Abnormalities,Psychological Disorders,Reproductive System Disease,Skeletal and Muscular Disorders
MIMAT0004624	miR-15a-3p (miRNAs w/seed AGGCCAU)	0.0003	0.726	TargetScan Human	Moderate (predicted)	Gpr88	GPR88	-1.365	0.0463	Hereditary Disorder,Neurological Disease,Organismal Injury and Abnormalities,Psychological Disorders,Skeletal and Muscular Disorders
MIMAT0004624	miR-15a-3p (miRNAs w/seed AGGCCAU)	0.0003	0.726	TargetScan Human	Moderate (predicted)	Klhl13	KLHL13	-0.978	0.0066	Cancer,Dermatological Diseases and Conditions,Gastrointestinal Disease,Hematological Disease,Immunological Disease,Neurological Disease,Organismal Injury and Abnormalities,Reproductive System Disease
MIMAT0004624	miR-15a-3p (miRNAs w/seed AGGCCAU)	0.0003	0.726	TargetScan Human	High (predicted)	Lyz2	LYZ	0.832	0.00465	Antimicrobial Response,Cancer,Connective Tissue Disorders,Dermatological Diseases and Conditions,Developmental Disorder,Endocrine System Disorders,Gastrointestinal Disease,Hematological Disease,Hereditary Disorder,Immunological Disease,Infectious Disease,Inflammatory Disease,Inflammatory Response,Metabolic Disease,Ophthalmic Disease,Organismal Injury and Abnormalities,Renal and Urological Disease…	Atherosclerosis Signaling,Clathrin-mediated Endocytosis Signaling,IL-12 Signaling and Production in Macrophages,LXR/RXR Activation,Production of Nitric Oxide and Reactive Oxygen Species in Macrophages
MIMAT0004624	miR-15a-3p (miRNAs w/seed AGGCCAU)	0.0003	0.726	TargetScan Human	Moderate (predicted)	Pdcd1	PDCD1	2.287	2.9e-09	Antimicrobial Response,Cancer,Cardiovascular Disease,Connective Tissue Disorders,Dermatological Diseases and Conditions,Developmental Disorder,Endocrine System Disorders,Gastrointestinal Disease,Hematological Disease,Hepatic System Disease,Hereditary Disorder,Immunological Disease,Infectious Disease,Inflammatory Disease,Inflammatory Response,Metabolic Disease,Neurological Disease,Nutritional Dise…	3-phosphoinositide Biosynthesis,3-phosphoinositide Degradation,D-myo-inositol (1,4,5,6)-Tetrakisphosphate Biosynthesis,D-myo-inositol (3,4,5,6)-tetrakisphosphate Biosynthesis,D-myo-inositol-5-phosphate Metabolism,Superpathway of Inositol Phosphate Compounds
MIMAT0004624	miR-15a-3p (miRNAs w/seed AGGCCAU)	0.0003	0.726	TargetScan Human	Moderate (predicted)	Pla2g2f	PLA2G2F	-1.825	0.0194	Auditory Disease,Cancer,Dermatological Diseases and Conditions,Immunological Disease,Inflammatory Disease,Inflammatory Response,Organismal Injury and Abnormalities	Antioxidant Action of Vitamin C,Atherosclerosis Signaling,CCR3 Signaling in Eosinophils,Eicosanoid Signaling,Endothelin-1 Signaling,ERK/MAPK Signaling,Fc Epsilon RI Signaling,MIF Regulation of Innate Immunity,MIF-mediated Glucocorticoid Regulation,Neuroinflammation Signaling Pathway,p38 MAPK Signaling,Phospholipase C Signaling,Phospholipases,Role of MAPK Signaling in the Pathogenesis of Influenza…
MIMAT0004624	miR-15a-3p (miRNAs w/seed AGGCCAU)	0.0003	0.726	TargetScan Human	Moderate (predicted)	Rasal3	RASAL3	0.724	0.0126	Cancer,Dermatological Diseases and Conditions,Gastrointestinal Disease,Hepatic System Disease,Neurological Disease,Organismal Injury and Abnormalities,Psychological Disorders,Skeletal and Muscular Disorders
MIMAT0004624	miR-15a-3p (miRNAs w/seed AGGCCAU)	0.0003	0.726	TargetScan Human	Moderate (predicted)	Sez6	SEZ6	-0.839	0.00469	Cancer,Dermatological Diseases and Conditions,Gastrointestinal Disease,Hepatic System Disease,Hereditary Disorder,Neurological Disease,Organismal Injury and Abnormalities,Psychological Disorders,Skeletal and Muscular Disorders
MIMAT0004624	miR-15a-3p (miRNAs w/seed AGGCCAU)	0.0003	0.726	TargetScan Human	Moderate (predicted)	Siglecf	SIGLEC8	2.207	6.45e-23	Cancer,Connective Tissue Disorders,Dermatological Diseases and Conditions,Endocrine System Disorders,Gastrointestinal Disease,Hematological Disease,Hepatic System Disease,Hereditary Disorder,Hypersensitivity Response,Immunological Disease,Inflammatory Disease,Inflammatory Response,Organismal Injury and Abnormalities,Respiratory Disease
MIMAT0004624	miR-15a-3p (miRNAs w/seed AGGCCAU)	0.0003	0.726	TargetScan Human	Moderate (predicted)	Tfcp2l1	TFCP2L1	0.563	0.0293	Cancer,Developmental Disorder,Endocrine System Disorders,Gastrointestinal Disease,Hepatic System Disease,Organismal Injury and Abnormalities,Reproductive System Disease
MIMAT0000526	miR-16-5p (and other miRNAs w/seed AGCAGCA)	0.0353	0.628	TargetScan Human	Moderate (predicted)	Adamtsl3	ADAMTSL3	0.892	0.00281	Cancer,Cardiovascular Disease,Dermatological Diseases and Conditions,Endocrine System Disorders,Gastrointestinal Disease,Hematological Disease,Hepatic System Disease,Immunological Disease,Organismal Injury and Abnormalities,Reproductive System Disease,Respiratory Disease,Skeletal and Muscular Disorders
MIMAT0000526	miR-16-5p (and other miRNAs w/seed AGCAGCA)	0.0353	0.628	TargetScan Human	Moderate (predicted)	Adora2a	ADORA2A	-1.793	0.00477	Cancer,Cardiovascular Disease,Connective Tissue Disorders,Dermatological Diseases and Conditions,Endocrine System Disorders,Gastrointestinal Disease,Hematological Disease,Hepatic System Disease,Hereditary Disorder,Immunological Disease,Infectious Disease,Inflammatory Disease,Inflammatory Response,Metabolic Disease,Neurological Disease,Nutritional Disease,Ophthalmic Disease,Organismal Injury and A…	cAMP-mediated signaling,G-Protein Coupled Receptor Signaling,Gαs Signaling
MIMAT0000526	miR-16-5p (and other miRNAs w/seed AGCAGCA)	0.0353	0.628	TargetScan Human	High (predicted)	Ago4	AGO4	-0.52	0.0495	Endocrine System Disorders,Infectious Disease,Neurological Disease,Organismal Injury and Abnormalities,Psychological Disorders,Reproductive System Disease	EIF2 Signaling,Regulation of eIF4 and p70S6K Signaling
MIMAT0000526	miR-16-5p (and other miRNAs w/seed AGCAGCA)	0.0353	0.628	TargetScan Human	Moderate (predicted)	Ajap1	AJAP1	-0.4	0.0392	Cancer,Endocrine System Disorders,Gastrointestinal Disease,Hepatic System Disease,Neurological Disease,Organismal Injury and Abnormalities,Psychological Disorders,Reproductive System Disease
MIMAT0000526	miR-16-5p (and other miRNAs w/seed AGCAGCA)	0.0353	0.628	TargetScan Human	Moderate (predicted)	B3gnt2	B3GNT2	-0.818	0.0195	Cancer,Dermatological Diseases and Conditions,Gastrointestinal Disease,Hepatic System Disease,Hereditary Disorder,Neurological Disease,Organismal Injury and Abnormalities,Psychological Disorders,Reproductive System Disease,Skeletal and Muscular Disorders
MIMAT0000526	miR-16-5p (and other miRNAs w/seed AGCAGCA)	0.0353	0.628	TargetScan Human	Moderate (predicted)	C1qb	C1QB	0.763	1.14e-06	Cancer,Connective Tissue Disorders,Developmental Disorder,Hematological Disease,Hereditary Disorder,Immunological Disease,Infectious Disease,Inflammatory Disease,Inflammatory Response,Neurological Disease,Organismal Injury and Abnormalities,Skeletal and Muscular Disorders	Complement System,Role of Pattern Recognition Receptors in Recognition of Bacteria and Viruses
MIMAT0000526	miR-16-5p (and other miRNAs w/seed AGCAGCA)	0.0353	0.628	TargetScan Human	Moderate (predicted)	Cd84	CD84	1.422	1.35e-14	Cancer,Cardiovascular Disease,Connective Tissue Disorders,Dermatological Diseases and Conditions,Endocrine System Disorders,Gastrointestinal Disease,Hematological Disease,Hepatic System Disease,Hereditary Disorder,Hypersensitivity Response,Immunological Disease,Inflammatory Response,Metabolic Disease,Organismal Injury and Abnormalities,Reproductive System Disease,Skeletal and Muscular Disorders
MIMAT0000526	miR-16-5p (and other miRNAs w/seed AGCAGCA)	0.0353	0.628	TargetScan Human	Moderate (predicted)	Clspn	CLSPN	-1.701	0.00133	Cancer,Endocrine System Disorders,Gastrointestinal Disease,Hepatic System Disease,Neurological Disease,Organismal Injury and Abnormalities,Psychological Disorders,Reproductive System Disease,Respiratory Disease	Role of CHK Proteins in Cell Cycle Checkpoint Control
MIMAT0000526	miR-16-5p (and other miRNAs w/seed AGCAGCA)	0.0353	0.628	TargetScan Human	Moderate (predicted)	Csf1	CSF1	0.374	0.00539	Cancer,Cardiovascular Disease,Connective Tissue Disorders,Dental Disease,Dermatological Diseases and Conditions,Developmental Disorder,Gastrointestinal Disease,Hematological Disease,Hepatic System Disease,Hereditary Disorder,Hypersensitivity Response,Immunological Disease,Infectious Disease,Inflammatory Disease,Inflammatory Response,Metabolic Disease,Neurological Disease,Ophthalmic Disease,Organi…	Altered T Cell and B Cell Signaling in Rheumatoid Arthritis,Atherosclerosis Signaling,Hematopoiesis from Multipotent Stem Cells,Hematopoiesis from Pluripotent Stem Cells,Hepatic Fibrosis / Hepatic Stellate Cell Activation,Macropinocytosis Signaling,MSP-RON Signaling Pathway,Role of Macrophages, Fibroblasts and Endothelial Cells in Rheumatoid Arthritis,Role of Osteoblasts, Osteoclasts and Chondroc…
MIMAT0000526	miR-16-5p (and other miRNAs w/seed AGCAGCA)	0.0353	0.628	TargetScan Human	Moderate (predicted)	Dlk1	DLK1	-2.164	0.0443	Cancer,Cardiovascular Disease,Connective Tissue Disorders,Dermatological Diseases and Conditions,Developmental Disorder,Endocrine System Disorders,Gastrointestinal Disease,Hematological Disease,Hepatic System Disease,Immunological Disease,Infectious Disease,Inflammatory Disease,Metabolic Disease,Neurological Disease,Nutritional Disease,Ophthalmic Disease,Organismal Injury and Abnormalities,Reprod…	Adipogenesis pathway
MIMAT0000526	miR-16-5p (and other miRNAs w/seed AGCAGCA)	0.0353	0.628	TargetScan Human	High (predicted)	Dll1	DLL1	-0.652	0.0378	Cancer,Connective Tissue Disorders,Developmental Disorder,Endocrine System Disorders,Gastrointestinal Disease,Hematological Disease,Hepatic System Disease,Hereditary Disorder,Hypersensitivity Response,Immunological Disease,Inflammatory Disease,Inflammatory Response,Metabolic Disease,Neurological Disease,Organismal Injury and Abnormalities,Psychological Disorders,Reproductive System Disease,Skelet…	Epithelial Adherens Junction Signaling,Notch Signaling,Th1 and Th2 Activation Pathway,Th1 Pathway,Th2 Pathway
MIMAT0000526	miR-16-5p (and other miRNAs w/seed AGCAGCA)	0.0353	0.628	TargetScan Human	Moderate (predicted)	Drd1	DRD1	-1.75	0.00113	Cancer,Cardiovascular Disease,Connective Tissue Disorders,Dermatological Diseases and Conditions,Developmental Disorder,Endocrine System Disorders,Gastrointestinal Disease,Hematological Disease,Hepatic System Disease,Hereditary Disorder,Infectious Disease,Inflammatory Disease,Inflammatory Response,Metabolic Disease,Neurological Disease,Nutritional Disease,Ophthalmic Disease,Organismal Injury and …	cAMP-mediated signaling,CDK5 Signaling,Dopamine Receptor Signaling,Dopamine-DARPP32 Feedback in cAMP Signaling,G-Protein Coupled Receptor Signaling,Gap Junction Signaling,Gαs Signaling
MIMAT0000526	miR-16-5p (and other miRNAs w/seed AGCAGCA)	0.0353	0.628	TargetScan Human	Moderate (predicted)	Fam84b	FAM84B	-0.855	3.68e-05	Cancer,Endocrine System Disorders,Gastrointestinal Disease,Organismal Injury and Abnormalities
MIMAT0000526	miR-16-5p (and other miRNAs w/seed AGCAGCA)	0.0353	0.628	TargetScan Human	Moderate (predicted)	Fgf23	FGF23	1.146	0.0478	Cancer,Cardiovascular Disease,Connective Tissue Disorders,Dermatological Diseases and Conditions,Developmental Disorder,Endocrine System Disorders,Gastrointestinal Disease,Hematological Disease,Hereditary Disorder,Immunological Disease,Inflammatory Disease,Metabolic Disease,Nutritional Disease,Organismal Injury and Abnormalities,Renal and Urological Disease,Reproductive System Disease,Respiratory…	Actin Cytoskeleton Signaling,Bladder Cancer Signaling,Clathrin-mediated Endocytosis Signaling,FGF Signaling,Regulation of the Epithelial-Mesenchymal Transition Pathway
MIMAT0000526	miR-16-5p (and other miRNAs w/seed AGCAGCA)	0.0353	0.628	Ingenuity Expert Findings	Experimentally Observed	Galnt13	GALNT13	-0.645	0.0187	Cancer,Cardiovascular Disease,Connective Tissue Disorders,Dermatological Diseases and Conditions,Endocrine System Disorders,Gastrointestinal Disease,Hematological Disease,Hepatic System Disease,Hereditary Disorder,Neurological Disease,Organismal Injury and Abnormalities,Psychological Disorders,Respiratory Disease
MIMAT0000526	miR-16-5p (and other miRNAs w/seed AGCAGCA)	0.0353	0.628	TargetScan Human	Moderate (predicted)	Glipr1	GLIPR1	1.62	6.69e-07	Cancer,Dermatological Diseases and Conditions,Endocrine System Disorders,Gastrointestinal Disease,Hematological Disease,Immunological Disease,Neurological Disease,Organismal Injury and Abnormalities,Reproductive System Disease
MIMAT0000526	miR-16-5p (and other miRNAs w/seed AGCAGCA)	0.0353	0.628	TargetScan Human	Moderate (predicted)	Gpr88	GPR88	-1.365	0.0463	Hereditary Disorder,Neurological Disease,Organismal Injury and Abnormalities,Psychological Disorders,Skeletal and Muscular Disorders
MIMAT0000526	miR-16-5p (and other miRNAs w/seed AGCAGCA)	0.0353	0.628	TargetScan Human	Moderate (predicted)	Hes7	HES7	0.983	0.0462	Connective Tissue Disorders,Developmental Disorder,Hereditary Disorder,Organismal Injury and Abnormalities,Skeletal and Muscular Disorders	Notch Signaling
MIMAT0000526	miR-16-5p (and other miRNAs w/seed AGCAGCA)	0.0353	0.628	TargetScan Human	Moderate (predicted)	Ip6k3	IP6K3	0.788	0.0195	Cancer,Connective Tissue Disorders,Dermatological Diseases and Conditions,Gastrointestinal Disease,Hepatic System Disease,Immunological Disease,Inflammatory Disease,Inflammatory Response,Neurological Disease,Organismal Injury and Abnormalities,Renal and Urological Disease,Reproductive System Disease,Skeletal and Muscular Disorders	Inositol Pyrophosphates Biosynthesis,Superpathway of Inositol Phosphate Compounds
MIMAT0000526	miR-16-5p (and other miRNAs w/seed AGCAGCA)	0.0353	0.628	TargetScan Human	High (predicted)	Ippk	IPPK	-0.328	0.0471	Cancer,Gastrointestinal Disease,Hepatic System Disease,Organismal Injury and Abnormalities,Renal and Urological Disease	1D-myo-inositol Hexakisphosphate Biosynthesis II (Mammalian),1D-myo-inositol Hexakisphosphate Biosynthesis V (from Ins(1,3,4)P3),Inositol Pyrophosphates Biosynthesis,Superpathway of Inositol Phosphate Compounds
MIMAT0000526	miR-16-5p (and other miRNAs w/seed AGCAGCA)	0.0353	0.628	TargetScan Human	Moderate (predicted)	Itgbl1	ITGBL1	0.961	0.0229	Cancer,Connective Tissue Disorders,Dermatological Diseases and Conditions,Gastrointestinal Disease,Hepatic System Disease,Inflammatory Disease,Organismal Injury and Abnormalities,Reproductive System Disease,Skeletal and Muscular Disorders
MIMAT0000526	miR-16-5p (and other miRNAs w/seed AGCAGCA)	0.0353	0.628	TargetScan Human	Moderate (predicted)	Kcnh4	KCNH4	-1.217	0.00564	Cancer,Dermatological Diseases and Conditions,Endocrine System Disorders,Gastrointestinal Disease,Hepatic System Disease,Infectious Disease,Organismal Injury and Abnormalities,Reproductive System Disease,Respiratory Disease
MIMAT0000526	miR-16-5p (and other miRNAs w/seed AGCAGCA)	0.0353	0.628	TargetScan Human	High (predicted)	Kcnj2	KCNJ2	-0.677	0.0351	Cancer,Cardiovascular Disease,Connective Tissue Disorders,Dermatological Diseases and Conditions,Developmental Disorder,Endocrine System Disorders,Gastrointestinal Disease,Hematological Disease,Hereditary Disorder,Immunological Disease,Infectious Disease,Inflammatory Disease,Metabolic Disease,Neurological Disease,Organismal Injury and Abnormalities,Psychological Disorders,Reproductive System Dise…	Dopamine-DARPP32 Feedback in cAMP Signaling
MIMAT0000526	miR-16-5p (and other miRNAs w/seed AGCAGCA)	0.0353	0.628	TargetScan Human	Moderate (predicted)	Kctd8	KCTD8	-0.842	0.0247	Cancer,Dermatological Diseases and Conditions,Gastrointestinal Disease,Hepatic System Disease,Organismal Injury and Abnormalities,Reproductive System Disease
MIMAT0000526	miR-16-5p (and other miRNAs w/seed AGCAGCA)	0.0353	0.628	TargetScan Human	Moderate (predicted)	Lcp1	LCP1	0.631	9.89e-09	Cancer,Cardiovascular Disease,Connective Tissue Disorders,Dermatological Diseases and Conditions,Endocrine System Disorders,Gastrointestinal Disease,Hematological Disease,Hepatic System Disease,Immunological Disease,Infectious Disease,Inflammatory Disease,Inflammatory Response,Metabolic Disease,Neurological Disease,Organismal Injury and Abnormalities,Renal and Urological Disease,Reproductive Syst…
MIMAT0000526	miR-16-5p (and other miRNAs w/seed AGCAGCA)	0.0353	0.628	TargetScan Human	Moderate (predicted)	Lgi4	LGI4	0.495	0.00194	Cancer,Connective Tissue Disorders,Developmental Disorder,Gastrointestinal Disease,Hepatic System Disease,Hereditary Disorder,Neurological Disease,Organismal Injury and Abnormalities,Skeletal and Muscular Disorders
MIMAT0000526	miR-16-5p (and other miRNAs w/seed AGCAGCA)	0.0353	0.628	TargetScan Human	Moderate (predicted)	Ly6e	LY6E	0.471	0.0439	Cancer,Cardiovascular Disease,Connective Tissue Disorders,Dermatological Diseases and Conditions,Endocrine System Disorders,Gastrointestinal Disease,Hematological Disease,Hepatic System Disease,Hereditary Disorder,Immunological Disease,Infectious Disease,Inflammatory Disease,Inflammatory Response,Metabolic Disease,Neurological Disease,Organismal Injury and Abnormalities,Psychological Disorders,Re…
MIMAT0000526	miR-16-5p (and other miRNAs w/seed AGCAGCA)	0.0353	0.628	TargetScan Human	Moderate (predicted)	Ly86	LY86	0.663	0.00446	Cancer,Dermatological Diseases and Conditions,Endocrine System Disorders,Gastrointestinal Disease,Immunological Disease,Infectious Disease,Inflammatory Response,Metabolic Disease,Organismal Injury and Abnormalities
MIMAT0000526	miR-16-5p (and other miRNAs w/seed AGCAGCA)	0.0353	0.628	TargetScan Human	High (predicted)	Ly9	LY9	2.384	3.9e-16	Cancer,Connective Tissue Disorders,Dermatological Diseases and Conditions,Gastrointestinal Disease,Immunological Disease,Inflammatory Disease,Organismal Injury and Abnormalities,Reproductive System Disease,Skeletal and Muscular Disorders,Tumor Morphology
MIMAT0000526	miR-16-5p (and other miRNAs w/seed AGCAGCA)	0.0353	0.628	TargetScan Human	Moderate (predicted)	March4	MARCH4	-0.649	0.00041	Cancer,Dermatological Diseases and Conditions,Endocrine System Disorders,Gastrointestinal Disease,Hepatic System Disease,Neurological Disease,Organismal Injury and Abnormalities,Psychological Disorders
MIMAT0000526	miR-16-5p (and other miRNAs w/seed AGCAGCA)	0.0353	0.628	TargetScan Human	Moderate (predicted)	Mxd3	MXD3	-1.249	0.0296	Cancer,Gastrointestinal Disease,Hepatic System Disease,Inflammatory Disease,Neurological Disease,Organismal Injury and Abnormalities,Skeletal and Muscular Disorders
MIMAT0000526	miR-16-5p (and other miRNAs w/seed AGCAGCA)	0.0353	0.628	TargetScan Human	Moderate (predicted)	Nckap1l	NCKAP1L	0.437	0.00513	Cancer,Dermatological Diseases and Conditions,Gastrointestinal Disease,Hepatic System Disease,Inflammatory Response,Organismal Injury and Abnormalities,Reproductive System Disease,Respiratory Disease	Actin Cytoskeleton Signaling
MIMAT0000526	miR-16-5p (and other miRNAs w/seed AGCAGCA)	0.0353	0.628	TargetScan Human	Moderate (predicted)	Pbx3	PBX3	-1.467	0.0266	Cancer,Cardiovascular Disease,Connective Tissue Disorders,Dermatological Diseases and Conditions,Developmental Disorder,Endocrine System Disorders,Gastrointestinal Disease,Hematological Disease,Immunological Disease,Metabolic Disease,Organismal Injury and Abnormalities,Reproductive System Disease,Respiratory Disease,Skeletal and Muscular Disorders
MIMAT0000526	miR-16-5p (and other miRNAs w/seed AGCAGCA)	0.0353	0.628	TargetScan Human	Moderate (predicted)	Pdcd1	PDCD1	2.287	2.9e-09	Antimicrobial Response,Cancer,Cardiovascular Disease,Connective Tissue Disorders,Dermatological Diseases and Conditions,Developmental Disorder,Endocrine System Disorders,Gastrointestinal Disease,Hematological Disease,Hepatic System Disease,Hereditary Disorder,Immunological Disease,Infectious Disease,Inflammatory Disease,Inflammatory Response,Metabolic Disease,Neurological Disease,Nutritional Dise…	3-phosphoinositide Biosynthesis,3-phosphoinositide Degradation,D-myo-inositol (1,4,5,6)-Tetrakisphosphate Biosynthesis,D-myo-inositol (3,4,5,6)-tetrakisphosphate Biosynthesis,D-myo-inositol-5-phosphate Metabolism,Superpathway of Inositol Phosphate Compounds
MIMAT0000526	miR-16-5p (and other miRNAs w/seed AGCAGCA)	0.0353	0.628	TargetScan Human	Moderate (predicted)	Pik3r1	PIK3R1	0.456	0.0081	Antimicrobial Response,Cancer,Cardiovascular Disease,Connective Tissue Disorders,Dermatological Diseases and Conditions,Developmental Disorder,Endocrine System Disorders,Gastrointestinal Disease,Hematological Disease,Hepatic System Disease,Hereditary Disorder,Hypersensitivity Response,Immunological Disease,Infectious Disease,Inflammatory Disease,Inflammatory Response,Metabolic Disease,Neurologica…	14-3-3-mediated Signaling,3-phosphoinositide Biosynthesis,Actin Cytoskeleton Signaling,Acute Myeloid Leukemia Signaling,Acute Phase Response Signaling,Aldosterone Signaling in Epithelial Cells,AMPK Signaling,Amyotrophic Lateral Sclerosis Signaling,Angiopoietin Signaling,Antiproliferative Role of Somatostatin Receptor 2,Axonal Guidance Signaling,B Cell Receptor Signaling,Breast Cancer Regulation b…
MIMAT0000526	miR-16-5p (and other miRNAs w/seed AGCAGCA)	0.0353	0.628	TargetScan Human	Moderate (predicted)	Pmp22	PMP22	0.345	0.0203	Auditory Disease,Cancer,Cardiovascular Disease,Connective Tissue Disorders,Developmental Disorder,Endocrine System Disorders,Gastrointestinal Disease,Hereditary Disorder,Immunological Disease,Neurological Disease,Organismal Injury and Abnormalities,Psychological Disorders,Renal and Urological Disease,Reproductive System Disease,Respiratory Disease,Skeletal and Muscular Disorders
MIMAT0000526	miR-16-5p (and other miRNAs w/seed AGCAGCA)	0.0353	0.628	TargetScan Human	Moderate (predicted)	Ppp1r2	PPP1R2	-0.495	0.0451	Cancer,Gastrointestinal Disease,Hematological Disease,Hereditary Disorder,Immunological Disease,Neurological Disease,Organismal Injury and Abnormalities,Psychological Disorders,Renal and Urological Disease,Reproductive System Disease,Skeletal and Muscular Disorders
MIMAT0000526	miR-16-5p (and other miRNAs w/seed AGCAGCA)	0.0353	0.628	TargetScan Human	Moderate (predicted)	Rarb	RARB	-1.651	0.00449	Auditory Disease,Cancer,Cardiovascular Disease,Connective Tissue Disorders,Dermatological Diseases and Conditions,Developmental Disorder,Endocrine System Disorders,Gastrointestinal Disease,Hematological Disease,Hereditary Disorder,Immunological Disease,Infectious Disease,Inflammatory Disease,Inflammatory Response,Metabolic Disease,Neurological Disease,Ophthalmic Disease,Organismal Injury and Abno…	Aryl Hydrocarbon Receptor Signaling,Non-Small Cell Lung Cancer Signaling,RAR Activation,Retinoic acid Mediated Apoptosis Signaling,Sirtuin Signaling Pathway,Small Cell Lung Cancer Signaling,Wnt/β-catenin Signaling
MIMAT0000526	miR-16-5p (and other miRNAs w/seed AGCAGCA)	0.0353	0.628	TargetScan Human	High (predicted)	Rfx3	RFX3	-0.539	0.0081	Cancer,Cardiovascular Disease,Connective Tissue Disorders,Dermatological Diseases and Conditions,Developmental Disorder,Endocrine System Disorders,Gastrointestinal Disease,Hereditary Disorder,Immunological Disease,Inflammatory Disease,Inflammatory Response,Metabolic Disease,Neurological Disease,Organismal Injury and Abnormalities,Psychological Disorders,Renal and Urological Disease,Reproductive S…
MIMAT0000526	miR-16-5p (and other miRNAs w/seed AGCAGCA)	0.0353	0.628	TargetScan Human	Moderate (predicted)	Scn4b	SCN4B	-1.499	0.00269	Cancer,Cardiovascular Disease,Connective Tissue Disorders,Developmental Disorder,Gastrointestinal Disease,Hereditary Disorder,Inflammatory Disease,Inflammatory Response,Neurological Disease,Nutritional Disease,Ophthalmic Disease,Organismal Injury and Abnormalities,Psychological Disorders,Reproductive System Disease,Skeletal and Muscular Disorders
MIMAT0000526	miR-16-5p (and other miRNAs w/seed AGCAGCA)	0.0353	0.628	TargetScan Human	Moderate (predicted)	Scrg1	SCRG1	0.448	0.0226	Cancer,Cardiovascular Disease,Dermatological Diseases and Conditions,Organismal Injury and Abnormalities,Reproductive System Disease
MIMAT0000526	miR-16-5p (and other miRNAs w/seed AGCAGCA)	0.0353	0.628	TargetScan Human	Moderate (predicted)	Sh3rf2	SH3RF2	-1.797	0.000565	Cancer,Dermatological Diseases and Conditions,Endocrine System Disorders,Gastrointestinal Disease,Neurological Disease,Organismal Injury and Abnormalities,Reproductive System Disease
MIMAT0000526	miR-16-5p (and other miRNAs w/seed AGCAGCA)	0.0353	0.628	miRecords	Experimentally Observed	Skap2	SKAP2	0.406	0.00482	Cancer,Gastrointestinal Disease,Hepatic System Disease,Neurological Disease,Organismal Injury and Abnormalities,Reproductive System Disease,Respiratory Disease
MIMAT0000526	miR-16-5p (and other miRNAs w/seed AGCAGCA)	0.0353	0.628	TargetScan Human	Moderate (predicted)	Slc1a2	SLC1A2	0.503	0.0394	Cancer,Cardiovascular Disease,Connective Tissue Disorders,Dermatological Diseases and Conditions,Developmental Disorder,Endocrine System Disorders,Gastrointestinal Disease,Hepatic System Disease,Hereditary Disorder,Immunological Disease,Infectious Disease,Inflammatory Disease,Inflammatory Response,Metabolic Disease,Neurological Disease,Ophthalmic Disease,Organismal Injury and Abnormalities,Psycho…	Amyotrophic Lateral Sclerosis Signaling,Glutamate Receptor Signaling,Neuroinflammation Signaling Pathway
MIMAT0000526	miR-16-5p (and other miRNAs w/seed AGCAGCA)	0.0353	0.628	TargetScan Human	Moderate (predicted)	Spock3	SPOCK3	-0.814	0.00345	Cancer,Cardiovascular Disease,Dermatological Diseases and Conditions,Endocrine System Disorders,Gastrointestinal Disease,Hematological Disease,Hepatic System Disease,Hereditary Disorder,Immunological Disease,Metabolic Disease,Neurological Disease,Organismal Injury and Abnormalities,Psychological Disorders,Reproductive System Disease,Skeletal and Muscular Disorders
MIMAT0000526	miR-16-5p (and other miRNAs w/seed AGCAGCA)	0.0353	0.628	TargetScan Human	Moderate (predicted)	Tdrp	TDRP	-0.643	0.0383	Cancer,Gastrointestinal Disease,Organismal Injury and Abnormalities
MIMAT0000526	miR-16-5p (and other miRNAs w/seed AGCAGCA)	0.0353	0.628	TargetScan Human	High (predicted)	Tfcp2l1	TFCP2L1	0.563	0.0293	Cancer,Developmental Disorder,Endocrine System Disorders,Gastrointestinal Disease,Hepatic System Disease,Organismal Injury and Abnormalities,Reproductive System Disease
MIMAT0000526	miR-16-5p (and other miRNAs w/seed AGCAGCA)	0.0353	0.628	TargetScan Human	Moderate (predicted)	Tifab	TIFAB	0.672	0.000162	Cancer,Gastrointestinal Disease,Hepatic System Disease,Organismal Injury and Abnormalities
MIMAT0000526	miR-16-5p (and other miRNAs w/seed AGCAGCA)	0.0353	0.628	TargetScan Human	Moderate (predicted)	Tlr1	TLR1	1.489	0.000107	Cancer,Connective Tissue Disorders,Dermatological Diseases and Conditions,Developmental Disorder,Endocrine System Disorders,Gastrointestinal Disease,Hematological Disease,Hepatic System Disease,Hereditary Disorder,Immunological Disease,Infectious Disease,Inflammatory Disease,Inflammatory Response,Metabolic Disease,Neurological Disease,Ophthalmic Disease,Organismal Injury and Abnormalities,Renal a…	Altered T Cell and B Cell Signaling in Rheumatoid Arthritis,Colorectal Cancer Metastasis Signaling,Communication between Innate and Adaptive Immune Cells,Neuroinflammation Signaling Pathway,NF-κB Signaling,Phagosome Formation,Role of Macrophages, Fibroblasts and Endothelial Cells in Rheumatoid Arthritis,Role of Pattern Recognition Receptors in Recognition of Bacteria and Viruses,Toll-like Recepto…
MIMAT0000540	miR-17-5p (and other miRNAs w/seed AAAGUGC)	0.0351	0.505	TargetScan Human	Moderate (predicted)	Apbb1ip	APBB1IP	0.656	0.00225	Cancer,Dermatological Diseases and Conditions,Gastrointestinal Disease,Hepatic System Disease,Infectious Disease,Inflammatory Response,Organismal Injury and Abnormalities,Reproductive System Disease,Respiratory Disease	B Cell Receptor Signaling,GP6 Signaling Pathway
MIMAT0000540	miR-17-5p (and other miRNAs w/seed AAAGUGC)	0.0351	0.505	TargetScan Human	Moderate (predicted)	Bcl11b	BCL11B	-0.863	0.00276	Cancer,Connective Tissue Disorders,Dental Disease,Dermatological Diseases and Conditions,Developmental Disorder,Gastrointestinal Disease,Hematological Disease,Hepatic System Disease,Hereditary Disorder,Immunological Disease,Inflammatory Disease,Inflammatory Response,Metabolic Disease,Neurological Disease,Ophthalmic Disease,Organismal Injury and Abnormalities,Psychological Disorders,Reproductive S…
MIMAT0000540	miR-17-5p (and other miRNAs w/seed AAAGUGC)	0.0351	0.505	TargetScan Human	High (predicted)	Clip4	CLIP4	-0.432	0.0331	Cancer,Dermatological Diseases and Conditions,Gastrointestinal Disease,Hepatic System Disease,Organismal Injury and Abnormalities,Respiratory Disease
MIMAT0000540	miR-17-5p (and other miRNAs w/seed AAAGUGC)	0.0351	0.505	TargetScan Human	High (predicted)	Crybg3	CRYBG3	-0.605	0.0411	Cancer,Dermatological Diseases and Conditions,Gastrointestinal Disease,Hepatic System Disease,Neurological Disease,Organismal Injury and Abnormalities,Psychological Disorders,Reproductive System Disease
MIMAT0000540	miR-17-5p (and other miRNAs w/seed AAAGUGC)	0.0351	0.505	TargetScan Human	Moderate (predicted)	Ctss	CTSS	0.925	3.01e-13	Cancer,Cardiovascular Disease,Connective Tissue Disorders,Dermatological Diseases and Conditions,Developmental Disorder,Endocrine System Disorders,Gastrointestinal Disease,Hematological Disease,Hepatic System Disease,Hereditary Disorder,Immunological Disease,Infectious Disease,Inflammatory Disease,Inflammatory Response,Metabolic Disease,Neurological Disease,Nutritional Disease,Organismal Injury a…	autophagy,Phagosome Maturation
MIMAT0000540	miR-17-5p (and other miRNAs w/seed AAAGUGC)	0.0351	0.505	TargetScan Human	Moderate (predicted)	Drd1	DRD1	-1.75	0.00113	Cancer,Cardiovascular Disease,Connective Tissue Disorders,Dermatological Diseases and Conditions,Developmental Disorder,Endocrine System Disorders,Gastrointestinal Disease,Hematological Disease,Hepatic System Disease,Hereditary Disorder,Infectious Disease,Inflammatory Disease,Inflammatory Response,Metabolic Disease,Neurological Disease,Nutritional Disease,Ophthalmic Disease,Organismal Injury and …	cAMP-mediated signaling,CDK5 Signaling,Dopamine Receptor Signaling,Dopamine-DARPP32 Feedback in cAMP Signaling,G-Protein Coupled Receptor Signaling,Gap Junction Signaling,Gαs Signaling
MIMAT0000540	miR-17-5p (and other miRNAs w/seed AAAGUGC)	0.0351	0.505	TargetScan Human	Moderate (predicted)	Gnb5	GNB5	-0.689	0.0114	Cancer,Cardiovascular Disease,Developmental Disorder,Endocrine System Disorders,Gastrointestinal Disease,Hereditary Disorder,Neurological Disease,Nutritional Disease,Organismal Injury and Abnormalities,Psychological Disorders,Reproductive System Disease,Skeletal and Muscular Disorders	Androgen Signaling,Antiproliferative Role of Somatostatin Receptor 2,Axonal Guidance Signaling,Breast Cancer Regulation by Stathmin1,Cardiac Hypertrophy Signaling,Cardiac β-adrenergic Signaling,CCR3 Signaling in Eosinophils,CCR5 Signaling in Macrophages,Colorectal Cancer Metastasis Signaling,CREB Signaling in Neurons,CXCR4 Signaling,Ephrin B Signaling,Ephrin Receptor Signaling,fMLP Signaling in N…
MIMAT0000540	miR-17-5p (and other miRNAs w/seed AAAGUGC)	0.0351	0.505	TargetScan Human	High (predicted)	Gpr6	GPR6	-2.026	0.000212	Cancer,Gastrointestinal Disease,Hereditary Disorder,Neurological Disease,Organismal Injury and Abnormalities,Psychological Disorders,Reproductive System Disease,Skeletal and Muscular Disorders
MIMAT0000540	miR-17-5p (and other miRNAs w/seed AAAGUGC)	0.0351	0.505	TargetScan Human	High (predicted)	March4	MARCH4	-0.649	0.00041	Cancer,Dermatological Diseases and Conditions,Endocrine System Disorders,Gastrointestinal Disease,Hepatic System Disease,Neurological Disease,Organismal Injury and Abnormalities,Psychological Disorders
MIMAT0000540	miR-17-5p (and other miRNAs w/seed AAAGUGC)	0.0351	0.505	TargetScan Human	Moderate (predicted)	Neto2	NETO2	-0.667	0.015	Cancer,Cardiovascular Disease,Dermatological Diseases and Conditions,Gastrointestinal Disease,Hematological Disease,Hepatic System Disease,Immunological Disease,Organismal Injury and Abnormalities,Renal and Urological Disease,Reproductive System Disease,Skeletal and Muscular Disorders
MIMAT0000540	miR-17-5p (and other miRNAs w/seed AAAGUGC)	0.0351	0.505	TargetScan Human	High (predicted)	Pbx3	PBX3	-1.467	0.0266	Cancer,Cardiovascular Disease,Connective Tissue Disorders,Dermatological Diseases and Conditions,Developmental Disorder,Endocrine System Disorders,Gastrointestinal Disease,Hematological Disease,Immunological Disease,Metabolic Disease,Organismal Injury and Abnormalities,Reproductive System Disease,Respiratory Disease,Skeletal and Muscular Disorders
MIMAT0000540	miR-17-5p (and other miRNAs w/seed AAAGUGC)	0.0351	0.505	TargetScan Human	Moderate (predicted)	Rnd3	RND3	-0.777	0.0185	Cancer,Gastrointestinal Disease,Hematological Disease,Immunological Disease,Neurological Disease,Organismal Injury and Abnormalities,Reproductive System Disease,Tumor Morphology	Actin Nucleation by ARP-WASP Complex,Cardiac Hypertrophy Signaling,Cholecystokinin/Gastrin-mediated Signaling,Colorectal Cancer Metastasis Signaling,CXCR4 Signaling,Germ Cell-Sertoli Cell Junction Signaling,Glioblastoma Multiforme Signaling,Glioma Invasiveness Signaling,Gαq Signaling,HMGB1 Signaling,IL-8 Signaling,ILK Signaling,Integrin Signaling,Molecular Mechanisms of Cancer,mTOR Signaling,Phag…
MIMAT0000540	miR-17-5p (and other miRNAs w/seed AAAGUGC)	0.0351	0.505	TargetScan Human	Moderate (predicted)	Rxfp1	RXFP1	1.161	0.0293	Cancer,Cardiovascular Disease,Connective Tissue Disorders,Dermatological Diseases and Conditions,Developmental Disorder,Endocrine System Disorders,Immunological Disease,Inflammatory Disease,Organismal Injury and Abnormalities,Reproductive System Disease,Respiratory Disease,Skeletal and Muscular Disorders	Relaxin Signaling
MIMAT0000540	miR-17-5p (and other miRNAs w/seed AAAGUGC)	0.0351	0.505	TargetScan Human	Moderate (predicted)	Slc11a1	SLC11A1	1.312	2.02e-11	Antimicrobial Response,Cancer,Cardiovascular Disease,Connective Tissue Disorders,Dermatological Diseases and Conditions,Endocrine System Disorders,Gastrointestinal Disease,Hematological Disease,Hepatic System Disease,Immunological Disease,Infectious Disease,Inflammatory Disease,Inflammatory Response,Organismal Injury and Abnormalities,Renal and Urological Disease,Reproductive System Disease,Respi…
MIMAT0000540	miR-17-5p (and other miRNAs w/seed AAAGUGC)	0.0351	0.505	TargetScan Human	Moderate (predicted)	Sp9	SP9	-1.24	0.045	Cancer,Gastrointestinal Disease,Organismal Injury and Abnormalities
MIMAT0000540	miR-17-5p (and other miRNAs w/seed AAAGUGC)	0.0351	0.505	TargetScan Human	Moderate (predicted)	Stc1	STC1	-0.732	0.0178	Cancer,Dermatological Diseases and Conditions,Developmental Disorder,Endocrine System Disorders,Gastrointestinal Disease,Hepatic System Disease,Hereditary Disorder,Inflammatory Response,Metabolic Disease,Neurological Disease,Nutritional Disease,Ophthalmic Disease,Organismal Injury and Abnormalities,Renal and Urological Disease,Reproductive System Disease,Respiratory Disease,Tumor Morphology
MIMAT0000540	miR-17-5p (and other miRNAs w/seed AAAGUGC)	0.0351	0.505	TargetScan Human	Moderate (predicted)	Strip2	STRIP2	-0.6	0.0111	Cancer,Dermatological Diseases and Conditions,Endocrine System Disorders,Gastrointestinal Disease,Organismal Injury and Abnormalities,Renal and Urological Disease,Reproductive System Disease
MIMAT0000540	miR-17-5p (and other miRNAs w/seed AAAGUGC)	0.0351	0.505	TargetScan Human	Moderate (predicted)	Tbc1d10c	TBC1D10C	-1.081	0.0482	Cancer,Connective Tissue Disorders,Dermatological Diseases and Conditions,Endocrine System Disorders,Gastrointestinal Disease,Hematological Disease,Hepatic System Disease,Immunological Disease,Inflammatory Disease,Inflammatory Response,Neurological Disease,Organismal Injury and Abnormalities,Reproductive System Disease,Skeletal and Muscular Disorders
MIMAT0000540	miR-17-5p (and other miRNAs w/seed AAAGUGC)	0.0351	0.505	Ingenuity Expert Findings,TarBase,TargetScan Human	Experimentally Observed,High (predicted)	Tgfbr2	TGFBR2	0.398	0.0106	Cancer,Cardiovascular Disease,Connective Tissue Disorders,Dermatological Diseases and Conditions,Developmental Disorder,Endocrine System Disorders,Gastrointestinal Disease,Hematological Disease,Hepatic System Disease,Hereditary Disorder,Hypersensitivity Response,Immunological Disease,Infectious Disease,Inflammatory Disease,Inflammatory Response,Metabolic Disease,Neurological Disease,Nutritional D…	Antiproliferative Role of TOB in T Cell Signaling,Cardiac Hypertrophy Signaling,Chronic Myeloid Leukemia Signaling,Colorectal Cancer Metastasis Signaling,Epithelial Adherens Junction Signaling,Factors Promoting Cardiogenesis in Vertebrates,Germ Cell-Sertoli Cell Junction Signaling,Glucocorticoid Receptor Signaling,Hepatic Fibrosis / Hepatic Stellate Cell Activation,Human Embryonic Stem Cell Pluri…
MIMAT0000540	miR-17-5p (and other miRNAs w/seed AAAGUGC)	0.0351	0.505	TargetScan Human	Moderate (predicted)	Wfs1	WFS1	-0.401	0.0463	Auditory Disease,Cancer,Cardiovascular Disease,Connective Tissue Disorders,Dermatological Diseases and Conditions,Developmental Disorder,Endocrine System Disorders,Gastrointestinal Disease,Hematological Disease,Hepatic System Disease,Hereditary Disorder,Immunological Disease,Metabolic Disease,Neurological Disease,Ophthalmic Disease,Organismal Injury and Abnormalities,Psychological Disorders,Repro…
MIMAT0000540	miR-17-5p (and other miRNAs w/seed AAAGUGC)	0.0351	0.505	TargetScan Human	Moderate (predicted)	Ypel2	YPEL2	-0.476	0.0214
MIMAT0000660	miR-181a-1-3p (and other miRNAs w/seed CCAUCGA)	0.0219	1.012	TargetScan Human	Moderate (predicted)	Fam84b	FAM84B	-0.855	3.68e-05	Cancer,Endocrine System Disorders,Gastrointestinal Disease,Organismal Injury and Abnormalities
MIMAT0000660	miR-181a-1-3p (and other miRNAs w/seed CCAUCGA)	0.0219	1.012	TargetScan Human	Moderate (predicted)	Hes7	HES7	0.983	0.0462	Connective Tissue Disorders,Developmental Disorder,Hereditary Disorder,Organismal Injury and Abnormalities,Skeletal and Muscular Disorders	Notch Signaling
MIMAT0000660	miR-181a-1-3p (and other miRNAs w/seed CCAUCGA)	0.0219	1.012	TargetScan Human	Moderate (predicted)	Lat2	LAT2	0.828	7.61e-05	Cancer,Dermatological Diseases and Conditions,Endocrine System Disorders,Gastrointestinal Disease,Hematological Disease,Hypersensitivity Response,Immunological Disease,Inflammatory Response,Organismal Injury and Abnormalities,Reproductive System Disease,Tumor Morphology	TREM1 Signaling
MIMAT0000660	miR-181a-1-3p (and other miRNAs w/seed CCAUCGA)	0.0219	1.012	TargetScan Human	Moderate (predicted)	Lrrc10b	LRRC10B	-1.373	0.00207	Cancer,Gastrointestinal Disease,Hepatic System Disease,Neurological Disease,Organismal Injury and Abnormalities,Psychological Disorders
MIMAT0000660	miR-181a-1-3p (and other miRNAs w/seed CCAUCGA)	0.0219	1.012	TargetScan Human	Moderate (predicted)	Orai3	ORAI3	0.412	0.0111	Cancer,Gastrointestinal Disease,Hepatic System Disease,Inflammatory Response,Organismal Injury and Abnormalities
MIMAT0000660	miR-181a-1-3p (and other miRNAs w/seed CCAUCGA)	0.0219	1.012	TargetScan Human	Moderate (predicted)	Ptpn6	PTPN6	0.705	0.0021	Cancer,Connective Tissue Disorders,Dermatological Diseases and Conditions,Endocrine System Disorders,Gastrointestinal Disease,Hematological Disease,Hepatic System Disease,Hereditary Disorder,Hypersensitivity Response,Immunological Disease,Infectious Disease,Inflammatory Disease,Inflammatory Response,Metabolic Disease,Neurological Disease,Organismal Injury and Abnormalities,Renal and Urological Di…	3-phosphoinositide Biosynthesis,3-phosphoinositide Degradation,Antiproliferative Role of Somatostatin Receptor 2,B Cell Receptor Signaling,CD28 Signaling in T Helper Cells,CTLA4 Signaling in Cytotoxic T Lymphocytes,D-myo-inositol (1,4,5,6)-Tetrakisphosphate Biosynthesis,D-myo-inositol (3,4,5,6)-tetrakisphosphate Biosynthesis,D-myo-inositol-5-phosphate Metabolism,Erythropoietin Signaling,FGF Signa…
MIMAT0000660	miR-181a-1-3p (and other miRNAs w/seed CCAUCGA)	0.0219	1.012	TargetScan Human	Moderate (predicted)	Rac2	RAC2	0.657	0.000445	Cancer,Cardiovascular Disease,Connective Tissue Disorders,Dermatological Diseases and Conditions,Endocrine System Disorders,Gastrointestinal Disease,Hematological Disease,Hereditary Disorder,Hypersensitivity Response,Immunological Disease,Infectious Disease,Inflammatory Disease,Inflammatory Response,Metabolic Disease,Organismal Injury and Abnormalities,Reproductive System Disease	Actin Cytoskeleton Signaling,Agrin Interactions at Neuromuscular Junction,Axonal Guidance Signaling,B Cell Receptor Signaling,Ephrin B Signaling,Ephrin Receptor Signaling,ERK/MAPK Signaling,Fc Epsilon RI Signaling,Fcγ Receptor-mediated Phagocytosis in Macrophages and Monocytes,Germ Cell-Sertoli Cell Junction Signaling,IL-8 Signaling,Integrin Signaling,Leukocyte Extravasation Signaling,Molecular M…
MIMAT0000210	miR-181a-5p (and other miRNAs w/seed ACAUUCA)	0.03	0.938	TargetScan Human	Moderate (predicted)	Atp6v1c2	ATP6V1C2	-2.244	0.00255	Cancer,Dermatological Diseases and Conditions,Endocrine System Disorders,Gastrointestinal Disease,Hepatic System Disease,Organismal Injury and Abnormalities,Reproductive System Disease	Phagosome Maturation
MIMAT0000210	miR-181a-5p (and other miRNAs w/seed ACAUUCA)	0.03	0.938	TargetScan Human	Moderate (predicted)	Ccdc42	CCDC42	-1.681	0.00164	Cancer,Organismal Injury and Abnormalities,Reproductive System Disease
MIMAT0000210	miR-181a-5p (and other miRNAs w/seed ACAUUCA)	0.03	0.938	TargetScan Human	Moderate (predicted)	Ch25h	CH25H	1.26	0.000931	Cancer,Cardiovascular Disease,Dermatological Diseases and Conditions,Developmental Disorder,Gastrointestinal Disease,Hematological Disease,Hereditary Disorder,Infectious Disease,Inflammatory Disease,Inflammatory Response,Metabolic Disease,Neurological Disease,Ophthalmic Disease,Organismal Injury and Abnormalities,Psychological Disorders,Respiratory Disease
MIMAT0000210	miR-181a-5p (and other miRNAs w/seed ACAUUCA)	0.03	0.938	TargetScan Human	Moderate (predicted)	Col16a1	COL16A1	0.487	2.41e-05	Cancer,Cardiovascular Disease,Connective Tissue Disorders,Dermatological Diseases and Conditions,Endocrine System Disorders,Gastrointestinal Disease,Hematological Disease,Hepatic System Disease,Immunological Disease,Metabolic Disease,Ophthalmic Disease,Organismal Injury and Abnormalities,Reproductive System Disease,Skeletal and Muscular Disorders	GP6 Signaling Pathway,Hepatic Fibrosis / Hepatic Stellate Cell Activation
MIMAT0000210	miR-181a-5p (and other miRNAs w/seed ACAUUCA)	0.03	0.938	TargetScan Human	Moderate (predicted)	Dek	DEK	-0.292	0.0383	Cancer,Connective Tissue Disorders,Gastrointestinal Disease,Hematological Disease,Immunological Disease,Infectious Disease,Inflammatory Disease,Inflammatory Response,Organismal Injury and Abnormalities,Respiratory Disease,Skeletal and Muscular Disorders
MIMAT0000210	miR-181a-5p (and other miRNAs w/seed ACAUUCA)	0.03	0.938	TargetScan Human	Moderate (predicted)	Ippk	IPPK	-0.328	0.0471	Cancer,Gastrointestinal Disease,Hepatic System Disease,Organismal Injury and Abnormalities,Renal and Urological Disease	1D-myo-inositol Hexakisphosphate Biosynthesis II (Mammalian),1D-myo-inositol Hexakisphosphate Biosynthesis V (from Ins(1,3,4)P3),Inositol Pyrophosphates Biosynthesis,Superpathway of Inositol Phosphate Compounds
MIMAT0000210	miR-181a-5p (and other miRNAs w/seed ACAUUCA)	0.03	0.938	TargetScan Human	Moderate (predicted)	Lpcat2	LPCAT2	0.377	0.0463	Cancer,Dermatological Diseases and Conditions,Gastrointestinal Disease,Hepatic System Disease,Ophthalmic Disease,Organismal Injury and Abnormalities,Reproductive System Disease	CDP-diacylglycerol Biosynthesis I,Phosphatidylglycerol Biosynthesis II (Non-plastidic),Triacylglycerol Biosynthesis
MIMAT0000210	miR-181a-5p (and other miRNAs w/seed ACAUUCA)	0.03	0.938	TargetScan Human	Moderate (predicted)	Nts	NTS	-1.362	0.00103	Cancer,Dermatological Diseases and Conditions,Endocrine System Disorders,Gastrointestinal Disease,Hematological Disease,Hepatic System Disease,Hypersensitivity Response,Inflammatory Response,Metabolic Disease,Organismal Injury and Abnormalities,Reproductive System Disease,Respiratory Disease,Tumor Morphology	Neuroprotective Role of THOP1 in Alzheimer's Disease
MIMAT0000210	miR-181a-5p (and other miRNAs w/seed ACAUUCA)	0.03	0.938	TargetScan Human	Moderate (predicted)	Pbx3	PBX3	-1.467	0.0266	Cancer,Cardiovascular Disease,Connective Tissue Disorders,Dermatological Diseases and Conditions,Developmental Disorder,Endocrine System Disorders,Gastrointestinal Disease,Hematological Disease,Immunological Disease,Metabolic Disease,Organismal Injury and Abnormalities,Reproductive System Disease,Respiratory Disease,Skeletal and Muscular Disorders
MIMAT0000210	miR-181a-5p (and other miRNAs w/seed ACAUUCA)	0.03	0.938	TargetScan Human	Moderate (predicted)	Per3	PER3	-0.336	0.0295	Cancer,Dermatological Diseases and Conditions,Gastrointestinal Disease,Hematological Disease,Hepatic System Disease,Hereditary Disorder,Immunological Disease,Infectious Disease,Neurological Disease,Organismal Injury and Abnormalities,Psychological Disorders,Reproductive System Disease	Circadian Rhythm Signaling
MIMAT0000210	miR-181a-5p (and other miRNAs w/seed ACAUUCA)	0.03	0.938	TargetScan Human	Moderate (predicted)	Plau	PLAU	0.914	0.00756	Auditory Disease,Cancer,Cardiovascular Disease,Connective Tissue Disorders,Dermatological Diseases and Conditions,Developmental Disorder,Endocrine System Disorders,Gastrointestinal Disease,Hematological Disease,Hepatic System Disease,Hereditary Disorder,Hypersensitivity Response,Immunological Disease,Infectious Disease,Inflammatory Disease,Inflammatory Response,Metabolic Disease,Neurological Dise…	Coagulation System,Glioma Invasiveness Signaling,Glucocorticoid Receptor Signaling,Oncostatin M Signaling
MIMAT0000210	miR-181a-5p (and other miRNAs w/seed ACAUUCA)	0.03	0.938	TargetScan Human	Moderate (predicted)	Sertad4	SERTAD4	-0.502	0.0476	Cancer,Dermatological Diseases and Conditions,Gastrointestinal Disease,Hepatic System Disease,Organismal Injury and Abnormalities
MIMAT0000210	miR-181a-5p (and other miRNAs w/seed ACAUUCA)	0.03	0.938	TargetScan Human	Moderate (predicted)	Sowaha	SOWAHA	-0.826	0.00356	Infectious Disease
MIMAT0000210	miR-181a-5p (and other miRNAs w/seed ACAUUCA)	0.03	0.938	TargetScan Human	Moderate (predicted)	Sync	SYNC	0.735	0.0105	Cancer,Organismal Injury and Abnormalities,Reproductive System Disease,Skeletal and Muscular Disorders
MIMAT0000210	miR-181a-5p (and other miRNAs w/seed ACAUUCA)	0.03	0.938	TargetScan Human	Moderate (predicted)	Tgfbr1	TGFBR1	0.46	0.00213	Cancer,Cardiovascular Disease,Connective Tissue Disorders,Dermatological Diseases and Conditions,Developmental Disorder,Endocrine System Disorders,Gastrointestinal Disease,Hematological Disease,Hereditary Disorder,Immunological Disease,Infectious Disease,Inflammatory Disease,Inflammatory Response,Metabolic Disease,Neurological Disease,Ophthalmic Disease,Organismal Injury and Abnormalities,Renal a…	Antiproliferative Role of TOB in T Cell Signaling,Cardiac Hypertrophy Signaling,Chronic Myeloid Leukemia Signaling,Colorectal Cancer Metastasis Signaling,Epithelial Adherens Junction Signaling,Factors Promoting Cardiogenesis in Vertebrates,Germ Cell-Sertoli Cell Junction Signaling,Glucocorticoid Receptor Signaling,Hepatic Fibrosis / Hepatic Stellate Cell Activation,Human Embryonic Stem Cell Pluri…
MIMAT0000210	miR-181a-5p (and other miRNAs w/seed ACAUUCA)	0.03	0.938	TargetScan Human	Moderate (predicted)	Tgfbr2	TGFBR2	0.398	0.0106	Cancer,Cardiovascular Disease,Connective Tissue Disorders,Dermatological Diseases and Conditions,Developmental Disorder,Endocrine System Disorders,Gastrointestinal Disease,Hematological Disease,Hepatic System Disease,Hereditary Disorder,Hypersensitivity Response,Immunological Disease,Infectious Disease,Inflammatory Disease,Inflammatory Response,Metabolic Disease,Neurological Disease,Nutritional D…	Antiproliferative Role of TOB in T Cell Signaling,Cardiac Hypertrophy Signaling,Chronic Myeloid Leukemia Signaling,Colorectal Cancer Metastasis Signaling,Epithelial Adherens Junction Signaling,Factors Promoting Cardiogenesis in Vertebrates,Germ Cell-Sertoli Cell Junction Signaling,Glucocorticoid Receptor Signaling,Hepatic Fibrosis / Hepatic Stellate Cell Activation,Human Embryonic Stem Cell Pluri…
MIMAT0000210	miR-181a-5p (and other miRNAs w/seed ACAUUCA)	0.03	0.938	TargetScan Human	High (predicted)	Tmem45a	TMEM45A	0.681	0.026	Cancer,Gastrointestinal Disease,Hepatic System Disease,Organismal Injury and Abnormalities
MIMAT0000210	miR-181a-5p (and other miRNAs w/seed ACAUUCA)	0.03	0.938	TargetScan Human	Moderate (predicted)	Upb1	UPB1	-1.273	0.0494	Cancer,Dermatological Diseases and Conditions,Developmental Disorder,Endocrine System Disorders,Hematological Disease,Hereditary Disorder,Immunological Disease,Metabolic Disease,Neurological Disease,Ophthalmic Disease,Organismal Injury and Abnormalities,Reproductive System Disease,Skeletal and Muscular Disorders	Thymine Degradation,Uracil Degradation II (Reductive)
MIMAT0017067	miR-181b-1-3p (and other miRNAs w/seed UCACUGA)	0.0484	0.929	TargetScan Human	Moderate (predicted)	Auts2	AUTS2	-0.375	0.0362	Cancer,Dermatological Diseases and Conditions,Developmental Disorder,Endocrine System Disorders,Gastrointestinal Disease,Hematological Disease,Hepatic System Disease,Hereditary Disorder,Immunological Disease,Inflammatory Disease,Neurological Disease,Organismal Injury and Abnormalities,Psychological Disorders,Reproductive System Disease,Respiratory Disease
MIMAT0017067	miR-181b-1-3p (and other miRNAs w/seed UCACUGA)	0.0484	0.929	TargetScan Human	Moderate (predicted)	Ccdc42	CCDC42	-1.681	0.00164	Cancer,Organismal Injury and Abnormalities,Reproductive System Disease
MIMAT0017067	miR-181b-1-3p (and other miRNAs w/seed UCACUGA)	0.0484	0.929	TargetScan Human	Moderate (predicted)	Clspn	CLSPN	-1.701	0.00133	Cancer,Endocrine System Disorders,Gastrointestinal Disease,Hepatic System Disease,Neurological Disease,Organismal Injury and Abnormalities,Psychological Disorders,Reproductive System Disease,Respiratory Disease	Role of CHK Proteins in Cell Cycle Checkpoint Control
MIMAT0017067	miR-181b-1-3p (and other miRNAs w/seed UCACUGA)	0.0484	0.929	TargetScan Human	Moderate (predicted)	Dek	DEK	-0.292	0.0383	Cancer,Connective Tissue Disorders,Gastrointestinal Disease,Hematological Disease,Immunological Disease,Infectious Disease,Inflammatory Disease,Inflammatory Response,Organismal Injury and Abnormalities,Respiratory Disease,Skeletal and Muscular Disorders
MIMAT0017067	miR-181b-1-3p (and other miRNAs w/seed UCACUGA)	0.0484	0.929	TargetScan Human	Moderate (predicted)	Dusp16	DUSP16	0.449	0.00255	Cancer,Dermatological Diseases and Conditions,Endocrine System Disorders,Gastrointestinal Disease,Infectious Disease,Organismal Injury and Abnormalities,Reproductive System Disease	3-phosphoinositide Biosynthesis,3-phosphoinositide Degradation,D-myo-inositol (1,4,5,6)-Tetrakisphosphate Biosynthesis,D-myo-inositol (3,4,5,6)-tetrakisphosphate Biosynthesis,D-myo-inositol-5-phosphate Metabolism,Protein Kinase A Signaling,Superpathway of Inositol Phosphate Compounds
MIMAT0017067	miR-181b-1-3p (and other miRNAs w/seed UCACUGA)	0.0484	0.929	TargetScan Human	High (predicted)	Fgf5	FGF5	0.793	0.0234	Cancer,Cardiovascular Disease,Connective Tissue Disorders,Dermatological Diseases and Conditions,Endocrine System Disorders,Gastrointestinal Disease,Hematological Disease,Hepatic System Disease,Hereditary Disorder,Neurological Disease,Organismal Injury and Abnormalities,Reproductive System Disease	Actin Cytoskeleton Signaling,Bladder Cancer Signaling,Clathrin-mediated Endocytosis Signaling,FGF Signaling,Regulation of the Epithelial-Mesenchymal Transition Pathway,Role of Tissue Factor in Cancer
MIMAT0017067	miR-181b-1-3p (and other miRNAs w/seed UCACUGA)	0.0484	0.929	TargetScan Human	Moderate (predicted)	Kcnab1	KCNAB1	-0.872	0.00764	Cancer,Cardiovascular Disease,Dermatological Diseases and Conditions,Developmental Disorder,Gastrointestinal Disease,Hepatic System Disease,Hereditary Disorder,Neurological Disease,Organismal Injury and Abnormalities,Psychological Disorders,Reproductive System Disease,Skeletal and Muscular Disorders
MIMAT0017067	miR-181b-1-3p (and other miRNAs w/seed UCACUGA)	0.0484	0.929	TargetScan Human	Moderate (predicted)	Pirb	LILRB3	0.916	0.0093	Cancer,Dermatological Diseases and Conditions,Endocrine System Disorders,Gastrointestinal Disease,Hematological Disease,Hypersensitivity Response,Immunological Disease,Infectious Disease,Inflammatory Response,Metabolic Disease,Neurological Disease,Ophthalmic Disease,Organismal Injury and Abnormalities,Renal and Urological Disease
MIMAT0017067	miR-181b-1-3p (and other miRNAs w/seed UCACUGA)	0.0484	0.929	TargetScan Human	Moderate (predicted)	Meis2	MEIS2	-1.119	0.0258	Cancer,Developmental Disorder,Gastrointestinal Disease,Hepatic System Disease,Hereditary Disorder,Neurological Disease,Organismal Injury and Abnormalities,Psychological Disorders,Renal and Urological Disease,Reproductive System Disease,Skeletal and Muscular Disorders
MIMAT0017067	miR-181b-1-3p (and other miRNAs w/seed UCACUGA)	0.0484	0.929	TargetScan Human	High (predicted)	Rasal3	RASAL3	0.724	0.0126	Cancer,Dermatological Diseases and Conditions,Gastrointestinal Disease,Hepatic System Disease,Neurological Disease,Organismal Injury and Abnormalities,Psychological Disorders,Skeletal and Muscular Disorders
MIMAT0017067	miR-181b-1-3p (and other miRNAs w/seed UCACUGA)	0.0484	0.929	TargetScan Human	Moderate (predicted)	Rgs2	RGS2	-1.221	0.0139	Cancer,Cardiovascular Disease,Endocrine System Disorders,Gastrointestinal Disease,Hereditary Disorder,Inflammatory Response,Metabolic Disease,Neurological Disease,Organismal Injury and Abnormalities,Psychological Disorders,Reproductive System Disease,Respiratory Disease,Skeletal and Muscular Disorders	cAMP-mediated signaling,G-Protein Coupled Receptor Signaling,Gαq Signaling,Gαs Signaling
MIMAT0017067	miR-181b-1-3p (and other miRNAs w/seed UCACUGA)	0.0484	0.929	TargetScan Human	High (predicted)	Sowaha	SOWAHA	-0.826	0.00356	Infectious Disease
MIMAT0017067	miR-181b-1-3p (and other miRNAs w/seed UCACUGA)	0.0484	0.929	TargetScan Human	Moderate (predicted)	Ypel2	YPEL2	-0.476	0.0214
MIMAT0017067	miR-181b-1-3p (and other miRNAs w/seed UCACUGA)	0.0484	0.929	TargetScan Human	High (predicted)	Ywhag	YWHAG	0.403	0.0134	Cancer,Gastrointestinal Disease,Hepatic System Disease,Organismal Injury and Abnormalities	14-3-3-mediated Signaling,Cell Cycle: G2/M DNA Damage Checkpoint Regulation,ERK/MAPK Signaling,ERK5 Signaling,HIPPO signaling,IGF-1 Signaling,Myc Mediated Apoptosis Signaling,p70S6K Signaling,PI3K/AKT Signaling,Protein Kinase A Signaling
MIMAT0000216	miR-187-3p (miRNAs w/seed CGUGUCU)	0.0113	-2.187	TargetScan Human	Moderate (predicted)	Adgrg5	ADGRG5	2.05	2.94e-09
MIMAT0000216	miR-187-3p (miRNAs w/seed CGUGUCU)	0.0113	-2.187	TargetScan Human	Moderate (predicted)	Ano2	ANO2	-1.986	0.0144	Cancer,Dermatological Diseases and Conditions,Endocrine System Disorders,Gastrointestinal Disease,Hepatic System Disease,Metabolic Disease,Neurological Disease,Ophthalmic Disease,Organismal Injury and Abnormalities,Reproductive System Disease,Respiratory Disease
MIMAT0000216	miR-187-3p (miRNAs w/seed CGUGUCU)	0.0113	-2.187	TargetScan Human	Moderate (predicted)	Cnr2	CNR2	1.306	0.000134	Cancer,Cardiovascular Disease,Connective Tissue Disorders,Dermatological Diseases and Conditions,Endocrine System Disorders,Gastrointestinal Disease,Hepatic System Disease,Hereditary Disorder,Hypersensitivity Response,Immunological Disease,Inflammatory Disease,Inflammatory Response,Metabolic Disease,Neurological Disease,Nutritional Disease,Organismal Injury and Abnormalities,Psychological Disorde…	cAMP-mediated signaling,G-Protein Coupled Receptor Signaling,Gαi Signaling,Reelin Signaling in Neurons
MIMAT0000216	miR-187-3p (miRNAs w/seed CGUGUCU)	0.0113	-2.187	TargetScan Human	Moderate (predicted)	Flnc	FLNC	0.752	0.0321	Cancer,Cardiovascular Disease,Dermatological Diseases and Conditions,Developmental Disorder,Endocrine System Disorders,Gastrointestinal Disease,Hematological Disease,Hepatic System Disease,Hereditary Disorder,Immunological Disease,Inflammatory Disease,Neurological Disease,Ophthalmic Disease,Organismal Injury and Abnormalities,Psychological Disorders,Renal and Urological Disease,Reproductive Syste…	Caveolar-mediated Endocytosis Signaling,ILK Signaling,Protein Kinase A Signaling,Virus Entry via Endocytic Pathways
MIMAT0000216	miR-187-3p (miRNAs w/seed CGUGUCU)	0.0113	-2.187	TargetScan Human	Moderate (predicted)	Per2	PER2	-0.773	0.00774	Cancer,Cardiovascular Disease,Dermatological Diseases and Conditions,Gastrointestinal Disease,Hematological Disease,Hereditary Disorder,Immunological Disease,Neurological Disease,Nutritional Disease,Ophthalmic Disease,Organismal Injury and Abnormalities,Psychological Disorders,Reproductive System Disease	Adipogenesis pathway,Circadian Rhythm Signaling
MIMAT0000216	miR-187-3p (miRNAs w/seed CGUGUCU)	0.0113	-2.187	TargetScan Human	Moderate (predicted)	Slc1a2	SLC1A2	0.503	0.0394	Cancer,Cardiovascular Disease,Connective Tissue Disorders,Dermatological Diseases and Conditions,Developmental Disorder,Endocrine System Disorders,Gastrointestinal Disease,Hepatic System Disease,Hereditary Disorder,Immunological Disease,Infectious Disease,Inflammatory Disease,Inflammatory Response,Metabolic Disease,Neurological Disease,Ophthalmic Disease,Organismal Injury and Abnormalities,Psycho…	Amyotrophic Lateral Sclerosis Signaling,Glutamate Receptor Signaling,Neuroinflammation Signaling Pathway
MIMAT0000216	miR-187-3p (miRNAs w/seed CGUGUCU)	0.0113	-2.187	TargetScan Human	Moderate (predicted)	Tifab	TIFAB	0.672	0.000162	Cancer,Gastrointestinal Disease,Hepatic System Disease,Organismal Injury and Abnormalities
MIMAT0000216	miR-187-3p (miRNAs w/seed CGUGUCU)	0.0113	-2.187	TargetScan Human	Moderate (predicted)	Trem2	TREM2	0.872	2.52e-05	Cancer,Cardiovascular Disease,Connective Tissue Disorders,Developmental Disorder,Gastrointestinal Disease,Hepatic System Disease,Hereditary Disorder,Immunological Disease,Inflammatory Disease,Inflammatory Response,Metabolic Disease,Neurological Disease,Organismal Injury and Abnormalities,Psychological Disorders,Reproductive System Disease,Respiratory Disease,Skeletal and Muscular Disorders	Crosstalk between Dendritic Cells and Natural Killer Cells,Dendritic Cell Maturation,Neuroinflammation Signaling Pathway
MIMAT0000216	miR-187-3p (miRNAs w/seed CGUGUCU)	0.0113	-2.187	TargetScan Human	Moderate (predicted)	Treml2	TREML2	1.047	0.0165	Cancer,Dermatological Diseases and Conditions,Gastrointestinal Disease,Inflammatory Response,Metabolic Disease,Neurological Disease,Organismal Injury and Abnormalities,Psychological Disorders
MIMAT0000216	miR-187-3p (miRNAs w/seed CGUGUCU)	0.0113	-2.187	TargetScan Human	Moderate (predicted)	Trpc7	TRPC7	-1.166	0.0247	Cancer,Dermatological Diseases and Conditions,Endocrine System Disorders,Gastrointestinal Disease,Hepatic System Disease,Infectious Disease,Neurological Disease,Ophthalmic Disease,Organismal Injury and Abnormalities,Reproductive System Disease	Calcium Signaling
MIMAT0000233	miR-200b-3p (and other miRNAs w/seed AAUACUG)	0.0201	-4.188	TargetScan Human	High (predicted)	Ap1s2	AP1S2	-0.786	0.00194	Cancer,Developmental Disorder,Gastrointestinal Disease,Hepatic System Disease,Hereditary Disorder,Neurological Disease,Organismal Injury and Abnormalities,Psychological Disorders,Reproductive System Disease,Skeletal and Muscular Disorders	CTLA4 Signaling in Cytotoxic T Lymphocytes
MIMAT0000233	miR-200b-3p (and other miRNAs w/seed AAUACUG)	0.0201	-4.188	TargetScan Human	Moderate (predicted)	B3gnt2	B3GNT2	-0.818	0.0195	Cancer,Dermatological Diseases and Conditions,Gastrointestinal Disease,Hepatic System Disease,Hereditary Disorder,Neurological Disease,Organismal Injury and Abnormalities,Psychological Disorders,Reproductive System Disease,Skeletal and Muscular Disorders
MIMAT0000233	miR-200b-3p (and other miRNAs w/seed AAUACUG)	0.0201	-4.188	TargetScan Human	Moderate (predicted)	Gpx6	GPX6	-2.106	2.96e-05	Cancer,Dermatological Diseases and Conditions,Gastrointestinal Disease,Organismal Injury and Abnormalities,Reproductive System Disease	Glutathione Redox Reactions I
MIMAT0000233	miR-200b-3p (and other miRNAs w/seed AAUACUG)	0.0201	-4.188	TargetScan Human	High (predicted)	Kctd8	KCTD8	-0.842	0.0247	Cancer,Dermatological Diseases and Conditions,Gastrointestinal Disease,Hepatic System Disease,Organismal Injury and Abnormalities,Reproductive System Disease
MIMAT0000233	miR-200b-3p (and other miRNAs w/seed AAUACUG)	0.0201	-4.188	TargetScan Human	High (predicted)	Msn	MSN	0.463	0.000584	Cancer,Cardiovascular Disease,Dermatological Diseases and Conditions,Gastrointestinal Disease,Hepatic System Disease,Hereditary Disorder,Immunological Disease,Inflammatory Disease,Inflammatory Response,Neurological Disease,Organismal Injury and Abnormalities,Psychological Disorders,Reproductive System Disease,Respiratory Disease	Actin Cytoskeleton Signaling,Agranulocyte Adhesion and Diapedesis,Granulocyte Adhesion and Diapedesis,Leukocyte Extravasation Signaling,RhoA Signaling,RhoGDI Signaling,Signaling by Rho Family GTPases
MIMAT0000233	miR-200b-3p (and other miRNAs w/seed AAUACUG)	0.0201	-4.188	TargetScan Human	Moderate (predicted)	Mxd3	MXD3	-1.249	0.0296	Cancer,Gastrointestinal Disease,Hepatic System Disease,Inflammatory Disease,Neurological Disease,Organismal Injury and Abnormalities,Skeletal and Muscular Disorders
MIMAT0000233	miR-200b-3p (and other miRNAs w/seed AAUACUG)	0.0201	-4.188	TargetScan Human	Moderate (predicted)	Nfib	NFIB	0.401	0.0466	Cancer,Dermatological Diseases and Conditions,Developmental Disorder,Endocrine System Disorders,Gastrointestinal Disease,Hematological Disease,Hepatic System Disease,Immunological Disease,Neurological Disease,Organismal Injury and Abnormalities,Reproductive System Disease,Respiratory Disease	Aryl Hydrocarbon Receptor Signaling
MIMAT0000233	miR-200b-3p (and other miRNAs w/seed AAUACUG)	0.0201	-4.188	TargetScan Human	Moderate (predicted)	Penk	PENK	-2.295	0.000341	Cancer,Dermatological Diseases and Conditions,Gastrointestinal Disease,Hematological Disease,Hepatic System Disease,Hereditary Disorder,Immunological Disease,Inflammatory Response,Metabolic Disease,Neurological Disease,Organismal Injury and Abnormalities,Psychological Disorders,Reproductive System Disease,Respiratory Disease,Skeletal and Muscular Disorders	Huntington's Disease Signaling,Opioid Signaling Pathway
MIMAT0000233	miR-200b-3p (and other miRNAs w/seed AAUACUG)	0.0201	-4.188	TargetScan Human	Moderate (predicted)	Pmp22	PMP22	0.345	0.0203	Auditory Disease,Cancer,Cardiovascular Disease,Connective Tissue Disorders,Developmental Disorder,Endocrine System Disorders,Gastrointestinal Disease,Hereditary Disorder,Immunological Disease,Neurological Disease,Organismal Injury and Abnormalities,Psychological Disorders,Renal and Urological Disease,Reproductive System Disease,Respiratory Disease,Skeletal and Muscular Disorders
MIMAT0000233	miR-200b-3p (and other miRNAs w/seed AAUACUG)	0.0201	-4.188	TargetScan Human	Moderate (predicted)	Rnd3	RND3	-0.777	0.0185	Cancer,Gastrointestinal Disease,Hematological Disease,Immunological Disease,Neurological Disease,Organismal Injury and Abnormalities,Reproductive System Disease,Tumor Morphology	Actin Nucleation by ARP-WASP Complex,Cardiac Hypertrophy Signaling,Cholecystokinin/Gastrin-mediated Signaling,Colorectal Cancer Metastasis Signaling,CXCR4 Signaling,Germ Cell-Sertoli Cell Junction Signaling,Glioblastoma Multiforme Signaling,Glioma Invasiveness Signaling,Gαq Signaling,HMGB1 Signaling,IL-8 Signaling,ILK Signaling,Integrin Signaling,Molecular Mechanisms of Cancer,mTOR Signaling,Phag…
MIMAT0000233	miR-200b-3p (and other miRNAs w/seed AAUACUG)	0.0201	-4.188	TargetScan Human	Moderate (predicted)	Six3	SIX3	-1.422	0.0198	Cancer,Connective Tissue Disorders,Dental Disease,Developmental Disorder,Endocrine System Disorders,Gastrointestinal Disease,Hepatic System Disease,Hereditary Disorder,Neurological Disease,Organismal Injury and Abnormalities,Skeletal and Muscular Disorders	Transcriptional Regulatory Network in Embryonic Stem Cells
MIMAT0000233	miR-200b-3p (and other miRNAs w/seed AAUACUG)	0.0201	-4.188	TargetScan Human	High (predicted)	Slc14a1	SLC14A1	0.904	7.1e-08	Cancer,Cardiovascular Disease,Connective Tissue Disorders,Developmental Disorder,Endocrine System Disorders,Gastrointestinal Disease,Hematological Disease,Hepatic System Disease,Hereditary Disorder,Immunological Disease,Metabolic Disease,Neurological Disease,Organismal Injury and Abnormalities,Psychological Disorders,Renal and Urological Disease,Skeletal and Muscular Disorders
MIMAT0000233	miR-200b-3p (and other miRNAs w/seed AAUACUG)	0.0201	-4.188	TargetScan Human	High (predicted)	Ypel2	YPEL2	-0.476	0.0214
MIMAT0000233	miR-200b-3p (and other miRNAs w/seed AAUACUG)	0.0201	-4.188	TargetScan Human	High (predicted)	Ywhag	YWHAG	0.403	0.0134	Cancer,Gastrointestinal Disease,Hepatic System Disease,Organismal Injury and Abnormalities	14-3-3-mediated Signaling,Cell Cycle: G2/M DNA Damage Checkpoint Regulation,ERK/MAPK Signaling,ERK5 Signaling,HIPPO signaling,IGF-1 Signaling,Myc Mediated Apoptosis Signaling,p70S6K Signaling,PI3K/AKT Signaling,Protein Kinase A Signaling
MIMAT0025123	miR-202-3p (and other miRNAs w/seed GAGGUAU)	0.0309	-0.351	TargetScan Human	Moderate (predicted)	Ago4	AGO4	-0.52	0.0495	Endocrine System Disorders,Infectious Disease,Neurological Disease,Organismal Injury and Abnormalities,Psychological Disorders,Reproductive System Disease	EIF2 Signaling,Regulation of eIF4 and p70S6K Signaling
MIMAT0025123	miR-202-3p (and other miRNAs w/seed GAGGUAU)	0.0309	-0.351	TargetScan Human	Moderate (predicted)	Capn3	CAPN3	0.573	0.00927	Cancer,Cardiovascular Disease,Connective Tissue Disorders,Developmental Disorder,Endocrine System Disorders,Gastrointestinal Disease,Hematological Disease,Hepatic System Disease,Hereditary Disorder,Immunological Disease,Infectious Disease,Inflammatory Disease,Inflammatory Response,Metabolic Disease,Neurological Disease,Ophthalmic Disease,Organismal Injury and Abnormalities,Psychological Disorders…	Amyloid Processing,Amyotrophic Lateral Sclerosis Signaling,Apoptosis Signaling,FAK Signaling,Huntington's Disease Signaling,Integrin Signaling,nNOS Signaling in Neurons,nNOS Signaling in Skeletal Muscle Cells,Regulation of Cellular Mechanics by Calpain Protease
MIMAT0025123	miR-202-3p (and other miRNAs w/seed GAGGUAU)	0.0309	-0.351	TargetScan Human	Moderate (predicted)	Gpx3	GPX3	-0.67	0.0362	Cancer,Cardiovascular Disease,Endocrine System Disorders,Gastrointestinal Disease,Hematological Disease,Immunological Disease,Inflammatory Response,Metabolic Disease,Neurological Disease,Organismal Injury and Abnormalities,Psychological Disorders,Renal and Urological Disease,Reproductive System Disease	Glutathione Redox Reactions I
MIMAT0025123	miR-202-3p (and other miRNAs w/seed GAGGUAU)	0.0309	-0.351	TargetScan Human	Moderate (predicted)	Hk2	HK2	0.701	0.000219	Cancer,Cardiovascular Disease,Developmental Disorder,Endocrine System Disorders,Gastrointestinal Disease,Hepatic System Disease,Hereditary Disorder,Metabolic Disease,Neurological Disease,Organismal Injury and Abnormalities,Renal and Urological Disease,Reproductive System Disease,Respiratory Disease,Skeletal and Muscular Disorders,Tumor Morphology	GDP-glucose Biosynthesis,Glucose and Glucose-1-phosphate Degradation,Trehalose Degradation II (Trehalase),UDP-N-acetyl-D-galactosamine Biosynthesis II
MIMAT0025123	miR-202-3p (and other miRNAs w/seed GAGGUAU)	0.0309	-0.351	TargetScan Human	Moderate (predicted)	Il6ra	IL6R	0.57	0.0493	Cancer,Cardiovascular Disease,Connective Tissue Disorders,Dermatological Diseases and Conditions,Developmental Disorder,Endocrine System Disorders,Gastrointestinal Disease,Hematological Disease,Hepatic System Disease,Hereditary Disorder,Hypersensitivity Response,Immunological Disease,Infectious Disease,Inflammatory Disease,Inflammatory Response,Metabolic Disease,Neurological Disease,Nutritional D…	Acute Phase Response Signaling,Cardiac Hypertrophy Signaling,Colorectal Cancer Metastasis Signaling,Hepatic Fibrosis / Hepatic Stellate Cell Activation,IL-6 Signaling,Neuroinflammation Signaling Pathway,Role of JAK family kinases in IL-6-type Cytokine Signaling,Role of Macrophages, Fibroblasts and Endothelial Cells in Rheumatoid Arthritis,Systemic Lupus Erythematosus Signaling,T Helper Cell Diffe…
MIMAT0025123	miR-202-3p (and other miRNAs w/seed GAGGUAU)	0.0309	-0.351	TargetScan Human	Moderate (predicted)	Irf8	IRF8	0.729	1.28e-05	Antimicrobial Response,Cancer,Cardiovascular Disease,Connective Tissue Disorders,Dermatological Diseases and Conditions,Developmental Disorder,Gastrointestinal Disease,Hematological Disease,Hepatic System Disease,Hereditary Disorder,Hypersensitivity Response,Immunological Disease,Infectious Disease,Inflammatory Disease,Inflammatory Response,Neurological Disease,Ophthalmic Disease,Organismal Injur…	Dendritic Cell Maturation,IL-12 Signaling and Production in Macrophages,Production of Nitric Oxide and Reactive Oxygen Species in Macrophages
MIMAT0025123	miR-202-3p (and other miRNAs w/seed GAGGUAU)	0.0309	-0.351	TargetScan Human	Moderate (predicted)	Meis2	MEIS2	-1.119	0.0258	Cancer,Developmental Disorder,Gastrointestinal Disease,Hepatic System Disease,Hereditary Disorder,Neurological Disease,Organismal Injury and Abnormalities,Psychological Disorders,Renal and Urological Disease,Reproductive System Disease,Skeletal and Muscular Disorders
MIMAT0025123	miR-202-3p (and other miRNAs w/seed GAGGUAU)	0.0309	-0.351	TargetScan Human	Moderate (predicted)	Pbx3	PBX3	-1.467	0.0266	Cancer,Cardiovascular Disease,Connective Tissue Disorders,Dermatological Diseases and Conditions,Developmental Disorder,Endocrine System Disorders,Gastrointestinal Disease,Hematological Disease,Immunological Disease,Metabolic Disease,Organismal Injury and Abnormalities,Reproductive System Disease,Respiratory Disease,Skeletal and Muscular Disorders
MIMAT0025123	miR-202-3p (and other miRNAs w/seed GAGGUAU)	0.0309	-0.351	TargetScan Human	Moderate (predicted)	Tgfbr1	TGFBR1	0.46	0.00213	Cancer,Cardiovascular Disease,Connective Tissue Disorders,Dermatological Diseases and Conditions,Developmental Disorder,Endocrine System Disorders,Gastrointestinal Disease,Hematological Disease,Hereditary Disorder,Immunological Disease,Infectious Disease,Inflammatory Disease,Inflammatory Response,Metabolic Disease,Neurological Disease,Ophthalmic Disease,Organismal Injury and Abnormalities,Renal a…	Antiproliferative Role of TOB in T Cell Signaling,Cardiac Hypertrophy Signaling,Chronic Myeloid Leukemia Signaling,Colorectal Cancer Metastasis Signaling,Epithelial Adherens Junction Signaling,Factors Promoting Cardiogenesis in Vertebrates,Germ Cell-Sertoli Cell Junction Signaling,Glucocorticoid Receptor Signaling,Hepatic Fibrosis / Hepatic Stellate Cell Activation,Human Embryonic Stem Cell Pluri…
MIMAT0025123	miR-202-3p (and other miRNAs w/seed GAGGUAU)	0.0309	-0.351	TargetScan Human	Moderate (predicted)	Upb1	UPB1	-1.273	0.0494	Cancer,Dermatological Diseases and Conditions,Developmental Disorder,Endocrine System Disorders,Hematological Disease,Hereditary Disorder,Immunological Disease,Metabolic Disease,Neurological Disease,Ophthalmic Disease,Organismal Injury and Abnormalities,Reproductive System Disease,Skeletal and Muscular Disorders	Thymine Degradation,Uracil Degradation II (Reductive)
MIMAT0025123	miR-202-3p (and other miRNAs w/seed GAGGUAU)	0.0309	-0.351	TargetScan Human	High (predicted)	Ypel2	YPEL2	-0.476	0.0214
MIMAT0025123	miR-202-3p (and other miRNAs w/seed GAGGUAU)	0.0309	-0.351	TargetScan Human	Moderate (predicted)	Zcchc9	ZCCHC9	-0.366	0.034	Cancer,Gastrointestinal Disease,Hepatic System Disease,Organismal Injury and Abnormalities
MIMAT0022841	miR-219a-2-3p (miRNAs w/seed GAAUUGU)	0.049	0.975	TargetScan Human	Moderate (predicted)	Cd48	CD48	0.877	0.00825	Cancer,Cardiovascular Disease,Dermatological Diseases and Conditions,Endocrine System Disorders,Gastrointestinal Disease,Hematological Disease,Hepatic System Disease,Hereditary Disorder,Hypersensitivity Response,Immunological Disease,Infectious Disease,Inflammatory Disease,Inflammatory Response,Metabolic Disease,Neurological Disease,Organismal Injury and Abnormalities,Psychological Disorders,Rena…	Caveolar-mediated Endocytosis Signaling
MIMAT0022841	miR-219a-2-3p (miRNAs w/seed GAAUUGU)	0.049	0.975	TargetScan Human	Moderate (predicted)	Clip4	CLIP4	-0.432	0.0331	Cancer,Dermatological Diseases and Conditions,Gastrointestinal Disease,Hepatic System Disease,Organismal Injury and Abnormalities,Respiratory Disease
MIMAT0022841	miR-219a-2-3p (miRNAs w/seed GAAUUGU)	0.049	0.975	TargetScan Human	Moderate (predicted)	Crybg3	CRYBG3	-0.605	0.0411	Cancer,Dermatological Diseases and Conditions,Gastrointestinal Disease,Hepatic System Disease,Neurological Disease,Organismal Injury and Abnormalities,Psychological Disorders,Reproductive System Disease
MIMAT0022841	miR-219a-2-3p (miRNAs w/seed GAAUUGU)	0.049	0.975	TargetScan Human	Moderate (predicted)	Dach1	DACH1	-1.205	0.0163	Cancer,Developmental Disorder,Endocrine System Disorders,Gastrointestinal Disease,Hematological Disease,Hepatic System Disease,Neurological Disease,Organismal Injury and Abnormalities,Psychological Disorders,Renal and Urological Disease,Reproductive System Disease,Respiratory Disease
MIMAT0022841	miR-219a-2-3p (miRNAs w/seed GAAUUGU)	0.049	0.975	TargetScan Human	Moderate (predicted)	Esyt3	ESYT3	-1.333	0.0108	Cancer,Cardiovascular Disease,Dermatological Diseases and Conditions,Organismal Injury and Abnormalities,Reproductive System Disease,Respiratory Disease,Skeletal and Muscular Disorders
MIMAT0022841	miR-219a-2-3p (miRNAs w/seed GAAUUGU)	0.049	0.975	TargetScan Human	Moderate (predicted)	Kcna5	KCNA5	-1.556	0.00361	Cancer,Cardiovascular Disease,Dermatological Diseases and Conditions,Developmental Disorder,Endocrine System Disorders,Gastrointestinal Disease,Hematological Disease,Hepatic System Disease,Hereditary Disorder,Immunological Disease,Infectious Disease,Inflammatory Disease,Inflammatory Response,Metabolic Disease,Neurological Disease,Ophthalmic Disease,Organismal Injury and Abnormalities,Psychologica…
MIMAT0022841	miR-219a-2-3p (miRNAs w/seed GAAUUGU)	0.049	0.975	TargetScan Human	Moderate (predicted)	Lcp2	LCP2	0.512	0.0227	Cancer,Cardiovascular Disease,Dermatological Diseases and Conditions,Developmental Disorder,Endocrine System Disorders,Gastrointestinal Disease,Hematological Disease,Hepatic System Disease,Hypersensitivity Response,Immunological Disease,Infectious Disease,Inflammatory Disease,Inflammatory Response,Neurological Disease,Organismal Injury and Abnormalities,Renal and Urological Disease,Respiratory Di…	CD28 Signaling in T Helper Cells,CTLA4 Signaling in Cytotoxic T Lymphocytes,Fc Epsilon RI Signaling,Fcγ Receptor-mediated Phagocytosis in Macrophages and Monocytes,GP6 Signaling Pathway,iCOS-iCOSL Signaling in T Helper Cells,Natural Killer Cell Signaling,Phospholipase C Signaling,PKCθ Signaling in T Lymphocytes,Role of NFAT in Regulation of the Immune Response,T Cell Receptor Signaling
MIMAT0022841	miR-219a-2-3p (miRNAs w/seed GAAUUGU)	0.049	0.975	TargetScan Human	Moderate (predicted)	Ppp1r2	PPP1R2	-0.495	0.0451	Cancer,Gastrointestinal Disease,Hematological Disease,Hereditary Disorder,Immunological Disease,Neurological Disease,Organismal Injury and Abnormalities,Psychological Disorders,Renal and Urological Disease,Reproductive System Disease,Skeletal and Muscular Disorders
MIMAT0022841	miR-219a-2-3p (miRNAs w/seed GAAUUGU)	0.049	0.975	TargetScan Human	Moderate (predicted)	Scrg1	SCRG1	0.448	0.0226	Cancer,Cardiovascular Disease,Dermatological Diseases and Conditions,Organismal Injury and Abnormalities,Reproductive System Disease
MIMAT0000664	miR-219a-5p (and other miRNAs w/seed GAUUGUC)	0.0205	1.042	TargetScan Human	Moderate (predicted)	Anxa7	ANXA7	0.346	0.0144	Cancer,Cardiovascular Disease,Connective Tissue Disorders,Developmental Disorder,Endocrine System Disorders,Gastrointestinal Disease,Hematological Disease,Hepatic System Disease,Immunological Disease,Inflammatory Disease,Inflammatory Response,Neurological Disease,Nutritional Disease,Organismal Injury and Abnormalities,Psychological Disorders,Renal and Urological Disease,Reproductive System Diseas…
MIMAT0000664	miR-219a-5p (and other miRNAs w/seed GAUUGUC)	0.0205	1.042	Ingenuity Expert Findings	Experimentally Observed	Cd14	CD14	1.146	5.43e-09	Antimicrobial Response,Cancer,Cardiovascular Disease,Connective Tissue Disorders,Dermatological Diseases and Conditions,Developmental Disorder,Endocrine System Disorders,Gastrointestinal Disease,Hematological Disease,Hepatic System Disease,Hereditary Disorder,Immunological Disease,Infectious Disease,Inflammatory Disease,Inflammatory Response,Metabolic Disease,Neurological Disease,Nutritional Dise…	Actin Cytoskeleton Signaling,Hepatic Cholestasis,Hepatic Fibrosis / Hepatic Stellate Cell Activation,IL-10 Signaling,IL-6 Signaling,iNOS Signaling,LPS-stimulated MAPK Signaling,LPS/IL-1 Mediated Inhibition of RXR Function,LXR/RXR Activation,Macropinocytosis Signaling,MIF Regulation of Innate Immunity,MIF-mediated Glucocorticoid Regulation,Toll-like Receptor Signaling,VDR/RXR Activation
MIMAT0000664	miR-219a-5p (and other miRNAs w/seed GAUUGUC)	0.0205	1.042	TargetScan Human	Moderate (predicted)	Gpat2	GPAT2	-1.198	0.0064	Cancer,Gastrointestinal Disease,Hematological Disease,Hepatic System Disease,Immunological Disease,Organismal Injury and Abnormalities,Renal and Urological Disease,Reproductive System Disease	CDP-diacylglycerol Biosynthesis I,Phosphatidylglycerol Biosynthesis II (Non-plastidic),Triacylglycerol Biosynthesis
MIMAT0000664	miR-219a-5p (and other miRNAs w/seed GAUUGUC)	0.0205	1.042	TargetScan Human	Moderate (predicted)	Hexb	HEXB	0.594	4.85e-06	Auditory Disease,Cancer,Connective Tissue Disorders,Dermatological Diseases and Conditions,Developmental Disorder,Endocrine System Disorders,Gastrointestinal Disease,Hepatic System Disease,Hereditary Disorder,Immunological Disease,Inflammatory Response,Metabolic Disease,Neurological Disease,Nutritional Disease,Ophthalmic Disease,Organismal Injury and Abnormalities,Renal and Urological Disease,Rep…	Chondroitin Sulfate Degradation (Metazoa),Dermatan Sulfate Degradation (Metazoa)
MIMAT0000664	miR-219a-5p (and other miRNAs w/seed GAUUGUC)	0.0205	1.042	TargetScan Human	High (predicted)	Isl1	ISL1	-1.514	0.0271	Cancer,Cardiovascular Disease,Dermatological Diseases and Conditions,Developmental Disorder,Endocrine System Disorders,Gastrointestinal Disease,Hepatic System Disease,Hereditary Disorder,Inflammatory Response,Metabolic Disease,Neurological Disease,Organismal Injury and Abnormalities,Renal and Urological Disease,Skeletal and Muscular Disorders	Embryonic Stem Cell Differentiation into Cardiac Lineages,Transcriptional Regulatory Network in Embryonic Stem Cells
MIMAT0000664	miR-219a-5p (and other miRNAs w/seed GAUUGUC)	0.0205	1.042	TargetScan Human	High (predicted)	Kcna4	KCNA4	-0.957	0.00793	Cancer,Cardiovascular Disease,Dermatological Diseases and Conditions,Endocrine System Disorders,Gastrointestinal Disease,Hematological Disease,Hereditary Disorder,Immunological Disease,Infectious Disease,Inflammatory Disease,Metabolic Disease,Neurological Disease,Ophthalmic Disease,Organismal Injury and Abnormalities,Psychological Disorders,Reproductive System Disease,Skeletal and Muscular Disord…
MIMAT0000664	miR-219a-5p (and other miRNAs w/seed GAUUGUC)	0.0205	1.042	TargetScan Human	Moderate (predicted)	Kcnj2	KCNJ2	-0.677	0.0351	Cancer,Cardiovascular Disease,Connective Tissue Disorders,Dermatological Diseases and Conditions,Developmental Disorder,Endocrine System Disorders,Gastrointestinal Disease,Hematological Disease,Hereditary Disorder,Immunological Disease,Infectious Disease,Inflammatory Disease,Metabolic Disease,Neurological Disease,Organismal Injury and Abnormalities,Psychological Disorders,Reproductive System Dise…	Dopamine-DARPP32 Feedback in cAMP Signaling
MIMAT0000664	miR-219a-5p (and other miRNAs w/seed GAUUGUC)	0.0205	1.042	TargetScan Human	Moderate (predicted)	Laptm5	LAPTM5	0.583	0.000565	Cancer,Cardiovascular Disease,Dermatological Diseases and Conditions,Endocrine System Disorders,Hematological Disease,Hereditary Disorder,Immunological Disease,Infectious Disease,Inflammatory Disease,Inflammatory Response,Organismal Injury and Abnormalities,Reproductive System Disease
MIMAT0000664	miR-219a-5p (and other miRNAs w/seed GAUUGUC)	0.0205	1.042	TargetScan Human	Moderate (predicted)	Lcp2	LCP2	0.512	0.0227	Cancer,Cardiovascular Disease,Dermatological Diseases and Conditions,Developmental Disorder,Endocrine System Disorders,Gastrointestinal Disease,Hematological Disease,Hepatic System Disease,Hypersensitivity Response,Immunological Disease,Infectious Disease,Inflammatory Disease,Inflammatory Response,Neurological Disease,Organismal Injury and Abnormalities,Renal and Urological Disease,Respiratory Di…	CD28 Signaling in T Helper Cells,CTLA4 Signaling in Cytotoxic T Lymphocytes,Fc Epsilon RI Signaling,Fcγ Receptor-mediated Phagocytosis in Macrophages and Monocytes,GP6 Signaling Pathway,iCOS-iCOSL Signaling in T Helper Cells,Natural Killer Cell Signaling,Phospholipase C Signaling,PKCθ Signaling in T Lymphocytes,Role of NFAT in Regulation of the Immune Response,T Cell Receptor Signaling
MIMAT0000664	miR-219a-5p (and other miRNAs w/seed GAUUGUC)	0.0205	1.042	TargetScan Human	Moderate (predicted)	Nfib	NFIB	0.401	0.0466	Cancer,Dermatological Diseases and Conditions,Developmental Disorder,Endocrine System Disorders,Gastrointestinal Disease,Hematological Disease,Hepatic System Disease,Immunological Disease,Neurological Disease,Organismal Injury and Abnormalities,Reproductive System Disease,Respiratory Disease	Aryl Hydrocarbon Receptor Signaling
MIMAT0000664	miR-219a-5p (and other miRNAs w/seed GAUUGUC)	0.0205	1.042	TargetScan Human	Moderate (predicted)	Prnp	PRNP	2.06	1.18e-65	Cancer,Cardiovascular Disease,Connective Tissue Disorders,Dermatological Diseases and Conditions,Developmental Disorder,Gastrointestinal Disease,Hepatic System Disease,Hereditary Disorder,Immunological Disease,Infectious Disease,Inflammatory Disease,Inflammatory Response,Metabolic Disease,Neurological Disease,Nutritional Disease,Organismal Injury and Abnormalities,Psychological Disorders,Renal an…
MIMAT0000664	miR-219a-5p (and other miRNAs w/seed GAUUGUC)	0.0205	1.042	TargetScan Human	High (predicted)	Six3	SIX3	-1.422	0.0198	Cancer,Connective Tissue Disorders,Dental Disease,Developmental Disorder,Endocrine System Disorders,Gastrointestinal Disease,Hepatic System Disease,Hereditary Disorder,Neurological Disease,Organismal Injury and Abnormalities,Skeletal and Muscular Disorders	Transcriptional Regulatory Network in Embryonic Stem Cells
MIMAT0000664	miR-219a-5p (and other miRNAs w/seed GAUUGUC)	0.0205	1.042	TargetScan Human	Moderate (predicted)	Tgfbr2	TGFBR2	0.398	0.0106	Cancer,Cardiovascular Disease,Connective Tissue Disorders,Dermatological Diseases and Conditions,Developmental Disorder,Endocrine System Disorders,Gastrointestinal Disease,Hematological Disease,Hepatic System Disease,Hereditary Disorder,Hypersensitivity Response,Immunological Disease,Infectious Disease,Inflammatory Disease,Inflammatory Response,Metabolic Disease,Neurological Disease,Nutritional D…	Antiproliferative Role of TOB in T Cell Signaling,Cardiac Hypertrophy Signaling,Chronic Myeloid Leukemia Signaling,Colorectal Cancer Metastasis Signaling,Epithelial Adherens Junction Signaling,Factors Promoting Cardiogenesis in Vertebrates,Germ Cell-Sertoli Cell Junction Signaling,Glucocorticoid Receptor Signaling,Hepatic Fibrosis / Hepatic Stellate Cell Activation,Human Embryonic Stem Cell Pluri…
MIMAT0000664	miR-219a-5p (and other miRNAs w/seed GAUUGUC)	0.0205	1.042	Ingenuity Expert Findings	Experimentally Observed	Tnfrsf1b	TNFRSF1B	0.475	0.02	Cancer,Cardiovascular Disease,Connective Tissue Disorders,Dermatological Diseases and Conditions,Endocrine System Disorders,Gastrointestinal Disease,Hematological Disease,Hepatic System Disease,Hypersensitivity Response,Immunological Disease,Infectious Disease,Inflammatory Disease,Inflammatory Response,Metabolic Disease,Neurological Disease,Nutritional Disease,Ophthalmic Disease,Organismal Injury…	Acute Phase Response Signaling,Apoptosis Signaling,Ceramide Signaling,Crosstalk between Dendritic Cells and Natural Killer Cells,Death Receptor Signaling,Dendritic Cell Maturation,Granulocyte Adhesion and Diapedesis,Hepatic Cholestasis,Hepatic Fibrosis / Hepatic Stellate Cell Activation,HMGB1 Signaling,IL-6 Signaling,Induction of Apoptosis by HIV1,LPS/IL-1 Mediated Inhibition of RXR Function,LXR/…
MIMAT0004629	miR-22-5p (and other miRNAs w/seed GUUCUUC)	0.0371	0.559	TargetScan Human	Moderate (predicted)	Arl11	ARL11	1.739	0.000344	Cancer,Dermatological Diseases and Conditions,Endocrine System Disorders,Gastrointestinal Disease,Hematological Disease,Hereditary Disorder,Immunological Disease,Organismal Injury and Abnormalities,Reproductive System Disease,Respiratory Disease
MIMAT0004629	miR-22-5p (and other miRNAs w/seed GUUCUUC)	0.0371	0.559	TargetScan Human	Moderate (predicted)	Capn3	CAPN3	0.573	0.00927	Cancer,Cardiovascular Disease,Connective Tissue Disorders,Developmental Disorder,Endocrine System Disorders,Gastrointestinal Disease,Hematological Disease,Hepatic System Disease,Hereditary Disorder,Immunological Disease,Infectious Disease,Inflammatory Disease,Inflammatory Response,Metabolic Disease,Neurological Disease,Ophthalmic Disease,Organismal Injury and Abnormalities,Psychological Disorders…	Amyloid Processing,Amyotrophic Lateral Sclerosis Signaling,Apoptosis Signaling,FAK Signaling,Huntington's Disease Signaling,Integrin Signaling,nNOS Signaling in Neurons,nNOS Signaling in Skeletal Muscle Cells,Regulation of Cellular Mechanics by Calpain Protease
MIMAT0004629	miR-22-5p (and other miRNAs w/seed GUUCUUC)	0.0371	0.559	TargetScan Human	Moderate (predicted)	Cd84	CD84	1.422	1.35e-14	Cancer,Cardiovascular Disease,Connective Tissue Disorders,Dermatological Diseases and Conditions,Endocrine System Disorders,Gastrointestinal Disease,Hematological Disease,Hepatic System Disease,Hereditary Disorder,Hypersensitivity Response,Immunological Disease,Inflammatory Response,Metabolic Disease,Organismal Injury and Abnormalities,Reproductive System Disease,Skeletal and Muscular Disorders
MIMAT0004629	miR-22-5p (and other miRNAs w/seed GUUCUUC)	0.0371	0.559	TargetScan Human	Moderate (predicted)	Fcgr3	FCGR2A	0.61	0.00102	Cancer,Cardiovascular Disease,Connective Tissue Disorders,Dermatological Diseases and Conditions,Developmental Disorder,Endocrine System Disorders,Gastrointestinal Disease,Hematological Disease,Hepatic System Disease,Hereditary Disorder,Hypersensitivity Response,Immunological Disease,Infectious Disease,Inflammatory Disease,Inflammatory Response,Metabolic Disease,Neurological Disease,Ophthalmic Di…	B Cell Receptor Signaling,Dendritic Cell Maturation,Fcγ Receptor-mediated Phagocytosis in Macrophages and Monocytes,IL-10 Signaling,Natural Killer Cell Signaling,Phagosome Formation,Phospholipase C Signaling,Role of NFAT in Regulation of the Immune Response,Systemic Lupus Erythematosus Signaling
MIMAT0004629	miR-22-5p (and other miRNAs w/seed GUUCUUC)	0.0371	0.559	TargetScan Human	Moderate (predicted)	Gpr88	GPR88	-1.365	0.0463	Hereditary Disorder,Neurological Disease,Organismal Injury and Abnormalities,Psychological Disorders,Skeletal and Muscular Disorders
MIMAT0004629	miR-22-5p (and other miRNAs w/seed GUUCUUC)	0.0371	0.559	TargetScan Human	Moderate (predicted)	Kcnab1	KCNAB1	-0.872	0.00764	Cancer,Cardiovascular Disease,Dermatological Diseases and Conditions,Developmental Disorder,Gastrointestinal Disease,Hepatic System Disease,Hereditary Disorder,Neurological Disease,Organismal Injury and Abnormalities,Psychological Disorders,Reproductive System Disease,Skeletal and Muscular Disorders
MIMAT0004629	miR-22-5p (and other miRNAs w/seed GUUCUUC)	0.0371	0.559	TargetScan Human	Moderate (predicted)	Padi2	PADI2	0.837	2.35e-05	Cancer,Connective Tissue Disorders,Endocrine System Disorders,Gastrointestinal Disease,Hematological Disease,Hepatic System Disease,Immunological Disease,Inflammatory Disease,Inflammatory Response,Ophthalmic Disease,Organismal Injury and Abnormalities,Renal and Urological Disease,Reproductive System Disease,Skeletal and Muscular Disorders	Protein Citrullination
MIMAT0004629	miR-22-5p (and other miRNAs w/seed GUUCUUC)	0.0371	0.559	TargetScan Human	Moderate (predicted)	Pde10a	PDE10A	-1.174	0.0271	Cancer,Cardiovascular Disease,Dermatological Diseases and Conditions,Developmental Disorder,Endocrine System Disorders,Gastrointestinal Disease,Hematological Disease,Hepatic System Disease,Hereditary Disorder,Immunological Disease,Infectious Disease,Inflammatory Disease,Metabolic Disease,Neurological Disease,Nutritional Disease,Ophthalmic Disease,Organismal Injury and Abnormalities,Psychological …	cAMP-mediated signaling,Cardiac β-adrenergic Signaling,G-Protein Coupled Receptor Signaling,Gustation Pathway,Protein Kinase A Signaling,Relaxin Signaling,tRNA Splicing
MIMAT0004629	miR-22-5p (and other miRNAs w/seed GUUCUUC)	0.0371	0.559	TargetScan Human	Moderate (predicted)	Prkch	PRKCH	-1.419	0.00822	Cancer,Cardiovascular Disease,Dermatological Diseases and Conditions,Developmental Disorder,Gastrointestinal Disease,Hepatic System Disease,Immunological Disease,Infectious Disease,Inflammatory Disease,Inflammatory Response,Neurological Disease,Ophthalmic Disease,Organismal Injury and Abnormalities,Renal and Urological Disease,Reproductive System Disease	14-3-3-mediated Signaling,Aldosterone Signaling in Epithelial Cells,Androgen Signaling,Axonal Guidance Signaling,Breast Cancer Regulation by Stathmin1,Calcium-induced T Lymphocyte Apoptosis,CCR3 Signaling in Eosinophils,CCR5 Signaling in Macrophages,Cholecystokinin/Gastrin-mediated Signaling,Corticotropin Releasing Hormone Signaling,CREB Signaling in Neurons,CXCR4 Signaling,Dopamine-DARPP32 Feedb…
MIMAT0004629	miR-22-5p (and other miRNAs w/seed GUUCUUC)	0.0371	0.559	TargetScan Human	High (predicted)	Snx25	SNX25	-0.349	0.0479	Cancer,Dermatological Diseases and Conditions,Gastrointestinal Disease,Hepatic System Disease,Organismal Injury and Abnormalities,Reproductive System Disease
MIMAT0004629	miR-22-5p (and other miRNAs w/seed GUUCUUC)	0.0371	0.559	TargetScan Human	Moderate (predicted)	Tgfa	TGFA	-0.778	0.00678	Cancer,Cardiovascular Disease,Connective Tissue Disorders,Dermatological Diseases and Conditions,Developmental Disorder,Endocrine System Disorders,Gastrointestinal Disease,Hepatic System Disease,Hereditary Disorder,Immunological Disease,Inflammatory Disease,Inflammatory Response,Neurological Disease,Nutritional Disease,Ophthalmic Disease,Organismal Injury and Abnormalities,Renal and Urological Di…	ErbB Signaling,Glioma Signaling,Hepatic Fibrosis / Hepatic Stellate Cell Activation,Neuregulin Signaling,NF-κB Signaling,Non-Small Cell Lung Cancer Signaling,Pancreatic Adenocarcinoma Signaling,Renal Cell Carcinoma Signaling
MIMAT0004629	miR-22-5p (and other miRNAs w/seed GUUCUUC)	0.0371	0.559	TargetScan Human	Moderate (predicted)	Tmem176a	TMEM176A	0.529	8.73e-06	Cancer,Dermatological Diseases and Conditions,Gastrointestinal Disease,Hepatic System Disease,Organismal Injury and Abnormalities,Reproductive System Disease,Respiratory Disease
MIMAT0004629	miR-22-5p (and other miRNAs w/seed GUUCUUC)	0.0371	0.559	TargetScan Human	Moderate (predicted)	Ywhag	YWHAG	0.403	0.0134	Cancer,Gastrointestinal Disease,Hepatic System Disease,Organismal Injury and Abnormalities	14-3-3-mediated Signaling,Cell Cycle: G2/M DNA Damage Checkpoint Regulation,ERK/MAPK Signaling,ERK5 Signaling,HIPPO signaling,IGF-1 Signaling,Myc Mediated Apoptosis Signaling,p70S6K Signaling,PI3K/AKT Signaling,Protein Kinase A Signaling
MIMAT0017060	miR-221-5p (and other miRNAs w/seed CCUGGCA)	0.0339	-0.622	TargetScan Human	Moderate (predicted)	Adora2a	ADORA2A	-1.793	0.00477	Cancer,Cardiovascular Disease,Connective Tissue Disorders,Dermatological Diseases and Conditions,Endocrine System Disorders,Gastrointestinal Disease,Hematological Disease,Hepatic System Disease,Hereditary Disorder,Immunological Disease,Infectious Disease,Inflammatory Disease,Inflammatory Response,Metabolic Disease,Neurological Disease,Nutritional Disease,Ophthalmic Disease,Organismal Injury and A…	cAMP-mediated signaling,G-Protein Coupled Receptor Signaling,Gαs Signaling
MIMAT0017060	miR-221-5p (and other miRNAs w/seed CCUGGCA)	0.0339	-0.622	TargetScan Human	Moderate (predicted)	Ajap1	AJAP1	-0.4	0.0392	Cancer,Endocrine System Disorders,Gastrointestinal Disease,Hepatic System Disease,Neurological Disease,Organismal Injury and Abnormalities,Psychological Disorders,Reproductive System Disease
MIMAT0017060	miR-221-5p (and other miRNAs w/seed CCUGGCA)	0.0339	-0.622	TargetScan Human	High (predicted)	Ap1s2	AP1S2	-0.786	0.00194	Cancer,Developmental Disorder,Gastrointestinal Disease,Hepatic System Disease,Hereditary Disorder,Neurological Disease,Organismal Injury and Abnormalities,Psychological Disorders,Reproductive System Disease,Skeletal and Muscular Disorders	CTLA4 Signaling in Cytotoxic T Lymphocytes
MIMAT0017060	miR-221-5p (and other miRNAs w/seed CCUGGCA)	0.0339	-0.622	TargetScan Human	Moderate (predicted)	Asic4	ASIC4	-1.363	0.0079	Cardiovascular Disease,Neurological Disease,Organismal Injury and Abnormalities,Psychological Disorders,Renal and Urological Disease,Respiratory Disease
MIMAT0017060	miR-221-5p (and other miRNAs w/seed CCUGGCA)	0.0339	-0.622	TargetScan Human	Moderate (predicted)	Bcl11b	BCL11B	-0.863	0.00276	Cancer,Connective Tissue Disorders,Dental Disease,Dermatological Diseases and Conditions,Developmental Disorder,Gastrointestinal Disease,Hematological Disease,Hepatic System Disease,Hereditary Disorder,Immunological Disease,Inflammatory Disease,Inflammatory Response,Metabolic Disease,Neurological Disease,Ophthalmic Disease,Organismal Injury and Abnormalities,Psychological Disorders,Reproductive S…
MIMAT0017060	miR-221-5p (and other miRNAs w/seed CCUGGCA)	0.0339	-0.622	TargetScan Human	Moderate (predicted)	Bmf	BMF	0.492	0.0145	Cancer,Dermatological Diseases and Conditions,Gastrointestinal Disease,Hematological Disease,Hepatic System Disease,Immunological Disease,Inflammatory Disease,Inflammatory Response,Neurological Disease,Nutritional Disease,Organismal Injury and Abnormalities,Renal and Urological Disease,Reproductive System Disease
MIMAT0017060	miR-221-5p (and other miRNAs w/seed CCUGGCA)	0.0339	-0.622	TargetScan Human	Moderate (predicted)	Cacng4	CACNG4	-0.875	0.00558	Cancer,Dermatological Diseases and Conditions,Gastrointestinal Disease,Hepatic System Disease,Infectious Disease,Neurological Disease,Organismal Injury and Abnormalities,Reproductive System Disease	Androgen Signaling,Calcium Signaling,CCR5 Signaling in Macrophages,Cellular Effects of Sildenafil (Viagra),Corticotropin Releasing Hormone Signaling,CREB Signaling in Neurons,FcγRIIB Signaling in B Lymphocytes,G Beta Gamma Signaling,GABA Receptor Signaling,GNRH Signaling,GPCR-Mediated Nutrient Sensing in Enteroendocrine Cells,Gustation Pathway,Netrin Signaling,nNOS Signaling in Skeletal Muscle Ce…
MIMAT0017060	miR-221-5p (and other miRNAs w/seed CCUGGCA)	0.0339	-0.622	TargetScan Human	Moderate (predicted)	Camk1g	CAMK1G	-0.474	0.00586	Cancer,Gastrointestinal Disease,Hepatic System Disease,Neurological Disease,Organismal Injury and Abnormalities,Psychological Disorders	Breast Cancer Regulation by Stathmin1,Calcium Signaling,cAMP-mediated signaling,Chemokine Signaling,Glioma Signaling,Neuropathic Pain Signaling In Dorsal Horn Neurons,Opioid Signaling Pathway,Role of NFAT in Cardiac Hypertrophy,Thrombin Signaling,Xenobiotic Metabolism Signaling
MIMAT0017060	miR-221-5p (and other miRNAs w/seed CCUGGCA)	0.0339	-0.622	TargetScan Human	Moderate (predicted)	Capn1	CAPN1	0.384	0.0195	Auditory Disease,Cancer,Cardiovascular Disease,Dermatological Diseases and Conditions,Gastrointestinal Disease,Hematological Disease,Hereditary Disorder,Hypersensitivity Response,Immunological Disease,Inflammatory Response,Metabolic Disease,Neurological Disease,Organismal Injury and Abnormalities,Psychological Disorders,Reproductive System Disease,Skeletal and Muscular Disorders	Amyloid Processing,Amyotrophic Lateral Sclerosis Signaling,Apoptosis Signaling,CDK5 Signaling,FAK Signaling,Huntington's Disease Signaling,Integrin Signaling,Mitotic Roles of Polo-Like Kinase,nNOS Signaling in Neurons,Regulation of Cellular Mechanics by Calpain Protease
MIMAT0017060	miR-221-5p (and other miRNAs w/seed CCUGGCA)	0.0339	-0.622	TargetScan Human	Moderate (predicted)	Chrne	CHRNE	-1.387	0.0379	Cancer,Cardiovascular Disease,Developmental Disorder,Gastrointestinal Disease,Hematological Disease,Hepatic System Disease,Hereditary Disorder,Immunological Disease,Inflammatory Disease,Inflammatory Response,Metabolic Disease,Neurological Disease,Nutritional Disease,Organismal Injury and Abnormalities,Psychological Disorders,Renal and Urological Disease,Respiratory Disease,Skeletal and Muscular D…	AMPK Signaling,Calcium Signaling,eNOS Signaling
MIMAT0017060	miR-221-5p (and other miRNAs w/seed CCUGGCA)	0.0339	-0.622	TargetScan Human	Moderate (predicted)	Clec7a	CLEC7A	3.126	3.14e-20	Cancer,Connective Tissue Disorders,Dermatological Diseases and Conditions,Gastrointestinal Disease,Hematological Disease,Hepatic System Disease,Hereditary Disorder,Immunological Disease,Infectious Disease,Inflammatory Disease,Inflammatory Response,Metabolic Disease,Ophthalmic Disease,Organismal Injury and Abnormalities,Reproductive System Disease,Respiratory Disease,Skeletal and Muscular Disorders	Phagosome Formation,Role of Pattern Recognition Receptors in Recognition of Bacteria and Viruses
MIMAT0017060	miR-221-5p (and other miRNAs w/seed CCUGGCA)	0.0339	-0.622	TargetScan Human	High (predicted)	Cnr2	CNR2	1.306	0.000134	Cancer,Cardiovascular Disease,Connective Tissue Disorders,Dermatological Diseases and Conditions,Endocrine System Disorders,Gastrointestinal Disease,Hepatic System Disease,Hereditary Disorder,Hypersensitivity Response,Immunological Disease,Inflammatory Disease,Inflammatory Response,Metabolic Disease,Neurological Disease,Nutritional Disease,Organismal Injury and Abnormalities,Psychological Disorde…	cAMP-mediated signaling,G-Protein Coupled Receptor Signaling,Gαi Signaling,Reelin Signaling in Neurons
MIMAT0017060	miR-221-5p (and other miRNAs w/seed CCUGGCA)	0.0339	-0.622	TargetScan Human	Moderate (predicted)	Csf1	CSF1	0.374	0.00539	Cancer,Cardiovascular Disease,Connective Tissue Disorders,Dental Disease,Dermatological Diseases and Conditions,Developmental Disorder,Gastrointestinal Disease,Hematological Disease,Hepatic System Disease,Hereditary Disorder,Hypersensitivity Response,Immunological Disease,Infectious Disease,Inflammatory Disease,Inflammatory Response,Metabolic Disease,Neurological Disease,Ophthalmic Disease,Organi…	Altered T Cell and B Cell Signaling in Rheumatoid Arthritis,Atherosclerosis Signaling,Hematopoiesis from Multipotent Stem Cells,Hematopoiesis from Pluripotent Stem Cells,Hepatic Fibrosis / Hepatic Stellate Cell Activation,Macropinocytosis Signaling,MSP-RON Signaling Pathway,Role of Macrophages, Fibroblasts and Endothelial Cells in Rheumatoid Arthritis,Role of Osteoblasts, Osteoclasts and Chondroc…
MIMAT0017060	miR-221-5p (and other miRNAs w/seed CCUGGCA)	0.0339	-0.622	TargetScan Human	Moderate (predicted)	Fam107a	FAM107A	0.421	0.0248	Cancer,Cardiovascular Disease,Dermatological Diseases and Conditions,Endocrine System Disorders,Gastrointestinal Disease,Hereditary Disorder,Neurological Disease,Organismal Injury and Abnormalities,Psychological Disorders,Reproductive System Disease,Skeletal and Muscular Disorders
MIMAT0017060	miR-221-5p (and other miRNAs w/seed CCUGGCA)	0.0339	-0.622	TargetScan Human	High (predicted)	Hes7	HES7	0.983	0.0462	Connective Tissue Disorders,Developmental Disorder,Hereditary Disorder,Organismal Injury and Abnormalities,Skeletal and Muscular Disorders	Notch Signaling
MIMAT0017060	miR-221-5p (and other miRNAs w/seed CCUGGCA)	0.0339	-0.622	TargetScan Human	Moderate (predicted)	H2-Oa	HLA-DOA	1.02	0.0111	Cancer,Connective Tissue Disorders,Endocrine System Disorders,Gastrointestinal Disease,Hematological Disease,Hepatic System Disease,Immunological Disease,Infectious Disease,Inflammatory Disease,Inflammatory Response,Metabolic Disease,Neurological Disease,Organismal Injury and Abnormalities,Psychological Disorders,Reproductive System Disease,Skeletal and Muscular Disorders	Allograft Rejection Signaling,Altered T Cell and B Cell Signaling in Rheumatoid Arthritis,Antigen Presentation Pathway,Autoimmune Thyroid Disease Signaling,B Cell Development,Calcium-induced T Lymphocyte Apoptosis,CD28 Signaling in T Helper Cells,Cdc42 Signaling,Dendritic Cell Maturation,Graft-versus-Host Disease Signaling,iCOS-iCOSL Signaling in T Helper Cells,IL-4 Signaling,Neuroinflammation Si…
MIMAT0017060	miR-221-5p (and other miRNAs w/seed CCUGGCA)	0.0339	-0.622	TargetScan Human	Moderate (predicted)	Igfbp4	IGFBP4	-0.435	0.0074	Cancer,Connective Tissue Disorders,Dermatological Diseases and Conditions,Endocrine System Disorders,Gastrointestinal Disease,Hematological Disease,Immunological Disease,Inflammatory Disease,Inflammatory Response,Metabolic Disease,Organismal Injury and Abnormalities,Reproductive System Disease,Skeletal and Muscular Disorders,Tumor Morphology	Hepatic Fibrosis / Hepatic Stellate Cell Activation,IGF-1 Signaling
MIMAT0017060	miR-221-5p (and other miRNAs w/seed CCUGGCA)	0.0339	-0.622	TargetScan Human	Moderate (predicted)	Il6ra	IL6R	0.57	0.0493	Cancer,Cardiovascular Disease,Connective Tissue Disorders,Dermatological Diseases and Conditions,Developmental Disorder,Endocrine System Disorders,Gastrointestinal Disease,Hematological Disease,Hepatic System Disease,Hereditary Disorder,Hypersensitivity Response,Immunological Disease,Infectious Disease,Inflammatory Disease,Inflammatory Response,Metabolic Disease,Neurological Disease,Nutritional D…	Acute Phase Response Signaling,Cardiac Hypertrophy Signaling,Colorectal Cancer Metastasis Signaling,Hepatic Fibrosis / Hepatic Stellate Cell Activation,IL-6 Signaling,Neuroinflammation Signaling Pathway,Role of JAK family kinases in IL-6-type Cytokine Signaling,Role of Macrophages, Fibroblasts and Endothelial Cells in Rheumatoid Arthritis,Systemic Lupus Erythematosus Signaling,T Helper Cell Diffe…
MIMAT0017060	miR-221-5p (and other miRNAs w/seed CCUGGCA)	0.0339	-0.622	TargetScan Human	Moderate (predicted)	Inpp5f	INPP5F	-0.359	0.00975	Cancer,Dermatological Diseases and Conditions,Gastrointestinal Disease,Hepatic System Disease,Organismal Injury and Abnormalities	1D-myo-inositol Hexakisphosphate Biosynthesis II (Mammalian),3-phosphoinositide Biosynthesis,3-phosphoinositide Degradation,B Cell Receptor Signaling,D-myo-inositol (1,3,4)-trisphosphate Biosynthesis,D-myo-inositol (1,4,5)-trisphosphate Degradation,D-myo-inositol (1,4,5,6)-Tetrakisphosphate Biosynthesis,D-myo-inositol (3,4,5,6)-tetrakisphosphate Biosynthesis,D-myo-inositol-5-phosphate Metabolism,…
MIMAT0017060	miR-221-5p (and other miRNAs w/seed CCUGGCA)	0.0339	-0.622	TargetScan Human	Moderate (predicted)	Ip6k3	IP6K3	0.788	0.0195	Cancer,Connective Tissue Disorders,Dermatological Diseases and Conditions,Gastrointestinal Disease,Hepatic System Disease,Immunological Disease,Inflammatory Disease,Inflammatory Response,Neurological Disease,Organismal Injury and Abnormalities,Renal and Urological Disease,Reproductive System Disease,Skeletal and Muscular Disorders	Inositol Pyrophosphates Biosynthesis,Superpathway of Inositol Phosphate Compounds
MIMAT0017060	miR-221-5p (and other miRNAs w/seed CCUGGCA)	0.0339	-0.622	TargetScan Human	Moderate (predicted)	Irf8	IRF8	0.729	1.28e-05	Antimicrobial Response,Cancer,Cardiovascular Disease,Connective Tissue Disorders,Dermatological Diseases and Conditions,Developmental Disorder,Gastrointestinal Disease,Hematological Disease,Hepatic System Disease,Hereditary Disorder,Hypersensitivity Response,Immunological Disease,Infectious Disease,Inflammatory Disease,Inflammatory Response,Neurological Disease,Ophthalmic Disease,Organismal Injur…	Dendritic Cell Maturation,IL-12 Signaling and Production in Macrophages,Production of Nitric Oxide and Reactive Oxygen Species in Macrophages
MIMAT0017060	miR-221-5p (and other miRNAs w/seed CCUGGCA)	0.0339	-0.622	TargetScan Human	Moderate (predicted)	Itgb3	ITGB3	0.704	0.0362	Cancer,Cardiovascular Disease,Connective Tissue Disorders,Dental Disease,Dermatological Diseases and Conditions,Developmental Disorder,Endocrine System Disorders,Gastrointestinal Disease,Hematological Disease,Hepatic System Disease,Hereditary Disorder,Immunological Disease,Infectious Disease,Inflammatory Disease,Inflammatory Response,Metabolic Disease,Neurological Disease,Nutritional Disease,Opht…	Agrin Interactions at Neuromuscular Junction,Caveolar-mediated Endocytosis Signaling,Clathrin-mediated Endocytosis Signaling,Glioma Invasiveness Signaling,GP6 Signaling Pathway,Granulocyte Adhesion and Diapedesis,HER-2 Signaling in Breast Cancer,IL-8 Signaling,ILK Signaling,Integrin Signaling,Leukocyte Extravasation Signaling,Macropinocytosis Signaling,NF-κB Activation by Viruses,P2Y Purigenic Re…
MIMAT0017060	miR-221-5p (and other miRNAs w/seed CCUGGCA)	0.0339	-0.622	TargetScan Human	Moderate (predicted)	Itgb5	ITGB5	0.41	0.00148	Cancer,Dermatological Diseases and Conditions,Endocrine System Disorders,Gastrointestinal Disease,Hematological Disease,Hepatic System Disease,Immunological Disease,Infectious Disease,Inflammatory Response,Metabolic Disease,Neurological Disease,Organismal Injury and Abnormalities,Psychological Disorders,Renal and Urological Disease,Reproductive System Disease,Respiratory Disease,Tumor Morphology	Caveolar-mediated Endocytosis Signaling,Clathrin-mediated Endocytosis Signaling,Glioma Invasiveness Signaling,HER-2 Signaling in Breast Cancer,IL-8 Signaling,ILK Signaling,Integrin Signaling,Macropinocytosis Signaling,NF-κB Activation by Viruses,Paxillin Signaling,PPARα/RXRα Activation,Role of Tissue Factor in Cancer,Virus Entry via Endocytic Pathways
MIMAT0017060	miR-221-5p (and other miRNAs w/seed CCUGGCA)	0.0339	-0.622	TargetScan Human	Moderate (predicted)	Kcnq4	KCNQ4	1.165	0.00158	Auditory Disease,Cancer,Gastrointestinal Disease,Hepatic System Disease,Hereditary Disorder,Metabolic Disease,Neurological Disease,Organismal Injury and Abnormalities,Psychological Disorders
MIMAT0017060	miR-221-5p (and other miRNAs w/seed CCUGGCA)	0.0339	-0.622	TargetScan Human	Moderate (predicted)	Klhl6	KLHL6	0.879	0.00164	Cancer,Dermatological Diseases and Conditions,Developmental Disorder,Endocrine System Disorders,Gastrointestinal Disease,Hematological Disease,Hepatic System Disease,Hereditary Disorder,Immunological Disease,Inflammatory Response,Neurological Disease,Organismal Injury and Abnormalities,Psychological Disorders,Reproductive System Disease
MIMAT0017060	miR-221-5p (and other miRNAs w/seed CCUGGCA)	0.0339	-0.622	TargetScan Human	Moderate (predicted)	Lyz2	LYZ	0.832	0.00465	Antimicrobial Response,Cancer,Connective Tissue Disorders,Dermatological Diseases and Conditions,Developmental Disorder,Endocrine System Disorders,Gastrointestinal Disease,Hematological Disease,Hereditary Disorder,Immunological Disease,Infectious Disease,Inflammatory Disease,Inflammatory Response,Metabolic Disease,Ophthalmic Disease,Organismal Injury and Abnormalities,Renal and Urological Disease…	Atherosclerosis Signaling,Clathrin-mediated Endocytosis Signaling,IL-12 Signaling and Production in Macrophages,LXR/RXR Activation,Production of Nitric Oxide and Reactive Oxygen Species in Macrophages
MIMAT0017060	miR-221-5p (and other miRNAs w/seed CCUGGCA)	0.0339	-0.622	TargetScan Human	Moderate (predicted)	March4	MARCH4	-0.649	0.00041	Cancer,Dermatological Diseases and Conditions,Endocrine System Disorders,Gastrointestinal Disease,Hepatic System Disease,Neurological Disease,Organismal Injury and Abnormalities,Psychological Disorders
MIMAT0017060	miR-221-5p (and other miRNAs w/seed CCUGGCA)	0.0339	-0.622	TargetScan Human	High (predicted)	Mxd3	MXD3	-1.249	0.0296	Cancer,Gastrointestinal Disease,Hepatic System Disease,Inflammatory Disease,Neurological Disease,Organismal Injury and Abnormalities,Skeletal and Muscular Disorders
MIMAT0017060	miR-221-5p (and other miRNAs w/seed CCUGGCA)	0.0339	-0.622	TargetScan Human	Moderate (predicted)	Myo1f	MYO1F	1.117	4.73e-16	Antimicrobial Response,Auditory Disease,Cancer,Dermatological Diseases and Conditions,Endocrine System Disorders,Gastrointestinal Disease,Hepatic System Disease,Immunological Disease,Infectious Disease,Inflammatory Response,Metabolic Disease,Neurological Disease,Organismal Injury and Abnormalities,Reproductive System Disease
MIMAT0017060	miR-221-5p (and other miRNAs w/seed CCUGGCA)	0.0339	-0.622	TargetScan Human	Moderate (predicted)	P2ry1	P2RY1	-1.153	0.021	Cancer,Cardiovascular Disease,Dental Disease,Dermatological Diseases and Conditions,Developmental Disorder,Endocrine System Disorders,Gastrointestinal Disease,Hematological Disease,Hepatic System Disease,Infectious Disease,Inflammatory Response,Metabolic Disease,Neurological Disease,Nutritional Disease,Organismal Injury and Abnormalities,Renal and Urological Disease,Reproductive System Disease,Sk…	Gustation Pathway,P2Y Purigenic Receptor Signaling Pathway
MIMAT0017060	miR-221-5p (and other miRNAs w/seed CCUGGCA)	0.0339	-0.622	TargetScan Human	Moderate (predicted)	Pld4	PLD4	0.582	0.000111	Cancer,Dermatological Diseases and Conditions,Endocrine System Disorders,Gastrointestinal Disease,Hepatic System Disease,Immunological Disease,Inflammatory Response,Metabolic Disease,Organismal Injury and Abnormalities,Reproductive System Disease	Antioxidant Action of Vitamin C,Choline Biosynthesis III,D-myo-inositol (1,4,5)-Trisphosphate Biosynthesis,D-myo-inositol-5-phosphate Metabolism,Endothelin-1 Signaling,Fcγ Receptor-mediated Phagocytosis in Macrophages and Monocytes,Gαq Signaling,IL-8 Signaling,mTOR Signaling,Pancreatic Adenocarcinoma Signaling,Phospholipase C Signaling,Phospholipases,Superpathway of Inositol Phosphate Compounds
MIMAT0017060	miR-221-5p (and other miRNAs w/seed CCUGGCA)	0.0339	-0.622	TargetScan Human	High (predicted)	Ppp1r1b	PPP1R1B	-1.635	0.00564	Cancer,Gastrointestinal Disease,Hematological Disease,Hepatic System Disease,Hereditary Disorder,Immunological Disease,Neurological Disease,Organismal Injury and Abnormalities,Psychological Disorders,Renal and Urological Disease,Reproductive System Disease,Skeletal and Muscular Disorders	3-phosphoinositide Biosynthesis,3-phosphoinositide Degradation,CDK5 Signaling,D-myo-inositol (1,4,5,6)-Tetrakisphosphate Biosynthesis,D-myo-inositol (3,4,5,6)-tetrakisphosphate Biosynthesis,D-myo-inositol-5-phosphate Metabolism,Dopamine Receptor Signaling,Dopamine-DARPP32 Feedback in cAMP Signaling,Protein Kinase A Signaling,Superpathway of Inositol Phosphate Compounds
MIMAT0017060	miR-221-5p (and other miRNAs w/seed CCUGGCA)	0.0339	-0.622	TargetScan Human	High (predicted)	Prnp	PRNP	2.06	1.18e-65	Cancer,Cardiovascular Disease,Connective Tissue Disorders,Dermatological Diseases and Conditions,Developmental Disorder,Gastrointestinal Disease,Hepatic System Disease,Hereditary Disorder,Immunological Disease,Infectious Disease,Inflammatory Disease,Inflammatory Response,Metabolic Disease,Neurological Disease,Nutritional Disease,Organismal Injury and Abnormalities,Psychological Disorders,Renal an…
MIMAT0017060	miR-221-5p (and other miRNAs w/seed CCUGGCA)	0.0339	-0.622	TargetScan Human	Moderate (predicted)	Ptpn5	PTPN5	-0.942	0.0198	Cancer,Cardiovascular Disease,Dermatological Diseases and Conditions,Endocrine System Disorders,Gastrointestinal Disease,Hepatic System Disease,Hereditary Disorder,Metabolic Disease,Neurological Disease,Organismal Injury and Abnormalities,Psychological Disorders,Reproductive System Disease,Skeletal and Muscular Disorders	Protein Kinase A Signaling
MIMAT0017060	miR-221-5p (and other miRNAs w/seed CCUGGCA)	0.0339	-0.622	TargetScan Human	Moderate (predicted)	Rac2	RAC2	0.657	0.000445	Cancer,Cardiovascular Disease,Connective Tissue Disorders,Dermatological Diseases and Conditions,Endocrine System Disorders,Gastrointestinal Disease,Hematological Disease,Hereditary Disorder,Hypersensitivity Response,Immunological Disease,Infectious Disease,Inflammatory Disease,Inflammatory Response,Metabolic Disease,Organismal Injury and Abnormalities,Reproductive System Disease	Actin Cytoskeleton Signaling,Agrin Interactions at Neuromuscular Junction,Axonal Guidance Signaling,B Cell Receptor Signaling,Ephrin B Signaling,Ephrin Receptor Signaling,ERK/MAPK Signaling,Fc Epsilon RI Signaling,Fcγ Receptor-mediated Phagocytosis in Macrophages and Monocytes,Germ Cell-Sertoli Cell Junction Signaling,IL-8 Signaling,Integrin Signaling,Leukocyte Extravasation Signaling,Molecular M…
MIMAT0017060	miR-221-5p (and other miRNAs w/seed CCUGGCA)	0.0339	-0.622	TargetScan Human	Moderate (predicted)	Rhobtb2	RHOBTB2	-0.497	0.00377	Cancer,Dermatological Diseases and Conditions,Endocrine System Disorders,Gastrointestinal Disease,Hepatic System Disease,Neurological Disease,Organismal Injury and Abnormalities,Reproductive System Disease,Tumor Morphology
MIMAT0017060	miR-221-5p (and other miRNAs w/seed CCUGGCA)	0.0339	-0.622	TargetScan Human	High (predicted)	Serpinf2	SERPINF2	1.661	2.18e-06	Cancer,Cardiovascular Disease,Dermatological Diseases and Conditions,Developmental Disorder,Gastrointestinal Disease,Hematological Disease,Hereditary Disorder,Hypersensitivity Response,Inflammatory Response,Neurological Disease,Organismal Injury and Abnormalities,Psychological Disorders,Skeletal and Muscular Disorders	Acute Phase Response Signaling,Coagulation System,FXR/RXR Activation,LXR/RXR Activation
MIMAT0017060	miR-221-5p (and other miRNAs w/seed CCUGGCA)	0.0339	-0.622	TargetScan Human	Moderate (predicted)	Slamf8	SLAMF8	1.232	0.000563	Antimicrobial Response,Cancer,Dermatological Diseases and Conditions,Endocrine System Disorders,Hematological Disease,Immunological Disease,Infectious Disease,Inflammatory Response,Organismal Injury and Abnormalities,Reproductive System Disease
MIMAT0017060	miR-221-5p (and other miRNAs w/seed CCUGGCA)	0.0339	-0.622	TargetScan Human	Moderate (predicted)	Slc2a6	SLC2A6	0.428	0.00143	Cancer,Gastrointestinal Disease,Organismal Injury and Abnormalities,Reproductive System Disease
MIMAT0017060	miR-221-5p (and other miRNAs w/seed CCUGGCA)	0.0339	-0.622	TargetScan Human	Moderate (predicted)	Tcf15	TCF15	-1.125	0.0424	Cancer,Cardiovascular Disease,Connective Tissue Disorders,Dermatological Diseases and Conditions,Developmental Disorder,Gastrointestinal Disease,Hepatic System Disease,Organismal Injury and Abnormalities,Respiratory Disease,Skeletal and Muscular Disorders
MIMAT0017060	miR-221-5p (and other miRNAs w/seed CCUGGCA)	0.0339	-0.622	TargetScan Human	Moderate (predicted)	Trem2	TREM2	0.872	2.52e-05	Cancer,Cardiovascular Disease,Connective Tissue Disorders,Developmental Disorder,Gastrointestinal Disease,Hepatic System Disease,Hereditary Disorder,Immunological Disease,Inflammatory Disease,Inflammatory Response,Metabolic Disease,Neurological Disease,Organismal Injury and Abnormalities,Psychological Disorders,Reproductive System Disease,Respiratory Disease,Skeletal and Muscular Disorders	Crosstalk between Dendritic Cells and Natural Killer Cells,Dendritic Cell Maturation,Neuroinflammation Signaling Pathway
MIMAT0017060	miR-221-5p (and other miRNAs w/seed CCUGGCA)	0.0339	-0.622	TargetScan Human	Moderate (predicted)	Trpv2	TRPV2	0.434	0.00975	Cancer,Gastrointestinal Disease,Infectious Disease,Inflammatory Response,Neurological Disease,Organismal Injury and Abnormalities,Reproductive System Disease,Respiratory Disease,Tumor Morphology
MIMAT0017060	miR-221-5p (and other miRNAs w/seed CCUGGCA)	0.0339	-0.622	TargetScan Human	Moderate (predicted)	Zcchc9	ZCCHC9	-0.366	0.034	Cancer,Gastrointestinal Disease,Hepatic System Disease,Organismal Injury and Abnormalities
MIMAT0000125	miR-23a-3p (and other miRNAs w/seed UCACAUU)	0.03	0.897	TargetScan Human	Moderate (predicted)	Ap1s2	AP1S2	-0.786	0.00194	Cancer,Developmental Disorder,Gastrointestinal Disease,Hepatic System Disease,Hereditary Disorder,Neurological Disease,Organismal Injury and Abnormalities,Psychological Disorders,Reproductive System Disease,Skeletal and Muscular Disorders	CTLA4 Signaling in Cytotoxic T Lymphocytes
MIMAT0000125	miR-23a-3p (and other miRNAs w/seed UCACAUU)	0.03	0.897	TargetScan Human	High (predicted)	BC052040	C15orf41	-0.424	0.047	Cancer,Cardiovascular Disease,Developmental Disorder,Gastrointestinal Disease,Hematological Disease,Hepatic System Disease,Hereditary Disorder,Immunological Disease,Neurological Disease,Organismal Injury and Abnormalities
MIMAT0000125	miR-23a-3p (and other miRNAs w/seed UCACAUU)	0.03	0.897	TargetScan Human	Moderate (predicted)	Calb1	CALB1	-0.882	0.0101	Cancer,Dermatological Diseases and Conditions,Endocrine System Disorders,Gastrointestinal Disease,Hepatic System Disease,Hereditary Disorder,Inflammatory Response,Metabolic Disease,Neurological Disease,Organismal Injury and Abnormalities,Psychological Disorders,Renal and Urological Disease,Reproductive System Disease,Respiratory Disease,Skeletal and Muscular Disorders	Neuroinflammation Signaling Pathway,VDR/RXR Activation
MIMAT0000125	miR-23a-3p (and other miRNAs w/seed UCACAUU)	0.03	0.897	TargetScan Human	Moderate (predicted)	Fkbp5	FKBP5	-0.469	0.0134	Cancer,Connective Tissue Disorders,Dermatological Diseases and Conditions,Developmental Disorder,Gastrointestinal Disease,Hereditary Disorder,Immunological Disease,Inflammatory Disease,Inflammatory Response,Neurological Disease,Organismal Injury and Abnormalities,Psychological Disorders,Reproductive System Disease,Respiratory Disease,Skeletal and Muscular Disorders	Glucocorticoid Receptor Signaling,NRF2-mediated Oxidative Stress Response
MIMAT0000125	miR-23a-3p (and other miRNAs w/seed UCACAUU)	0.03	0.897	TargetScan Human	Moderate (predicted)	Fyb	FYB1	0.565	0.0093	Cancer,Cardiovascular Disease,Connective Tissue Disorders,Dermatological Diseases and Conditions,Developmental Disorder,Endocrine System Disorders,Gastrointestinal Disease,Hematological Disease,Hepatic System Disease,Hereditary Disorder,Immunological Disease,Inflammatory Response,Organismal Injury and Abnormalities,Renal and Urological Disease,Reproductive System Disease	Fcγ Receptor-mediated Phagocytosis in Macrophages and Monocytes
MIMAT0000125	miR-23a-3p (and other miRNAs w/seed UCACAUU)	0.03	0.897	TargetScan Human	Moderate (predicted)	Hs6st2	HS6ST2	-0.555	0.00163	Cancer,Dermatological Diseases and Conditions,Developmental Disorder,Endocrine System Disorders,Gastrointestinal Disease,Hepatic System Disease,Ophthalmic Disease,Organismal Injury and Abnormalities,Reproductive System Disease,Respiratory Disease	Chondroitin Sulfate Biosynthesis,Chondroitin Sulfate Biosynthesis (Late Stages),Dermatan Sulfate Biosynthesis,Dermatan Sulfate Biosynthesis (Late Stages),Heparan Sulfate Biosynthesis,Heparan Sulfate Biosynthesis (Late Stages),LPS/IL-1 Mediated Inhibition of RXR Function,Xenobiotic Metabolism Signaling
MIMAT0000125	miR-23a-3p (and other miRNAs w/seed UCACAUU)	0.03	0.897	Ingenuity Expert Findings,TargetScan Human	Experimentally Observed,Moderate (predicted)	Il6ra	IL6R	0.57	0.0493	Cancer,Cardiovascular Disease,Connective Tissue Disorders,Dermatological Diseases and Conditions,Developmental Disorder,Endocrine System Disorders,Gastrointestinal Disease,Hematological Disease,Hepatic System Disease,Hereditary Disorder,Hypersensitivity Response,Immunological Disease,Infectious Disease,Inflammatory Disease,Inflammatory Response,Metabolic Disease,Neurological Disease,Nutritional D…	Acute Phase Response Signaling,Cardiac Hypertrophy Signaling,Colorectal Cancer Metastasis Signaling,Hepatic Fibrosis / Hepatic Stellate Cell Activation,IL-6 Signaling,Neuroinflammation Signaling Pathway,Role of JAK family kinases in IL-6-type Cytokine Signaling,Role of Macrophages, Fibroblasts and Endothelial Cells in Rheumatoid Arthritis,Systemic Lupus Erythematosus Signaling,T Helper Cell Diffe…
MIMAT0000125	miR-23a-3p (and other miRNAs w/seed UCACAUU)	0.03	0.897	TargetScan Human	Moderate (predicted)	Ippk	IPPK	-0.328	0.0471	Cancer,Gastrointestinal Disease,Hepatic System Disease,Organismal Injury and Abnormalities,Renal and Urological Disease	1D-myo-inositol Hexakisphosphate Biosynthesis II (Mammalian),1D-myo-inositol Hexakisphosphate Biosynthesis V (from Ins(1,3,4)P3),Inositol Pyrophosphates Biosynthesis,Superpathway of Inositol Phosphate Compounds
MIMAT0000125	miR-23a-3p (and other miRNAs w/seed UCACAUU)	0.03	0.897	TargetScan Human	High (predicted)	Itgbl1	ITGBL1	0.961	0.0229	Cancer,Connective Tissue Disorders,Dermatological Diseases and Conditions,Gastrointestinal Disease,Hepatic System Disease,Inflammatory Disease,Organismal Injury and Abnormalities,Reproductive System Disease,Skeletal and Muscular Disorders
MIMAT0000125	miR-23a-3p (and other miRNAs w/seed UCACAUU)	0.03	0.897	TargetScan Human	Moderate (predicted)	Klhl13	KLHL13	-0.978	0.0066	Cancer,Dermatological Diseases and Conditions,Gastrointestinal Disease,Hematological Disease,Immunological Disease,Neurological Disease,Organismal Injury and Abnormalities,Reproductive System Disease
MIMAT0000125	miR-23a-3p (and other miRNAs w/seed UCACAUU)	0.03	0.897	TargetScan Human	High (predicted)	Lyz2	LYZ	0.832	0.00465	Antimicrobial Response,Cancer,Connective Tissue Disorders,Dermatological Diseases and Conditions,Developmental Disorder,Endocrine System Disorders,Gastrointestinal Disease,Hematological Disease,Hereditary Disorder,Immunological Disease,Infectious Disease,Inflammatory Disease,Inflammatory Response,Metabolic Disease,Ophthalmic Disease,Organismal Injury and Abnormalities,Renal and Urological Disease…	Atherosclerosis Signaling,Clathrin-mediated Endocytosis Signaling,IL-12 Signaling and Production in Macrophages,LXR/RXR Activation,Production of Nitric Oxide and Reactive Oxygen Species in Macrophages
MIMAT0000125	miR-23a-3p (and other miRNAs w/seed UCACAUU)	0.03	0.897	TargetScan Human	Moderate (predicted)	Meis2	MEIS2	-1.119	0.0258	Cancer,Developmental Disorder,Gastrointestinal Disease,Hepatic System Disease,Hereditary Disorder,Neurological Disease,Organismal Injury and Abnormalities,Psychological Disorders,Renal and Urological Disease,Reproductive System Disease,Skeletal and Muscular Disorders
MIMAT0000125	miR-23a-3p (and other miRNAs w/seed UCACAUU)	0.03	0.897	TargetScan Human	High (predicted)	Nts	NTS	-1.362	0.00103	Cancer,Dermatological Diseases and Conditions,Endocrine System Disorders,Gastrointestinal Disease,Hematological Disease,Hepatic System Disease,Hypersensitivity Response,Inflammatory Response,Metabolic Disease,Organismal Injury and Abnormalities,Reproductive System Disease,Respiratory Disease,Tumor Morphology	Neuroprotective Role of THOP1 in Alzheimer's Disease
MIMAT0000125	miR-23a-3p (and other miRNAs w/seed UCACAUU)	0.03	0.897	TargetScan Human,miRecords	Experimentally Observed,Moderate (predicted)	Plau	PLAU	0.914	0.00756	Auditory Disease,Cancer,Cardiovascular Disease,Connective Tissue Disorders,Dermatological Diseases and Conditions,Developmental Disorder,Endocrine System Disorders,Gastrointestinal Disease,Hematological Disease,Hepatic System Disease,Hereditary Disorder,Hypersensitivity Response,Immunological Disease,Infectious Disease,Inflammatory Disease,Inflammatory Response,Metabolic Disease,Neurological Dise…	Coagulation System,Glioma Invasiveness Signaling,Glucocorticoid Receptor Signaling,Oncostatin M Signaling
MIMAT0000125	miR-23a-3p (and other miRNAs w/seed UCACAUU)	0.03	0.897	TargetScan Human	Moderate (predicted)	Ptger4	PTGER4	-0.969	0.0195	Cancer,Cardiovascular Disease,Connective Tissue Disorders,Dermatological Diseases and Conditions,Developmental Disorder,Endocrine System Disorders,Gastrointestinal Disease,Hematological Disease,Hepatic System Disease,Hereditary Disorder,Immunological Disease,Inflammatory Disease,Inflammatory Response,Metabolic Disease,Neurological Disease,Nutritional Disease,Ophthalmic Disease,Organismal Injury a…	cAMP-mediated signaling,Colorectal Cancer Metastasis Signaling,Eicosanoid Signaling,G-Protein Coupled Receptor Signaling,Gαs Signaling
MIMAT0000125	miR-23a-3p (and other miRNAs w/seed UCACAUU)	0.03	0.897	TargetScan Human	Moderate (predicted)	Rxrg	RXRG	-1.462	0.0292	Cancer,Cardiovascular Disease,Connective Tissue Disorders,Dermatological Diseases and Conditions,Developmental Disorder,Endocrine System Disorders,Gastrointestinal Disease,Hematological Disease,Hepatic System Disease,Hereditary Disorder,Immunological Disease,Infectious Disease,Inflammatory Disease,Inflammatory Response,Metabolic Disease,Neurological Disease,Nutritional Disease,Organismal Injury a…	Aryl Hydrocarbon Receptor Signaling,LXR/RXR Activation,Non-Small Cell Lung Cancer Signaling,RAR Activation,Retinoic acid Mediated Apoptosis Signaling,Small Cell Lung Cancer Signaling,Thyroid Cancer Signaling,TR/RXR Activation,VDR/RXR Activation
MIMAT0000125	miR-23a-3p (and other miRNAs w/seed UCACAUU)	0.03	0.897	TargetScan Human	Moderate (predicted)	Scrg1	SCRG1	0.448	0.0226	Cancer,Cardiovascular Disease,Dermatological Diseases and Conditions,Organismal Injury and Abnormalities,Reproductive System Disease
MIMAT0000125	miR-23a-3p (and other miRNAs w/seed UCACAUU)	0.03	0.897	TargetScan Human	Moderate (predicted)	Sec14l1	SEC14L1	-0.385	0.0268	Cancer,Dermatological Diseases and Conditions,Endocrine System Disorders,Gastrointestinal Disease,Hematological Disease,Hepatic System Disease,Immunological Disease,Infectious Disease,Organismal Injury and Abnormalities,Reproductive System Disease
MIMAT0000125	miR-23a-3p (and other miRNAs w/seed UCACAUU)	0.03	0.897	TargetScan Human	Moderate (predicted)	Sertad4	SERTAD4	-0.502	0.0476	Cancer,Dermatological Diseases and Conditions,Gastrointestinal Disease,Hepatic System Disease,Organismal Injury and Abnormalities
MIMAT0000125	miR-23a-3p (and other miRNAs w/seed UCACAUU)	0.03	0.897	TargetScan Human	Moderate (predicted)	Skap2	SKAP2	0.406	0.00482	Cancer,Gastrointestinal Disease,Hepatic System Disease,Neurological Disease,Organismal Injury and Abnormalities,Reproductive System Disease,Respiratory Disease
MIMAT0000125	miR-23a-3p (and other miRNAs w/seed UCACAUU)	0.03	0.897	TargetScan Human	Moderate (predicted)	Snx25	SNX25	-0.349	0.0479	Cancer,Dermatological Diseases and Conditions,Gastrointestinal Disease,Hepatic System Disease,Organismal Injury and Abnormalities,Reproductive System Disease
MIMAT0000125	miR-23a-3p (and other miRNAs w/seed UCACAUU)	0.03	0.897	TargetScan Human	Moderate (predicted)	Tac1	TAC1	-1.553	0.0149	Cancer,Cardiovascular Disease,Connective Tissue Disorders,Dermatological Diseases and Conditions,Gastrointestinal Disease,Hepatic System Disease,Hereditary Disorder,Hypersensitivity Response,Immunological Disease,Infectious Disease,Inflammatory Disease,Inflammatory Response,Metabolic Disease,Neurological Disease,Organismal Injury and Abnormalities,Psychological Disorders,Renal and Urological Dise…	Neuropathic Pain Signaling In Dorsal Horn Neurons,Neuroprotective Role of THOP1 in Alzheimer's Disease
MIMAT0000125	miR-23a-3p (and other miRNAs w/seed UCACAUU)	0.03	0.897	TargetScan Human	Moderate (predicted)	Tbr1	TBR1	1.263	0.00288	Cancer,Developmental Disorder,Gastrointestinal Disease,Hepatic System Disease,Hereditary Disorder,Neurological Disease,Organismal Injury and Abnormalities,Psychological Disorders,Skeletal and Muscular Disorders
MIMAT0000125	miR-23a-3p (and other miRNAs w/seed UCACAUU)	0.03	0.897	TargetScan Human	Moderate (predicted)	Tgfa	TGFA	-0.778	0.00678	Cancer,Cardiovascular Disease,Connective Tissue Disorders,Dermatological Diseases and Conditions,Developmental Disorder,Endocrine System Disorders,Gastrointestinal Disease,Hepatic System Disease,Hereditary Disorder,Immunological Disease,Inflammatory Disease,Inflammatory Response,Neurological Disease,Nutritional Disease,Ophthalmic Disease,Organismal Injury and Abnormalities,Renal and Urological Di…	ErbB Signaling,Glioma Signaling,Hepatic Fibrosis / Hepatic Stellate Cell Activation,Neuregulin Signaling,NF-κB Signaling,Non-Small Cell Lung Cancer Signaling,Pancreatic Adenocarcinoma Signaling,Renal Cell Carcinoma Signaling
MIMAT0000125	miR-23a-3p (and other miRNAs w/seed UCACAUU)	0.03	0.897	TargetScan Human	Moderate (predicted)	Tgfbr2	TGFBR2	0.398	0.0106	Cancer,Cardiovascular Disease,Connective Tissue Disorders,Dermatological Diseases and Conditions,Developmental Disorder,Endocrine System Disorders,Gastrointestinal Disease,Hematological Disease,Hepatic System Disease,Hereditary Disorder,Hypersensitivity Response,Immunological Disease,Infectious Disease,Inflammatory Disease,Inflammatory Response,Metabolic Disease,Neurological Disease,Nutritional D…	Antiproliferative Role of TOB in T Cell Signaling,Cardiac Hypertrophy Signaling,Chronic Myeloid Leukemia Signaling,Colorectal Cancer Metastasis Signaling,Epithelial Adherens Junction Signaling,Factors Promoting Cardiogenesis in Vertebrates,Germ Cell-Sertoli Cell Junction Signaling,Glucocorticoid Receptor Signaling,Hepatic Fibrosis / Hepatic Stellate Cell Activation,Human Embryonic Stem Cell Pluri…
MIMAT0000534	miR-26a-5p (and other miRNAs w/seed UCAAGUA)	0.042	0.268	TargetScan Human	High (predicted)	Gpr52	GPR52	-1.362	0.0291	Cancer,Organismal Injury and Abnormalities,Reproductive System Disease
MIMAT0000534	miR-26a-5p (and other miRNAs w/seed UCAAGUA)	0.042	0.268	TargetScan Human	Moderate (predicted)	Ippk	IPPK	-0.328	0.0471	Cancer,Gastrointestinal Disease,Hepatic System Disease,Organismal Injury and Abnormalities,Renal and Urological Disease	1D-myo-inositol Hexakisphosphate Biosynthesis II (Mammalian),1D-myo-inositol Hexakisphosphate Biosynthesis V (from Ins(1,3,4)P3),Inositol Pyrophosphates Biosynthesis,Superpathway of Inositol Phosphate Compounds
MIMAT0000534	miR-26a-5p (and other miRNAs w/seed UCAAGUA)	0.042	0.268	TargetScan Human	Moderate (predicted)	Stk32a	STK32A	-1.319	0.00456	Cancer,Dermatological Diseases and Conditions,Endocrine System Disorders,Gastrointestinal Disease,Hereditary Disorder,Organismal Injury and Abnormalities,Reproductive System Disease
MIMAT0000534	miR-26a-5p (and other miRNAs w/seed UCAAGUA)	0.042	0.268	miRecords	Experimentally Observed	Tgfbr2	TGFBR2	0.398	0.0106	Cancer,Cardiovascular Disease,Connective Tissue Disorders,Dermatological Diseases and Conditions,Developmental Disorder,Endocrine System Disorders,Gastrointestinal Disease,Hematological Disease,Hepatic System Disease,Hereditary Disorder,Hypersensitivity Response,Immunological Disease,Infectious Disease,Inflammatory Disease,Inflammatory Response,Metabolic Disease,Neurological Disease,Nutritional D…	Antiproliferative Role of TOB in T Cell Signaling,Cardiac Hypertrophy Signaling,Chronic Myeloid Leukemia Signaling,Colorectal Cancer Metastasis Signaling,Epithelial Adherens Junction Signaling,Factors Promoting Cardiogenesis in Vertebrates,Germ Cell-Sertoli Cell Junction Signaling,Glucocorticoid Receptor Signaling,Hepatic Fibrosis / Hepatic Stellate Cell Activation,Human Embryonic Stem Cell Pluri…
MIMAT0000537	miR-27a-3p (and other miRNAs w/seed UCACAGU)	0.038	0.667	TargetScan Human	Moderate (predicted)	Asb11	ASB11	-1.144	0.0137	Cancer,Gastrointestinal Disease,Hepatic System Disease,Organismal Injury and Abnormalities,Reproductive System Disease
MIMAT0000537	miR-27a-3p (and other miRNAs w/seed UCACAGU)	0.038	0.667	TargetScan Human	Moderate (predicted)	Ciart	CIART	-0.92	4.92e-05	Cardiovascular Disease,Organismal Injury and Abnormalities,Reproductive System Disease
MIMAT0000537	miR-27a-3p (and other miRNAs w/seed UCACAGU)	0.038	0.667	TargetScan Human	High (predicted)	Fam84b	FAM84B	-0.855	3.68e-05	Cancer,Endocrine System Disorders,Gastrointestinal Disease,Organismal Injury and Abnormalities
MIMAT0000537	miR-27a-3p (and other miRNAs w/seed UCACAGU)	0.038	0.667	TargetScan Human	Moderate (predicted)	Fgf14	FGF14	-0.672	8.85e-06	Cancer,Cardiovascular Disease,Dermatological Diseases and Conditions,Endocrine System Disorders,Gastrointestinal Disease,Hereditary Disorder,Immunological Disease,Inflammatory Disease,Metabolic Disease,Neurological Disease,Organismal Injury and Abnormalities,Respiratory Disease	Actin Cytoskeleton Signaling,Bladder Cancer Signaling,Clathrin-mediated Endocytosis Signaling,FGF Signaling,Regulation of the Epithelial-Mesenchymal Transition Pathway
MIMAT0000537	miR-27a-3p (and other miRNAs w/seed UCACAGU)	0.038	0.667	TargetScan Human,miRecords	Experimentally Observed,Moderate (predicted)	Foxo1	FOXO1	-0.938	0.0145	Cancer,Cardiovascular Disease,Connective Tissue Disorders,Dermatological Diseases and Conditions,Developmental Disorder,Endocrine System Disorders,Gastrointestinal Disease,Hematological Disease,Hepatic System Disease,Hereditary Disorder,Immunological Disease,Inflammatory Disease,Inflammatory Response,Metabolic Disease,Neurological Disease,Nutritional Disease,Organismal Injury and Abnormalities,Re…	14-3-3-mediated Signaling,Adipogenesis pathway,AMPK Signaling,Angiopoietin Signaling,B Cell Receptor Signaling,Cancer Drug Resistance By Drug Efflux,Cell Cycle: G1/S Checkpoint Regulation,Docosahexaenoic Acid (DHA) Signaling,ErbB Signaling,ErbB2-ErbB3 Signaling,FXR/RXR Activation,Glioblastoma Multiforme Signaling,HER-2 Signaling in Breast Cancer,Human Embryonic Stem Cell Pluripotency,IGF-1 Signal…
MIMAT0000537	miR-27a-3p (and other miRNAs w/seed UCACAGU)	0.038	0.667	TargetScan Human	Moderate (predicted)	Hcls1	HCLS1	0.568	0.0196	Cancer,Cardiovascular Disease,Connective Tissue Disorders,Dermatological Diseases and Conditions,Endocrine System Disorders,Gastrointestinal Disease,Hematological Disease,Hepatic System Disease,Hereditary Disorder,Immunological Disease,Inflammatory Disease,Inflammatory Response,Metabolic Disease,Organismal Injury and Abnormalities,Renal and Urological Disease,Reproductive System Disease,Skeletal …
MIMAT0000537	miR-27a-3p (and other miRNAs w/seed UCACAGU)	0.038	0.667	TargetScan Human	Moderate (predicted)	Isl1	ISL1	-1.514	0.0271	Cancer,Cardiovascular Disease,Dermatological Diseases and Conditions,Developmental Disorder,Endocrine System Disorders,Gastrointestinal Disease,Hepatic System Disease,Hereditary Disorder,Inflammatory Response,Metabolic Disease,Neurological Disease,Organismal Injury and Abnormalities,Renal and Urological Disease,Skeletal and Muscular Disorders	Embryonic Stem Cell Differentiation into Cardiac Lineages,Transcriptional Regulatory Network in Embryonic Stem Cells
MIMAT0000537	miR-27a-3p (and other miRNAs w/seed UCACAGU)	0.038	0.667	TargetScan Human	High (predicted)	Kcna4	KCNA4	-0.957	0.00793	Cancer,Cardiovascular Disease,Dermatological Diseases and Conditions,Endocrine System Disorders,Gastrointestinal Disease,Hematological Disease,Hereditary Disorder,Immunological Disease,Infectious Disease,Inflammatory Disease,Metabolic Disease,Neurological Disease,Ophthalmic Disease,Organismal Injury and Abnormalities,Psychological Disorders,Reproductive System Disease,Skeletal and Muscular Disord…
MIMAT0000537	miR-27a-3p (and other miRNAs w/seed UCACAGU)	0.038	0.667	TargetScan Human	High (predicted)	Kctd8	KCTD8	-0.842	0.0247	Cancer,Dermatological Diseases and Conditions,Gastrointestinal Disease,Hepatic System Disease,Organismal Injury and Abnormalities,Reproductive System Disease
MIMAT0000537	miR-27a-3p (and other miRNAs w/seed UCACAGU)	0.038	0.667	TargetScan Human	Moderate (predicted)	2010300C02Rik	KIAA1211L	-0.504	0.0291	Cancer,Dermatological Diseases and Conditions,Gastrointestinal Disease,Hepatic System Disease,Organismal Injury and Abnormalities,Reproductive System Disease
MIMAT0000537	miR-27a-3p (and other miRNAs w/seed UCACAGU)	0.038	0.667	TargetScan Human	Moderate (predicted)	Nfib	NFIB	0.401	0.0466	Cancer,Dermatological Diseases and Conditions,Developmental Disorder,Endocrine System Disorders,Gastrointestinal Disease,Hematological Disease,Hepatic System Disease,Immunological Disease,Neurological Disease,Organismal Injury and Abnormalities,Reproductive System Disease,Respiratory Disease	Aryl Hydrocarbon Receptor Signaling
MIMAT0000537	miR-27a-3p (and other miRNAs w/seed UCACAGU)	0.038	0.667	TargetScan Human	High (predicted)	Pde7b	PDE7B	-1.093	0.0133	Cancer,Cardiovascular Disease,Connective Tissue Disorders,Dermatological Diseases and Conditions,Developmental Disorder,Endocrine System Disorders,Gastrointestinal Disease,Hematological Disease,Hepatic System Disease,Hereditary Disorder,Immunological Disease,Infectious Disease,Inflammatory Disease,Inflammatory Response,Metabolic Disease,Neurological Disease,Nutritional Disease,Ophthalmic Disease,…	cAMP-mediated signaling,Cardiac β-adrenergic Signaling,G-Protein Coupled Receptor Signaling,Gustation Pathway,Protein Kinase A Signaling,Relaxin Signaling,tRNA Splicing
MIMAT0000537	miR-27a-3p (and other miRNAs w/seed UCACAGU)	0.038	0.667	TargetScan Human	Moderate (predicted)	Per2	PER2	-0.773	0.00774	Cancer,Cardiovascular Disease,Dermatological Diseases and Conditions,Gastrointestinal Disease,Hematological Disease,Hereditary Disorder,Immunological Disease,Neurological Disease,Nutritional Disease,Ophthalmic Disease,Organismal Injury and Abnormalities,Psychological Disorders,Reproductive System Disease	Adipogenesis pathway,Circadian Rhythm Signaling
MIMAT0000537	miR-27a-3p (and other miRNAs w/seed UCACAGU)	0.038	0.667	TargetScan Human	Moderate (predicted)	Plau	PLAU	0.914	0.00756	Auditory Disease,Cancer,Cardiovascular Disease,Connective Tissue Disorders,Dermatological Diseases and Conditions,Developmental Disorder,Endocrine System Disorders,Gastrointestinal Disease,Hematological Disease,Hepatic System Disease,Hereditary Disorder,Hypersensitivity Response,Immunological Disease,Infectious Disease,Inflammatory Disease,Inflammatory Response,Metabolic Disease,Neurological Dise…	Coagulation System,Glioma Invasiveness Signaling,Glucocorticoid Receptor Signaling,Oncostatin M Signaling
MIMAT0000537	miR-27a-3p (and other miRNAs w/seed UCACAGU)	0.038	0.667	TargetScan Human	Moderate (predicted)	Scrg1	SCRG1	0.448	0.0226	Cancer,Cardiovascular Disease,Dermatological Diseases and Conditions,Organismal Injury and Abnormalities,Reproductive System Disease
MIMAT0000537	miR-27a-3p (and other miRNAs w/seed UCACAGU)	0.038	0.667	TargetScan Human	Moderate (predicted)	Shb	SHB	-0.793	0.0106	Cancer,Cardiovascular Disease,Connective Tissue Disorders,Dermatological Diseases and Conditions,Developmental Disorder,Endocrine System Disorders,Gastrointestinal Disease,Hepatic System Disease,Immunological Disease,Inflammatory Disease,Neurological Disease,Organismal Injury and Abnormalities,Reproductive System Disease,Skeletal and Muscular Disorders	T Cell Receptor Signaling
MIMAT0000537	miR-27a-3p (and other miRNAs w/seed UCACAGU)	0.038	0.667	TargetScan Human	Moderate (predicted)	Snx25	SNX25	-0.349	0.0479	Cancer,Dermatological Diseases and Conditions,Gastrointestinal Disease,Hepatic System Disease,Organismal Injury and Abnormalities,Reproductive System Disease
MIMAT0000537	miR-27a-3p (and other miRNAs w/seed UCACAGU)	0.038	0.667	TargetScan Human	Moderate (predicted)	Sowaha	SOWAHA	-0.826	0.00356	Infectious Disease
MIMAT0000537	miR-27a-3p (and other miRNAs w/seed UCACAGU)	0.038	0.667	TargetScan Human	Moderate (predicted)	Stac	STAC	-1.326	0.00564	Cancer,Dermatological Diseases and Conditions,Endocrine System Disorders,Gastrointestinal Disease,Hepatic System Disease,Immunological Disease,Inflammatory Disease,Inflammatory Response,Organismal Injury and Abnormalities
MIMAT0000537	miR-27a-3p (and other miRNAs w/seed UCACAGU)	0.038	0.667	TargetScan Human	High (predicted)	Styk1	STYK1	-1.314	0.0495	Cancer,Dermatological Diseases and Conditions,Gastrointestinal Disease,Hereditary Disorder,Neurological Disease,Organismal Injury and Abnormalities,Reproductive System Disease,Respiratory Disease
MIMAT0000537	miR-27a-3p (and other miRNAs w/seed UCACAGU)	0.038	0.667	TargetScan Human	Moderate (predicted)	Ypel2	YPEL2	-0.476	0.0214
MIMAT0014877	miR-3084-3p (and other miRNAs w/seed UCUGCCA)	0.0246	0.688	TargetScan Human	Moderate (predicted)	Adgrg5	ADGRG5	2.05	2.94e-09
MIMAT0014877	miR-3084-3p (and other miRNAs w/seed UCUGCCA)	0.0246	0.688	TargetScan Human	Moderate (predicted)	Ajap1	AJAP1	-0.4	0.0392	Cancer,Endocrine System Disorders,Gastrointestinal Disease,Hepatic System Disease,Neurological Disease,Organismal Injury and Abnormalities,Psychological Disorders,Reproductive System Disease
MIMAT0014877	miR-3084-3p (and other miRNAs w/seed UCUGCCA)	0.0246	0.688	TargetScan Human	Moderate (predicted)	Auts2	AUTS2	-0.375	0.0362	Cancer,Dermatological Diseases and Conditions,Developmental Disorder,Endocrine System Disorders,Gastrointestinal Disease,Hematological Disease,Hepatic System Disease,Hereditary Disorder,Immunological Disease,Inflammatory Disease,Neurological Disease,Organismal Injury and Abnormalities,Psychological Disorders,Reproductive System Disease,Respiratory Disease
MIMAT0014877	miR-3084-3p (and other miRNAs w/seed UCUGCCA)	0.0246	0.688	TargetScan Human	High (predicted)	Bmf	BMF	0.492	0.0145	Cancer,Dermatological Diseases and Conditions,Gastrointestinal Disease,Hematological Disease,Hepatic System Disease,Immunological Disease,Inflammatory Disease,Inflammatory Response,Neurological Disease,Nutritional Disease,Organismal Injury and Abnormalities,Renal and Urological Disease,Reproductive System Disease
MIMAT0014877	miR-3084-3p (and other miRNAs w/seed UCUGCCA)	0.0246	0.688	TargetScan Human	High (predicted)	Boc	BOC	0.67	0.0369	Cancer,Dermatological Diseases and Conditions,Endocrine System Disorders,Gastrointestinal Disease,Hepatic System Disease,Neurological Disease,Organismal Injury and Abnormalities,Reproductive System Disease
MIMAT0014877	miR-3084-3p (and other miRNAs w/seed UCUGCCA)	0.0246	0.688	TargetScan Human	Moderate (predicted)	Camk2b	CAMK2B	-0.407	0.00866	Cancer,Cardiovascular Disease,Connective Tissue Disorders,Dermatological Diseases and Conditions,Endocrine System Disorders,Gastrointestinal Disease,Hepatic System Disease,Hereditary Disorder,Immunological Disease,Infectious Disease,Inflammatory Disease,Metabolic Disease,Neurological Disease,Nutritional Disease,Organismal Injury and Abnormalities,Psychological Disorders,Reproductive System Diseas…	B Cell Receptor Signaling,Breast Cancer Regulation by Stathmin1,Calcium Signaling,cAMP-mediated signaling,Chemokine Signaling,CREB Signaling in Neurons,Crosstalk between Dendritic Cells and Natural Killer Cells,G-Protein Coupled Receptor Signaling,Glioma Signaling,GM-CSF Signaling,GNRH Signaling,iCOS-iCOSL Signaling in T Helper Cells,Melatonin Signaling,Molecular Mechanisms of Cancer,Neuropathic …
MIMAT0014877	miR-3084-3p (and other miRNAs w/seed UCUGCCA)	0.0246	0.688	TargetScan Human	Moderate (predicted)	Cd300lf	CD300LF	0.968	0.000197	Cancer,Dermatological Diseases and Conditions,Gastrointestinal Disease,Hematological Disease,Hepatic System Disease,Hypersensitivity Response,Immunological Disease,Infectious Disease,Inflammatory Disease,Inflammatory Response,Neurological Disease,Organismal Injury and Abnormalities,Psychological Disorders,Respiratory Disease
MIMAT0014877	miR-3084-3p (and other miRNAs w/seed UCUGCCA)	0.0246	0.688	TargetScan Human	Moderate (predicted)	Cd48	CD48	0.877	0.00825	Cancer,Cardiovascular Disease,Dermatological Diseases and Conditions,Endocrine System Disorders,Gastrointestinal Disease,Hematological Disease,Hepatic System Disease,Hereditary Disorder,Hypersensitivity Response,Immunological Disease,Infectious Disease,Inflammatory Disease,Inflammatory Response,Metabolic Disease,Neurological Disease,Organismal Injury and Abnormalities,Psychological Disorders,Rena…	Caveolar-mediated Endocytosis Signaling
MIMAT0014877	miR-3084-3p (and other miRNAs w/seed UCUGCCA)	0.0246	0.688	TargetScan Human	Moderate (predicted)	Cd84	CD84	1.422	1.35e-14	Cancer,Cardiovascular Disease,Connective Tissue Disorders,Dermatological Diseases and Conditions,Endocrine System Disorders,Gastrointestinal Disease,Hematological Disease,Hepatic System Disease,Hereditary Disorder,Hypersensitivity Response,Immunological Disease,Inflammatory Response,Metabolic Disease,Organismal Injury and Abnormalities,Reproductive System Disease,Skeletal and Muscular Disorders
MIMAT0014877	miR-3084-3p (and other miRNAs w/seed UCUGCCA)	0.0246	0.688	TargetScan Human	Moderate (predicted)	Clstn2	CLSTN2	0.456	0.0493	Cancer,Cardiovascular Disease,Connective Tissue Disorders,Dermatological Diseases and Conditions,Endocrine System Disorders,Gastrointestinal Disease,Hepatic System Disease,Immunological Disease,Inflammatory Disease,Inflammatory Response,Organismal Injury and Abnormalities,Reproductive System Disease,Skeletal and Muscular Disorders
MIMAT0014877	miR-3084-3p (and other miRNAs w/seed UCUGCCA)	0.0246	0.688	TargetScan Human	Moderate (predicted)	Cybb	CYBB	1.015	0.0246	Cancer,Cardiovascular Disease,Dermatological Diseases and Conditions,Developmental Disorder,Endocrine System Disorders,Gastrointestinal Disease,Hematological Disease,Hereditary Disorder,Immunological Disease,Infectious Disease,Inflammatory Disease,Inflammatory Response,Metabolic Disease,Neurological Disease,Organismal Injury and Abnormalities,Psychological Disorders,Renal and Urological Disease,R…	fMLP Signaling in Neutrophils,IL-8 Signaling,Leukocyte Extravasation Signaling,Neuroinflammation Signaling Pathway,Phagosome Maturation,Production of Nitric Oxide and Reactive Oxygen Species in Macrophages,Rac Signaling,Signaling by Rho Family GTPases
MIMAT0014877	miR-3084-3p (and other miRNAs w/seed UCUGCCA)	0.0246	0.688	TargetScan Human	Moderate (predicted)	Cyp27b1	CYP27B1	-1.269	0.00723	Cancer,Cardiovascular Disease,Connective Tissue Disorders,Developmental Disorder,Endocrine System Disorders,Gastrointestinal Disease,Hematological Disease,Hereditary Disorder,Immunological Disease,Inflammatory Disease,Metabolic Disease,Neurological Disease,Nutritional Disease,Organismal Injury and Abnormalities,Renal and Urological Disease,Reproductive System Disease,Respiratory Disease,Skeletal …	1,25-dihydroxyvitamin D3 Biosynthesis,VDR/RXR Activation
MIMAT0014877	miR-3084-3p (and other miRNAs w/seed UCUGCCA)	0.0246	0.688	TargetScan Human	High (predicted)	Dusp16	DUSP16	0.449	0.00255	Cancer,Dermatological Diseases and Conditions,Endocrine System Disorders,Gastrointestinal Disease,Infectious Disease,Organismal Injury and Abnormalities,Reproductive System Disease	3-phosphoinositide Biosynthesis,3-phosphoinositide Degradation,D-myo-inositol (1,4,5,6)-Tetrakisphosphate Biosynthesis,D-myo-inositol (3,4,5,6)-tetrakisphosphate Biosynthesis,D-myo-inositol-5-phosphate Metabolism,Protein Kinase A Signaling,Superpathway of Inositol Phosphate Compounds
MIMAT0014877	miR-3084-3p (and other miRNAs w/seed UCUGCCA)	0.0246	0.688	TargetScan Human	Moderate (predicted)	Fam107a	FAM107A	0.421	0.0248	Cancer,Cardiovascular Disease,Dermatological Diseases and Conditions,Endocrine System Disorders,Gastrointestinal Disease,Hereditary Disorder,Neurological Disease,Organismal Injury and Abnormalities,Psychological Disorders,Reproductive System Disease,Skeletal and Muscular Disorders
MIMAT0014877	miR-3084-3p (and other miRNAs w/seed UCUGCCA)	0.0246	0.688	TargetScan Human	Moderate (predicted)	Fam46c	FAM46C	0.907	0.0394	Cancer,Cardiovascular Disease,Dermatological Diseases and Conditions,Endocrine System Disorders,Gastrointestinal Disease,Hematological Disease,Hepatic System Disease,Immunological Disease,Organismal Injury and Abnormalities
MIMAT0014877	miR-3084-3p (and other miRNAs w/seed UCUGCCA)	0.0246	0.688	TargetScan Human	Moderate (predicted)	Ip6k3	IP6K3	0.788	0.0195	Cancer,Connective Tissue Disorders,Dermatological Diseases and Conditions,Gastrointestinal Disease,Hepatic System Disease,Immunological Disease,Inflammatory Disease,Inflammatory Response,Neurological Disease,Organismal Injury and Abnormalities,Renal and Urological Disease,Reproductive System Disease,Skeletal and Muscular Disorders	Inositol Pyrophosphates Biosynthesis,Superpathway of Inositol Phosphate Compounds
MIMAT0014877	miR-3084-3p (and other miRNAs w/seed UCUGCCA)	0.0246	0.688	TargetScan Human	Moderate (predicted)	Irf8	IRF8	0.729	1.28e-05	Antimicrobial Response,Cancer,Cardiovascular Disease,Connective Tissue Disorders,Dermatological Diseases and Conditions,Developmental Disorder,Gastrointestinal Disease,Hematological Disease,Hepatic System Disease,Hereditary Disorder,Hypersensitivity Response,Immunological Disease,Infectious Disease,Inflammatory Disease,Inflammatory Response,Neurological Disease,Ophthalmic Disease,Organismal Injur…	Dendritic Cell Maturation,IL-12 Signaling and Production in Macrophages,Production of Nitric Oxide and Reactive Oxygen Species in Macrophages
MIMAT0014877	miR-3084-3p (and other miRNAs w/seed UCUGCCA)	0.0246	0.688	TargetScan Human	Moderate (predicted)	Itga9	ITGA9	-0.649	0.0252	Cancer,Dermatological Diseases and Conditions,Developmental Disorder,Endocrine System Disorders,Gastrointestinal Disease,Hematological Disease,Hepatic System Disease,Immunological Disease,Inflammatory Disease,Inflammatory Response,Neurological Disease,Organismal Injury and Abnormalities,Renal and Urological Disease,Reproductive System Disease,Respiratory Disease	Caveolar-mediated Endocytosis Signaling,Integrin Signaling,Paxillin Signaling
MIMAT0014877	miR-3084-3p (and other miRNAs w/seed UCUGCCA)	0.0246	0.688	TargetScan Human	Moderate (predicted)	Lair1	LAIR1	0.591	0.000262	Cancer,Cardiovascular Disease,Dermatological Diseases and Conditions,Endocrine System Disorders,Gastrointestinal Disease,Hematological Disease,Hepatic System Disease,Hypersensitivity Response,Inflammatory Response,Organismal Injury and Abnormalities,Reproductive System Disease,Tumor Morphology	Natural Killer Cell Signaling
MIMAT0014877	miR-3084-3p (and other miRNAs w/seed UCUGCCA)	0.0246	0.688	TargetScan Human	High (predicted)	Mapk4	MAPK4	-0.394	0.00356	Cancer,Dermatological Diseases and Conditions,Endocrine System Disorders,Gastrointestinal Disease,Hepatic System Disease,Organismal Injury and Abnormalities,Reproductive System Disease	CDK5 Signaling,Endothelin-1 Signaling,HIF1α Signaling,Neuroinflammation Signaling Pathway,Opioid Signaling Pathway,Sirtuin Signaling Pathway
MIMAT0014877	miR-3084-3p (and other miRNAs w/seed UCUGCCA)	0.0246	0.688	TargetScan Human	Moderate (predicted)	Myoc	MYOC	0.911	0.0174	Cancer,Cardiovascular Disease,Dermatological Diseases and Conditions,Developmental Disorder,Gastrointestinal Disease,Hepatic System Disease,Hereditary Disorder,Ophthalmic Disease,Organismal Injury and Abnormalities,Renal and Urological Disease,Reproductive System Disease,Skeletal and Muscular Disorders
MIMAT0014877	miR-3084-3p (and other miRNAs w/seed UCUGCCA)	0.0246	0.688	TargetScan Human	High (predicted)	Nfib	NFIB	0.401	0.0466	Cancer,Dermatological Diseases and Conditions,Developmental Disorder,Endocrine System Disorders,Gastrointestinal Disease,Hematological Disease,Hepatic System Disease,Immunological Disease,Neurological Disease,Organismal Injury and Abnormalities,Reproductive System Disease,Respiratory Disease	Aryl Hydrocarbon Receptor Signaling
MIMAT0014877	miR-3084-3p (and other miRNAs w/seed UCUGCCA)	0.0246	0.688	TargetScan Human	Moderate (predicted)	P2ry1	P2RY1	-1.153	0.021	Cancer,Cardiovascular Disease,Dental Disease,Dermatological Diseases and Conditions,Developmental Disorder,Endocrine System Disorders,Gastrointestinal Disease,Hematological Disease,Hepatic System Disease,Infectious Disease,Inflammatory Response,Metabolic Disease,Neurological Disease,Nutritional Disease,Organismal Injury and Abnormalities,Renal and Urological Disease,Reproductive System Disease,Sk…	Gustation Pathway,P2Y Purigenic Receptor Signaling Pathway
MIMAT0014877	miR-3084-3p (and other miRNAs w/seed UCUGCCA)	0.0246	0.688	TargetScan Human	Moderate (predicted)	Pik3r1	PIK3R1	0.456	0.0081	Antimicrobial Response,Cancer,Cardiovascular Disease,Connective Tissue Disorders,Dermatological Diseases and Conditions,Developmental Disorder,Endocrine System Disorders,Gastrointestinal Disease,Hematological Disease,Hepatic System Disease,Hereditary Disorder,Hypersensitivity Response,Immunological Disease,Infectious Disease,Inflammatory Disease,Inflammatory Response,Metabolic Disease,Neurologica…	14-3-3-mediated Signaling,3-phosphoinositide Biosynthesis,Actin Cytoskeleton Signaling,Acute Myeloid Leukemia Signaling,Acute Phase Response Signaling,Aldosterone Signaling in Epithelial Cells,AMPK Signaling,Amyotrophic Lateral Sclerosis Signaling,Angiopoietin Signaling,Antiproliferative Role of Somatostatin Receptor 2,Axonal Guidance Signaling,B Cell Receptor Signaling,Breast Cancer Regulation b…
MIMAT0014877	miR-3084-3p (and other miRNAs w/seed UCUGCCA)	0.0246	0.688	TargetScan Human	Moderate (predicted)	Pla2g2f	PLA2G2F	-1.825	0.0194	Auditory Disease,Cancer,Dermatological Diseases and Conditions,Immunological Disease,Inflammatory Disease,Inflammatory Response,Organismal Injury and Abnormalities	Antioxidant Action of Vitamin C,Atherosclerosis Signaling,CCR3 Signaling in Eosinophils,Eicosanoid Signaling,Endothelin-1 Signaling,ERK/MAPK Signaling,Fc Epsilon RI Signaling,MIF Regulation of Innate Immunity,MIF-mediated Glucocorticoid Regulation,Neuroinflammation Signaling Pathway,p38 MAPK Signaling,Phospholipase C Signaling,Phospholipases,Role of MAPK Signaling in the Pathogenesis of Influenza…
MIMAT0014877	miR-3084-3p (and other miRNAs w/seed UCUGCCA)	0.0246	0.688	TargetScan Human	Moderate (predicted)	Ppp1r1b	PPP1R1B	-1.635	0.00564	Cancer,Gastrointestinal Disease,Hematological Disease,Hepatic System Disease,Hereditary Disorder,Immunological Disease,Neurological Disease,Organismal Injury and Abnormalities,Psychological Disorders,Renal and Urological Disease,Reproductive System Disease,Skeletal and Muscular Disorders	3-phosphoinositide Biosynthesis,3-phosphoinositide Degradation,CDK5 Signaling,D-myo-inositol (1,4,5,6)-Tetrakisphosphate Biosynthesis,D-myo-inositol (3,4,5,6)-tetrakisphosphate Biosynthesis,D-myo-inositol-5-phosphate Metabolism,Dopamine Receptor Signaling,Dopamine-DARPP32 Feedback in cAMP Signaling,Protein Kinase A Signaling,Superpathway of Inositol Phosphate Compounds
MIMAT0014877	miR-3084-3p (and other miRNAs w/seed UCUGCCA)	0.0246	0.688	TargetScan Human	Moderate (predicted)	Ppp4r4	PPP4R4	-0.629	0.0139	Cancer,Dermatological Diseases and Conditions,Gastrointestinal Disease,Hematological Disease,Immunological Disease,Organismal Injury and Abnormalities,Reproductive System Disease
MIMAT0014877	miR-3084-3p (and other miRNAs w/seed UCUGCCA)	0.0246	0.688	TargetScan Human	Moderate (predicted)	Pros1	PROS1	0.466	0.00328	Cancer,Cardiovascular Disease,Connective Tissue Disorders,Dermatological Diseases and Conditions,Developmental Disorder,Gastrointestinal Disease,Hematological Disease,Hepatic System Disease,Hereditary Disorder,Immunological Disease,Infectious Disease,Inflammatory Disease,Inflammatory Response,Metabolic Disease,Neurological Disease,Organismal Injury and Abnormalities,Psychological Disorders,Reprod…	Coagulation System,Extrinsic Prothrombin Activation Pathway,Intrinsic Prothrombin Activation Pathway
MIMAT0014877	miR-3084-3p (and other miRNAs w/seed UCUGCCA)	0.0246	0.688	TargetScan Human	High (predicted)	Scn4b	SCN4B	-1.499	0.00269	Cancer,Cardiovascular Disease,Connective Tissue Disorders,Developmental Disorder,Gastrointestinal Disease,Hereditary Disorder,Inflammatory Disease,Inflammatory Response,Neurological Disease,Nutritional Disease,Ophthalmic Disease,Organismal Injury and Abnormalities,Psychological Disorders,Reproductive System Disease,Skeletal and Muscular Disorders
MIMAT0014877	miR-3084-3p (and other miRNAs w/seed UCUGCCA)	0.0246	0.688	TargetScan Human	Moderate (predicted)	Tcf15	TCF15	-1.125	0.0424	Cancer,Cardiovascular Disease,Connective Tissue Disorders,Dermatological Diseases and Conditions,Developmental Disorder,Gastrointestinal Disease,Hepatic System Disease,Organismal Injury and Abnormalities,Respiratory Disease,Skeletal and Muscular Disorders
MIMAT0014877	miR-3084-3p (and other miRNAs w/seed UCUGCCA)	0.0246	0.688	TargetScan Human	High (predicted)	Tmem158	TMEM158	-1.037	0.043	Cancer,Endocrine System Disorders,Gastrointestinal Disease,Hematological Disease,Immunological Disease,Organismal Injury and Abnormalities,Renal and Urological Disease,Reproductive System Disease
MIMAT0014877	miR-3084-3p (and other miRNAs w/seed UCUGCCA)	0.0246	0.688	TargetScan Human	Moderate (predicted)	Trpv2	TRPV2	0.434	0.00975	Cancer,Gastrointestinal Disease,Infectious Disease,Inflammatory Response,Neurological Disease,Organismal Injury and Abnormalities,Reproductive System Disease,Respiratory Disease,Tumor Morphology
MIMAT0014877	miR-3084-3p (and other miRNAs w/seed UCUGCCA)	0.0246	0.688	TargetScan Human	Moderate (predicted)	Ypel2	YPEL2	-0.476	0.0214
MIMAT0000248	miR-30c-5p (and other miRNAs w/seed GUAAACA)	0.02	0.413	TargetScan Human	Moderate (predicted)	Bcl11b	BCL11B	-0.863	0.00276	Cancer,Connective Tissue Disorders,Dental Disease,Dermatological Diseases and Conditions,Developmental Disorder,Gastrointestinal Disease,Hematological Disease,Hepatic System Disease,Hereditary Disorder,Immunological Disease,Inflammatory Disease,Inflammatory Response,Metabolic Disease,Neurological Disease,Ophthalmic Disease,Organismal Injury and Abnormalities,Psychological Disorders,Reproductive S…
MIMAT0000248	miR-30c-5p (and other miRNAs w/seed GUAAACA)	0.02	0.413	TargetScan Human	Moderate (predicted)	Doc2a	DOC2A	0.78	0.00545	Cancer,Dermatological Diseases and Conditions,Developmental Disorder,Gastrointestinal Disease,Hepatic System Disease,Neurological Disease,Organismal Injury and Abnormalities,Psychological Disorders,Reproductive System Disease
MIMAT0000248	miR-30c-5p (and other miRNAs w/seed GUAAACA)	0.02	0.413	TargetScan Human	Moderate (predicted)	Drd1	DRD1	-1.75	0.00113	Cancer,Cardiovascular Disease,Connective Tissue Disorders,Dermatological Diseases and Conditions,Developmental Disorder,Endocrine System Disorders,Gastrointestinal Disease,Hematological Disease,Hepatic System Disease,Hereditary Disorder,Infectious Disease,Inflammatory Disease,Inflammatory Response,Metabolic Disease,Neurological Disease,Nutritional Disease,Ophthalmic Disease,Organismal Injury and …	cAMP-mediated signaling,CDK5 Signaling,Dopamine Receptor Signaling,Dopamine-DARPP32 Feedback in cAMP Signaling,G-Protein Coupled Receptor Signaling,Gap Junction Signaling,Gαs Signaling
MIMAT0000248	miR-30c-5p (and other miRNAs w/seed GUAAACA)	0.02	0.413	TargetScan Human	Moderate (predicted)	Efr3a	EFR3A	0.737	0.0334	Cancer,Dermatological Diseases and Conditions,Developmental Disorder,Gastrointestinal Disease,Hepatic System Disease,Neurological Disease,Organismal Injury and Abnormalities,Psychological Disorders,Reproductive System Disease
MIMAT0000248	miR-30c-5p (and other miRNAs w/seed GUAAACA)	0.02	0.413	TargetScan Human	Moderate (predicted)	Epdr1	EPDR1	0.326	0.0389	Cancer,Gastrointestinal Disease,Hepatic System Disease,Neurological Disease,Organismal Injury and Abnormalities,Renal and Urological Disease,Reproductive System Disease
MIMAT0000248	miR-30c-5p (and other miRNAs w/seed GUAAACA)	0.02	0.413	TargetScan Human	Moderate (predicted)	Fam110b	FAM110B	-0.593	0.00934	Cancer,Endocrine System Disorders,Gastrointestinal Disease,Hepatic System Disease,Organismal Injury and Abnormalities,Renal and Urological Disease,Reproductive System Disease
MIMAT0000248	miR-30c-5p (and other miRNAs w/seed GUAAACA)	0.02	0.413	TargetScan Human	High (predicted)	Ip6k3	IP6K3	0.788	0.0195	Cancer,Connective Tissue Disorders,Dermatological Diseases and Conditions,Gastrointestinal Disease,Hepatic System Disease,Immunological Disease,Inflammatory Disease,Inflammatory Response,Neurological Disease,Organismal Injury and Abnormalities,Renal and Urological Disease,Reproductive System Disease,Skeletal and Muscular Disorders	Inositol Pyrophosphates Biosynthesis,Superpathway of Inositol Phosphate Compounds
MIMAT0000248	miR-30c-5p (and other miRNAs w/seed GUAAACA)	0.02	0.413	TargetScan Human	Moderate (predicted)	Kcna4	KCNA4	-0.957	0.00793	Cancer,Cardiovascular Disease,Dermatological Diseases and Conditions,Endocrine System Disorders,Gastrointestinal Disease,Hematological Disease,Hereditary Disorder,Immunological Disease,Infectious Disease,Inflammatory Disease,Metabolic Disease,Neurological Disease,Ophthalmic Disease,Organismal Injury and Abnormalities,Psychological Disorders,Reproductive System Disease,Skeletal and Muscular Disord…
MIMAT0000248	miR-30c-5p (and other miRNAs w/seed GUAAACA)	0.02	0.413	TargetScan Human	Moderate (predicted)	Kctd8	KCTD8	-0.842	0.0247	Cancer,Dermatological Diseases and Conditions,Gastrointestinal Disease,Hepatic System Disease,Organismal Injury and Abnormalities,Reproductive System Disease
MIMAT0000248	miR-30c-5p (and other miRNAs w/seed GUAAACA)	0.02	0.413	TargetScan Human	Moderate (predicted)	Lcp1	LCP1	0.631	9.89e-09	Cancer,Cardiovascular Disease,Connective Tissue Disorders,Dermatological Diseases and Conditions,Endocrine System Disorders,Gastrointestinal Disease,Hematological Disease,Hepatic System Disease,Immunological Disease,Infectious Disease,Inflammatory Disease,Inflammatory Response,Metabolic Disease,Neurological Disease,Organismal Injury and Abnormalities,Renal and Urological Disease,Reproductive Syst…
MIMAT0000248	miR-30c-5p (and other miRNAs w/seed GUAAACA)	0.02	0.413	TargetScan Human	Moderate (predicted)	Lpcat2	LPCAT2	0.377	0.0463	Cancer,Dermatological Diseases and Conditions,Gastrointestinal Disease,Hepatic System Disease,Ophthalmic Disease,Organismal Injury and Abnormalities,Reproductive System Disease	CDP-diacylglycerol Biosynthesis I,Phosphatidylglycerol Biosynthesis II (Non-plastidic),Triacylglycerol Biosynthesis
MIMAT0000248	miR-30c-5p (and other miRNAs w/seed GUAAACA)	0.02	0.413	TargetScan Human	Moderate (predicted)	March4	MARCH4	-0.649	0.00041	Cancer,Dermatological Diseases and Conditions,Endocrine System Disorders,Gastrointestinal Disease,Hepatic System Disease,Neurological Disease,Organismal Injury and Abnormalities,Psychological Disorders
MIMAT0000248	miR-30c-5p (and other miRNAs w/seed GUAAACA)	0.02	0.413	TargetScan Human	High (predicted)	Nfib	NFIB	0.401	0.0466	Cancer,Dermatological Diseases and Conditions,Developmental Disorder,Endocrine System Disorders,Gastrointestinal Disease,Hematological Disease,Hepatic System Disease,Immunological Disease,Neurological Disease,Organismal Injury and Abnormalities,Reproductive System Disease,Respiratory Disease	Aryl Hydrocarbon Receptor Signaling
MIMAT0000248	miR-30c-5p (and other miRNAs w/seed GUAAACA)	0.02	0.413	TargetScan Human	Moderate (predicted)	Per2	PER2	-0.773	0.00774	Cancer,Cardiovascular Disease,Dermatological Diseases and Conditions,Gastrointestinal Disease,Hematological Disease,Hereditary Disorder,Immunological Disease,Neurological Disease,Nutritional Disease,Ophthalmic Disease,Organismal Injury and Abnormalities,Psychological Disorders,Reproductive System Disease	Adipogenesis pathway,Circadian Rhythm Signaling
MIMAT0000248	miR-30c-5p (and other miRNAs w/seed GUAAACA)	0.02	0.413	TargetScan Human	High (predicted)	Ppp1r2	PPP1R2	-0.495	0.0451	Cancer,Gastrointestinal Disease,Hematological Disease,Hereditary Disorder,Immunological Disease,Neurological Disease,Organismal Injury and Abnormalities,Psychological Disorders,Renal and Urological Disease,Reproductive System Disease,Skeletal and Muscular Disorders
MIMAT0000248	miR-30c-5p (and other miRNAs w/seed GUAAACA)	0.02	0.413	TargetScan Human	Moderate (predicted)	Pptc7	PPTC7	-0.387	0.00341	Cancer,Connective Tissue Disorders,Gastrointestinal Disease,Hematological Disease,Immunological Disease,Inflammatory Disease,Inflammatory Response,Metabolic Disease,Neurological Disease,Organismal Injury and Abnormalities,Psychological Disorders,Reproductive System Disease,Skeletal and Muscular Disorders	3-phosphoinositide Biosynthesis,3-phosphoinositide Degradation,D-myo-inositol (1,4,5,6)-Tetrakisphosphate Biosynthesis,D-myo-inositol (3,4,5,6)-tetrakisphosphate Biosynthesis,D-myo-inositol-5-phosphate Metabolism,Superpathway of Inositol Phosphate Compounds
MIMAT0000248	miR-30c-5p (and other miRNAs w/seed GUAAACA)	0.02	0.413	TargetScan Human	High (predicted)	Rarb	RARB	-1.651	0.00449	Auditory Disease,Cancer,Cardiovascular Disease,Connective Tissue Disorders,Dermatological Diseases and Conditions,Developmental Disorder,Endocrine System Disorders,Gastrointestinal Disease,Hematological Disease,Hereditary Disorder,Immunological Disease,Infectious Disease,Inflammatory Disease,Inflammatory Response,Metabolic Disease,Neurological Disease,Ophthalmic Disease,Organismal Injury and Abno…	Aryl Hydrocarbon Receptor Signaling,Non-Small Cell Lung Cancer Signaling,RAR Activation,Retinoic acid Mediated Apoptosis Signaling,Sirtuin Signaling Pathway,Small Cell Lung Cancer Signaling,Wnt/β-catenin Signaling
MIMAT0000248	miR-30c-5p (and other miRNAs w/seed GUAAACA)	0.02	0.413	TargetScan Human	High (predicted)	Slc1a2	SLC1A2	0.503	0.0394	Cancer,Cardiovascular Disease,Connective Tissue Disorders,Dermatological Diseases and Conditions,Developmental Disorder,Endocrine System Disorders,Gastrointestinal Disease,Hepatic System Disease,Hereditary Disorder,Immunological Disease,Infectious Disease,Inflammatory Disease,Inflammatory Response,Metabolic Disease,Neurological Disease,Ophthalmic Disease,Organismal Injury and Abnormalities,Psycho…	Amyotrophic Lateral Sclerosis Signaling,Glutamate Receptor Signaling,Neuroinflammation Signaling Pathway
MIMAT0000248	miR-30c-5p (and other miRNAs w/seed GUAAACA)	0.02	0.413	TargetScan Human	Moderate (predicted)	Slc29a3	SLC29A3	0.678	6.36e-05	Cancer,Connective Tissue Disorders,Dermatological Diseases and Conditions,Developmental Disorder,Endocrine System Disorders,Gastrointestinal Disease,Hematological Disease,Hereditary Disorder,Immunological Disease,Inflammatory Disease,Organismal Injury and Abnormalities,Skeletal and Muscular Disorders
MIMAT0000248	miR-30c-5p (and other miRNAs w/seed GUAAACA)	0.02	0.413	TargetScan Human	Moderate (predicted)	Slc35d3	SLC35D3	-1.889	0.000241	Cancer,Gastrointestinal Disease,Hepatic System Disease,Hereditary Disorder,Neurological Disease,Organismal Injury and Abnormalities,Psychological Disorders,Skeletal and Muscular Disorders
MIMAT0000248	miR-30c-5p (and other miRNAs w/seed GUAAACA)	0.02	0.413	TargetScan Human	Moderate (predicted)	Spock3	SPOCK3	-0.814	0.00345	Cancer,Cardiovascular Disease,Dermatological Diseases and Conditions,Endocrine System Disorders,Gastrointestinal Disease,Hematological Disease,Hepatic System Disease,Hereditary Disorder,Immunological Disease,Metabolic Disease,Neurological Disease,Organismal Injury and Abnormalities,Psychological Disorders,Reproductive System Disease,Skeletal and Muscular Disorders
MIMAT0000248	miR-30c-5p (and other miRNAs w/seed GUAAACA)	0.02	0.413	TargetScan Human	High (predicted)	Stac	STAC	-1.326	0.00564	Cancer,Dermatological Diseases and Conditions,Endocrine System Disorders,Gastrointestinal Disease,Hepatic System Disease,Immunological Disease,Inflammatory Disease,Inflammatory Response,Organismal Injury and Abnormalities
MIMAT0000248	miR-30c-5p (and other miRNAs w/seed GUAAACA)	0.02	0.413	TargetScan Human	Moderate (predicted)	Tdrp	TDRP	-0.643	0.0383	Cancer,Gastrointestinal Disease,Organismal Injury and Abnormalities
MIMAT0000248	miR-30c-5p (and other miRNAs w/seed GUAAACA)	0.02	0.413	TargetScan Human	High (predicted)	Ypel2	YPEL2	-0.476	0.0214
MIMAT0005792	miR-320b (and other miRNAs w/seed AAAGCUG)	0.0136	-0.75	TargetScan Human	Moderate (predicted)	Angel1	ANGEL1	0.45	0.0264	Cancer,Dermatological Diseases and Conditions,Gastrointestinal Disease,Hepatic System Disease,Organismal Injury and Abnormalities,Reproductive System Disease
MIMAT0005792	miR-320b (and other miRNAs w/seed AAAGCUG)	0.0136	-0.75	TargetScan Human	High (predicted)	Dusp16	DUSP16	0.449	0.00255	Cancer,Dermatological Diseases and Conditions,Endocrine System Disorders,Gastrointestinal Disease,Infectious Disease,Organismal Injury and Abnormalities,Reproductive System Disease	3-phosphoinositide Biosynthesis,3-phosphoinositide Degradation,D-myo-inositol (1,4,5,6)-Tetrakisphosphate Biosynthesis,D-myo-inositol (3,4,5,6)-tetrakisphosphate Biosynthesis,D-myo-inositol-5-phosphate Metabolism,Protein Kinase A Signaling,Superpathway of Inositol Phosphate Compounds
MIMAT0005792	miR-320b (and other miRNAs w/seed AAAGCUG)	0.0136	-0.75	TargetScan Human	High (predicted)	Lilrb4a	LILRB4	1.52	0.00108	Cancer,Connective Tissue Disorders,Dermatological Diseases and Conditions,Endocrine System Disorders,Gastrointestinal Disease,Hematological Disease,Hepatic System Disease,Hypersensitivity Response,Immunological Disease,Inflammatory Disease,Inflammatory Response,Metabolic Disease,Organismal Injury and Abnormalities,Renal and Urological Disease,Reproductive System Disease,Respiratory Disease,Skelet…
MIMAT0005792	miR-320b (and other miRNAs w/seed AAAGCUG)	0.0136	-0.75	TargetScan Human	High (predicted)	Pbx3	PBX3	-1.467	0.0266	Cancer,Cardiovascular Disease,Connective Tissue Disorders,Dermatological Diseases and Conditions,Developmental Disorder,Endocrine System Disorders,Gastrointestinal Disease,Hematological Disease,Immunological Disease,Metabolic Disease,Organismal Injury and Abnormalities,Reproductive System Disease,Respiratory Disease,Skeletal and Muscular Disorders
MIMAT0005792	miR-320b (and other miRNAs w/seed AAAGCUG)	0.0136	-0.75	TargetScan Human	Moderate (predicted)	Sowaha	SOWAHA	-0.826	0.00356	Infectious Disease
MIMAT0005792	miR-320b (and other miRNAs w/seed AAAGCUG)	0.0136	-0.75	TargetScan Human	Moderate (predicted)	Stk26	STK26	-1.327	0.00341	Cancer,Organismal Injury and Abnormalities,Renal and Urological Disease,Reproductive System Disease
MIMAT0004684	miR-329-3p (and other miRNAs w/seed ACACACC)	0.0102	0.309	TargetScan Human	High (predicted)	Ajap1	AJAP1	-0.4	0.0392	Cancer,Endocrine System Disorders,Gastrointestinal Disease,Hepatic System Disease,Neurological Disease,Organismal Injury and Abnormalities,Psychological Disorders,Reproductive System Disease
MIMAT0004684	miR-329-3p (and other miRNAs w/seed ACACACC)	0.0102	0.309	TargetScan Human	Moderate (predicted)	Apbb1ip	APBB1IP	0.656	0.00225	Cancer,Dermatological Diseases and Conditions,Gastrointestinal Disease,Hepatic System Disease,Infectious Disease,Inflammatory Response,Organismal Injury and Abnormalities,Reproductive System Disease,Respiratory Disease	B Cell Receptor Signaling,GP6 Signaling Pathway
MIMAT0004684	miR-329-3p (and other miRNAs w/seed ACACACC)	0.0102	0.309	TargetScan Human	Moderate (predicted)	Bmf	BMF	0.492	0.0145	Cancer,Dermatological Diseases and Conditions,Gastrointestinal Disease,Hematological Disease,Hepatic System Disease,Immunological Disease,Inflammatory Disease,Inflammatory Response,Neurological Disease,Nutritional Disease,Organismal Injury and Abnormalities,Renal and Urological Disease,Reproductive System Disease
MIMAT0004684	miR-329-3p (and other miRNAs w/seed ACACACC)	0.0102	0.309	TargetScan Human	Moderate (predicted)	Btk	BTK	0.653	0.0495	Auditory Disease,Cancer,Connective Tissue Disorders,Dermatological Diseases and Conditions,Developmental Disorder,Endocrine System Disorders,Gastrointestinal Disease,Hematological Disease,Hepatic System Disease,Hereditary Disorder,Hypersensitivity Response,Immunological Disease,Infectious Disease,Inflammatory Disease,Inflammatory Response,Metabolic Disease,Neurological Disease,Organismal Injury a…	B Cell Receptor Signaling,Fc Epsilon RI Signaling,FcγRIIB Signaling in B Lymphocytes,G Beta Gamma Signaling,GP6 Signaling Pathway,Gα12/13 Signaling,Gαq Signaling,Leukocyte Extravasation Signaling,p70S6K Signaling,Phospholipase C Signaling,PI3K Signaling in B Lymphocytes,Primary Immunodeficiency Signaling,Role of NFAT in Regulation of the Immune Response,T Cell Receptor Signaling,Tec Kinase Signal…
MIMAT0004684	miR-329-3p (and other miRNAs w/seed ACACACC)	0.0102	0.309	TargetScan Human	Moderate (predicted)	Cadm3	CADM3	0.337	0.00623	Cancer,Dermatological Diseases and Conditions,Gastrointestinal Disease,Hepatic System Disease,Hereditary Disorder,Neurological Disease,Ophthalmic Disease,Organismal Injury and Abnormalities,Psychological Disorders,Reproductive System Disease
MIMAT0004684	miR-329-3p (and other miRNAs w/seed ACACACC)	0.0102	0.309	TargetScan Human	Moderate (predicted)	Cd48	CD48	0.877	0.00825	Cancer,Cardiovascular Disease,Dermatological Diseases and Conditions,Endocrine System Disorders,Gastrointestinal Disease,Hematological Disease,Hepatic System Disease,Hereditary Disorder,Hypersensitivity Response,Immunological Disease,Infectious Disease,Inflammatory Disease,Inflammatory Response,Metabolic Disease,Neurological Disease,Organismal Injury and Abnormalities,Psychological Disorders,Rena…	Caveolar-mediated Endocytosis Signaling
MIMAT0004684	miR-329-3p (and other miRNAs w/seed ACACACC)	0.0102	0.309	TargetScan Human	Moderate (predicted)	Cnst	CNST	-0.425	0.0346	Cancer,Dermatological Diseases and Conditions,Gastrointestinal Disease,Hepatic System Disease,Infectious Disease,Organismal Injury and Abnormalities
MIMAT0004684	miR-329-3p (and other miRNAs w/seed ACACACC)	0.0102	0.309	TargetScan Human	Moderate (predicted)	Fcgr2b	FCGR2B	0.881	5.45e-05	Cancer,Cardiovascular Disease,Connective Tissue Disorders,Dermatological Diseases and Conditions,Developmental Disorder,Endocrine System Disorders,Gastrointestinal Disease,Hematological Disease,Hepatic System Disease,Hereditary Disorder,Hypersensitivity Response,Immunological Disease,Infectious Disease,Inflammatory Disease,Inflammatory Response,Metabolic Disease,Neurological Disease,Ophthalmic Di…	B Cell Receptor Signaling,Dendritic Cell Maturation,FcγRIIB Signaling in B Lymphocytes,IL-10 Signaling,Phagosome Formation,Phospholipase C Signaling,PI3K Signaling in B Lymphocytes,Role of NFAT in Regulation of the Immune Response,Systemic Lupus Erythematosus Signaling,TREM1 Signaling
MIMAT0004684	miR-329-3p (and other miRNAs w/seed ACACACC)	0.0102	0.309	TargetScan Human	High (predicted)	Gpx6	GPX6	-2.106	2.96e-05	Cancer,Dermatological Diseases and Conditions,Gastrointestinal Disease,Organismal Injury and Abnormalities,Reproductive System Disease	Glutathione Redox Reactions I
MIMAT0004684	miR-329-3p (and other miRNAs w/seed ACACACC)	0.0102	0.309	TargetScan Human	Moderate (predicted)	Havcr2	HAVCR2	1.079	1.37e-08	Cancer,Connective Tissue Disorders,Dermatological Diseases and Conditions,Endocrine System Disorders,Gastrointestinal Disease,Hematological Disease,Hepatic System Disease,Hypersensitivity Response,Immunological Disease,Infectious Disease,Inflammatory Disease,Inflammatory Response,Metabolic Disease,Neurological Disease,Organismal Injury and Abnormalities,Respiratory Disease,Skeletal and Muscular D…	Th1 and Th2 Activation Pathway,Th1 Pathway
MIMAT0004684	miR-329-3p (and other miRNAs w/seed ACACACC)	0.0102	0.309	TargetScan Human	Moderate (predicted)	Hs6st2	HS6ST2	-0.555	0.00163	Cancer,Dermatological Diseases and Conditions,Developmental Disorder,Endocrine System Disorders,Gastrointestinal Disease,Hepatic System Disease,Ophthalmic Disease,Organismal Injury and Abnormalities,Reproductive System Disease,Respiratory Disease	Chondroitin Sulfate Biosynthesis,Chondroitin Sulfate Biosynthesis (Late Stages),Dermatan Sulfate Biosynthesis,Dermatan Sulfate Biosynthesis (Late Stages),Heparan Sulfate Biosynthesis,Heparan Sulfate Biosynthesis (Late Stages),LPS/IL-1 Mediated Inhibition of RXR Function,Xenobiotic Metabolism Signaling
MIMAT0004684	miR-329-3p (and other miRNAs w/seed ACACACC)	0.0102	0.309	TargetScan Human	Moderate (predicted)	Igfbp4	IGFBP4	-0.435	0.0074	Cancer,Connective Tissue Disorders,Dermatological Diseases and Conditions,Endocrine System Disorders,Gastrointestinal Disease,Hematological Disease,Immunological Disease,Inflammatory Disease,Inflammatory Response,Metabolic Disease,Organismal Injury and Abnormalities,Reproductive System Disease,Skeletal and Muscular Disorders,Tumor Morphology	Hepatic Fibrosis / Hepatic Stellate Cell Activation,IGF-1 Signaling
MIMAT0004684	miR-329-3p (and other miRNAs w/seed ACACACC)	0.0102	0.309	TargetScan Human	Moderate (predicted)	Inpp5d	INPP5D	0.453	0.00614	Cancer,Cardiovascular Disease,Connective Tissue Disorders,Dermatological Diseases and Conditions,Developmental Disorder,Gastrointestinal Disease,Hematological Disease,Hepatic System Disease,Hypersensitivity Response,Immunological Disease,Inflammatory Disease,Inflammatory Response,Metabolic Disease,Neurological Disease,Organismal Injury and Abnormalities,Psychological Disorders,Renal and Urologica…	1D-myo-inositol Hexakisphosphate Biosynthesis II (Mammalian),3-phosphoinositide Degradation,B Cell Receptor Signaling,D-myo-inositol (1,3,4)-trisphosphate Biosynthesis,D-myo-inositol (1,4,5)-trisphosphate Degradation,Fc Epsilon RI Signaling,Fcγ Receptor-mediated Phagocytosis in Macrophages and Monocytes,FcγRIIB Signaling in B Lymphocytes,FLT3 Signaling in Hematopoietic Progenitor Cells,iCOS-iCOSL…
MIMAT0004684	miR-329-3p (and other miRNAs w/seed ACACACC)	0.0102	0.309	TargetScan Human	Moderate (predicted)	Itgb3	ITGB3	0.704	0.0362	Cancer,Cardiovascular Disease,Connective Tissue Disorders,Dental Disease,Dermatological Diseases and Conditions,Developmental Disorder,Endocrine System Disorders,Gastrointestinal Disease,Hematological Disease,Hepatic System Disease,Hereditary Disorder,Immunological Disease,Infectious Disease,Inflammatory Disease,Inflammatory Response,Metabolic Disease,Neurological Disease,Nutritional Disease,Opht…	Agrin Interactions at Neuromuscular Junction,Caveolar-mediated Endocytosis Signaling,Clathrin-mediated Endocytosis Signaling,Glioma Invasiveness Signaling,GP6 Signaling Pathway,Granulocyte Adhesion and Diapedesis,HER-2 Signaling in Breast Cancer,IL-8 Signaling,ILK Signaling,Integrin Signaling,Leukocyte Extravasation Signaling,Macropinocytosis Signaling,NF-κB Activation by Viruses,P2Y Purigenic Re…
MIMAT0004684	miR-329-3p (and other miRNAs w/seed ACACACC)	0.0102	0.309	TargetScan Human	Moderate (predicted)	Itgbl1	ITGBL1	0.961	0.0229	Cancer,Connective Tissue Disorders,Dermatological Diseases and Conditions,Gastrointestinal Disease,Hepatic System Disease,Inflammatory Disease,Organismal Injury and Abnormalities,Reproductive System Disease,Skeletal and Muscular Disorders
MIMAT0004684	miR-329-3p (and other miRNAs w/seed ACACACC)	0.0102	0.309	TargetScan Human	Moderate (predicted)	Lamb3	LAMB3	-1.111	0.0081	Cancer,Connective Tissue Disorders,Dental Disease,Dermatological Diseases and Conditions,Developmental Disorder,Endocrine System Disorders,Gastrointestinal Disease,Hematological Disease,Hepatic System Disease,Hereditary Disorder,Immunological Disease,Neurological Disease,Nutritional Disease,Ophthalmic Disease,Organismal Injury and Abnormalities,Renal and Urological Disease,Reproductive System Dis…	GP6 Signaling Pathway
MIMAT0004684	miR-329-3p (and other miRNAs w/seed ACACACC)	0.0102	0.309	TargetScan Human	Moderate (predicted)	Mcm6	MCM6	-0.729	0.0174	Cancer,Dermatological Diseases and Conditions,Developmental Disorder,Gastrointestinal Disease,Hematological Disease,Hepatic System Disease,Hereditary Disorder,Immunological Disease,Metabolic Disease,Neurological Disease,Organismal Injury and Abnormalities,Reproductive System Disease	Cell Cycle Control of Chromosomal Replication
MIMAT0004684	miR-329-3p (and other miRNAs w/seed ACACACC)	0.0102	0.309	TargetScan Human	Moderate (predicted)	Neto2	NETO2	-0.667	0.015	Cancer,Cardiovascular Disease,Dermatological Diseases and Conditions,Gastrointestinal Disease,Hematological Disease,Hepatic System Disease,Immunological Disease,Organismal Injury and Abnormalities,Renal and Urological Disease,Reproductive System Disease,Skeletal and Muscular Disorders
MIMAT0004684	miR-329-3p (and other miRNAs w/seed ACACACC)	0.0102	0.309	TargetScan Human	Moderate (predicted)	Ptprc	PTPRC	1.075	5.3e-08	Antimicrobial Response,Cancer,Cardiovascular Disease,Connective Tissue Disorders,Dermatological Diseases and Conditions,Developmental Disorder,Endocrine System Disorders,Gastrointestinal Disease,Hematological Disease,Hepatic System Disease,Hereditary Disorder,Hypersensitivity Response,Immunological Disease,Infectious Disease,Inflammatory Disease,Inflammatory Response,Metabolic Disease,Neurologica…	3-phosphoinositide Biosynthesis,3-phosphoinositide Degradation,B Cell Development,B Cell Receptor Signaling,CD28 Signaling in T Helper Cells,D-myo-inositol (1,4,5,6)-Tetrakisphosphate Biosynthesis,D-myo-inositol (3,4,5,6)-tetrakisphosphate Biosynthesis,D-myo-inositol-5-phosphate Metabolism,iCOS-iCOSL Signaling in T Helper Cells,PI3K Signaling in B Lymphocytes,Primary Immunodeficiency Signaling,Pr…
MIMAT0004684	miR-329-3p (and other miRNAs w/seed ACACACC)	0.0102	0.309	TargetScan Human	Moderate (predicted)	Rxfp1	RXFP1	1.161	0.0293	Cancer,Cardiovascular Disease,Connective Tissue Disorders,Dermatological Diseases and Conditions,Developmental Disorder,Endocrine System Disorders,Immunological Disease,Inflammatory Disease,Organismal Injury and Abnormalities,Reproductive System Disease,Respiratory Disease,Skeletal and Muscular Disorders	Relaxin Signaling
MIMAT0004684	miR-329-3p (and other miRNAs w/seed ACACACC)	0.0102	0.309	TargetScan Human	High (predicted)	Shb	SHB	-0.793	0.0106	Cancer,Cardiovascular Disease,Connective Tissue Disorders,Dermatological Diseases and Conditions,Developmental Disorder,Endocrine System Disorders,Gastrointestinal Disease,Hepatic System Disease,Immunological Disease,Inflammatory Disease,Neurological Disease,Organismal Injury and Abnormalities,Reproductive System Disease,Skeletal and Muscular Disorders	T Cell Receptor Signaling
MIMAT0004684	miR-329-3p (and other miRNAs w/seed ACACACC)	0.0102	0.309	TargetScan Human	Moderate (predicted)	Slc4a11	SLC4A11	-1.953	0.0056	Auditory Disease,Cancer,Cardiovascular Disease,Dermatological Diseases and Conditions,Developmental Disorder,Endocrine System Disorders,Gastrointestinal Disease,Hepatic System Disease,Hereditary Disorder,Neurological Disease,Ophthalmic Disease,Organismal Injury and Abnormalities,Reproductive System Disease	Cellular Effects of Sildenafil (Viagra)
MIMAT0004684	miR-329-3p (and other miRNAs w/seed ACACACC)	0.0102	0.309	TargetScan Human	Moderate (predicted)	Tcf15	TCF15	-1.125	0.0424	Cancer,Cardiovascular Disease,Connective Tissue Disorders,Dermatological Diseases and Conditions,Developmental Disorder,Gastrointestinal Disease,Hepatic System Disease,Organismal Injury and Abnormalities,Respiratory Disease,Skeletal and Muscular Disorders
MIMAT0004684	miR-329-3p (and other miRNAs w/seed ACACACC)	0.0102	0.309	TargetScan Human	Moderate (predicted)	Tnfrsf1b	TNFRSF1B	0.475	0.02	Cancer,Cardiovascular Disease,Connective Tissue Disorders,Dermatological Diseases and Conditions,Endocrine System Disorders,Gastrointestinal Disease,Hematological Disease,Hepatic System Disease,Hypersensitivity Response,Immunological Disease,Infectious Disease,Inflammatory Disease,Inflammatory Response,Metabolic Disease,Neurological Disease,Nutritional Disease,Ophthalmic Disease,Organismal Injury…	Acute Phase Response Signaling,Apoptosis Signaling,Ceramide Signaling,Crosstalk between Dendritic Cells and Natural Killer Cells,Death Receptor Signaling,Dendritic Cell Maturation,Granulocyte Adhesion and Diapedesis,Hepatic Cholestasis,Hepatic Fibrosis / Hepatic Stellate Cell Activation,HMGB1 Signaling,IL-6 Signaling,Induction of Apoptosis by HIV1,LPS/IL-1 Mediated Inhibition of RXR Function,LXR/…
MIMAT0000571	miR-331-3p (miRNAs w/seed CCCCUGG)	0.0002	-0.164	TargetScan Human	Moderate (predicted)	Adgrg5	ADGRG5	2.05	2.94e-09
MIMAT0000571	miR-331-3p (miRNAs w/seed CCCCUGG)	0.0002	-0.164	TargetScan Human	Moderate (predicted)	Adora2a	ADORA2A	-1.793	0.00477	Cancer,Cardiovascular Disease,Connective Tissue Disorders,Dermatological Diseases and Conditions,Endocrine System Disorders,Gastrointestinal Disease,Hematological Disease,Hepatic System Disease,Hereditary Disorder,Immunological Disease,Infectious Disease,Inflammatory Disease,Inflammatory Response,Metabolic Disease,Neurological Disease,Nutritional Disease,Ophthalmic Disease,Organismal Injury and A…	cAMP-mediated signaling,G-Protein Coupled Receptor Signaling,Gαs Signaling
MIMAT0000571	miR-331-3p (miRNAs w/seed CCCCUGG)	0.0002	-0.164	TargetScan Human	Moderate (predicted)	Angel1	ANGEL1	0.45	0.0264	Cancer,Dermatological Diseases and Conditions,Gastrointestinal Disease,Hepatic System Disease,Organismal Injury and Abnormalities,Reproductive System Disease
MIMAT0000571	miR-331-3p (miRNAs w/seed CCCCUGG)	0.0002	-0.164	TargetScan Human	Moderate (predicted)	Ankrd6	ANKRD6	-0.653	0.00473	Cancer,Cardiovascular Disease,Developmental Disorder,Endocrine System Disorders,Gastrointestinal Disease,Hereditary Disorder,Infectious Disease,Neurological Disease,Organismal Injury and Abnormalities,Psychological Disorders,Reproductive System Disease
MIMAT0000571	miR-331-3p (miRNAs w/seed CCCCUGG)	0.0002	-0.164	TargetScan Human	Moderate (predicted)	Cbx8	CBX8	-0.442	0.028	Cancer,Dermatological Diseases and Conditions,Gastrointestinal Disease,Hepatic System Disease,Neurological Disease,Organismal Injury and Abnormalities,Psychological Disorders,Reproductive System Disease
MIMAT0000571	miR-331-3p (miRNAs w/seed CCCCUGG)	0.0002	-0.164	TargetScan Human	Moderate (predicted)	Cd4	CD4	-1.631	0.0147	Antimicrobial Response,Cancer,Cardiovascular Disease,Connective Tissue Disorders,Dermatological Diseases and Conditions,Endocrine System Disorders,Gastrointestinal Disease,Hematological Disease,Hepatic System Disease,Hypersensitivity Response,Immunological Disease,Infectious Disease,Inflammatory Disease,Inflammatory Response,Metabolic Disease,Neurological Disease,Ophthalmic Disease,Organismal Inj…	Calcium-induced T Lymphocyte Apoptosis,CCR5 Signaling in Macrophages,CD28 Signaling in T Helper Cells,Communication between Innate and Adaptive Immune Cells,CXCR4 Signaling,Hematopoiesis from Pluripotent Stem Cells,iCOS-iCOSL Signaling in T Helper Cells,NF-κB Activation by Viruses,OX40 Signaling Pathway,PKCθ Signaling in T Lymphocytes,Primary Immunodeficiency Signaling,Role of NFAT in Regulation …
MIMAT0000571	miR-331-3p (miRNAs w/seed CCCCUGG)	0.0002	-0.164	TargetScan Human	Moderate (predicted)	Cftr	CFTR	-1.916	0.00205	Cancer,Cardiovascular Disease,Connective Tissue Disorders,Dermatological Diseases and Conditions,Developmental Disorder,Endocrine System Disorders,Gastrointestinal Disease,Hematological Disease,Hepatic System Disease,Hereditary Disorder,Hypersensitivity Response,Immunological Disease,Infectious Disease,Inflammatory Disease,Inflammatory Response,Metabolic Disease,Neurological Disease,Nutritional D…	AMPK Signaling
[truncated: 208 more rows]

## Sheet: exp-valid targets
Overlapping microRNA targets with mRNA expression in 2M Tau mice
ID	Symbol	Expr p-value	Expr Log Ratio	Source	Confidence	ID	Symbol	Expr Log Ratio	Expr False Discovery Rate (q-value)	Disease	Pathway
[truncated: 18 more rows]
