# Supplementary material for: Presymptomatic change in microRNAs modulates Tau pathology
Source: Sci Rep. 2018 Jun 18;8:9251. doi: 10.1038/s41598-018-27527-6 (PMC6006352; doi:10.1038/s41598-018-27527-6)
Supplement: Supplementary file 5 — Sup. Table 7 [file 41598_2018_27527_MOESM5_ESM.xls]

## Sheet: Canonical Pathway
Canonical Pathway analysis on miR-regulated gene transcripts in the hippocampus tissue of 2-month old rTG4510 mice
Ingenuity Canonical Pathways	-log(p-value)	zScore	Ratio	Molecules
Neuroinflammation Signaling Pathway	7.11	3.1305	0.0731	HLA-DOA,TLR1,IL6R,SLC1A2,HLA-DOB,TLR9,B2M,PIK3R1,GABRD,TREM2,PLA2G2F,CSF1R,P2RX7,NCF2,PIK3CG,GDNF,TGFBR2,MAPK4,TGFBR1,MAPT,CALB1,CYBB
cAMP-mediated signaling	6.53	-1.88562	0.0804	CAMK2B,ADORA2A,ADCY5,PDE1B,PTGER4,ADRA2B,CNR2,PDE10A,DRD1,PTH1R,DRD2,GRM4,RGS14,PDE7B,RGS2,CAMK1G,PDE1A,HTR4
G-Protein Coupled Receptor Signaling	6.51	#NUM!	0.073	CAMK2B,ADORA2A,ADCY5,PDE1B,TLR9,PTGER4,ADRA2B,PIK3R1,CNR2,PDE10A,PIK3CG,DRD1,PTH1R,DRD2,GRM4,RGS14,PDE7B,RGS2,PDE1A,HTR4
Fcγ Receptor-mediated Phagocytosis in Macrophages and Monocytes	5.83	2.7136	0.118	LCP2,INPP5D,NCF1,FGR,FYB1,PLD4,PRKCH,PIK3R1,RAC2,FCGR2A,PIK3CG
B Cell Receptor Signaling	4.83	1.50756	0.0745	CAMK2B,INPP5F,BTK,TLR9,PIK3R1,RAC2,FCGR2A,PIK3CG,INPP5D,FCGR2B,APBB1IP,PTPN6,PTPRC,FOXO1
Natural Killer Cell Signaling	4.74	#NUM!	0.0917	LCP2,LAIR1,INPP5D,INPP5F,TLR9,PTPN6,PRKCH,PIK3R1,RAC2,FCGR2A,PIK3CG
Macropinocytosis Signaling	4.65	1.63299	0.111	ITGB5,CD14,CSF1,TLR9,ITGB3,PRKCH,PIK3R1,CSF1R,PIK3CG
Phagosome Formation	4.64	#NUM!	0.0894	INPP5D,FCGR2B,TLR1,TLR9,PRKCH,PIK3R1,RND3,C3AR1,FCGR2A,CLEC7A,PIK3CG
Superpathway of Inositol Phosphate Compounds	4.49	#NUM!	0.0658	INPP5F,TLR9,PLD4,PIK3R1,PDCD1,IP6K3,PIK3CG,INPP5D,IPPK,PPTC7,PTPN6,PTPRC,PPP1R1B,DUSP16,PTPN7
IL-4 Signaling	4.44	#NUM!	0.105	INPP5D,HLA-DOA,INPP5F,HLA-DOB,IL4R,TLR9,PTPN6,PIK3R1,PIK3CG
GP6 Signaling Pathway	4.39	1.50756	0.084	LCP2,COL16A1,COL6A1,BTK,LAMB3,TLR9,APBB1IP,ITGB3,PRKCH,PIK3R1,PIK3CG
Opioid Signaling Pathway	4.3	-0.258199	0.0633	CAMK2B,NPBWR1,PENK,ADCY5,PDE1B,FGR,RAC2,PIK3CG,CACNA1H,MAPK4,RGS14,PRKCH,CAMK1G,PDE1A,CACNG4
iCOS-iCOSL Signaling in T Helper Cells	4.07	1.26491	0.0847	CAMK2B,LCP2,INPP5D,HLA-DOA,HLA-DOB,TLR9,CD4,PTPRC,PIK3R1,PIK3CG
Fc Epsilon RI Signaling	4.04	1.26491	0.084	LCP2,INPP5D,INPP5F,BTK,TLR9,PRKCH,PIK3R1,RAC2,PLA2G2F,PIK3CG
FcγRIIB Signaling in B Lymphocytes	3.9	1.34164	0.101	INPP5D,FCGR2B,BTK,TLR9,PIK3R1,PIK3CG,CACNG4,CACNA1H
Virus Entry via Endocytic Pathways	3.86	#NUM!	0.0882	ITGB5,TLR9,FLNC,ITGB3,B2M,PRKCH,PIK3R1,RAC2,PIK3CG
PKCθ Signaling in T Lymphocytes	3.76	1.66667	0.0714	CAMK2B,LCP2,HLA-DOA,HLA-DOB,TLR9,CD4,PIK3R1,RAC2,PIK3CG,CACNG4,CACNA1H
Relaxin Signaling	3.76	1.63299	0.0714	RXFP1,GNB5,ADCY5,GUCY2D,PDE7B,PDE1B,TLR9,PIK3R1,PDE1A,PDE10A,PIK3CG
Th1 and Th2 Activation Pathway	3.76	#NUM!	0.0667	TGFBR2,DLL1,HLA-DOA,IL6R,HLA-DOB,IL4R,TLR9,CD4,TGFBR1,PIK3R1,HAVCR2,PIK3CG
IL-3 Signaling	3.75	0.707107	0.0964	INPP5D,CSF2RB,TLR9,PTPN6,PRKCH,PIK3R1,FOXO1,PIK3CG
Hepatic Fibrosis / Hepatic Stellate Cell Activation	3.7	#NUM!	0.0656	TGFA,IGFBP4,TGFBR2,COL16A1,TNFRSF1B,CD14,COL6A1,IL6R,CSF1,IL1RL2,IL4R,TGFBR1
T Cell Receptor Signaling	3.67	#NUM!	0.0833	LCP2,BTK,TLR9,CD4,PTPRC,PIK3R1,SHB,PTPN7,PIK3CG
Dendritic Cell Maturation	3.65	3	0.0649	IRF8,FCGR2B,HLA-DOA,TNFRSF1B,IL1RL2,HLA-DOB,TLR9,B2M,PIK3R1,TREM2,FCGR2A,PIK3CG
T Helper Cell Differentiation	3.49	#NUM!	0.101	TGFBR2,HLA-DOA,TNFRSF1B,IL6R,HLA-DOB,IL4R,TGFBR1
FGF Signaling	3.48	1.41421	0.0879	FGF5,TLR9,PTPN6,FGF14,FGF23,PIK3R1,FGFRL1,PIK3CG
Production of Nitric Oxide and Reactive Oxygen Species in Macrophages	3.48	2.11058	0.0622	LYZ,IRF8,TNFRSF1B,NCF1,TLR9,PTPN6,PRKCH,PIK3R1,CYBB,RND3,NCF2,PIK3CG
Glioma Invasiveness Signaling	3.45	1.88982	0.1	ITGB5,PLAU,TLR9,ITGB3,PIK3R1,RND3,PIK3CG
IL-8 Signaling	3.42	2.11058	0.0612	ITGB5,GNB5,TLR9,ITGB3,PLD4,PRKCH,PIK3R1,CYBB,RAC2,RND3,NCF2,PIK3CG
Protein Kinase A Signaling	3.38	-0.5	0.0469	CAMK2B,YWHAG,ADCY5,PDE1B,PDE10A,TGFBR2,GNB5,PDE7B,FLNC,PTPN5,TGFBR1,PTPN6,PTPRC,PRKCH,PPP1R1B,DUSP16,PDE1A,PTPN7
PTEN Signaling	3.35	-1.41421	0.0756	TGFBR2,INPP5D,INPP5F,TGFBR1,PIK3R1,RAC2,FOXO1,FGFRL1,PIK3CG
Th2 Pathway	3.32	0.377964	0.0685	TGFBR2,DLL1,HLA-DOA,HLA-DOB,IL4R,TLR9,CD4,TGFBR1,PIK3R1,PIK3CG
Gustation Pathway	3.23	#NUM!	0.0667	ADCY5,PDE7B,PDE1B,P2RY1,P2RY6,PDE1A,PDE10A,P2RX7,CACNG4,CACNA1H
VDR/RXR Activation	3.19	0	0.0909	CD14,CYP27B1,PRKCH,RXRG,CALB1,CEBPA,FOXO1
PI3K Signaling in B Lymphocytes	3.17	1	0.0714	CAMK2B,INPP5D,FCGR2B,BTK,CD180,IL4R,PTPRC,PIK3R1,PIK3CG
Role of NFAT in Regulation of the Immune Response	3.16	2.52982	0.0608	LCP2,FCGR2B,HLA-DOA,GNB5,BTK,HLA-DOB,TLR9,CD4,PIK3R1,FCGR2A,PIK3CG
CD28 Signaling in T Helper Cells	3.15	1.13389	0.0709	LCP2,HLA-DOA,HLA-DOB,TLR9,CD4,PTPN6,PTPRC,PIK3R1,PIK3CG
Th1 Pathway	3.07	1.41421	0.0692	DLL1,HLA-DOA,IL6R,HLA-DOB,TLR9,CD4,PIK3R1,HAVCR2,PIK3CG
Role of NFAT in Cardiac Hypertrophy	3.05	-0.301511	0.0556	CAMK2B,TGFBR2,GNB5,ADCY5,TLR9,TGFBR1,PRKCH,CAMK1G,PIK3R1,PIK3CG,CACNG4,CACNA1H
Role of Pattern Recognition Receptors in Recognition of Bacteria and Viruses	3.05	1.88982	0.0687	C1QC,TLR1,C1QB,TLR9,PRKCH,PIK3R1,C3AR1,CLEC7A,PIK3CG
P2Y Purigenic Receptor Signaling Pathway	3	0.707107	0.0677	GNB5,ADCY5,TLR9,ITGB3,PRKCH,PIK3R1,P2RY1,P2RY6,PIK3CG
Nitric Oxide Signaling in the Cardiovascular System	2.98	1.41421	0.0741	GUCY2D,PDE1B,TLR9,BDKRB2,PRKCH,PIK3R1,PDE1A,PIK3CG
Gαs Signaling	2.95	-1.13389	0.0734	DRD1,PTH1R,ADORA2A,GNB5,ADCY5,RGS2,PTGER4,HTR4
Amyotrophic Lateral Sclerosis Signaling	2.93	-0.707107	0.0727	NAIP,GDNF,CAPN3,CAPN1,SLC1A2,TLR9,PIK3R1,PIK3CG
3-phosphoinositide Biosynthesis	2.91	#NUM!	0.0567	INPP5F,PPTC7,TLR9,PTPN6,PTPRC,PIK3R1,PDCD1,PPP1R1B,DUSP16,PTPN7,PIK3CG
NF-κB Activation by Viruses	2.88	1.13389	0.0805	ITGB5,TLR9,ITGB3,CD4,PRKCH,PIK3R1,PIK3CG
Role of Osteoblasts, Osteoclasts and Chondrocytes in Rheumatoid Arthritis	2.85	#NUM!	0.0526	NAIP,DLX5,TNFRSF1B,WNT7B,CSF1,IL1RL2,TLR9,ITGB3,PIK3R1,FOXO1,CSF1R,PIK3CG
HER-2 Signaling in Breast Cancer	2.85	#NUM!	0.0795	ITGB5,TLR9,ITGB3,PRKCH,PIK3R1,FOXO1,PIK3CG
Neuropathic Pain Signaling In Dorsal Horn Neurons	2.83	-0.707107	0.0702	CAMK2B,TAC1,GRM4,TLR9,PRKCH,CAMK1G,PIK3R1,PIK3CG
Acute Myeloid Leukemia Signaling	2.74	-0.377964	0.0761	CSF2RB,CSF3R,TLR9,PIK3R1,CEBPA,CSF1R,PIK3CG
Reelin Signaling in Neurons	2.74	#NUM!	0.0761	FGR,TLR9,ITGB3,MAPT,PIK3R1,CNR2,PIK3CG
Leukocyte Extravasation Signaling	2.7	2.52982	0.0534	NCF1,MSN,BTK,TLR9,ITGB3,PRKCH,PIK3R1,CYBB,RAC2,NCF2,PIK3CG
Role of Tissue Factor in Cancer	2.69	#NUM!	0.0667	FGF5,ITGB5,CSF1,FGR,TLR9,ITGB3,PIK3R1,PIK3CG
fMLP Signaling in Neutrophils	2.64	1.88982	0.0656	GNB5,NCF1,TLR9,PRKCH,PIK3R1,CYBB,NCF2,PIK3CG
Caveolar-mediated Endocytosis Signaling	2.64	#NUM!	0.0845	ITGB5,CD48,FLNC,ITGB3,B2M,ITGA9
Colorectal Cancer Metastasis Signaling	2.62	0.301511	0.0494	TGFBR2,TLR1,GNB5,ADCY5,WNT7B,IL6R,TLR9,TGFBR1,PTGER4,PIK3R1,RND3,PIK3CG
3-phosphoinositide Degradation	2.6	#NUM!	0.0592	INPP5D,INPP5F,PPTC7,PTPN6,PTPRC,PDCD1,PPP1R1B,DUSP16,PTPN7
CTLA4 Signaling in Cytotoxic T Lymphocytes	2.58	#NUM!	0.0714	LCP2,TLR9,B2M,PTPN6,AP1S2,PIK3R1,PIK3CG
Antiproliferative Role of Somatostatin Receptor 2	2.58	2	0.0822	GNB5,GUCY2D,TLR9,PTPN6,PIK3R1,PIK3CG
D-myo-inositol-5-phosphate Metabolism	2.53	#NUM!	0.0577	INPP5F,PPTC7,PLD4,PTPN6,PTPRC,PDCD1,PPP1R1B,DUSP16,PTPN7
Regulation of the Epithelial-Mesenchymal Transition Pathway	2.51	#NUM!	0.0535	FGF5,TGFBR2,WNT7B,TLR9,TGFBR1,FGF14,FGF23,PIK3R1,FGFRL1,PIK3CG
Non-Small Cell Lung Cancer Signaling	2.47	1	0.0779	TGFA,TLR9,RXRG,PIK3R1,RARB,PIK3CG
14-3-3-mediated Signaling	2.47	1.13389	0.0615	YWHAG,TLR9,MAPT,PRKCH,PIK3R1,FOXO1,GFAP,PIK3CG
Gαq Signaling	2.47	1.41421	0.0566	GNB5,BTK,RGS2,TLR9,PLD4,PRKCH,PIK3R1,RND3,PIK3CG
p70S6K Signaling	2.45	1.88982	0.0611	YWHAG,BTK,IL4R,TLR9,MAPT,PRKCH,PIK3R1,PIK3CG
Coagulation System	2.38	-1	0.114	PROS1,PLAU,SERPINF2,BDKRB2
Complement System	2.33	#NUM!	0.111	C1QC,C4A/C4B,C1QB,C3AR1
D-myo-inositol (1,4,5,6)-Tetrakisphosphate Biosynthesis	2.31	#NUM!	0.058	INPP5F,PPTC7,PTPN6,PTPRC,PDCD1,PPP1R1B,DUSP16,PTPN7
D-myo-inositol (3,4,5,6)-tetrakisphosphate Biosynthesis	2.31	#NUM!	0.058	INPP5F,PPTC7,PTPN6,PTPRC,PDCD1,PPP1R1B,DUSP16,PTPN7
Human Embryonic Stem Cell Pluripotency	2.28	#NUM!	0.0571	TGFBR2,WNT7B,TLR9,TGFBR1,PIK3R1,FOXO1,FGFRL1,PIK3CG
1D-myo-inositol Hexakisphosphate Biosynthesis II (Mammalian)	2.28	#NUM!	0.158	INPP5D,IPPK,INPP5F
Growth Hormone Signaling	2.26	0.816497	0.0706	TLR9,PTPN6,PRKCH,PIK3R1,CEBPA,PIK3CG
Glioma Signaling	2.24	-0.377964	0.0619	CAMK2B,TGFA,TLR9,PRKCH,CAMK1G,PIK3R1,PIK3CG
Communication between Innate and Adaptive Immune Cells	2.21	#NUM!	0.069	TLR1,TLR9,CD4,B2M,CCL3L3,CCL4
CREB Signaling in Neurons	2.16	-0.377964	0.0476	CAMK2B,GRM4,GNB5,ADCY5,TLR9,PRKCH,PIK3R1,PIK3CG,CACNG4,CACNA1H
Inositol Pyrophosphates Biosynthesis	2.15	#NUM!	0.286	IPPK,IP6K3
NF-κB Signaling	2.15	2.33333	0.0506	TGFA,TGFBR2,TLR1,TNFRSF1B,TLR9,TGFBR1,PIK3R1,FGFRL1,PIK3CG
Integrin Signaling	2.13	1.89737	0.0472	CAPN3,ITGB5,CAPN1,TLR9,ITGB3,PIK3R1,RAC2,ITGA9,RND3,PIK3CG
tRNA Splicing	2.13	#NUM!	0.0976	PDE7B,PDE1B,PDE1A,PDE10A
Gαi Signaling	2.1	0	0.0583	DRD2,GRM4,GNB5,ADCY5,RGS14,ADRA2B,CNR2
Pancreatic Adenocarcinoma Signaling	2.1	1.34164	0.0583	TGFA,TGFBR2,TLR9,TGFBR1,PLD4,PIK3R1,PIK3CG
LXR/RXR Activation	2.08	-1.13389	0.0579	LYZ,C4A/C4B,TNFRSF1B,CD14,IL1RL2,SERPINF2,RXRG
CCR5 Signaling in Macrophages	2.07	#NUM!	0.0645	GNB5,CD4,PRKCH,CCL4,CACNG4,CACNA1H
Systemic Lupus Erythematosus Signaling	2.06	#NUM!	0.0461	INPP5D,FCGR2B,IL6R,TLR9,BDKRB2,PTPN6,PTPRC,PIK3R1,FCGR2A,PIK3CG
Endothelin-1 Signaling	2.03	0.333333	0.0484	MAPK4,ADCY5,GUCY2D,TLR9,PLD4,PRKCH,PIK3R1,PLA2G2F,PIK3CG
Actin Cytoskeleton Signaling	2.01	2.23607	0.0452	FGF5,NCKAP1L,CD14,MSN,TLR9,FGF14,FGF23,PIK3R1,RAC2,PIK3CG
IL-10 Signaling	2	#NUM!	0.0725	FCGR2B,CD14,IL1RL2,IL4R,FCGR2A
ErbB Signaling	1.98	0.816497	0.0619	TGFA,TLR9,PRKCH,PIK3R1,FOXO1,PIK3CG
CDK5 Signaling	1.96	0	0.0612	DRD1,MAPK4,ADCY5,CAPN1,MAPT,PPP1R1B
IL-6 Signaling	1.95	2.44949	0.0547	TNFRSF1B,CD14,IL6R,IL1RL2,TLR9,PIK3R1,PIK3CG
MSP-RON Signaling Pathway	1.93	#NUM!	0.0694	CSF2RB,CSF1,TLR9,PIK3R1,PIK3CG
GM-CSF Signaling	1.9	1.34164	0.0685	CAMK2B,CSF2RB,TLR9,PIK3R1,PIK3CG
Role of Macrophages, Fibroblasts and Endothelial Cells in Rheumatoid Arthritis	1.88	#NUM!	0.0396	CAMK2B,TLR1,TNFRSF1B,WNT7B,IL6R,CSF1,IL1RL2,TLR9,PRKCH,PIK3R1,CEBPA,PIK3CG
CXCR4 Signaling	1.88	0.377964	0.0488	GNB5,ADCY5,TLR9,CD4,PRKCH,PIK3R1,RND3,PIK3CG
Clathrin-mediated Endocytosis Signaling	1.87	#NUM!	0.0455	FGF5,LYZ,ITGB5,TLR9,ITGB3,FGF14,FGF23,PIK3R1,PIK3CG
Cardiac Hypertrophy Signaling	1.86	1	0.0429	TGFBR2,GNB5,ADCY5,IL6R,TLR9,TGFBR1,ADRA2B,PIK3R1,RND3,PIK3CG
Phospholipase C Signaling	1.84	0.377964	0.0426	LCP2,FCGR2B,GNB5,ADCY5,BTK,PLD4,PRKCH,PLA2G2F,RND3,FCGR2A
Thrombin Signaling	1.83	0	0.0448	CAMK2B,GNB5,ADCY5,TLR9,PRKCH,CAMK1G,PIK3R1,RND3,PIK3CG
Tec Kinase Signaling	1.82	1.13389	0.0476	GNB5,BTK,FGR,TLR9,PRKCH,PIK3R1,RND3,PIK3CG
IGF-1 Signaling	1.81	#NUM!	0.0566	IGFBP4,YWHAG,TLR9,PIK3R1,FOXO1,PIK3CG
B Cell Development	1.77	#NUM!	0.103	HLA-DOA,HLA-DOB,PTPRC
Docosahexaenoic Acid (DHA) Signaling	1.77	#NUM!	0.0769	TLR9,PIK3R1,FOXO1,PIK3CG
Paxillin Signaling	1.74	#NUM!	0.0545	ITGB5,TLR9,ITGB3,PIK3R1,ITGA9,PIK3CG
Erythropoietin Signaling	1.72	#NUM!	0.0617	TLR9,PTPN6,PRKCH,PIK3R1,PIK3CG
Altered T Cell and B Cell Signaling in Rheumatoid Arthritis	1.68	#NUM!	0.0602	HLA-DOA,TLR1,CSF1,HLA-DOB,TLR9
OX40 Signaling Pathway	1.67	#NUM!	0.0714	HLA-DOA,HLA-DOB,CD4,B2M
G Beta Gamma Signaling	1.67	-0.447214	0.0526	GNB5,BTK,PRKCH,PIK3CG,CACNG4,CACNA1H
Signaling by Rho Family GTPases	1.66	1.66667	0.0398	GNB5,MSN,TLR9,CDC42EP3,PIK3R1,CYBB,RND3,GFAP,NCF2,PIK3CG
Leptin Signaling in Obesity	1.64	2	0.0588	ADCY5,TLR9,PIK3R1,FOXO1,PIK3CG
Small Cell Lung Cancer Signaling	1.64	#NUM!	0.0588	TLR9,RXRG,PIK3R1,RARB,PIK3CG
LPS-stimulated MAPK Signaling	1.6	1.34164	0.0575	CD14,TLR9,PRKCH,PIK3R1,PIK3CG
VEGF Family Ligand-Receptor Interactions	1.59	0.447214	0.0568	TLR9,PRKCH,PIK3R1,PLA2G2F,PIK3CG
RAR Activation	1.58	#NUM!	0.0428	DPF1,ADCY5,CSF2RB,PRKCH,RXRG,PIK3R1,RARB,PIK3CG
Type II Diabetes Mellitus Signaling	1.58	1.34164	0.0461	TNFRSF1B,TLR9,PRKCH,PIK3R1,PIK3CG,CACNG4,CACNA1H
Crosstalk between Dendritic Cells and Natural Killer Cells	1.57	#NUM!	0.0562	CAMK2B,TNFRSF1B,CSF2RB,TLR9,TREM2
Calcium-induced T Lymphocyte Apoptosis	1.57	0	0.0667	HLA-DOA,HLA-DOB,CD4,PRKCH
p38 MAPK Signaling	1.57	1.34164	0.05	TGFBR2,TNFRSF1B,IL1RL2,TGFBR1,MAPT,PLA2G2F
Renin-Angiotensin Signaling	1.56	0.816497	0.0496	ADCY5,TLR9,PTPN6,PRKCH,PIK3R1,PIK3CG
PDGF Signaling	1.55	1.34164	0.0556	INPP5D,INPP5F,TLR9,PIK3R1,PIK3CG
PI3K/AKT Signaling	1.53	0.447214	0.0488	INPP5D,YWHAG,INPP5F,PIK3R1,FOXO1,PIK3CG
Gap Junction Signaling	1.53	#NUM!	0.0419	DRD1,DRD2,ADCY5,GUCY2D,TLR9,PRKCH,PIK3R1,PIK3CG
Dermatan Sulfate Degradation (Metazoa)	1.5	#NUM!	0.133	HEXB,FGFRL1
Ceramide Signaling	1.5	-0.447214	0.0538	TNFRSF1B,TLR9,PIK3R1,CTSD,PIK3CG
Notch Signaling	1.49	#NUM!	0.0811	DLL1,HES7,NUMBL
GABA Receptor Signaling	1.48	#NUM!	0.0532	SLC32A1,ADCY5,GABRD,CACNG4,CACNA1H
CCR3 Signaling in Eosinophils	1.48	0.447214	0.0476	GNB5,TLR9,PRKCH,PIK3R1,PLA2G2F,PIK3CG
Cellular Effects of Sildenafil (Viagra)	1.48	#NUM!	0.0476	SLC4A11,ADCY5,GUCY2D,PDE1B,PDE1A,CACNG4
Antigen Presentation Pathway	1.46	#NUM!	0.0789	HLA-DOA,HLA-DOB,B2M
Thrombopoietin Signaling	1.46	1	0.0615	TLR9,PRKCH,PIK3R1,PIK3CG
Molecular Mechanisms of Cancer	1.46	#NUM!	0.0335	CAMK2B,ADCY5,WNT7B,TLR9,PIK3R1,RAC2,PIK3CG,NAIP,TGFBR2,TGFBR1,PRKCH,FOXO1,RND3
UVB-Induced MAPK Signaling	1.44	1	0.0606	TLR9,PRKCH,PIK3R1,PIK3CG
Asparagine Degradation I	1.43	#NUM!	0.5	ASPG,
eNOS Signaling	1.42	0.377964	0.0424	ADCY5,CHRNE,TLR9,BDKRB2,PRKCH,PIK3R1,PIK3CG
Granulocyte Adhesion and Diapedesis	1.41	#NUM!	0.0422	TNFRSF1B,CSF3R,MSN,IL1RL2,ITGB3,CCL3L3,CCL4
FAK Signaling	1.41	#NUM!	0.051	CAPN3,CAPN1,TLR9,PIK3R1,PIK3CG
Melanocyte Development and Pigmentation Signaling	1.41	0.447214	0.051	ADCY5,TLR9,PTPN6,PIK3R1,PIK3CG
Chemokine Signaling	1.4	0	0.0588	CAMK2B,CAMK1G,CCL4,PIK3CG
ErbB2-ErbB3 Signaling	1.4	2	0.0588	TLR9,PIK3R1,FOXO1,PIK3CG
nNOS Signaling in Skeletal Muscle Cells	1.4	#NUM!	0.075	CAPN3,CACNG4,CACNA1H
Breast Cancer Regulation by Stathmin1	1.39	#NUM!	0.0392	CAMK2B,GNB5,ADCY5,TLR9,PRKCH,CAMK1G,PIK3R1,PIK3CG
Role of JAK1 and JAK3 in γc Cytokine Signaling	1.38	#NUM!	0.058	IL4R,TLR9,PIK3R1,PIK3CG
VEGF Signaling	1.38	1	0.05	TLR9,PTPN6,PIK3R1,FOXO1,PIK3CG
Acute Phase Response Signaling	1.37	1.34164	0.0414	C4A/C4B,TNFRSF1B,IL6R,SERPINF2,PIK3R1,OSMR,PIK3CG
Germ Cell-Sertoli Cell Junction Signaling	1.37	#NUM!	0.0414	TGFBR2,TLR9,TGFBR1,PIK3R1,RAC2,RND3,PIK3CG
ErbB4 Signaling	1.36	1	0.0571	TLR9,PRKCH,PIK3R1,PIK3CG
Myc Mediated Apoptosis Signaling	1.36	#NUM!	0.0571	YWHAG,TLR9,PIK3R1,PIK3CG
TREM1 Signaling	1.36	2	0.0571	LAT2,FCGR2B,TLR1,TLR9
Osteoarthritis Pathway	1.36	0.377964	0.0388	PTH1R,DLX5,TGFBR2,TNFRSF1B,IL1RL2,TGFBR1,P2RX7,GREM1
Role of p14/p19ARF in Tumor Suppression	1.35	#NUM!	0.0714	TLR9,PIK3R1,PIK3CG
D-myo-inositol (1,4,5)-trisphosphate Degradation	1.35	#NUM!	0.111	INPP5D,INPP5F
Huntington's Disease Signaling	1.33	1	0.0364	CAPN3,GNB5,PENK,CAPN1,TLR9,PRKCH,PIK3R1,CTSD,PIK3CG
Insulin Receptor Signaling	1.33	1.63299	0.0438	INPP5D,INPP5F,TLR9,PIK3R1,FOXO1,PIK3CG
Phagosome Maturation	1.32	#NUM!	0.0435	CTSS,ATP6V1C2,B2M,CTSD,CYBB,NCF2
Cardiac β-adrenergic Signaling	1.31	-1.34164	0.0432	GNB5,ADCY5,PDE7B,PDE1B,PDE1A,PDE10A
Primary Immunodeficiency Signaling	1.3	#NUM!	0.0682	BTK,CD4,PTPRC
Chronic Myeloid Leukemia Signaling	1.3	#NUM!	0.0476	TGFBR2,TLR9,TGFBR1,PIK3R1,PIK3CG
D-myo-inositol (1,3,4)-trisphosphate Biosynthesis	1.3	#NUM!	0.105	INPP5D,INPP5F
AMPK Signaling	1.28	1.34164	0.0372	DPF1,CHRNE,TLR9,ADRA2B,PIK3R1,CFTR,FOXO1,PIK3CG
STAT3 Pathway	1.28	1	0.0541	TGFBR2,TGFBR1,PTPN6,FGFRL1
IL-9 Signaling	1.27	#NUM!	0.0667	TLR9,PIK3R1,PIK3CG
Inflammasome pathway	1.26	#NUM!	0.1	NAIP,P2RX7
IL-12 Signaling and Production in Macrophages	1.25	#NUM!	0.0417	LYZ,IRF8,TLR9,PRKCH,PIK3R1,PIK3CG
nNOS Signaling in Neurons	1.25	#NUM!	0.0652	CAPN3,CAPN1,PRKCH
Dopamine Receptor Signaling	1.25	-2	0.0526	DRD1,DRD2,ADCY5,PPP1R1B
GDNF Family Ligand-Receptor Interactions	1.25	1	0.0526	GDNF,TLR9,PIK3R1,PIK3CG
1,25-dihydroxyvitamin D3 Biosynthesis	1.25	#NUM!	0.333	CYP27B1,
1D-myo-inositol Hexakisphosphate Biosynthesis V (from Ins(1,3,4)P3)	1.25	#NUM!	0.333	IPPK,
Thyroid Hormone Biosynthesis	1.25	#NUM!	0.333	CTSD,
Angiopoietin Signaling	1.23	#NUM!	0.0519	TLR9,PIK3R1,FOXO1,PIK3CG
Allograft Rejection Signaling	1.2	#NUM!	0.0625	HLA-DOA,HLA-DOB,B2M
Glutathione Redox Reactions I	1.19	#NUM!	0.0909	GPX3,GPX6
Cancer Drug Resistance By Drug Efflux	1.18	#NUM!	0.0612	PIK3R1,FOXO1,PIK3CG
Renal Cell Carcinoma Signaling	1.17	#NUM!	0.0494	TGFA,TLR9,PIK3R1,PIK3CG
Rac Signaling	1.16	2.23607	0.0431	TLR9,PIK3R1,CYBB,NCF2,PIK3CG
Amyloid Processing	1.16	#NUM!	0.06	CAPN3,CAPN1,MAPT
FLT3 Signaling in Hematopoietic Progenitor Cells	1.14	1	0.0482	INPP5D,TLR9,PIK3R1,PIK3CG
JAK/Stat Signaling	1.14	1	0.0482	TLR9,PTPN6,PIK3R1,PIK3CG
Prolactin Signaling	1.14	1	0.0482	TLR9,PRKCH,PIK3R1,PIK3CG
Thymine Degradation	1.13	#NUM!	0.25	UPB1,
Uracil Degradation II (Reductive)	1.13	#NUM!	0.25	UPB1,
ILK Signaling	1.12	1.13389	0.0363	ITGB5,TLR9,FLNC,ITGB3,PIK3R1,RND3,PIK3CG
CDP-diacylglycerol Biosynthesis I	1.12	#NUM!	0.0833	GPAT2,LPCAT2
Superpathway of D-myo-inositol (1,4,5)-trisphosphate Metabolism	1.12	#NUM!	0.0833	INPP5D,INPP5F
Sperm Motility	1.11	-1	0.0417	PDE1B,PRKCH,PLA2G2F,PDE1A,CACNA1H
Role of JAK family kinases in IL-6-type Cytokine Signaling	1.09	#NUM!	0.08	IL6R,OSMR
IL-7 Signaling Pathway	1.09	#NUM!	0.0465	TLR9,PIK3R1,FOXO1,PIK3CG
Calcium Signaling	1.08	-2.23607	0.0354	CAMK2B,TRPC7,CHRNE,TRPC6,CAMK1G,CACNG4,CACNA1H
PEDF Signaling	1.08	1	0.046	GDNF,TLR9,PIK3R1,PIK3CG
Transcriptional Regulatory Network in Embryonic Stem Cells	1.08	#NUM!	0.0556	ISL1,SIX3,OTX1
Dopamine-DARPP32 Feedback in cAMP Signaling	1.07	-0.447214	0.0375	DRD1,KCNJ2,DRD2,ADCY5,PRKCH,PPP1R1B
Sphingosine-1-phosphate Signaling	1.06	1.34164	0.0403	ADCY5,TLR9,PIK3R1,RND3,PIK3CG
Glioblastoma Multiforme Signaling	1.06	1.63299	0.0373	WNT7B,TLR9,PIK3R1,FOXO1,RND3,PIK3CG
Antiproliferative Role of TOB in T Cell Signaling	1.06	#NUM!	0.0769	TGFBR2,TGFBR1
Phosphatidylglycerol Biosynthesis II (Non-plastidic)	1.06	#NUM!	0.0769	GPAT2,LPCAT2
Melanoma Signaling	1.06	#NUM!	0.0545	TLR9,PIK3R1,PIK3CG
Glutamate Receptor Signaling	1.05	#NUM!	0.0536	GRM4,SLC1A2,SLC1A4
Apoptosis Signaling	1.05	1	0.0449	NAIP,CAPN3,TNFRSF1B,CAPN1
Lysine Degradation V	1.04	#NUM!	0.2	PIPOX,
Myo-inositol Biosynthesis	1.04	#NUM!	0.2	INPP5F,
Protein Citrullination	1.04	#NUM!	0.2	PADI2,
Tetrapyrrole Biosynthesis II	1.04	#NUM!	0.2	ALAS2,
Trehalose Degradation II (Trehalase)	1.04	#NUM!	0.2	HK2,
Heparan Sulfate Biosynthesis (Late Stages)	1.01	#NUM!	0.0517	PNPLA7,HS6ST2,CHST15
Synaptic Long Term Depression	0.996	-1.63299	0.0357	GRM4,GUCY2D,PRKCH,PLA2G2F,CACNG4,CACNA1H
HMGB1 Signaling	0.983	1.34164	0.0382	TNFRSF1B,TLR9,PIK3R1,RND3,PIK3CG
TNFR2 Signaling	0.982	#NUM!	0.069	NAIP,TNFRSF1B
CNTF Signaling	0.978	#NUM!	0.05	TLR9,PIK3R1,PIK3CG
Ephrin A Signaling	0.978	#NUM!	0.05	TLR9,PIK3R1,PIK3CG
Adipogenesis pathway	0.972	#NUM!	0.0379	PER2,DLK1,CEBPA,FOXO1,FGFRL1
Prostate Cancer Signaling	0.972	#NUM!	0.0421	TLR9,PIK3R1,FOXO1,PIK3CG
Corticotropin Releasing Hormone Signaling	0.942	0.447214	0.037	ADCY5,GUCY2D,PRKCH,CACNG4,CACNA1H
TR/RXR Activation	0.936	#NUM!	0.0408	TLR9,RXRG,PIK3R1,PIK3CG
Endometrial Cancer Signaling	0.916	#NUM!	0.0469	TLR9,PIK3R1,PIK3CG
IL-2 Signaling	0.916	#NUM!	0.0469	TLR9,PIK3R1,PIK3CG
Inhibition of Angiogenesis by TSP1	0.911	#NUM!	0.0625	TGFBR2,TGFBR1
Tryptophan Degradation to 2-amino-3-carboxymuconate Semialdehyde	0.902	#NUM!	0.143	IDO1,
Eicosanoid Signaling	0.901	#NUM!	0.0462	PTGER4,PLA2G2F,TBXAS1
Heparan Sulfate Biosynthesis	0.901	#NUM!	0.0462	PNPLA7,HS6ST2,CHST15
Netrin Signaling	0.901	#NUM!	0.0462	RAC2,CACNG4,CACNA1H
SAPK/JNK Signaling	0.879	2	0.0388	TLR9,PIK3R1,RAC2,PIK3CG
Lymphotoxin β Receptor Signaling	0.872	#NUM!	0.0448	TLR9,PIK3R1,PIK3CG
Circadian Rhythm Signaling	0.868	#NUM!	0.0588	PER3,PER2
Oncostatin M Signaling	0.868	#NUM!	0.0588	PLAU,OSMR
EGF Signaling	0.858	#NUM!	0.0441	TLR9,PIK3R1,PIK3CG
MIF-mediated Glucocorticoid Regulation	0.848	#NUM!	0.0571	CD14,PLA2G2F
Role of IL-17A in Arthritis	0.845	#NUM!	0.0435	TLR9,PIK3R1,PIK3CG
Xenobiotic Metabolism Signaling	0.827	#NUM!	0.0293	CAMK2B,TLR9,PRKCH,HS6ST2,CAMK1G,PIK3R1,PIK3CG,CHST15
GDP-glucose Biosynthesis	0.801	#NUM!	0.111	HK2,
Heme Biosynthesis II	0.801	#NUM!	0.111	ALAS2,
Pathogenesis of Multiple Sclerosis	0.801	#NUM!	0.111	CCL4,
Prostanoid Biosynthesis	0.801	#NUM!	0.111	TBXAS1,
GPCR-Mediated Nutrient Sensing in Enteroendocrine Cells	0.796	-2	0.036	ADCY5,PRKCH,CACNG4,CACNA1H
Neuroprotective Role of THOP1 in Alzheimer's Disease	0.786	#NUM!	0.0357	TAC1,NTS,MAPT,TMPRSS9
Thyroid Cancer Signaling	0.773	#NUM!	0.0513	GDNF,RXRG
Toll-like Receptor Signaling	0.769	#NUM!	0.04	TLR1,CD14,TLR9
HGF Signaling	0.767	1	0.0351	TLR9,PRKCH,PIK3R1,PIK3CG
mTOR Signaling	0.764	0.816497	0.0305	TLR9,PLD4,PRKCH,PIK3R1,RND3,PIK3CG
Embryonic Stem Cell Differentiation into Cardiac Lineages	0.759	#NUM!	0.1	ISL1,
Glucose and Glucose-1-phosphate Degradation	0.759	#NUM!	0.1	HK2,
Glycine Betaine Degradation	0.759	#NUM!	0.1	PIPOX,
IL-15 Signaling	0.757	#NUM!	0.0395	TLR9,PIK3R1,PIK3CG
Role of PI3K/AKT Signaling in the Pathogenesis of Influenza	0.757	#NUM!	0.0395	TLR9,PIK3R1,PIK3CG
ERK/MAPK Signaling	0.75	1.34164	0.0302	YWHAG,TLR9,PIK3R1,RAC2,PLA2G2F,PIK3CG
HIF1α Signaling	0.748	#NUM!	0.0345	MAPK4,TLR9,PIK3R1,PIK3CG
Neurotrophin/TRK Signaling	0.746	#NUM!	0.039	TLR9,PIK3R1,PIK3CG
Hepatic Cholestasis	0.741	#NUM!	0.0316	TNFRSF1B,CD14,ADCY5,IL1RL2,PRKCH
CD40 Signaling	0.734	#NUM!	0.0385	TLR9,PIK3R1,PIK3CG
IL-17A Signaling in Airway Cells	0.734	#NUM!	0.0385	TLR9,PIK3R1,PIK3CG
Estrogen-Dependent Breast Cancer Signaling	0.723	#NUM!	0.038	TLR9,PIK3R1,PIK3CG
Autoimmune Thyroid Disease Signaling	0.723	#NUM!	0.0476	HLA-DOA,HLA-DOB
Dermatan Sulfate Biosynthesis (Late Stages)	0.723	#NUM!	0.0476	HS6ST2,CHST15
Hematopoiesis from Pluripotent Stem Cells	0.723	#NUM!	0.0476	CSF1,CD4
Serotonin Receptor Signaling	0.723	#NUM!	0.0476	ADCY5,HTR4
Glucocorticoid Receptor Signaling	0.722	#NUM!	0.0268	TGFBR2,DPF1,FKBP5,PLAU,TLR9,TGFBR1,PIK3R1,CEBPA,PIK3CG
UDP-N-acetyl-D-galactosamine Biosynthesis II	0.721	#NUM!	0.0909	HK2,
Role of NANOG in Mammalian Embryonic Stem Cell Pluripotency	0.713	#NUM!	0.0333	WNT7B,TLR9,PIK3R1,PIK3CG
GNRH Signaling	0.711	#NUM!	0.0309	CAMK2B,ADCY5,PRKCH,CACNG4,CACNA1H
MIF Regulation of Innate Immunity	0.708	#NUM!	0.0465	CD14,PLA2G2F
Graft-versus-Host Disease Signaling	0.693	#NUM!	0.0455	HLA-DOA,HLA-DOB
Triacylglycerol Biosynthesis	0.693	#NUM!	0.0455	GPAT2,LPCAT2
Hematopoiesis from Multipotent Stem Cells	0.688	#NUM!	0.0833	CSF1,
Chondroitin Sulfate Biosynthesis (Late Stages)	0.678	#NUM!	0.0444	HS6ST2,CHST15
PPARα/RXRα Activation	0.668	-2.23607	0.0298	TGFBR2,ITGB5,ADCY5,IL1RL2,TGFBR1
IL-17 Signaling	0.661	#NUM!	0.0353	TLR9,PIK3R1,PIK3CG
α-Adrenergic Signaling	0.661	#NUM!	0.0353	GNB5,ADCY5,PRKCH
Wnt/β-catenin Signaling	0.661	0	0.0296	TGFBR2,WNT7B,TLE1,TGFBR1,RARB
Choline Biosynthesis III	0.657	#NUM!	0.0769	PLD4,
NAD biosynthesis II (from tryptophan)	0.657	#NUM!	0.0769	IDO1,
Neuregulin Signaling	0.651	#NUM!	0.0349	TGFA,PRKCH,PIK3R1
Bladder Cancer Signaling	0.641	#NUM!	0.0345	FGF5,FGF14,FGF23
Chondroitin Sulfate Degradation (Metazoa)	0.629	#NUM!	0.0714	HEXB,
Factors Promoting Cardiogenesis in Vertebrates	0.623	#NUM!	0.0337	TGFBR2,TGFBR1,PRKCH
Phototransduction Pathway	0.599	#NUM!	0.0392	GNB5,GUCY2D
Gα12/13 Signaling	0.595	2	0.0296	BTK,TLR9,PIK3R1,PIK3CG
Androgen Signaling	0.588	#NUM!	0.0294	GNB5,PRKCH,CACNG4,CACNA1H
Aryl Hydrocarbon Receptor Signaling	0.588	2	0.0294	NFIB,RXRG,CTSD,RARB
Extrinsic Prothrombin Activation Pathway	0.579	#NUM!	0.0625	PROS1,
Chondroitin Sulfate Biosynthesis	0.575	#NUM!	0.0377	HS6ST2,CHST15
Nur77 Signaling in T Lymphocytes	0.575	#NUM!	0.0377	HLA-DOA,HLA-DOB
autophagy	0.564	#NUM!	0.037	CTSS,CTSD
Hereditary Breast Cancer Signaling	0.554	#NUM!	0.0284	DPF1,TLR9,PIK3R1,PIK3CG
Dermatan Sulfate Biosynthesis	0.553	#NUM!	0.0364	HS6ST2,CHST15
Regulation of Cellular Mechanics by Calpain Protease	0.553	#NUM!	0.0364	CAPN3,CAPN1
Ovarian Cancer Signaling	0.541	#NUM!	0.028	WNT7B,TLR9,PIK3R1,PIK3CG
Differential Regulation of Cytokine Production in Macrophages and T Helper Cells by IL-17A and IL-17F	0.535	#NUM!	0.0556	CCL4,
NRF2-mediated Oxidative Stress Response	0.533	#NUM!	0.0263	FKBP5,TLR9,PRKCH,PIK3R1,PIK3CG
PAK Signaling	0.53	#NUM!	0.03	TLR9,PIK3R1,PIK3CG
RANK Signaling in Osteoclasts	0.53	#NUM!	0.03	TLR9,PIK3R1,PIK3CG
Phospholipases	0.511	#NUM!	0.0339	PLD4,PLA2G2F
Retinoic acid Mediated Apoptosis Signaling	0.511	#NUM!	0.0339	RXRG,RARB
Antioxidant Action of Vitamin C	0.501	#NUM!	0.0288	CSF2RB,PLD4,PLA2G2F
Induction of Apoptosis by HIV1	0.501	#NUM!	0.0333	NAIP,TNFRSF1B
Mouse Embryonic Stem Cell Pluripotency	0.494	#NUM!	0.0286	TLR9,PIK3R1,PIK3CG
UVA-Induced MAPK Signaling	0.494	#NUM!	0.0286	TLR9,PIK3R1,PIK3CG
Type I Diabetes Mellitus Signaling	0.48	#NUM!	0.028	HLA-DOA,TNFRSF1B,HLA-DOB
Regulation of eIF4 and p70S6K Signaling	0.476	#NUM!	0.026	TLR9,PIK3R1,PIK3CG,AGO4
Telomerase Signaling	0.473	#NUM!	0.0278	TLR9,PIK3R1,PIK3CG
p53 Signaling	0.454	#NUM!	0.027	TLR9,PIK3R1,PIK3CG
Differential Regulation of Cytokine Production in Intestinal Epithelial Cells by IL-17A and IL-17F	0.448	#NUM!	0.0435	CCL4,
Agrin Interactions at Neuromuscular Junction	0.439	#NUM!	0.0299	ITGB3,RAC2
LPS/IL-1 Mediated Inhibition of RXR Function	0.439	#NUM!	0.0239	TNFRSF1B,CD14,IL1RL2,HS6ST2,CHST15
Lipid Antigen Presentation by CD1	0.434	#NUM!	0.0417	B2M,
Role of JAK1, JAK2 and TYK2 in Interferon Signaling	0.434	#NUM!	0.0417	PTPN6,
Tryptophan Degradation III (Eukaryotic)	0.434	#NUM!	0.0417	IDO1,
Melatonin Signaling	0.416	#NUM!	0.0286	CAMK2B,PRKCH
Tight Junction Signaling	0.413	#NUM!	0.0241	TGFBR2,TNFRSF1B,TGFBR1,CEBPA
Aldosterone Signaling in Epithelial Cells	0.408	1	0.024	TLR9,PRKCH,PIK3R1,PIK3CG
Synaptic Long Term Potentiation	0.405	#NUM!	0.0252	CAMK2B,GRM4,PRKCH
GPCR-Mediated Integration of Enteroendocrine Signaling Exemplified by an L Cell	0.401	#NUM!	0.0278	ADCY5,SSTR5
NGF Signaling	0.4	#NUM!	0.025	TLR9,PIK3R1,PIK3CG
D-myo-inositol (1,4,5)-Trisphosphate Biosynthesis	0.394	#NUM!	0.037	PLD4,
Ephrin B Signaling	0.393	#NUM!	0.0274	GNB5,RAC2
RhoA Signaling	0.389	#NUM!	0.0246	MSN,CDC42EP3,RND3
BMP signaling pathway	0.386	#NUM!	0.027	FST,GREM1
Ephrin Receptor Signaling	0.381	#NUM!	0.0231	SH2D3C,GNB5,RAC2,PIK3CG
Atherosclerosis Signaling	0.378	#NUM!	0.0242	LYZ,CSF1,PLA2G2F
FXR/RXR Activation	0.373	#NUM!	0.024	C4A/C4B,SERPINF2,FOXO1
Cdc42 Signaling	0.353	#NUM!	0.0233	HLA-DOA,HLA-DOB,B2M
Regulation of IL-2 Expression in Activated and Anergic T Lymphocytes	0.353	#NUM!	0.0253	TGFBR2,TGFBR1
Cytotoxic T Lymphocyte-mediated Apoptosis of Target Cells	0.349	#NUM!	0.0323	B2M,
G Protein Signaling Mediated by Tubby	0.349	#NUM!	0.0323	GNB5,
Role of JAK2 in Hormone-like Cytokine Signaling	0.339	#NUM!	0.0312	PTPN6,
TWEAK Signaling	0.32	#NUM!	0.0294	NAIP,
Regulation of Actin-based Motility by Rho	0.312	#NUM!	0.0233	RAC2,RND3
TGF-β Signaling	0.307	#NUM!	0.023	TGFBR2,TGFBR1
Epithelial Adherens Junction Signaling	0.291	#NUM!	0.021	TGFBR2,DLL1,TGFBR1
Death Receptor Signaling	0.281	#NUM!	0.0217	NAIP,TNFRSF1B
IL-1 Signaling	0.281	#NUM!	0.0217	GNB5,ADCY5
PPAR Signaling	0.281	#NUM!	0.0217	TNFRSF1B,IL1RL2
Triacylglycerol Degradation	0.271	#NUM!	0.025	PNPLA7,
Intrinsic Prothrombin Activation Pathway	0.264	#NUM!	0.0244	PROS1,
Mechanisms of Viral Exit from Host Cells	0.264	#NUM!	0.0244	PRKCH,
Role of Hypercytokinemia/hyperchemokinemia in the Pathogenesis of Influenza	0.264	#NUM!	0.0244	CCL4,
Sumoylation Pathway	0.263	#NUM!	0.0208	CEBPA,RND3
Role of IL-17F in Allergic Inflammatory Airway Diseases	0.257	#NUM!	0.0238	CCL4,
Stearate Biosynthesis I (Animals)	0.251	#NUM!	0.0233	TBXAS1,
UVC-Induced MAPK Signaling	0.251	#NUM!	0.0233	PRKCH,
iNOS Signaling	0.244	#NUM!	0.0227	CD14,
Cholecystokinin/Gastrin-mediated Signaling	0.241	#NUM!	0.0198	PRKCH,RND3
TNFR1 Signaling	0.221	#NUM!	0.0208	NAIP,
Cell Cycle: G2/M DNA Damage Checkpoint Regulation	0.215	#NUM!	0.0204	YWHAG,
Semaphorin Signaling in Neurons	0.2	#NUM!	0.0192	RND3,
Actin Nucleation by ARP-WASP Complex	0	#NUM!	0.0179	RND3,
Agranulocyte Adhesion and Diapedesis	0	#NUM!	0.017	MSN,CCL3L3,CCL4
Axonal Guidance Signaling	0	#NUM!	0.0157	GNB5,WNT7B,TLR9,PRKCH,PIK3R1,RAC2,PIK3CG
Basal Cell Carcinoma Signaling	0	#NUM!	0.0145	WNT7B,
Cell Cycle Control of Chromosomal Replication	0	#NUM!	0.0179	MCM6,
Cell Cycle: G1/S Checkpoint Regulation	0	#NUM!	0.0154	FOXO1,
EIF2 Signaling	0	#NUM!	0.0189	TLR9,PIK3R1,PIK3CG,AGO4
ERK5 Signaling	0	#NUM!	0.0152	YWHAG,
HIPPO signaling	0	#NUM!	0.0116	YWHAG,
Mitotic Roles of Polo-Like Kinase	0	#NUM!	0.0159	CAPN1,
PCP pathway	0	#NUM!	0.0167	WNT7B,
PXR/RXR Activation	0	#NUM!	0.0159	FOXO1,
Protein Ubiquitination Pathway	0	#NUM!	0.00379	B2M,
Pyridoxal 5'-phosphate Salvage Pathway	0	#NUM!	0.0156	PRKCH,
RhoGDI Signaling	0	#NUM!	0.017	GNB5,MSN,RND3
Role of BRCA1 in DNA Damage Response	0	#NUM!	0.0125	DPF1,
Role of CHK Proteins in Cell Cycle Checkpoint Control	0	#NUM!	0.0175	CLSPN,
Role of MAPK Signaling in the Pathogenesis of Influenza	0	#NUM!	0.0143	PLA2G2F,
Role of Wnt/GSK-3β Signaling in the Pathogenesis of Influenza	0	#NUM!	0.0137	WNT7B,
Salvage Pathways of Pyrimidine Ribonucleotides	0	#NUM!	0.0106	PRKCH,
Sirtuin Signaling Pathway	0	#NUM!	0.0106	MAPK4,FOXO1,RARB
Unfolded protein response	0	#NUM!	0.0185	CEBPA,

## Sheet: Transcriptomic Network
Transcriptomic network analysis analysis on miR-regulated gene transcripts in the hippocampus tissue of 2-month old rTG4510 mice
ID	Analysis	Molecules in Network	Score	Focus Molecules	Top Diseases and Functions
1	ALL_MIRNA_TARGETS Dataset - 2018-02-23 02:21 PM - 2018-02-23 02:22 PM	ADGRE1,BCL11B,BDKRB2,CAPN1,CCL4,CD14,CFTR,CSF1,CSF1R,Creb,DRD2,Hsp27,IDO1,IFN Beta,IL1RL2,IRF5,IRF8,LSP1,MAPT,NFkB (complex),NUMBL,P2RY6,PI3K (complex),PPP1R1B,PPP4R4,PTGER4,Pka,Pkc(s),RGS2,SYT6,TAC1,TNFRSF1B,TRAIP,TRPC6,UNC93B1	41	28	Cell-To-Cell Signaling and Interaction, Cellular Movement, Hematological System Development and Function
2	ALL_MIRNA_TARGETS Dataset - 2018-02-23 02:21 PM - 2018-02-23 02:22 PM	BCR (complex),C3AR1,C4A/C4B,CEBPA,CNR2,DRD1,ERK1/2,F Actin,FCGR2A,FGF23,FKBP5,GLIPR1,GPR183,HCLS1,HTR4,IL20RA,IL4R,INPP5D,ITGB5,Immunoglobulin,LAIR1,LAT2,LCP1,LY6E,NAIP,PTPN6,PTPRC,RAC2,Rac,SMAD1/5,SYK/ZAP,TBXAS1,TGFBR1,TLR9,p85 (pik3r)	38	27	Cellular Movement, Cellular Development, Cellular Growth and Proliferation
3	ALL_MIRNA_TARGETS Dataset - 2018-02-23 02:21 PM - 2018-02-23 02:22 PM	ADCY,ADORA2A,APBB1IP,Akt,BMF,CD3 group,CLEC7A,CSF2RB,CYBB,Cg,Collagen Alpha1,ERK,FCGR2B,FST,FYB1,GDNF,GNB5,HAVCR2,IL12 (complex),ITGB3,Ifn gamma,KCNA5,LCP2,LPCAT2,Lfa-1,NFIB,PADI2,PDCD1,PIK3CG,PLAU,RXFP1,SKAP2,STC1,TGFBR2,TMEM158	36	26	Cellular Movement, Immune Cell Trafficking, Cell-To-Cell Signaling and Interaction
4	ALL_MIRNA_TARGETS Dataset - 2018-02-23 02:21 PM - 2018-02-23 02:22 PM	Ap1,B2M,CAPG,CAPN3,CD3,CD4,CTSS,CYP27B1,Collagen type II,GFAP,GPX3,IgG,LILRB4,LY9,MAN1A1,MSN,Mapk,Mek,NCF1,NCF2,ORAI3,OSMR,P2RX7,P38 MAPK,PDGF BB,PIK3R1,RND3,RXRG,SCUBE3,SPINT1,TCR,TGFA,TLR1,Vegf,estrogen receptor	32	24	Immunological Disease, Inflammatory Response, Organismal Injury and Abnormalities
5	ALL_MIRNA_TARGETS Dataset - 2018-02-23 02:21 PM - 2018-02-23 02:22 PM	26s Proteasome,AUTS2,BTK,CDC42EP3,CH25H,CSF3R,CTSD,DEK,DHRS13,DLX5,DUSP16,EGLN,FLNC,FOXO1,FSH,GNLY,HK2,Hdac,Histone h3,Histone h4,Hsp90,IGFBP4,Interferon alpha,Jnk,LMO2,Lh,PRKCH,PRNP,PROS1,RARB,RNA polymerase II,TCF,TLE1,ULBP1,WNT7B	26	21	Connective Tissue Disorders, Developmental Disorder, Organismal Injury and Abnormalities
6	ALL_MIRNA_TARGETS Dataset - 2018-02-23 02:21 PM - 2018-02-23 02:22 PM	ATF4,BACE1,C2CD2L,CD14,CD300LF,CD38,CD84,CKAP2,CLSTN2,CXCL8,DACH1,DOCK2,EFR3A,ELMO2,F2,GRK2,GSK3A,IP6K3,NR3C1,P2RY2,PAX3,PENK,PIK3R1,PSEN1,PTGER4,RARA,SLC1A4,SLC7A11,SRC,SSTR5,TLR1,TNFRSF1A,TNFSF9,VAV1,YWHAG	17	16	Cell-To-Cell Signaling and Interaction, Hematological System Development and Function, Immune Cell Trafficking
7	ALL_MIRNA_TARGETS Dataset - 2018-02-23 02:21 PM - 2018-02-23 02:22 PM	ALAS2,BIK,CASP6,CASP7,CCDC88B,CD14,EIF2AK3,ETS2,F3,FGF5,HABP2,HSPA5,IDO1,IL6,IL6R,ISL1,JINK1/2,KCNJ2,LBP,LGALS9B,LYZ,MTA1,MYOC,NPC2,OTX1,PLG,POU5F1,REL,SERPINF2,SIX3,SLAMF8,SOX11,STAT1,TYK2,mir-145	16	15	Cell Death and Survival, Cellular Development, Embryonic Development
8	ALL_MIRNA_TARGETS Dataset - 2018-02-23 02:21 PM - 2018-02-23 02:22 PM	BCL2,BID,C1QB,C1QC,CD2,CD48,CHRNA7,CLDN7,CLIP4,DKK1,ESYT1,ESYT2,ESYT3,GREM1,GZMB,IFNG,IL23,MAPK14,MYC,NETO2,PIK3CD,PIPOX,PMP22,PPP1R1B,PRNP,RFX3,RPSA,SERPINB9,SH3RF2,STAT5a/b,TCFL5,TP73,ULBP1,ZNF217,calpain	16	15	Molecular Transport, Cell Morphology, Cellular Function and Maintenance
9	ALL_MIRNA_TARGETS Dataset - 2018-02-23 02:21 PM - 2018-02-23 02:22 PM	AJAP1,ANGEL1,ASPM,BOC,CBX8,CDCA2,CDKN2B,CHN2,COL3A1,COL6A1,COL6A3,CTNNB1,DKK1,DLK1,DLL1,DNMT3B,GPX2,GUSB,HR,Histone h3,LAMB3,LAMC2,LXN,MBD2,MXD3,NRSN2,NUPR1,PRKCD,PRNP,RPS6KA5,SERPINA3,SFRP1,TGFB1,TOP2A,TP63	16	15	Organismal Injury and Abnormalities, Cell Death and Survival, Embryonic Development
10	ALL_MIRNA_TARGETS Dataset - 2018-02-23 02:21 PM - 2018-02-23 02:22 PM	ABCC3,ADCY5,ARID3B,ATF2,BTG2,CASP9,CDH11,COL16A1,DDX58,DSG1,ETS2,FGF2,GSK3B,HS6ST2,IL6R,ISLR2,KCNAB1,KHSRP,KIF27,MPEG1,MTA1,OSMR,PIN1,PPP1R2,PRDM5,PTX3,REL,RGS14,SDC1,SELE,SLC1A2,STAC,TJP1,TNF,mir-145	13	13	Cellular Growth and Proliferation, Cancer, Cell Cycle
11	ALL_MIRNA_TARGETS Dataset - 2018-02-23 02:21 PM - 2018-02-23 02:22 PM	ABCB1,ARHGAP29,BCL2L1,CALB1,CAPN1,CD37,CDC25B,CLSPN,CSNK2A1,HERC2,HLA-DOB,IL13,MAPK4,MCM2,MCM4,MCM6,MGEA5,MITF,MSH6,NEK2,PDCD6IP,PDK1,PDLIM2,PIF1,PTH1R,SLC22A3,SNCA,ST14,TGFA,TNFSF9,TP53,TRPV2,USP9X,WDHD1,WWOX	13	13	Cell Death and Survival, Cancer, Organismal Injury and Abnormalities
12	ALL_MIRNA_TARGETS Dataset - 2018-02-23 02:21 PM - 2018-02-23 02:22 PM	ABCB1,ACTB,ADAM12,AP1S2,ATF3,F12,FAM198B,FHL2,GPR6,HEXB,ICAM2,IL20RB,ITGA3,ITGA9,ITGB1,KLK3,LGALS3,LPXN,MMP7,NEUROG1,NRP1,PCP4,PER3,PTPN7,PXN,REST,RUNX2,SCG2,SERPINB5,SIN3A,SLAMF9,SLC11A1,SMARCA4,STAT5A,TREM2	13	13	Cell-To-Cell Signaling and Interaction, Cellular Movement, Cardiovascular System Development and Function
13	ALL_MIRNA_TARGETS Dataset - 2018-02-23 02:21 PM - 2018-02-23 02:22 PM	AKAP12,ANXA7,CASP3,CD180,CD40LG,CFLAR,EPO,FGR,GAST,GGA3,HFE,HIF1A,ITCH,ITPR1,Iga,Ige,KITLG,LAPTM5,MAP3K8,MIF,PLD4,PLEK,PRKCA,PRTN3,PTBP1,PTPRN2,REL,SOX9,STX4,TBC1D10C,TFR2,TFRC,TMEM45A,TREML2,TRPC1	10	11	Cellular Development, Cellular Growth and Proliferation, Cell Death and Survival
14	ALL_MIRNA_TARGETS Dataset - 2018-02-23 02:21 PM - 2018-02-23 02:22 PM	ACSL5,CTTNBP2,CTTNBP2NL,EPDR1,ERBB3,GALNT13,GRB2,HNRNPA2B1,HSPA5,LAT,MEIS2,MOB4,NONO,NTS,PBX1,PDCD10,PDE10A,PDE1A,PDE1B,PDE7B,PLCG1,PPP2CA,PPP2R1A,SBDS,SHB,SIKE1,STK24,STK25,STK26,STRIP2,STRN,STRN3,STRN4,TRAF3IP3,p85 (pik3r)	10	11	Cell Morphology, Cellular Assembly and Organization, DNA Replication, Recombination, and Repair
15	ALL_MIRNA_TARGETS Dataset - 2018-02-23 02:21 PM - 2018-02-23 02:22 PM	CACNG4,CYTH4,Histone h3,JMJD1C,LDB1,LMO2,P2RY1,SERPINB2,SLC4A11,STYK1,SUV39H1,TAL1,TCF12,TP53	7	6	Developmental Disorder, Embryonic Development, Organismal Development
16	ALL_MIRNA_TARGETS Dataset - 2018-02-23 02:21 PM - 2018-02-23 02:22 PM	ANO2,HIC1	1	1	Molecular Transport, Cellular Movement, Reproductive System Development and Function
17	ALL_MIRNA_TARGETS Dataset - 2018-02-23 02:21 PM - 2018-02-23 02:22 PM	CNOT7,SLC14A1	1	1	Hematological Disease, Organ Morphology, Organismal Development
18	ALL_MIRNA_TARGETS Dataset - 2018-02-23 02:21 PM - 2018-02-23 02:22 PM	SPEN,WDR60	1	1	Connective Tissue Disorders, Developmental Disorder, Hereditary Disorder
19	ALL_MIRNA_TARGETS Dataset - 2018-02-23 02:21 PM - 2018-02-23 02:22 PM	CTLA4,FAM46C	1	1	Cancer, Cardiovascular Disease, Cell Cycle
20	ALL_MIRNA_TARGETS Dataset - 2018-02-23 02:21 PM - 2018-02-23 02:22 PM	DICER1,SERTAD4	1	1	Cancer, Cardiac Fibrosis, Cardiac Proliferation
21	ALL_MIRNA_TARGETS Dataset - 2018-02-23 02:21 PM - 2018-02-23 02:22 PM	ITGBL1,TFAP2A	1	1	Cell Death and Survival, Cellular Development, Connective Tissue Development and Function
22	ALL_MIRNA_TARGETS Dataset - 2018-02-23 02:21 PM - 2018-02-23 02:22 PM	SYK,YPEL2	1	1	Cell Death and Survival, Cell-To-Cell Signaling and Interaction, Cellular Function and Maintenance
23	ALL_MIRNA_TARGETS Dataset - 2018-02-23 02:21 PM - 2018-02-23 02:22 PM	FGFRL1,miR-210-3p (miRNAs w/seed UGUGCGU)	1	1	Cancer, Cell Cycle, Organismal Injury and Abnormalities
24	ALL_MIRNA_TARGETS Dataset - 2018-02-23 02:21 PM - 2018-02-23 02:22 PM	SCN4B,SCN5A	1	1	Developmental Disorder, Cardiac Arrythmia, Cardiovascular Disease
25	ALL_MIRNA_TARGETS Dataset - 2018-02-23 02:21 PM - 2018-02-23 02:22 PM	SLC32A1,UHRF2	1	1	Amino Acid Metabolism, Lipid Metabolism, Small Molecule Biochemistry

## Sheet: Disease Biofunction
Diseases and BioFunction analysis on miR-regulated gene transcripts in the hippocampus tissue of 2-month old rTG4510 mice
Categories	Functions	Diseases or Functions Annotation	p-Value	Predicted Activation State	Activation z-score	Notes	Bias-corrected z-score	Molecules	# Molecules
Neurological Disease	neurological signs	Neurological signs	9e-16					CAMK2B,SEZ6,ADORA2A,CHRNE,FAM107A,CD48,RXRG,GABRD,MAN1A1,C4A/C4B,RGS2,GPR6,PPP1R1B,KCNA5,SLC1A2,PPP1R2,ADRA2B,GDNF,PRNP,GNB5,RGS14,SCG2,MEIS2,SSTR5,SCN4B,CALB1,KCNAB1,SLC32A1,LY6E,PENK,SPOCK3,B3GNT2,PDE10A,DRD1,DRD2,SERPINF2,PTPN5,MAPT,TAC1,BCL11B,ADCY5,PDE1B,SLC1A4,SLC14A1,CNR2,GFAP,RASD2,SLC35D3,GPR88,RARB	50
Neurological Disease	dyskinesia	Dyskinesia	5.23e-14					CAMK2B,SLC32A1,SEZ6,ADORA2A,LY6E,PENK,CHRNE,FAM107A,CD48,SPOCK3,RXRG,GABRD,B3GNT2,MAN1A1,PDE10A,DRD1,C4A/C4B,DRD2,RGS2,SERPINF2,PTPN5,GPR6,PPP1R1B,TAC1,BCL11B,ADCY5,KCNA5,PDE1B,SLC1A2,SLC1A4,PPP1R2,ADRA2B,SLC14A1,CNR2,GFAP,RASD2,GNB5,RGS14,SCG2,SLC35D3,GPR88,MEIS2,SCN4B,CALB1,RARB,KCNAB1	46
Hereditary Disorder, Neurological Disease, Organismal Injury and Abnormalities, Psychological Disorders, Skeletal and Muscular Disorders	Huntington disease	Huntington's Disease	4.17e-13					CAMK2B,SLC32A1,SEZ6,ADORA2A,LY6E,PENK,FAM107A,CD48,SPOCK3,RXRG,GABRD,B3GNT2,MAN1A1,PDE10A,DRD1,C4A/C4B,DRD2,SERPINF2,PTPN5,GPR6,PPP1R1B,TAC1,ADCY5,BCL11B,KCNA5,PDE1B,SLC1A2,SLC1A4,PPP1R2,SLC14A1,CNR2,GFAP,RASD2,GNB5,RGS14,SCG2,SLC35D3,GPR88,MEIS2,SCN4B,CALB1,RARB,KCNAB1	43
Neurological Disease, Skeletal and Muscular Disorders	neuromuscular disease	Neuromuscular disease	1.03e-12					CAMK2B,SEZ6,ADORA2A,CHRNE,FAM107A,CD48,RXRG,GABRD,MAN1A1,CAPN3,C4A/C4B,GPR6,PPP1R1B,CTSS,KCNA5,SLC1A2,PPP1R2,ADRA2B,KCNA4,FCGR2A,HAVCR2,PRNP,GNB5,RGS14,SCG2,MEIS2,SCN4B,CALB1,KCNAB1,SLC32A1,PENK,LY6E,SPOCK3,AP1S2,B3GNT2,PDE10A,DRD1,DRD2,SERPINF2,PTPN5,MAPT,TGFA,TAC1,BCL11B,ADCY5,PDE1B,SLC1A4,SLC14A1,CNR2,MXD3,GFAP,P2RX7,RASD2,FCGR2B,UNC13C,SLC35D3,GPR88,PTPRC,RARB	59
Cancer, Dermatological Diseases and Conditions, Organismal Injury and Abnormalities	cutaneous melanoma	Cutaneous melanoma	4.92e-12					SLC4A11,AUTS2,SEZ6,KCNJ2,DLX5,CLCNKB,HEXB,PIPOX,FAM107A,LILRB4,GRM4,SNX25,GPX6,LAMB3,IL1RL2,NEUROD2,MYOC,MARCH4,LRRC1,LAIR1,LAPTM5,SLC1A2,HLA-DOB,C20orf27,CLIP4,BOC,COL16A1,PNPLA7,SCG2,DOC2A,RHOBTB2,PENK,SLAMF8,DLK1,RASAL3,RAB3IL1,STYK1,RFX3,FKBP5,PDE7B,PTPN5,NUMBL,TBXAS1,KIAA1211L,TMEM176A,EFR3A,BCL11B,ADCY5,LMO2,GUCY2D,PLA2G2F,IDO1,IRF5,RASD2,LY86,NCKAP1L,CSF1,SH3RF2,PPP4R4,CHST15,SH2D3C,ADORA2…	235
Cancer, Organismal Injury and Abnormalities	melanoma	Melanoma	7.33e-12					SLC4A11,AUTS2,SEZ6,KCNJ2,DLX5,CLCNKB,HEXB,PIPOX,FAM107A,LILRB4,GRM4,SNX25,GPX6,LAMB3,IL1RL2,NEUROD2,MYOC,MARCH4,LRRC1,LAIR1,LAPTM5,LGI4,SLC1A2,HLA-DOB,PTGER4,C20orf27,CLIP4,BOC,FAM110B,COL16A1,PNPLA7,SCG2,DOC2A,RHOBTB2,PENK,SLAMF8,DLK1,TREM2,RASAL3,RAB3IL1,STYK1,RFX3,FKBP5,PDE7B,PTPN5,HK2,NUMBL,TBXAS1,KIAA1211L,TMEM176A,EFR3A,HLA-DOA,BCL11B,ADCY5,LMO2,WNT7B,GUCY2D,PLA2G2F,IDO1,IRF5,MXD3,DEK,RASD2…	265
Dermatological Diseases and Conditions, Organismal Injury and Abnormalities	skin lesion	Skin lesion	8.25e-12					SLC4A11,AUTS2,SEZ6,KCNJ2,DLX5,CLCNKB,HEXB,PIPOX,FAM107A,LILRB4,GRM4,SNX25,GPX6,LAMB3,IL1RL2,NEUROD2,MYOC,MARCH4,LRRC1,LAIR1,LAPTM5,SLC1A2,HLA-DOB,C20orf27,CLIP4,BOC,COL16A1,PNPLA7,SCG2,DOC2A,RHOBTB2,PENK,SLAMF8,DLK1,RASAL3,RAB3IL1,STYK1,RFX3,FKBP5,PDE7B,PTPN5,NUMBL,TBXAS1,KIAA1211L,TMEM176A,EFR3A,BCL11B,ADCY5,LMO2,WNT7B,GUCY2D,PLA2G2F,IDO1,IRF5,RASD2,LY86,NCKAP1L,CSF1,SH3RF2,PPP4R4,RARB,CHST15,SH…	244
Neurological Disease, Organismal Injury and Abnormalities, Psychological Disorders	disorder of basal ganglia	Disorder of basal ganglia	1.05e-11					CAMK2B,SEZ6,ADORA2A,FAM107A,CD48,RXRG,GABRD,MAN1A1,CAPN3,C4A/C4B,RGS2,GPR6,PPP1R1B,KCNA5,SLC1A2,PPP1R2,ADRA2B,GDNF,PRNP,GNB5,RGS14,SCG2,MEIS2,SCN4B,CALB1,KCNAB1,SLC32A1,PENK,LY6E,SPOCK3,AP1S2,B3GNT2,PDE10A,DRD1,DRD2,SERPINF2,PTPN5,MAPT,TAC1,ADCY5,BCL11B,PDE1B,SLC1A4,SLC14A1,CNR2,GFAP,RASD2,UNC13C,SLC35D3,GPR88,RARB	51
Cellular Development, Cellular Growth and Proliferation	proliferation	Proliferation of blood cells	1.35e-11		-0.318		-0.253	CSF3R,CD48,IL6R,TLR9,RAC2,CSF1R,LILRB4,IRF8,CD84,CD37,CD4,ITGB3,PTPN6,CCL4,FOXO1,LAIR1,TNFRSF1B,CD14,CSF2RB,MSN,PDCD1,IDO1,GPR183,HAVCR2,PIK3CG,FCGR2B,DLL1,NCKAP1L,CSF1,IL4R,PTPRC	31
Cancer, Dermatological Diseases and Conditions, Organismal Injury and Abnormalities	skin cancer	Skin cancer	1.46e-11					SLC4A11,AUTS2,SEZ6,KCNJ2,DLX5,CLCNKB,HEXB,PIPOX,FAM107A,LILRB4,GRM4,SNX25,GPX6,LAMB3,IL1RL2,NEUROD2,MYOC,MARCH4,LRRC1,LAIR1,LAPTM5,SLC1A2,HLA-DOB,C20orf27,CLIP4,BOC,COL16A1,PNPLA7,SCG2,DOC2A,RHOBTB2,PENK,SLAMF8,DLK1,RASAL3,RAB3IL1,STYK1,RFX3,FKBP5,PDE7B,PTPN5,NUMBL,TBXAS1,KIAA1211L,TMEM176A,EFR3A,BCL11B,ADCY5,LMO2,WNT7B,GUCY2D,PLA2G2F,IDO1,IRF5,RASD2,LY86,NCKAP1L,CSF1,SH3RF2,PPP4R4,RARB,CHST15,SH…	243
Cell-To-Cell Signaling and Interaction	communication	Communication	2.28e-11					CAMK2B,IGFBP4,ADORA2A,PLAU,CHRNE,TLR1,TLE1,GABRD,GPR52,SKAP2,LILRB4,IL1RL2,CD4,CDC42EP3,PRKCH,TGFBR1,GPR6,PPP1R1B,NTSR2,CD14,LILRB3,CLEC5A,ADRA2B,GDNF,SCG2,IL4R,CFTR,CLEC7A,FGF5,HCLS1,SIGLEC8,PENK,LY6E,RAC2,CSF1R,INPP5D,PDE7B,PTPN6,P2RY1,CCL4,SHB,NPBWR1,BTK,FYB1,BDKRB2,GPR183,DEK,PIK3CG,P2RX7,LAT2,FCGR2B,PTPRC,FGF14,RARB	54
Cell-To-Cell Signaling and Interaction	communication	Communication of cells	3.58e-11					CAMK2B,IGFBP4,PLAU,CHRNE,TLR1,TLE1,GABRD,GPR52,SKAP2,LILRB4,IL1RL2,CD4,CDC42EP3,PRKCH,TGFBR1,GPR6,PPP1R1B,NTSR2,CD14,LILRB3,CLEC5A,GDNF,SCG2,IL4R,CFTR,CLEC7A,HCLS1,SIGLEC8,PENK,LY6E,RAC2,CSF1R,INPP5D,PDE7B,PTPN6,P2RY1,CCL4,SHB,NPBWR1,BTK,FYB1,BDKRB2,GPR183,DEK,PIK3CG,P2RX7,LAT2,FCGR2B,PTPRC,FGF14,RARB	51
Neurological Disease	movement disorder	Movement Disorders	4e-11					CAMK2B,SEZ6,ADORA2A,CHRNE,FAM107A,CD48,RXRG,GABRD,MAN1A1,CAPN3,C4A/C4B,RGS2,GPR6,PPP1R1B,BEAN1,KCNA5,SLC1A2,PPP1R2,ADRA2B,ALAS2,CACNA1H,GDNF,PRNP,GNB5,RGS14,SCG2,MEIS2,SCN4B,CALB1,KCNAB1,SLC32A1,PENK,LY6E,SPOCK3,AP1S2,B3GNT2,PDE10A,DRD1,DRD2,SERPINF2,PTPN5,MAPT,TAC1,ADCY5,BCL11B,PDE1B,SLC1A4,SLC14A1,CNR2,GFAP,RASD2,UNC13C,SLC35D3,GPR88,FGF14,RARB	56
Inflammatory Disease	chronic inflammatory disorder	Chronic inflammatory disorder	7.09e-11					ADORA2A,TLR1,CSF3R,NCF1,TLE1,GABRD,C3AR1,NRSN2,NCF2,C4A/C4B,GUSB,PADI2,CD180,CDC42EP3,CTSD,TNFRSF1B,KCNA5,SLC1A2,HLA-DOB,ADRA2B,PTGER4,KCNA4,IP6K3,FCGR2A,HAVCR2,ALAS2,CACNA1H,LYZ,SYT6,PRNP,IL4R,CFTR,CYBB,HCLS1,LY6E,IL6R,TLR9,CLSTN2,RFX3,LCP1,DRD1,CAPG,DRD2,FKBP5,PPTC7,PDE7B,ITGB3,CCL4,PTPRN2,FOXO1,TGFA,TAC1,HLA-DOA,WNT7B,CSF2RB,B2M,PDCD1,IDO1,IRF5,GFAP,DEK,PIK3CG,PTH1R,FCGR2B,CSF1,PTPRC,HTR4	67
Cell-To-Cell Signaling and Interaction	activation	Activation of cells	9.43e-11		1.225		1.32	ADORA2A,CD300LF,PLAU,TLR1,CD48,TLR9,DACH1,PROS1,CD84,CD180,CD4,ITGB3,MAPT,TREML2,SLC11A1,CTSS,TGFA,TAC1,TNFRSF1B,CD14,BTK,B2M,KCNA4,CLEC12A,FCGR2A,HAVCR2,PIK3CG,P2RX7,LAT2,FCGR2B,CSF1,PTPRC,CLEC7A	33
Cell-To-Cell Signaling and Interaction	signal transduction	Signal transduction	9.91e-11					CAMK2B,IGFBP4,HCLS1,SIGLEC8,PLAU,PENK,CHRNE,TLR1,LY6E,TLE1,GABRD,RAC2,GPR52,SKAP2,CSF1R,LILRB4,INPP5D,PDE7B,IL1RL2,CD4,CDC42EP3,PRKCH,PTPN6,TGFBR1,P2RY1,CCL4,GPR6,PPP1R1B,SHB,NPBWR1,NTSR2,CD14,LILRB3,BTK,CLEC5A,FYB1,BDKRB2,GPR183,DEK,PIK3CG,GDNF,LAT2,FCGR2B,SCG2,IL4R,PTPRC,FGF14,RARB	48
Connective Tissue Disorders, Immunological Disease, Inflammatory Disease, Inflammatory Response, Organismal Injury and Abnormalities, Skeletal and Muscular Disorders	rheumatoid arthritis	Rheumatoid arthritis	3.02e-10					ADORA2A,TLR1,CSF3R,GABRD,C3AR1,NRSN2,GUSB,PADI2,CD180,TNFRSF1B,SLC1A2,HLA-DOB,ADRA2B,PTGER4,IP6K3,FCGR2A,HAVCR2,ALAS2,CACNA1H,LYZ,SYT6,PRNP,IL4R,HCLS1,LY6E,IL6R,TLR9,CLSTN2,RFX3,LCP1,DRD2,FKBP5,PPTC7,CCL4,PTPRN2,FOXO1,TGFA,TAC1,HLA-DOA,WNT7B,CSF2RB,B2M,PDCD1,IRF5,GFAP,DEK,PIK3CG,PTH1R,FCGR2B,CSF1,PTPRC	51
Cancer, Organismal Injury and Abnormalities	epithelial cancer	Carcinoma	3.67e-10					SLC4A11,AUTS2,SEZ6,KCNJ2,HEXB,CLCNKB,PIPOX,FAM107A,DACH1,LILRB4,LCP2,DPF1,GRM4,SNX25,GPX6,LAMB3,IL1RL2,NEUROD2,MYOC,MARCH4,BEAN1,LRRC1,YWHAG,LILRB3,LAPTM5,LGI4,SLC1A2,HLA-DOB,NECAB2,PTGER4,C20orf27,CLIP4,BOC,FAM110B,ISLR2,GREM1,GDNF,LYZ,SYT6,COL16A1,PNPLA7,GNB5,SCG2,FST,ASPG,DOC2A,RHOBTB2,PENK,SLAMF8,DLK1,TREM2,RASAL3,ZCCHC9,RAB3IL1,STYK1,RFX3,FAM84A,FKBP5,CYP27B1,PDE7B,PTPN5,ANKRD6,HK2,NUMBL,TBX…	345
Immunological Disease	immunodeficiency	Immunodeficiency	6.27e-10					TLR1,LY6E,CSF3R,NCF1,PIK3R1,RAC2,CSF1R,NCF2,IRF8,C4A/C4B,DRD2,CD180,BCL11B,C1QB,BTK,MSN,ADRA2B,B2M,FCGR2A,C1QC,FCGR2B,DOCK2,IL4R,PTPRC,CYBB	25
Cancer, Organismal Injury and Abnormalities	abdominal cancer	Abdominal cancer	7.51e-10	Increased	2		2.001	SLC4A11,AUTS2,SEZ6,KCNJ2,HEXB,CLCNKB,PIPOX,FAM107A,DACH1,LILRB4,LCP2,DPF1,GRM4,SNX25,GPX6,LAMB3,IL1RL2,NEUROD2,MYOC,MARCH4,BEAN1,LRRC1,YWHAG,LILRB3,LAPTM5,LGI4,SLC1A2,HLA-DOB,NECAB2,PTGER4,C20orf27,CLIP4,BOC,FAM110B,ISLR2,GREM1,GDNF,LYZ,SYT6,COL16A1,PNPLA7,GNB5,SCG2,FST,ASPG,DOC2A,RHOBTB2,PENK,DLK1,TREM2,RASAL3,ZCCHC9,RAB3IL1,STYK1,RFX3,FAM84A,FKBP5,CYP27B1,PDE7B,PTPN5,ANKRD6,HK2,NUMBL,TBXAS1,KIA…	339
Cancer, Organismal Injury and Abnormalities	nonhematologic malignant neoplasm	Nonhematologic malignant neoplasm	9.48e-10	Increased	2.804		2.845	SLC4A11,AUTS2,SEZ6,KCNJ2,DLX5,HEXB,CLCNKB,PIPOX,FAM107A,DACH1,LILRB4,LCP2,DPF1,GRM4,SNX25,GPX6,LAMB3,IL1RL2,NEUROD2,MYOC,MARCH4,BEAN1,LRRC1,LAIR1,YWHAG,LILRB3,LAPTM5,LGI4,SLC1A2,HLA-DOB,NECAB2,PTGER4,C20orf27,CLIP4,BOC,FAM110B,ISLR2,GREM1,GDNF,LYZ,SYT6,COL16A1,PNPLA7,GNB5,SCG2,FST,ASPG,DOC2A,RHOBTB2,PENK,SLAMF8,DLK1,TREM2,RASAL3,ZCCHC9,RAB3IL1,STYK1,RFX3,FAM84A,FKBP5,CYP27B1,PDE7B,PTPN5,ANKRD6,HK…	359
Cancer, Organismal Injury and Abnormalities	non-melanoma solid tumor	Non-melanoma solid tumor	9.75e-10		1.432		1.469	SLC4A11,AUTS2,SEZ6,KCNJ2,HEXB,CLCNKB,PIPOX,FAM107A,DACH1,LILRB4,LCP2,DPF1,GRM4,SNX25,GPX6,LAMB3,IL1RL2,NEUROD2,MYOC,MARCH4,BEAN1,LRRC1,LAIR1,YWHAG,LILRB3,LAPTM5,LGI4,SLC1A2,HLA-DOB,NECAB2,PTGER4,C20orf27,CLIP4,BOC,FAM110B,ISLR2,GREM1,GDNF,LYZ,SYT6,COL16A1,PNPLA7,GNB5,SCG2,FST,ASPG,DOC2A,RHOBTB2,PENK,SLAMF8,DLK1,TREM2,RASAL3,ZCCHC9,RAB3IL1,STYK1,RFX3,FAM84A,FKBP5,CYP27B1,PDE7B,PTPN5,ANKRD6,HK2,NUM…	348
Cellular Development, Cellular Growth and Proliferation, Hematological System Development and Function, Lymphoid Tissue Structure and Development	proliferation	Proliferation of immune cells	1.01e-09		-0.121		-0.055	CD48,IL6R,TLR9,CSF1R,LILRB4,CD84,CD37,CD4,ITGB3,PTPN6,CCL4,FOXO1,LAIR1,TNFRSF1B,CD14,MSN,PDCD1,IDO1,HAVCR2,GPR183,PIK3CG,FCGR2B,NCKAP1L,CSF1,IL4R,PTPRC	26
Cancer, Organismal Injury and Abnormalities	tumorigenesis	Tumorigenesis of tissue	1.49e-09					SLC4A11,AUTS2,SEZ6,KCNJ2,HEXB,CLCNKB,PIPOX,FAM107A,DACH1,LILRB4,LCP2,DPF1,GRM4,SNX25,GPX6,LAMB3,IL1RL2,NEUROD2,MYOC,MARCH4,BEAN1,LRRC1,YWHAG,LILRB3,LAPTM5,LGI4,SLC1A2,HLA-DOB,NECAB2,PTGER4,C20orf27,CLIP4,BOC,FAM110B,ISLR2,GREM1,GDNF,LYZ,SYT6,COL16A1,PNPLA7,GNB5,SCG2,FST,ASPG,DOC2A,RHOBTB2,PENK,SLAMF8,DLK1,TREM2,RASAL3,ZCCHC9,RAB3IL1,STYK1,RFX3,FAM84A,FKBP5,CYP27B1,PDE7B,PTPN5,ANKRD6,HK2,NUMBL,TBX…	346
Connective Tissue Disorders, Inflammatory Disease, Organismal Injury and Abnormalities, Skeletal and Muscular Disorders	rheumatic disease	Rheumatic Disease	1.5e-09					CAMK2B,ADORA2A,TLR1,CSF3R,GABRD,C3AR1,NRSN2,NCF2,GUSB,PADI2,CD180,TNFRSF1B,C1QB,SLC1A2,HLA-DOB,ADRA2B,PTGER4,IP6K3,FCGR2A,HAVCR2,ALAS2,CACNA1H,LYZ,SYT6,PRNP,IL4R,SCN4B,RXFP1,HCLS1,LY6E,IL6R,TLR9,CLSTN2,RFX3,CSF1R,LCP1,DRD2,FKBP5,PPTC7,PDE7B,PTPN6,CCL4,SHB,PTPRN2,FOXO1,TGFA,TAC1,HLA-DOA,WNT7B,CSF2RB,SLC1A4,LY9,B2M,PDCD1,IDO1,IRF5,GFAP,DEK,PIK3CG,PTH1R,FCGR2B,CSF1,PTPRC	63
Cell-To-Cell Signaling and Interaction, Hematological System Development and Function, Immune Cell Trafficking, Inflammatory Response	activation	Activation of leukocytes	1.83e-09		0.48		0.555	CTSS,TAC1,ADORA2A,CD300LF,TLR1,TNFRSF1B,CD14,CD48,BTK,TLR9,HAVCR2,FCGR2A,PIK3CG,PROS1,LAT2,FCGR2B,CD84,CSF1,CD180,CD4,TREML2,PTPRC,SLC11A1,CLEC7A	24
Cell-To-Cell Signaling and Interaction, Hematological System Development and Function	activation	Activation of blood cells	2.25e-09		0.48		0.552	ADORA2A,CD300LF,TLR1,CD48,TLR9,PROS1,CD84,CD180,CD4,ITGB3,TREML2,SLC11A1,CTSS,TAC1,TNFRSF1B,CD14,BTK,HAVCR2,FCGR2A,PIK3CG,LAT2,FCGR2B,CSF1,PTPRC,CLEC7A	25
Cardiovascular Disease, Organismal Injury and Abnormalities	infarction	Infarction	2.93e-09					KCNJ2,ADORA2A,KCNA5,CD14,CSF3R,IL6R,PTGER4,ADRA2B,KCNA4,PDE10A,FCGR2A,DRD1,C4A/C4B,DRD2,PROS1,FCGR2B,SERPINF2,ITGB3,PRKCH,MAPT,P2RY1	21
Connective Tissue Disorders, Organismal Injury and Abnormalities, Skeletal and Muscular Disorders	non-traumatic arthropathy	Non-traumatic arthropathy	3.23e-09					ADORA2A,TLR1,CSF3R,GABRD,C3AR1,NRSN2,GUSB,PADI2,CD180,TNFRSF1B,SLC1A2,HLA-DOB,ADRA2B,PTGER4,IP6K3,FCGR2A,HAVCR2,ALAS2,CACNA1H,LYZ,SYT6,PRNP,IL4R,SCN4B,HCLS1,LY6E,IL6R,TLR9,CLSTN2,RFX3,LCP1,DRD2,FKBP5,PPTC7,CCL4,PTPRN2,FOXO1,TGFA,TAC1,HLA-DOA,WNT7B,CSF2RB,SLC1A4,B2M,PDCD1,GFAP,IRF5,DEK,PIK3CG,PTH1R,FCGR2B,CSF1,PTPRC	53
Connective Tissue Disorders, Inflammatory Disease, Inflammatory Response, Organismal Injury and Abnormalities, Skeletal and Muscular Disorders	inflammation	Inflammation of joint	3.5e-09					ADORA2A,TLR1,CSF3R,GABRD,C3AR1,NRSN2,GUSB,PADI2,CD180,TNFRSF1B,SLC1A2,HLA-DOB,ADRA2B,PTGER4,IP6K3,FCGR2A,HAVCR2,ALAS2,CACNA1H,LYZ,SYT6,PRNP,IL4R,SCN4B,HCLS1,LY6E,IL6R,TLR9,CLSTN2,RFX3,CSF1R,LCP1,DRD2,FKBP5,PPTC7,PDE7B,PTPN6,CCL4,PTPRN2,FOXO1,TGFA,TAC1,HLA-DOA,WNT7B,CSF2RB,SLC1A4,B2M,PDCD1,IRF5,GFAP,DEK,PIK3CG,PTH1R,FCGR2B,CSF1,PTPRC	56
Cancer, Organismal Injury and Abnormalities	adenocarcinoma	Adenocarcinoma	4.03e-09					SLC4A11,AUTS2,SEZ6,KCNJ2,HEXB,CLCNKB,PIPOX,FAM107A,LILRB4,LCP2,DPF1,GRM4,SNX25,GPX6,LAMB3,IL1RL2,NEUROD2,MYOC,MARCH4,BEAN1,LRRC1,YWHAG,LILRB3,LAPTM5,LGI4,SLC1A2,HLA-DOB,NECAB2,PTGER4,C20orf27,CLIP4,BOC,FAM110B,ISLR2,GREM1,GDNF,LYZ,SYT6,COL16A1,PNPLA7,GNB5,SCG2,FST,ASPG,DOC2A,RHOBTB2,PENK,DLK1,RASAL3,RAB3IL1,STYK1,RFX3,FAM84A,FKBP5,CYP27B1,PDE7B,PTPN5,ANKRD6,HK2,NUMBL,TBXAS1,KIAA1211L,TMEM176A,NPB…	318
Immunological Disease	primary immunodeficiency disorder	Primary immunodeficiency disorder	4.58e-09					TLR1,LY6E,BCL11B,NCF1,CSF3R,MSN,BTK,ADRA2B,FCGR2A,NCF2,C4A/C4B,IRF8,DRD2,FCGR2B,CD180,IL4R,PTPRC,CYBB	18
Cellular Development, Cellular Growth and Proliferation, Hematological System Development and Function, Lymphoid Tissue Structure and Development	proliferation	Proliferation of mononuclear leukocytes	7.73e-09		0.126		0.186	LAIR1,TNFRSF1B,CD14,CD48,MSN,TLR9,PDCD1,IDO1,HAVCR2,CSF1R,GPR183,PIK3CG,LILRB4,FCGR2B,NCKAP1L,CD84,CSF1,CD37,IL4R,CD4,ITGB3,PTPN6,PTPRC,CCL4	24
Cardiovascular Disease, Organismal Injury and Abnormalities	peripheral vascular disease	Peripheral vascular disease	9.26e-09					HCLS1,CHRNE,COL6A1,SCRG1,GABRD,C3AR1,PDE10A,LCP1,DRD1,IRF8,PROS1,CAPG,DRD2,PDE7B,ITGB3,MAPT,PRKCH,ANKRD6,P2RY1,CTSS,LAIR1,KCNA5,CSF2RB,LAPTM5,SLC1A2,ADRA2B,FYB1,PTGER4,B2M,FCGR2A,SLC22A3,PRNP	32
Cancer, Organismal Injury and Abnormalities	abdominal neoplasm	Abdominal neoplasm	1.2e-08	Increased	2		2.003	SLC4A11,AUTS2,SEZ6,KCNJ2,DLX5,HEXB,CLCNKB,PIPOX,FAM107A,DACH1,LILRB4,LCP2,DPF1,GRM4,SNX25,GPX6,LAMB3,IL1RL2,NEUROD2,MYOC,MARCH4,BEAN1,LRRC1,LAIR1,YWHAG,LILRB3,LAPTM5,LGI4,SLC1A2,HLA-DOB,NECAB2,PTGER4,C20orf27,CLIP4,BOC,FAM110B,ISLR2,GREM1,GDNF,LYZ,SYT6,COL16A1,PNPLA7,GNB5,SCG2,FST,ASPG,DOC2A,RHOBTB2,PENK,DLK1,TREM2,RASAL3,ZCCHC9,RAB3IL1,STYK1,RFX3,FAM84A,FKBP5,CYP27B1,PDE7B,PTPN5,ANKRD6,HK2,NUMBL…	349
Cellular Movement	cell movement	Cell movement	1.7e-08	Increased	2.87		3.021	STK26,SH2D3C,IGFBP4,ADORA2A,PLAU,IL20RA,CD48,CSF3R,STC1,DACH1,SPINT1,NCF2,LCP2,C4A/C4B,ITGBL1,LAMB3,GPAT2,CD4,FLNC,TGFBR1,CHN2,MYOC,TNFRSF1B,PTGER4,FCGR2A,HAVCR2,GDNF,TGFBR2,PRNP,SCG2,DOCK2,SSTR5,RXFP1,FGF5,HCLS1,PENK,COL6A1,SPOCK3,IL6R,PIK3R1,RAC2,CSF1R,LCP1,PROS1,INPP5D,ITGB3,MAPT,CCL4,FOXO1,NUMBL,PMP22,TBXAS1,TGFA,TAC1,ITGB5,SPATA13,LSP1,BCL11B,AJAP1,CAPN1,MSN,BDKRB2,FYB1,CNR2,ITGA9,GPR183,GFA…	72
Immunological Disease	systemic autoimmune syndrome	Systemic autoimmune syndrome	1.89e-08					ADORA2A,TLR1,CSF3R,GABRD,C3AR1,NRSN2,NCF2,C4A/C4B,GUSB,PADI2,CD180,CDC42EP3,TNFRSF1B,SLC1A2,HLA-DOB,ADRA2B,PTGER4,IP6K3,FCGR2A,HAVCR2,ALAS2,CACNA1H,LYZ,SYT6,PRNP,IL4R,HCLS1,LY6E,COL6A1,IL6R,TLR9,CLSTN2,RFX3,LCP1,DRD2,FKBP5,PPTC7,CCL4,PTPRN2,FOXO1,TGFA,TAC1,HLA-DOA,WNT7B,CSF2RB,LY9,B2M,PDCD1,IRF5,GFAP,DEK,PIK3CG,PTH1R,FCGR2B,CSF1,PTPRC,FGF14	57
Cellular Function and Maintenance	ion homeostasis	Ion homeostasis of cells	1.95e-08		0.041		0.127	KCNJ2,PENK,STC1,FGF23,C3AR1,TRPC7,LCP2,CYP27B1,RGS2,WFS1,SLC11A1,P2RY1,CCL4,TAC1,ORAI3,ADCY5,BTK,TRPC6,BDKRB2,GPR183,P2RX7,GDNF,TFR2,PTPRC,CFTR	25
Hematological Disease	blood protein disorder	Blood protein disorder	3.67e-08					HCLS1,ADORA2A,LY6E,TLR1,CSF3R,CD48,IL6R,PIK3R1,CSF1R,LCP2,PROS1,FAM46C,C4A/C4B,PDE7B,CD180,ITGB3,CCL4,TBXAS1,CSF2RB,BTK,LAPTM5,PPP1R2,FYB1,B2M,PDCD1,CEBPA,KCNA4,FCGR2A,GFAP,OSMR,FCGR2B,PTPRC	32
Cellular Development, Cellular Growth and Proliferation, Hematological System Development and Function, Lymphoid Tissue Structure and Development	proliferation	Proliferation of lymphocytes	5.74e-08		-0.324		-0.267	LAIR1,TNFRSF1B,CD14,CD48,MSN,TLR9,PDCD1,IDO1,HAVCR2,GPR183,PIK3CG,LILRB4,FCGR2B,NCKAP1L,CD84,CD37,IL4R,CD4,ITGB3,PTPN6,PTPRC,CCL4	22
Cellular Movement	cell movement	Cell movement of blood cells	6.66e-08	Increased	2.64		2.76	HCLS1,ADORA2A,PLAU,PENK,CD48,IL6R,RAC2,LCP1,LCP2,C4A/C4B,INPP5D,CD4,ITGB3,CCL4,TAC1,TNFRSF1B,MSN,FYB1,ITGA9,GPR183,FCGR2A,DEK,PIK3CG,PRNP,NCKAP1L,SCG2,CSF1	27
Cancer, Gastrointestinal Disease, Organismal Injury and Abnormalities	digestive system cancer	Digestive system cancer	8.07e-08					SLC4A11,AUTS2,SEZ6,KCNJ2,HEXB,CLCNKB,PIPOX,FAM107A,LILRB4,LCP2,DPF1,GRM4,SNX25,GPX6,LAMB3,IL1RL2,NEUROD2,MYOC,MARCH4,BEAN1,LRRC1,YWHAG,LGI4,SLC1A2,HLA-DOB,PTGER4,C20orf27,CLIP4,BOC,FAM110B,ISLR2,GREM1,GDNF,SYT6,COL16A1,PNPLA7,GNB5,SCG2,FST,ASPG,DOC2A,RHOBTB2,PENK,DLK1,TREM2,RASAL3,ZCCHC9,RAB3IL1,STYK1,RFX3,FAM84A,FKBP5,CYP27B1,PDE7B,PTPN5,ANKRD6,HK2,NUMBL,TBXAS1,KIAA1211L,TAC1,TMEM176A,NPBWR1,EFR…	314
Metabolic Disease	amyloidosis	Amyloidosis	1.39e-07					CAMK2B,PLAU,PENK,CHRNE,LY6E,IL6R,CSF3R,PIK3R1,GABRD,DRD1,PROS1,C4A/C4B,DRD2,PPTC7,PTPN5,CDC42EP3,MAPT,CCL4,CTSD,CTSS,CD14,KCNA5,CAPN1,SLC1A2,ADRA2B,PTGER4,B2M,CNR2,FCGR2A,GFAP,OSMR,GDNF,LYZ,NAIP,TGFBR2,FCGR2B,PRNP,DLL1,CH25H,CALB1	40
Hematological Disease, Metabolic Disease	hypoproteinemia	Hypoproteinemia	1.39e-07					ADORA2A,C4A/C4B,FCGR2B,TLR1,PDE7B,BTK,B2M,PIK3R1,FCGR2A	9
Cellular Movement, Immune Cell Trafficking	migration	Leukocyte migration	1.7e-07	Increased	2.488		2.61	HCLS1,ADORA2A,PLAU,PENK,CD48,IL6R,RAC2,LCP1,LCP2,C4A/C4B,INPP5D,CD4,ITGB3,CCL4,TAC1,TNFRSF1B,MSN,FYB1,ITGA9,GPR183,DEK,PIK3CG,PRNP,NCKAP1L,SCG2,CSF1	26
Cellular Movement	migration	Migration of cells	1.81e-07	Increased	2.022		2.16	STK26,SH2D3C,IGFBP4,ADORA2A,PLAU,IL20RA,CD48,CSF3R,STC1,DACH1,SPINT1,NCF2,LCP2,C4A/C4B,ITGBL1,LAMB3,GPAT2,CD4,FLNC,TGFBR1,CHN2,MYOC,TNFRSF1B,PTGER4,HAVCR2,GDNF,TGFBR2,PRNP,SCG2,SSTR5,RXFP1,FGF5,HCLS1,PENK,COL6A1,SPOCK3,IL6R,PIK3R1,RAC2,CSF1R,LCP1,PROS1,INPP5D,ITGB3,CCL4,FOXO1,NUMBL,PMP22,TGFA,TAC1,ITGB5,SPATA13,LSP1,MSN,BDKRB2,FYB1,CNR2,ITGA9,GPR183,DEK,PIK3CG,NCKAP1L,CSF1	63
Molecular Transport	quantity	Quantity of metal	1.92e-07		0.792		0.888	TAC1,PLAU,TRPC6,B2M,BDKRB2,CCL3L3,FCGR2A,P2RX7,LILRB4,LYZ,PTH1R,LAT2,PRNP,CSF1,WFS1,PTPRC,P2RY1,CCL4,PPP1R1B,SHB	20
Cell Signaling, Molecular Transport, Vitamin and Mineral Metabolism	quantity	Quantity of Ca2+	2e-07		0.61		0.712	TAC1,PLAU,TRPC6,BDKRB2,CCL3L3,FCGR2A,P2RX7,LILRB4,LYZ,PTH1R,LAT2,PRNP,CSF1,WFS1,PTPRC,P2RY1,CCL4,PPP1R1B,SHB	19
Cell Death and Survival	apoptosis	Apoptosis	2.55e-07		1.318		1.285	STK26,IGFBP4,ADORA2A,PLAU,TLR1,CD48,CSF3R,FGR,STC1,PBX3,IRF8,CAPN3,DPF1,GRM4,GPAT2,CD4,WFS1,TGFBR1,PRKCH,CTSD,PPP1R1B,MYOC,RND3,LAIR1,CD14,TNFRSF1B,TRAIP,NFIB,GREM1,GDNF,TGFBR2,PRNP,IL4R,ARL11,FST,CALB1,FGF5,ANXA7,SIGLEC8,RHOBTB2,IL6R,TLR9,PIK3R1,RAC2,CSF1R,FKBP5,INPP5D,CDCA2,PTPN6,MAPT,CCL4,HK2,FOXO1,NUMBL,PMP22,TGFA,TRPV2,LSP1,LMO2,CSF2RB,BMF,MSN,BTK,PDE1B,B2M,PDCD1,CEBPA,IDO1,IRF5,DEK,P2RX7,NA…	80
Inflammatory Response	inflammatory response	Inflammatory response	3.76e-07	Increased	2.291		2.383	ADORA2A,PLAU,PENK,IL6R,TLR9,CCL3L3,RAC2,C3AR1,CSF1R,LCP1,PROS1,CD4,CCL4,TAC1,CD14,PTGER4,GPR183,DEK,PIK3CG,LYZ,FCGR2B,PRNP,NCKAP1L,SCG2,CSF1	25
Cellular Movement, Immune Cell Trafficking	migration	Migration of lymphatic system cells	4.08e-07		1.954		2.055	HCLS1,ADORA2A,PLAU,TNFRSF1B,CD48,MSN,FYB1,ITGA9,DEK,PIK3CG,LCP1,LCP2,INPP5D,CD4,ITGB3,CCL4	16
Infectious Diseases	infection	Viral Infection	4.12e-07		0.066		0.276	CAMK2B,ADORA2A,CD300LF,PLAU,CD48,CSF3R,NCF1,RXRG,GABRD,MAN1A1,C3AR1,LCP2,IRF8,C4A/C4B,CAPN3,CD4,CDC42EP3,TGFBR1,TCFL5,PRKCH,DUSP16,CD14,TNFRSF1B,LAPTM5,ADRA2B,FCGR2A,HAVCR2,AGO4,PRNP,IL4R,CNST,CFTR,CYBB,SOWAHA,CACNG4,KCNH4,LY6E,IL6R,TLR9,PROS1,DRD2,PER3,PDE7B,APBB1IP,ITGB3,PTPN6,SEC14L1,ANKRD6,P2RY1,CCL4,PTPRN2,NUMBL,TRPV2,TAC1,ITGB5,HLA-DOA,CSF2RB,MYO1F,B2M,PDCD1,DEK,PIK3CG,P2RX7,PTH1R,FCGR2B,CS…	71
Cellular Development, Cellular Growth and Proliferation, Hematological System Development and Function, Hematopoiesis, Lymphoid Tissue Structure and Development, Tissue Development	hematopoiesis	Hematopoiesis of phagocytes	4.66e-07		0.777		0.843	LAIR1,TLR1,CSF2RB,TREM2,CEBPA,CSF1R,GREM1,DEK,P2RX7,DLL1,CSF1,CD4,ITGB3	13
Cancer, Gastrointestinal Disease, Organismal Injury and Abnormalities	large intestine carcinoma	Large intestine carcinoma	4.82e-07					SLC4A11,AUTS2,SEZ6,KCNJ2,CLCNKB,HEXB,PIPOX,FAM107A,LILRB4,LCP2,GRM4,SNX25,LAMB3,IL1RL2,NEUROD2,MYOC,MARCH4,BEAN1,LRRC1,YWHAG,LGI4,SLC1A2,C20orf27,CLIP4,BOC,FAM110B,ISLR2,GDNF,SYT6,COL16A1,PNPLA7,GNB5,SCG2,FST,ASPG,DOC2A,PENK,DLK1,RASAL3,RAB3IL1,RFX3,FAM84A,FKBP5,CYP27B1,PDE7B,PTPN5,ANKRD6,HK2,NUMBL,TBXAS1,KIAA1211L,NPBWR1,EFR3A,BCL11B,ADCY5,WNT7B,AJAP1,GUCY2D,IDO1,IRF5,MXD3,DEK,RASD2,IPPK,CSF1,SL…	260
Cellular Movement, Hematological System Development and Function, Immune Cell Trafficking	cell movement	Cell movement of leukocytes	5.28e-07	Increased	2.896		3.013	HCLS1,TAC1,ADORA2A,PLAU,TNFRSF1B,PENK,CD48,IL6R,MSN,FYB1,RAC2,GPR183,LCP1,DEK,PIK3CG,LCP2,INPP5D,PRNP,NCKAP1L,SCG2,CSF1,CD4,ITGB3,CCL4	24
Cellular Development, Cellular Growth and Proliferation, Hematological System Development and Function, Hematopoiesis, Lymphoid Tissue Structure and Development, Tissue Development	leukopoiesis	Leukopoiesis	5.48e-07		1.986		2.068	HCLS1,LAIR1,TLR1,CD14,CSF2RB,BTK,MSN,TLR9,TREM2,CEBPA,CSF1R,GREM1,DEK,P2RX7,LILRB4,C1QC,DLL1,CSF1,CD4,ITGB3	20
Cancer, Gastrointestinal Disease, Organismal Injury and Abnormalities	digestive organ tumor	Digestive organ tumor	5.53e-07					SLC4A11,AUTS2,SEZ6,KCNJ2,DLX5,HEXB,CLCNKB,PIPOX,FAM107A,LILRB4,LCP2,DPF1,GRM4,SNX25,GPX6,LAMB3,IL1RL2,NEUROD2,MYOC,MARCH4,BEAN1,LRRC1,LAIR1,YWHAG,LGI4,SLC1A2,HLA-DOB,PTGER4,C20orf27,CLIP4,BOC,FAM110B,ISLR2,GREM1,GDNF,SYT6,COL16A1,PNPLA7,GNB5,SCG2,FST,ASPG,DOC2A,RHOBTB2,PENK,DLK1,TREM2,RASAL3,ZCCHC9,RAB3IL1,STYK1,RFX3,FAM84A,FKBP5,CYP27B1,PDE7B,PTPN5,ANKRD6,HK2,NUMBL,TBXAS1,KIAA1211L,TAC1,TMEM176A…	334
Cancer, Gastrointestinal Disease, Organismal Injury and Abnormalities	large intestine adenocarcinoma	Large intestine adenocarcinoma	6e-07					SLC4A11,AUTS2,SEZ6,KCNJ2,CLCNKB,HEXB,PIPOX,FAM107A,LILRB4,LCP2,GRM4,SNX25,LAMB3,IL1RL2,NEUROD2,MYOC,MARCH4,BEAN1,LRRC1,YWHAG,LGI4,SLC1A2,C20orf27,CLIP4,BOC,FAM110B,ISLR2,GDNF,SYT6,COL16A1,PNPLA7,GNB5,SCG2,FST,ASPG,DOC2A,PENK,DLK1,RASAL3,RAB3IL1,RFX3,FAM84A,FKBP5,CYP27B1,PDE7B,PTPN5,ANKRD6,HK2,NUMBL,TBXAS1,KIAA1211L,NPBWR1,EFR3A,BCL11B,ADCY5,WNT7B,AJAP1,GUCY2D,IDO1,IRF5,MXD3,DEK,RASD2,IPPK,CSF1,SL…	258
Cardiovascular Disease, Organismal Injury and Abnormalities, Skeletal and Muscular Disorders	myocardial infarction	Myocardial infarction	6.79e-07					KCNJ2,ADORA2A,KCNA5,CD14,CSF3R,IL6R,PTGER4,ADRA2B,KCNA4,FCGR2A,C4A/C4B,DRD2,FCGR2B,SERPINF2,ITGB3,P2RY1	16
Cellular Movement, Hematological System Development and Function, Immune Cell Trafficking	migration	Lymphocyte migration	7.14e-07	Increased	2.209		2.306	HCLS1,ADORA2A,PLAU,TNFRSF1B,CD48,MSN,FYB1,DEK,PIK3CG,LCP1,LCP2,INPP5D,CD4,ITGB3,CCL4	15
Hematological Disease, Immunological Disease, Metabolic Disease	hypogammaglobulinemia	Hypogammaglobulinemia	9.06e-07					C4A/C4B,FCGR2B,TLR1,BTK,B2M,PIK3R1,FCGR2A	7
Neurological Disease, Organismal Injury and Abnormalities, Psychological Disorders	tauopathy	Tauopathy	9.16e-07					CAMK2B,PLAU,PENK,CHRNE,LY6E,IL6R,PIK3R1,GABRD,DRD1,PROS1,C4A/C4B,DRD2,PPTC7,PTPN5,CDC42EP3,MAPT,CCL4,CTSD,CTSS,CD14,KCNA5,CAPN1,SLC1A2,SLC1A4,ADRA2B,PTGER4,CNR2,FCGR2A,GFAP,GDNF,NAIP,TGFBR2,FCGR2B,PRNP,DLL1,SCN4B,CH25H,CALB1	38
Cardiovascular Disease, Organismal Injury and Abnormalities	peripheral arterial disease	Intermediate disease stage peripheral arterial disease	1.2e-06					CTSS,HCLS1,LAIR1,CSF2RB,LAPTM5,PTGER4,FYB1,SCRG1,C3AR1,FCGR2A,LCP1,IRF8,SLC22A3,CAPG,ANKRD6	15
Cellular Development, Cellular Growth and Proliferation, Hematological System Development and Function, Hematopoiesis, Lymphoid Tissue Structure and Development, Tissue Development	differentiation	Differentiation of phagocytes	1.24e-06		1.015		1.08	LAIR1,TLR1,CSF2RB,TREM2,CEBPA,CSF1R,GREM1,DEK,P2RX7,C1QC,DLL1,CSF1,CD4,ITGB3	14
Cardiovascular Disease, Organismal Injury and Abnormalities, Skeletal and Muscular Disorders	acute myocardial infarction	Acute myocardial infarction	1.28e-06					KCNJ2,ADORA2A,KCNA5,IL6R,CSF3R,PTGER4,KCNA4,FCGR2A,C4A/C4B,DRD2,FCGR2B,ITGB3,P2RY1	13
Cancer, Organismal Injury and Abnormalities	solid tumor	Solid tumor	1.3e-06	Increased	2.36		2.398	SLC4A11,AUTS2,SEZ6,KCNJ2,DLX5,HEXB,CLCNKB,PIPOX,FAM107A,DACH1,LILRB4,LCP2,DPF1,GRM4,SNX25,GPX6,LAMB3,IL1RL2,NEUROD2,MYOC,MARCH4,BEAN1,LRRC1,LAIR1,YWHAG,LILRB3,LAPTM5,LGI4,HLA-DOB,SLC1A2,NECAB2,PTGER4,C20orf27,CLIP4,BOC,FAM110B,ISLR2,GREM1,GDNF,LYZ,SYT6,COL16A1,PNPLA7,GNB5,SCG2,FST,ASPG,DOC2A,RHOBTB2,PENK,SLAMF8,DLK1,TREM2,RASAL3,ZCCHC9,RAB3IL1,STYK1,RFX3,FAM84A,FKBP5,CYP27B1,PDE7B,PTPN5,ANKRD6,HK…	360
Cardiovascular Disease, Organismal Injury and Abnormalities	acute coronary syndrome	Acute coronary syndrome	1.4e-06					KCNJ2,ADORA2A,KCNA5,CD14,CSF3R,IL6R,TLR9,PTGER4,ADRA2B,GABRD,KCNA4,FCGR2A,C4A/C4B,DRD2,FCGR2B,SERPINF2,ITGB3,P2RY1	18
Organismal Injury and Abnormalities	discomfort	Discomfort	1.42e-06					KCNJ2,TAC1,ADORA2A,CHRNE,KCNA5,CD14,IL6R,ADRA2B,GABRD,CNR2,KCNA4,PDE10A,CACNA1H,DRD1,PTH1R,DRD2,INPP5D,PDE7B,ITGB3,SCN4B,P2RY1,HTR4	22
Molecular Transport	transport	Transport of molecule	1.63e-06		0.7		0.802	SLC4A11,KCNH4,KCNJ2,CLCNKB,CHRNE,STC1,PIK3R1,GABRD,FGF23,KCNQ4,C3AR1,ASIC4,DRD2,GRM4,ITGB3,SEC14L1,SLC11A1,SLC29A3,DUSP16,TRPV2,TGFA,TAC1,CD14,KCNA5,MSN,SLC1A2,SLC1A4,ADRA2B,TRPC6,BDKRB2,B2M,SLC14A1,KCNA4,FCGR2A,P2RX7,CACNA1H,GDNF,SLC22A3,FCGR2B,SCG2,SSTR5,TFR2,SCN4B,FST,CFTR,KCNAB1,CACNG4	47
Cell Signaling, Molecular Transport, Vitamin and Mineral Metabolism	mobilization	Mobilization of Ca2+	1.66e-06		1.08		1.167	TAC1,ADORA2A,LAIR1,NTSR2,CD48,BTK,CNR2,C3AR1,FCGR2A,P2RX7,C4A/C4B,DRD2,FCGR2B,CD84,NTS,CD4,PTPRC,CCL4	18
Cell-To-Cell Signaling and Interaction, Hematological System Development and Function, Immune Cell Trafficking, Inflammatory Response	activation	Activation of phagocytes	2.32e-06		0.181		0.26	TAC1,PROS1,FCGR2B,CD300LF,CD84,TNFRSF1B,CD14,CSF1,CD48,BTK,TLR9,HAVCR2	12
Developmental Disorder, Hereditary Disorder, Metabolic Disease, Organismal Injury and Abnormalities	familial amyloidosis	Familial amyloidosis	2.55e-06					LYZ,PRNP,PLAU,MAPT,B2M,CH25H,CTSD,OSMR	8
Cellular Development, Cellular Growth and Proliferation, Hematological System Development and Function, Hematopoiesis, Lymphoid Tissue Structure and Development, Tissue Development	hematopoiesis	Hematopoiesis of mononuclear leukocytes	2.57e-06		1.961		2.037	LAIR1,TLR1,CD14,CSF2RB,MSN,BTK,TLR9,CEBPA,CSF1R,GREM1,P2RX7,LILRB4,DLL1,CSF1,CD4,ITGB3	16
Metabolic Disease, Neurological Disease, Organismal Injury and Abnormalities, Psychological Disorders	Alzheimer disease	Alzheimer disease	2.58e-06					CAMK2B,PLAU,PENK,CHRNE,LY6E,IL6R,PIK3R1,GABRD,DRD1,PROS1,C4A/C4B,DRD2,PPTC7,PTPN5,CDC42EP3,MAPT,CCL4,CTSD,CTSS,CD14,KCNA5,CAPN1,SLC1A2,ADRA2B,PTGER4,CNR2,FCGR2A,GFAP,GDNF,NAIP,TGFBR2,FCGR2B,PRNP,DLL1,CH25H,CALB1	36
Cell-mediated Immune Response, Cellular Movement, Hematological System Development and Function, Immune Cell Trafficking	migration	T cell migration	2.77e-06		1.559		1.647	LCP2,ADORA2A,INPP5D,PLAU,MSN,CD4,ITGB3,FYB1,CCL4,LCP1,DEK,PIK3CG	12
Cell Signaling	cell surface receptor linked signal transduction	Cell surface receptor linked signal transduction	3.19e-06					PLEK,ITGB5,IL6R,GUCY2D,FGR,BDKRB2,CSF1R,LCP2,COL16A1,CSF1,CD4,ITGB3,NUMBL	13
Cancer, Organismal Injury and Abnormalities	tumor	Tumor in nervous system	3.2e-06					TLR1,CBX8,FAM107A,CD48,CSF3R,FGR,SPINT1,CAPN3,EPDR1,WDR60,FLNC,CD180,CDC42EP3,PRKCH,C15orf41,SLC1A2,ADRA2B,TRPC6,BOC,OSMR,GDNF,TGFBR2,MYO7B,CALB1,CFTR,KCNAB1,FGF5,ANXA7,LY6E,TBR1,SPOCK3,DLK1,PIK3R1,RASAL3,CSF1R,LCP1,MYO1G,ITGB3,SHB,HK2,ANO2,NUMBL,TRPV2,ITGB5,CSF2RB,BMF,GUCY2D,BDKRB2,PDCD1,IRF5,GFAP,PIK3CG,PTH1R,GLIPR1,CSF1,FGF14,SH3RF2,RARB,TBC1D10C	59
Cellular Development, Cellular Growth and Proliferation, Hematological System Development and Function, Hematopoiesis, Lymphoid Tissue Structure and Development, Tissue Development	myelopoiesis	Myelopoiesis of leukocytes	3.31e-06		1.383		1.44	C1QC,HCLS1,LAIR1,DLL1,TLR1,CSF2RB,CSF1,CD4,ITGB3,CEBPA,CSF1R,GREM1	12
Hereditary Disorder, Organismal Injury and Abnormalities	autosomal dominant disease	Autosomal dominant disease	3.33e-06					AUTS2,KCNJ2,SIX3,PLAU,CSF3R,GABRD,IRF8,LAMB3,WFS1,FLNC,TGFBR1,KIRREL3,BEAN1,KCNA5,SLC1A2,ADRA2B,FCGR2A,GREM1,OSMR,GDNF,LYZ,TGFBR2,PRNP,IL4R,MEIS2,SSTR5,SCN4B,FST,CFTR,CNTN5,COL6A1,PER2,FGF23,PIK3R1,KCNQ4,PDE10A,CSF1R,PROS1,DRD2,PER3,ITGB3,MAPT,PMP22,TBXAS1,ADCY5,BCL11B,GUCY2D,SLC1A4,FYB1,B2M,CEBPA,GFAP,PTH1R,FCGR2B,FGF14,PTPRC,RARB	57
Cancer, Neurological Disease, Organismal Injury and Abnormalities	central nervous system solid tumor	Central nervous system solid tumor	3.49e-06					TLR1,CBX8,FAM107A,CD48,CSF3R,FGR,SPINT1,CAPN3,EPDR1,WDR60,FLNC,CD180,CDC42EP3,PRKCH,C15orf41,SLC1A2,ADRA2B,TRPC6,BOC,OSMR,TGFBR2,MYO7B,CALB1,CFTR,KCNAB1,FGF5,ANXA7,LY6E,TBR1,SPOCK3,DLK1,PIK3R1,RASAL3,CSF1R,LCP1,MYO1G,ITGB3,SHB,HK2,ANO2,NUMBL,TRPV2,ITGB5,CSF2RB,BMF,GUCY2D,BDKRB2,PDCD1,IRF5,GFAP,PIK3CG,PTH1R,GLIPR1,CSF1,FGF14,SH3RF2,RARB,TBC1D10C	58
Cellular Movement, Hematological System Development and Function, Immune Cell Trafficking, Inflammatory Response	cell movement	Cell movement of neutrophils	3.6e-06	Increased	2.67		2.774	TAC1,ADORA2A,INPP5D,PLAU,PENK,NCKAP1L,CSF1,ITGB3,CCL4,RAC2,DEK,PIK3CG	12
Cell-To-Cell Signaling and Interaction, Hematological System Development and Function, Immune Cell Trafficking, Inflammatory Response	activation	Activation of mononuclear leukocytes	3.62e-06		0.829		0.879	ADORA2A,TLR1,CD14,BTK,TLR9,PIK3CG,LAT2,FCGR2B,CSF1,CD180,CD4,TREML2,PTPRC,SLC11A1,CLEC7A	15
Cardiovascular Disease, Organismal Injury and Abnormalities	peripheral arterial disease	Peripheral arterial disease	5.12e-06					CTSS,HCLS1,LAIR1,CSF2RB,COL6A1,LAPTM5,PTGER4,FYB1,B2M,SCRG1,C3AR1,FCGR2A,LCP1,IRF8,SLC22A3,CAPG,ANKRD6,P2RY1	18
Cancer, Gastrointestinal Disease, Organismal Injury and Abnormalities	gastrointestinal carcinoma	Gastrointestinal carcinoma	6e-06					SLC4A11,AUTS2,SEZ6,KCNJ2,CLCNKB,HEXB,PIPOX,FAM107A,LILRB4,LCP2,GRM4,SNX25,GPX6,LAMB3,IL1RL2,NEUROD2,MYOC,MARCH4,BEAN1,LRRC1,YWHAG,LGI4,SLC1A2,HLA-DOB,C20orf27,CLIP4,BOC,FAM110B,ISLR2,GDNF,SYT6,COL16A1,PNPLA7,GNB5,SCG2,FST,ASPG,DOC2A,PENK,DLK1,RASAL3,RAB3IL1,STYK1,RFX3,FAM84A,FKBP5,CYP27B1,PDE7B,PTPN5,ANKRD6,HK2,NUMBL,TBXAS1,KIAA1211L,NPBWR1,EFR3A,BCL11B,ADCY5,WNT7B,AJAP1,GUCY2D,IDO1,IRF5,MXD3,DEK…	267
Infectious Diseases	infection	Bacterial Infections	6.26e-06					LILRB3,TLR1,CD14,C1QB,TLR9,ADRA2B,PDE10A,FCGR2A,C4A/C4B,DRD2,FCGR2B,LY86,PDE7B,CD4,MAPT,SLC11A1,CCL4,CYBB	18
Cellular Function and Maintenance	homeostasis	Cellular homeostasis	6.28e-06		-0.454		-0.392	KCNJ2,ANXA7,PLAU,PENK,STC1,FGF23,C3AR1,TRPC7,LILRB4,LCP2,CAPN3,CYP27B1,RGS2,WFS1,CD4,PTPN6,MAPT,SLC11A1,P2RY1,CCL4,PPP1R1B,FOXO1,TGFA,TAC1,ORAI3,ADCY5,KCNA5,CAPN1,BMF,BTK,TRPC6,B2M,BDKRB2,GPR183,PIK3CG,P2RX7,CACNA1H,GDNF,TFR2,PTPRC,CFTR,TBC1D10C	42
Cellular Development, Cellular Growth and Proliferation, Hematological System Development and Function, Hematopoiesis, Lymphoid Tissue Structure and Development, Tissue Development	monocytopoiesis	Monocytopoiesis	6.45e-06		0.94		0.999	LAIR1,DLL1,TLR1,CSF2RB,CSF1,CD4,ITGB3,CEBPA,CSF1R,GREM1	10
Neurological Disease, Organismal Injury and Abnormalities, Psychological Disorders	dementia	Dementia	6.67e-06					CAMK2B,PLAU,PENK,CHRNE,LY6E,IL6R,PIK3R1,GABRD,CSF1R,DRD1,PROS1,C4A/C4B,DRD2,PPTC7,PTPN5,CDC42EP3,MAPT,CCL4,CTSD,CTSS,CD14,KCNA5,CAPN1,SLC1A2,ADRA2B,PTGER4,CNR2,FCGR2A,GFAP,GDNF,NAIP,TGFBR2,FCGR2B,PRNP,DLL1,CH25H,CALB1	37
Neurological Disease	neurological disorder	Progressive neurological disorder	6.8e-06					ADORA2A,LY6E,AP1S2,GABRD,KCNQ4,DRD1,CAPN3,C4A/C4B,DRD2,PTPN5,WFS1,CDC42EP3,MAPT,FOXO1,PMP22,TGFA,CTSS,TAC1,KCNA5,SLC1A2,SLC1A4,ADRA2B,CNR2,CEBPA,KCNA4,MXD3,FCGR2A,HAVCR2,GFAP,P2RX7,FCGR2B,PRNP,UNC13C,SCN4B,PTPRC	35
Hematological Disease, Hereditary Disorder, Immunological Disease, Metabolic Disease, Organismal Injury and Abnormalities	agammaglobulinemia	Agammaglobulinemia	7.45e-06					C4A/C4B,FCGR2B,TLR1,BTK,PIK3R1,FCGR2A	6
Neurological Disease	progressive motor neuropathy	Progressive motor neuropathy	8.27e-06					ADORA2A,LY6E,AP1S2,GABRD,DRD1,CAPN3,C4A/C4B,DRD2,PTPN5,CDC42EP3,MAPT,FOXO1,CTSS,TGFA,TAC1,KCNA5,SLC1A2,SLC1A4,ADRA2B,CNR2,CEBPA,KCNA4,MXD3,FCGR2A,HAVCR2,GFAP,P2RX7,UNC13C,FCGR2B,PRNP,SCN4B,PTPRC	32
Inflammatory Response	inflammation	Inflammation of absolute anatomical region	8.31e-06					ADORA2A,PLAU,CHRNE,TLR1,CSF3R,CD48,IL6R,TLR9,GABRD,C3AR1,CSF1R,DRD1,C4A/C4B,CAPG,DRD2,PDE7B,CD180,ITGB3,CDC42EP3,CCL4,CTSD,CSF2RB,ADRA2B,CNR2,PDCD1,FCGR2A,FCGR2B,CSF1,UNC93B1,PTPRC,CFTR	31
Dermatological Diseases and Conditions, Organismal Injury and Abnormalities	purpura	Purpura	9.05e-06					C4A/C4B,PROS1,FCGR2B,ITGB3,RXRG,FCGR2A,RARB	7
Cancer, Gastrointestinal Disease, Organismal Injury and Abnormalities	malignant neoplasm of large intestine	Malignant neoplasm of large intestine	9.89e-06					SLC4A11,AUTS2,SEZ6,KCNJ2,CLCNKB,HEXB,PIPOX,FAM107A,LILRB4,LCP2,GRM4,SNX25,LAMB3,IL1RL2,NEUROD2,MYOC,MARCH4,BEAN1,LRRC1,YWHAG,LGI4,SLC1A2,PTGER4,C20orf27,CLIP4,BOC,FAM110B,ISLR2,GDNF,SYT6,COL16A1,PNPLA7,GNB5,SCG2,FST,ASPG,DOC2A,PENK,DLK1,RASAL3,RAB3IL1,RFX3,FAM84A,FKBP5,CYP27B1,PDE7B,PTPN5,ANKRD6,HK2,NUMBL,TBXAS1,KIAA1211L,NPBWR1,EFR3A,HLA-DOA,BCL11B,ADCY5,WNT7B,AJAP1,GUCY2D,IDO1,IRF5,MXD3,DEK,RAS…	266
Cellular Development, Cellular Growth and Proliferation, Hematological System Development and Function, Hematopoiesis, Lymphoid Tissue Structure and Development, Tissue Development	differentiation	Differentiation of antigen presenting cells	1.01e-05		0.464		0.532	C1QC,LAIR1,DLL1,TLR1,CSF1,TREM2,CEBPA,CSF1R,GREM1,DEK,P2RX7	11
Inflammatory Response, Organismal Injury and Abnormalities	inflammation	Inflammation of organ	1.21e-05					ADORA2A,STAC,PLAU,CHRNE,TLR1,CD48,IL6R,CSF3R,FGR,TLR9,RXRG,GABRD,C3AR1,CSF1R,DRD1,CAPG,C4A/C4B,DRD2,PDE7B,CD4,CD180,ITGB3,CDC42EP3,CCL4,CTSD,TAC1,BCL11B,CSF2RB,MSN,ADRA2B,CNR2,PDCD1,IDO1,FCGR2A,HAVCR2,OSMR,FCGR2B,CSF1,IL4R,UNC93B1,PTPRC,CFTR,RARB	43
Hematological Disease, Hereditary Disorder, Immunological Disease, Metabolic Disease, Organismal Injury and Abnormalities	X-linked agammaglobulinemia	X-linked agammaglobulinemia	1.22e-05					C4A/C4B,FCGR2B,TLR1,BTK,FCGR2A	5
Cell Death and Survival	cell death	Cell death	1.3e-05		1.672		1.652	STK26,IGFBP4,ADORA2A,PLAU,TLR1,CD48,CSF3R,CLSPN,FGR,STC1,GABRD,C3AR1,PBX3,IRF8,C4A/C4B,CAPN3,DPF1,GRM4,GPAT2,CD4,WFS1,TGFBR1,PRKCH,CTSD,PPP1R1B,MYOC,RND3,LAIR1,YWHAG,CD14,TNFRSF1B,TRAIP,NFIB,HAVCR2,FCGR2A,GREM1,GDNF,LYZ,TGFBR2,PRNP,IL4R,ARL11,FST,CALB1,FGF5,ANXA7,SIGLEC8,RHOBTB2,IL6R,TLR9,PIK3R1,RAC2,CSF1R,INPP5D,FKBP5,CDCA2,PDE7B,ITGB3,PTPN6,MAPT,CCL4,HK2,FOXO1,NUMBL,PMP22,TGFA,TRPV2,LSP1,CSF2RB…	91
Infectious Diseases	replication	Replication of HIV	1.3e-05		-0.435		-0.371	TAC1,CAPN3,ITGB5,TLR9,CD4,PTPRC,P2RY1,CCL4,HAVCR2,P2RX7,HTR4	11
Cancer, Gastrointestinal Disease, Organismal Injury and Abnormalities	intestinal tumor	Intestinal tumor	1.31e-05					SLC4A11,AUTS2,SEZ6,KCNJ2,CLCNKB,HEXB,PIPOX,FAM107A,LILRB4,LCP2,GRM4,SNX25,LAMB3,IL1RL2,NEUROD2,MYOC,MARCH4,BEAN1,LRRC1,YWHAG,LGI4,SLC1A2,PTGER4,C20orf27,CLIP4,BOC,FAM110B,GREM1,ISLR2,GDNF,SYT6,COL16A1,PNPLA7,GNB5,SCG2,FST,ASPG,DOC2A,PENK,DLK1,RASAL3,RAB3IL1,RFX3,FAM84A,FKBP5,CYP27B1,PDE7B,PTPN5,ANKRD6,HK2,NUMBL,TBXAS1,KIAA1211L,NPBWR1,EFR3A,HLA-DOA,BCL11B,ADCY5,WNT7B,AJAP1,GUCY2D,IDO1,IRF5,MXD3,D…	267
Organismal Injury and Abnormalities	bleeding	Bleeding	1.32e-05					ADORA2A,CHRNE,PTGER4,ADRA2B,RXRG,GABRD,FCGR2A,DRD1,C4A/C4B,PROS1,FCGR2B,ITGB3,RARB,HTR4	14
Cardiovascular Disease, Organismal Injury and Abnormalities	acute coronary event	Acute coronary event	1.4e-05					KCNJ2,ADORA2A,KCNA5,CSF3R,IL6R,PTGER4,KCNA4,FCGR2A,C4A/C4B,DRD2,FCGR2B,PDE7B,ITGB3,P2RY1	14
Cell-To-Cell Signaling and Interaction, Hematological System Development and Function	binding	Binding of leukocytes	1.42e-05		1.694		1.793	ADORA2A,PLAU,CD14,CD48,IL6R,MSN,FYB1,FCGR2A,P2RX7,LCP2,TGFBR2,DLL1,CSF1,CD4,ITGB3,CCL4	16
Cellular Movement, Hematological System Development and Function, Immune Cell Trafficking	cell movement	Cell movement of granulocytes	1.44e-05	Increased	2.028		2.128	TAC1,ADORA2A,PLAU,PENK,RAC2,DEK,PIK3CG,INPP5D,NCKAP1L,SCG2,CSF1,ITGB3,CCL4	13
Cancer, Gastrointestinal Disease, Organismal Injury and Abnormalities	neoplasia	Gastrointestinal neoplasia	1.62e-05					SLC4A11,AUTS2,SEZ6,KCNJ2,HEXB,CLCNKB,PIPOX,FAM107A,LILRB4,LCP2,GRM4,SNX25,GPX6,LAMB3,IL1RL2,NEUROD2,MYOC,MARCH4,BEAN1,LRRC1,YWHAG,LGI4,SLC1A2,HLA-DOB,PTGER4,C20orf27,CLIP4,BOC,FAM110B,ISLR2,GREM1,GDNF,SYT6,COL16A1,PNPLA7,GNB5,SCG2,FST,ASPG,DOC2A,PENK,DLK1,RASAL3,RAB3IL1,STYK1,RFX3,FAM84A,FKBP5,CYP27B1,PDE7B,PTPN5,ANKRD6,HK2,NUMBL,TBXAS1,KIAA1211L,NPBWR1,EFR3A,HLA-DOA,ADCY5,BCL11B,WNT7B,AJAP1,GUCY…	281
Cardiovascular Disease, Organismal Injury and Abnormalities	peripheral arterial disease	Advanced stage peripheral arterial disease	1.64e-05					CTSS,HCLS1,LAIR1,COL6A1,CSF2RB,LAPTM5,PTGER4,FYB1,C3AR1,LCP1,IRF8,SLC22A3,CAPG	13
Cellular Movement, Hematological System Development and Function, Immune Cell Trafficking, Inflammatory Response	chemotaxis	Chemotaxis of leukocytes	1.74e-05	Increased	2.037		2.142	TAC1,ADORA2A,PLAU,PENK,IL6R,RAC2,GPR183,DEK,PIK3CG,LCP1,PRNP,NCKAP1L,SCG2,CSF1,CD4,CCL4	16
Cell Death and Survival	cell death	Cell death of immune cells	1.78e-05		0.597		0.625	SIGLEC8,LAIR1,TNFRSF1B,BTK,CD48,IL6R,TLR9,RAC2,PDCD1,DEK,P2RX7,INPP5D,DLL1,CSF1,CD4,PTPRC,CCL4,CTSD,FOXO1	19
Cancer, Organismal Injury and Abnormalities, Respiratory Disease	carcinoma	Lung carcinoma	1.79e-05					CAMK2B,ADORA2A,TLR1,CD48,CSF3R,FGR,STC1,RXRG,GABRD,PBX3,CD4,CD180,CDC42EP3,TGFBR1,CHN2,SLC11A1,CTSD,GALNT13,LRRTM4,KCNA5,NECAB2,TRPC6,CLIP4,OSMR,TGFBR2,ESYT3,SCG2,HS6ST2,ARL11,CLEC7A,CNTN5,LY6E,DLK1,IL6R,TLR9,PIK3R1,STYK1,PDE10A,CSF1R,LCP1,DRD1,FKBP5,SCUBE3,CDCA2,APBB1IP,MEGF11,ANO2,PMP22,TBXAS1,TGFA,TMEM176A,ITGB5,SPATA13,ADCY5,MSN,B2M,PDCD1,CEBPA,IDO1,IRF5,DEK,PIK3CG,UNC13C,NCKAP1L,NTS,DLX6,PTP…	68
Cellular Development, Cellular Growth and Proliferation, Hematological System Development and Function, Hematopoiesis, Lymphoid Tissue Structure and Development, Tissue Development	differentiation	Differentiation of myeloid leukocytes	1.85e-05		1.403		1.46	C1QC,HCLS1,LAIR1,DLL1,TLR1,CSF2RB,CSF1,CD4,ITGB3,CEBPA,CSF1R,GREM1	12
Cancer, Neurological Disease, Organismal Injury and Abnormalities	glioma formation	Glioma	1.95e-05					TLR1,FAM107A,CD48,CSF3R,SPINT1,CAPN3,EPDR1,WDR60,FLNC,CD180,CDC42EP3,PRKCH,SLC1A2,TRPC6,BOC,TGFBR2,CFTR,KCNAB1,FGF5,ANXA7,LY6E,DLK1,SPOCK3,PIK3R1,RASAL3,CSF1R,LCP1,MYO1G,ITGB3,SHB,HK2,ANO2,NUMBL,TRPV2,ITGB5,CSF2RB,BMF,GUCY2D,BDKRB2,PDCD1,IRF5,GFAP,PIK3CG,PTH1R,GLIPR1,CSF1,SH3RF2,FGF14,TBC1D10C	49
Free Radical Scavenging	production	Production of reactive oxygen species	2e-05		1.832		1.901	TGFA,NCF1,RAC2,FCGR2A,NCF2,PIK3CG,LCP2,CAPN3,CSF1,ITGB3,PTPN6,HK2,CYBB,RND3,CLEC7A	15
Cellular Movement, Hematological System Development and Function, Immune Cell Trafficking	cell movement	Cell movement of mononuclear leukocytes	2.06e-05	Increased	2.48		2.58	HCLS1,ADORA2A,PLAU,PENK,TNFRSF1B,CD48,MSN,FYB1,DEK,PIK3CG,LCP1,LCP2,PRNP,INPP5D,CD4,ITGB3,CCL4	17
Cancer, Organismal Injury and Abnormalities, Respiratory Disease	lung cancer	Lung cancer	2.08e-05					CAMK2B,ADORA2A,TLR1,CD48,CSF3R,FGR,STC1,RXRG,GABRD,PBX3,LAMB3,CD4,CD180,CDC42EP3,TGFBR1,CHN2,SLC11A1,CTSD,GALNT13,LRRTM4,KCNA5,NECAB2,TRPC6,CLIP4,OSMR,TGFBR2,ESYT3,SCG2,IL4R,SSTR5,HS6ST2,ARL11,CLEC7A,KCNH4,CNTN5,LY6E,DLK1,IL6R,TLR9,PIK3R1,STYK1,PDE10A,CSF1R,LCP1,DRD1,FKBP5,SCUBE3,CDCA2,APBB1IP,MEGF11,ANO2,PMP22,TBXAS1,TGFA,TMEM176A,ITGB5,SPATA13,ADCY5,MSN,B2M,PDCD1,CEBPA,IDO1,IRF5,DEK,PIK3CG,UNC1…	72
Cell-To-Cell Signaling and Interaction, Hematological System Development and Function, Immune Cell Trafficking, Inflammatory Response	activation	Activation of lymphocytes	2.26e-05		0.329		0.375	ADORA2A,TLR1,BTK,TLR9,PIK3CG,LAT2,FCGR2B,CD180,CD4,TREML2,PTPRC,SLC11A1,CLEC7A	13
Inflammatory Response	inflammation	Inflammation of body cavity	2.39e-05					ADORA2A,PLAU,CHRNE,TLR1,CSF3R,CD48,IL6R,TLR9,GABRD,C3AR1,CSF1R,DRD1,C4A/C4B,CAPG,DRD2,PDE7B,CD180,ITGB3,CDC42EP3,CCL4,CTSD,CSF2RB,ADRA2B,PDCD1,FCGR2A,FCGR2B,CSF1,PTPRC,CFTR	29
Hereditary Disorder, Neurological Disease, Organismal Injury and Abnormalities, Psychological Disorders, Skeletal and Muscular Disorders	Huntington disease	Grade 3 Huntington disease	2.44e-05					ADORA2A,DRD2,SCN4B,PDE10A	4
Cell-To-Cell Signaling and Interaction	interaction	Interaction of leukemia cell lines	2.61e-05		1.784		1.852	LCP2,PROS1,PLAU,CD14,CSF1,ITGB3,TGFBR1,FYB1,PIK3R1,CCL4,CYBB,TBC1D10C	12
Cellular Movement	chemotaxis	Chemotaxis	2.61e-05	Increased	2.153		2.282	RXFP1,TAC1,ADORA2A,PLAU,PENK,IL6R,RAC2,GPR183,LCP1,DEK,PIK3CG,GDNF,C4A/C4B,PRNP,NCKAP1L,SCG2,CSF1,DOCK2,CD4,ITGB3,TGFBR1,CCL4	22
Hereditary Disorder, Neurological Disease, Organismal Injury and Abnormalities, Psychological Disorders, Skeletal and Muscular Disorders	Huntington disease	Early stage Huntington disease	2.67e-05					DRD1,DRD2,PENK	3
Cancer, Organismal Injury and Abnormalities, Respiratory Disease	non-small cell lung cancer	Non-small cell lung cancer	2.73e-05					CAMK2B,ADORA2A,TLR1,CD48,CSF3R,FGR,STC1,RXRG,GABRD,PBX3,CD4,CD180,CDC42EP3,TGFBR1,CHN2,SLC11A1,CTSD,GALNT13,LRRTM4,KCNA5,NECAB2,TRPC6,CLIP4,OSMR,TGFBR2,ESYT3,SCG2,HS6ST2,CLEC7A,CNTN5,LY6E,DLK1,IL6R,TLR9,PIK3R1,STYK1,PDE10A,CSF1R,LCP1,DRD1,FKBP5,SCUBE3,CDCA2,APBB1IP,MEGF11,ANO2,PMP22,TBXAS1,TGFA,TMEM176A,ITGB5,SPATA13,ADCY5,MSN,B2M,PDCD1,CEBPA,IDO1,DEK,PIK3CG,UNC13C,NCKAP1L,NTS,PTPRC,RARB	65
Amino Acid Metabolism, Post-Translational Modification, Small Molecule Biochemistry	phosphorylation	Phosphorylation of L-amino acid	2.85e-05	Increased	2.236		2.332	HCLS1,TGFBR2,PRNP,IL6R,BTK,FGR,ITGB3,TGFBR1,PTPN6,TREM2,CSF1R	11
Cancer, Organismal Injury and Abnormalities	neoplasia	Lymphoid Cancer and Tumors	3.03e-05					IGFBP4,ADORA2A,PLAU,CD48,CSF3R,FGR,RXRG,PBX3,IRF8,LAMB3,IL1RL2,CD4,CD180,CDC42EP3,C15orf41,RND3,TMPRSS9,CTSS,LRRC1,KLHL13,CD14,LAPTM5,NFIB,PPP1R2,KCNA4,FCGR2A,OSMR,MYO7B,DOCK2,IL4R,SSTR5,ARL11,HCLS1,ADAMTSL3,LY6E,PENK,COL6A1,SLAMF8,SPOCK3,IL6R,TLR9,PIK3R1,CSF1R,MYO1G,PPTC7,CDCA2,PDE7B,KLHL6,ITGB3,SEC14L1,CCL4,FOXO1,HLA-DOA,BCL11B,LMO2,CSF2RB,BTK,FYB1,B2M,PDCD1,ITGA9,CEBPA,IDO1,GFAP,NETO2,UNC13C,F…	71
Hematological Disease, Immunological Disease	lymphoproliferative disorder	Lymphoproliferative disorder	3.03e-05					IGFBP4,ADORA2A,CD48,CSF3R,FGR,RXRG,GABRD,PBX3,IRF8,IL1RL2,CD4,CD180,CDC42EP3,C15orf41,RND3,TMPRSS9,LRRC1,KLHL13,CD14,LAPTM5,NFIB,PPP1R2,KCNA4,FCGR2A,OSMR,MYO7B,DOCK2,IL4R,ARL11,HCLS1,ADAMTSL3,LY6E,PENK,COL6A1,SLAMF8,SPOCK3,IL6R,TLR9,PIK3R1,CSF1R,MYO1G,PPTC7,CDCA2,PDE7B,KLHL6,ITGB3,PTPN6,SEC14L1,CCL4,FOXO1,HLA-DOA,BCL11B,LMO2,CSF2RB,BTK,FYB1,B2M,PDCD1,ITGA9,CEBPA,IDO1,IRF5,GFAP,NETO2,UNC13C,FCGR2B…	71
Cellular Development, Cellular Growth and Proliferation, Hematological System Development and Function, Lymphoid Tissue Structure and Development	cell proliferation	Cell proliferation of T lymphocytes	3.05e-05		-1.822		-1.779	LAIR1,TNFRSF1B,CD14,MSN,PDCD1,IDO1,HAVCR2,PIK3CG,LILRB4,CD84,CD37,CD4,ITGB3,PTPN6,CCL4	15
Cancer, Hematological Disease, Organismal Injury and Abnormalities	lymphoid cancer	Lymphoid cancer	3.07e-05					IGFBP4,ADORA2A,PLAU,CD48,CSF3R,FGR,RXRG,PBX3,IRF8,LAMB3,IL1RL2,CD4,CD180,CDC42EP3,C15orf41,RND3,TMPRSS9,LRRC1,KLHL13,CD14,LAPTM5,NFIB,PPP1R2,KCNA4,FCGR2A,OSMR,MYO7B,DOCK2,IL4R,SSTR5,ARL11,HCLS1,ADAMTSL3,LY6E,PENK,COL6A1,SLAMF8,SPOCK3,IL6R,TLR9,PIK3R1,CSF1R,MYO1G,PPTC7,CDCA2,PDE7B,KLHL6,ITGB3,SEC14L1,CCL4,FOXO1,HLA-DOA,BCL11B,LMO2,CSF2RB,BTK,FYB1,B2M,PDCD1,ITGA9,CEBPA,IDO1,GFAP,NETO2,UNC13C,FCGR2B…	70
Cancer, Organismal Injury and Abnormalities	tumorigenesis	Tumorigenesis of malignant tumor	3.08e-05					SLC4A11,AUTS2,SEZ6,CLCNKB,PIPOX,FAM107A,LILRB4,LCP2,DPF1,GRM4,SNX25,GPX6,LAMB3,NEUROD2,MYOC,LRRC1,LILRB3,LAPTM5,LGI4,HLA-DOB,NECAB2,C20orf27,CLIP4,BOC,FAM110B,ISLR2,GDNF,LYZ,PNPLA7,SCG2,ASPG,DOC2A,DLK1,RASAL3,STYK1,RFX3,FKBP5,PDE7B,PTPN5,ANKRD6,NUMBL,TBXAS1,KIAA1211L,TMEM176A,NPBWR1,EFR3A,BCL11B,ADCY5,AJAP1,IRF5,MXD3,DEK,RASD2,IPPK,NCKAP1L,CSF1,SH3RF2,TFR2,PPP4R4,RARB,CHST15,SH2D3C,SIX3,ADORA2A,P…	236
Cancer, Gastrointestinal Disease, Organismal Injury and Abnormalities	gastrointestinal tract cancer	Gastrointestinal tract cancer	3.27e-05					SLC4A11,AUTS2,SEZ6,KCNJ2,HEXB,CLCNKB,PIPOX,FAM107A,LILRB4,LCP2,GRM4,SNX25,GPX6,LAMB3,IL1RL2,NEUROD2,MYOC,MARCH4,BEAN1,LRRC1,YWHAG,LGI4,SLC1A2,HLA-DOB,PTGER4,C20orf27,CLIP4,BOC,FAM110B,ISLR2,GDNF,SYT6,COL16A1,PNPLA7,GNB5,SCG2,FST,ASPG,DOC2A,PENK,DLK1,RASAL3,RAB3IL1,STYK1,RFX3,FAM84A,FKBP5,CYP27B1,PDE7B,PTPN5,ANKRD6,HK2,NUMBL,TBXAS1,KIAA1211L,NPBWR1,EFR3A,HLA-DOA,ADCY5,BCL11B,WNT7B,AJAP1,GUCY2D,IDO…	274
Neurological Disease, Psychological Disorders	pervasive developmental disorder	Pervasive developmental disorder	3.37e-05					AUTS2,CAMK2B,KCNA5,MSN,ADRA2B,GABRD,CADM3,FCGR2A,CACNA1H,DRD1,C4A/C4B,DRD2,FCGR2B,CAMK1G,HTR4	15
Cardiovascular Disease, Neurological Disease, Organismal Injury and Abnormalities	infarction	Infarction of cerebrum	3.41e-05					DRD1,DRD2,PROS1,PRKCH,ADRA2B,MAPT,P2RY1,PDE10A	8
Cancer, Hematological Disease, Organismal Injury and Abnormalities	myeloproliferative disorder	Myeloproliferative disorder	3.51e-05					PENK,CSF2RB,CSF3R,FGR,RXRG,GABRD,PDCD1,CEBPA,IRF5,FCGR2A,CSF1R,GREM1,IRF8,C4A/C4B,FCGR2B,PDE7B,PTPN6,TMEM158,FOXO1,RARB	20
Cardiovascular Disease, Organismal Injury and Abnormalities	coronary disease	Coronary disease	3.57e-05					KCNJ2,CNTN5,ADORA2A,CHRNE,KCNA5,CD14,CSF3R,IL6R,ADRA2B,PTGER4,GABRD,KCNA4,FCGR2A,PDE10A,PBX3,ASIC4,C4A/C4B,DRD2,FCGR2B,PDE7B,ITGB3,PRKCH,P2RY1	23
Connective Tissue Disorders, Hematological Disease, Organismal Injury and Abnormalities	neonatal alloimmune thrombocytopenia	Neonatal alloimmune thrombocytopenia	3.78e-05					C4A/C4B,FCGR2B,ITGB3,FCGR2A	4
Cell-To-Cell Signaling and Interaction	binding	Binding of blood cells	4.05e-05		1.875		1.963	ADORA2A,PLAU,CD14,CD48,IL6R,MSN,FYB1,FCGR2A,P2RX7,LCP2,TGFBR2,C4A/C4B,DLL1,CSF1,CD4,ITGB3,CCL4	17
Free Radical Scavenging	metabolism	Metabolism of reactive oxygen species	4.17e-05		1.827		1.892	TGFA,PLAU,NCF1,RAC2,C3AR1,FCGR2A,NCF2,PIK3CG,LCP2,CAPN3,GPX3,CSF1,ITGB3,PTPN6,HK2,CYBB,RND3,CLEC7A	18
Cancer, Hematological Disease, Immunological Disease, Organismal Injury and Abnormalities	non-Hodgkin disease	Non-Hodgkin disease	4.32e-05					IGFBP4,ADORA2A,CD48,CSF3R,RXRG,IRF8,CD4,CD180,RND3,LAPTM5,NFIB,PPP1R2,KCNA4,FCGR2A,OSMR,DOCK2,IL4R,ARL11,HCLS1,ADAMTSL3,PENK,COL6A1,SLAMF8,SPOCK3,IL6R,TLR9,PIK3R1,CSF1R,MYO1G,CDCA2,KLHL6,ITGB3,SEC14L1,FOXO1,HLA-DOA,CSF2RB,BTK,FYB1,B2M,PDCD1,ITGA9,CEBPA,IDO1,GFAP,NETO2,UNC13C,FCGR2B,TFR2,PTPRC,RARB,SHISA9	51
Cell Death and Survival	necrosis	Necrosis	4.38e-05		1.717		1.696	STK26,IGFBP4,ADORA2A,PLAU,TLR1,CD48,CLSPN,FGR,STC1,GABRD,PBX3,IRF8,CAPN3,GRM4,GPAT2,CD4,WFS1,TGFBR1,CTSD,PPP1R1B,MYOC,RND3,LAIR1,YWHAG,CD14,TNFRSF1B,TRAIP,NFIB,GDNF,TGFBR2,PRNP,ARL11,FST,CALB1,FGF5,SIGLEC8,RHOBTB2,IL6R,TLR9,PIK3R1,RAC2,CSF1R,FKBP5,INPP5D,CDCA2,PDE7B,ITGB3,PTPN6,MAPT,CCL4,HK2,FOXO1,NUMBL,PMP22,TGFA,TRPV2,LSP1,LMO2,CSF2RB,BMF,MSN,BTK,PDE1B,B2M,PDCD1,CEBPA,IDO1,IRF5,DEK,P2RX7,NAIP,G…	77
Cell Death and Survival	apoptosis	Apoptosis of leukocytes	4.57e-05		0.267		0.264	SIGLEC8,TNFRSF1B,IL6R,BTK,TLR9,PDCD1,RAC2,P2RX7,INPP5D,DLL1,CSF1,CD4,PTPRC,CCL4	14
Cell Death and Survival	cell death	Cell death of lymphoma cell lines	4.57e-05		-0.211		-0.213	LAIR1,LSP1,CD48,IL6R,BMF,BTK,MSN,IDO1,CEBPA,NAIP,IRF8,PTPN6,PTPRC,FOXO1	14
Cellular Movement	chemotaxis	Chemotaxis of myeloid cells	4.89e-05		1.693		1.797	TAC1,ADORA2A,PLAU,PENK,RAC2,DEK,PIK3CG,PRNP,NCKAP1L,SCG2,CSF1,CD4,CCL4	13
Organismal Injury and Abnormalities	shock response	Shock Response	4.89e-05					LY6E,CD14,CD48,ADRA2B,GABRD,FCGR2A,DRD1,C4A/C4B,DRD2,FCGR2B,PDE7B,CD180,CDC42EP3	13
Cell Signaling, Cellular Function and Maintenance, Molecular Transport, Vitamin and Mineral Metabolism	flux	Flux of Ca2+	5.17e-05		0.43		0.508	ORAI3,PENK,BTK,TRPC6,GPR183,P2RX7,TRPC7,LCP2,GDNF,RGS2,PTPRC,P2RY1,CCL4	13
Psychological Disorders	mood disorder	Mood Disorders	5.18e-05					TBR1,CHRNE,DACH1,GABRD,PDE10A,DRD1,SLAMF9,DRD2,FKBP5,GRM4,MAPT,ANKRD6,PPP1R1B,TAC1,ITGB5,SLC1A2,SLC1A4,ADRA2B,B2M,CNR2,GFAP,CACNA1H,GDNF,SCN4B,PDE1A	25
Cell-To-Cell Signaling and Interaction, Hematological System Development and Function, Immune Cell Trafficking	adhesion	Adhesion of immune cells	5.34e-05	Increased	2.054		2.15	ADORA2A,PLAU,CD14,CD48,IL6R,MSN,FYB1,FCGR2A,P2RX7,LCP2,TGFBR2,CSF1,CD4,CCL4	14
Inflammatory Disease, Inflammatory Response, Neurological Disease, Organismal Injury and Abnormalities	encephalitis	Encephalitis	5.37e-05					C4A/C4B,FCGR2B,UNC93B1,PTPRC,CNR2,FCGR2A	6
Inflammatory Disease, Neurological Disease, Skeletal and Muscular Disorders	multiple sclerosis	Multiple Sclerosis	5.45e-05					CTSS,TGFA,KCNA5,LY6E,SLC1A4,ADRA2B,GABRD,CNR2,KCNA4,MXD3,HAVCR2,FCGR2A,P2RX7,C4A/C4B,FCGR2B,MAPT,PTPRC	17
Endocrine System Disorders, Gastrointestinal Disease, Metabolic Disease, Organismal Injury and Abnormalities	diabetes mellitus	Diabetes mellitus	5.63e-05					KCNJ2,COL6A1,NCF1,PIK3R1,GABRD,RAC2,NCF2,PBX3,DRD1,CAPN3,C4A/C4B,DRD2,PDE7B,WFS1,ITGB3,CDC42EP3,P2RY1,HK2,KIRREL3,ITGB5,HLA-DOA,ADCY5,KCNA5,HLA-DOB,ADRA2B,PTGER4,B2M,CNR2,PDCD1,KCNA4,FCGR2A,P2RX7,FCGR2B,COL16A1,SSTR5,PTPRC,FGF14,HTR4	38
Cancer, Organismal Injury and Abnormalities	tumorigenesis	Tumorigenesis of carcinoma	5.72e-05					SLC4A11,AUTS2,SEZ6,CLCNKB,PIPOX,FAM107A,LILRB4,LCP2,DPF1,GRM4,SNX25,GPX6,LAMB3,NEUROD2,MYOC,LRRC1,LILRB3,LAPTM5,LGI4,HLA-DOB,NECAB2,C20orf27,CLIP4,BOC,FAM110B,ISLR2,GDNF,LYZ,PNPLA7,SCG2,ASPG,DOC2A,DLK1,RASAL3,STYK1,RFX3,FKBP5,PDE7B,PTPN5,ANKRD6,NUMBL,TBXAS1,KIAA1211L,TMEM176A,NPBWR1,EFR3A,BCL11B,ADCY5,AJAP1,IRF5,MXD3,DEK,RASD2,IPPK,NCKAP1L,CSF1,SH3RF2,TFR2,PPP4R4,CHST15,SH2D3C,SIX3,ADORA2A,PLAU,C…	233
Cell-To-Cell Signaling and Interaction, Hematological System Development and Function	interaction	Interaction of mononuclear leukocytes	5.76e-05		1.769		1.847	LCP2,TGFBR2,PLAU,CD14,IL6R,CD48,MSN,CD4,ITGB3,FYB1,CCL4	11
Infectious Diseases	severe sepsis	Severe sepsis	5.81e-05					DRD1,C4A/C4B,DRD2,FCGR2B,CD14,PDE7B,ADRA2B,FCGR2A	8
Neurological Disease	frontotemporal lobar degeneration or amyotrophic lateral sclerosis	Frontotemporal lobar degeneration or amyotrophic lateral sclerosis	5.96e-05					KCNA5,SLC1A2,SLC1A4,ADRA2B,GABRD,CNR2,CEBPA,CSF1R,GFAP,DRD1,DRD2,PRNP,CDC42EP3,SCN4B,MAPT,FOXO1	16
Cell-To-Cell Signaling and Interaction, Cellular Function and Maintenance, Inflammatory Response	phagocytosis	Phagocytosis of cells	6.16e-05		0.556		0.627	ADORA2A,PROS1,INPP5D,FCGR2B,CD14,CSF1,DOCK2,CD4,FCGR2A,CLEC7A,P2RX7	11
Cellular Development, Cellular Growth and Proliferation, Hematological System Development and Function, Hematopoiesis, Lymphoid Tissue Structure and Development, Tissue Development	dendropoiesis	Dendropoiesis	6.43e-05		-0.077		-0.008	LAIR1,DLL1,TLR1,CSF1,TREM2,CEBPA,P2RX7,DEK	8
Cell-To-Cell Signaling and Interaction, Cellular Assembly and Organization, Hematological System Development and Function, Immune Cell Trafficking, Infectious Diseases, Inflammatory Response	fusion	Fusion of monocytes	6.57e-05					ADORA2A,CSF1,P2RX7	3
Gastrointestinal Disease	nausea	Nausea	6.78e-05					DRD1,GDNF,TAC1,DRD2,CHRNE,CD14,SSTR5,ADRA2B,GABRD,CNR2	10
Cancer, Organismal Injury and Abnormalities	breast or colorectal cancer	Breast or colorectal cancer	6.82e-05					AUTS2,SEZ6,KCNJ2,CLCNKB,PIPOX,DACH1,LILRB4,LCP2,GRM4,SNX25,LAMB3,NEUROD2,MYOC,LRRC1,LGI4,PTGER4,C20orf27,BOC,FAM110B,GREM1,ISLR2,GDNF,SYT6,PNPLA7,FST,ASPG,DOC2A,RHOBTB2,SLAMF8,RASAL3,RAB3IL1,RFX3,FKBP5,PDE7B,PTPN5,ANKRD6,HK2,NUMBL,KIAA1211L,EFR3A,HLA-DOA,BCL11B,ADCY5,LMO2,WNT7B,AJAP1,IRF5,MXD3,RASD2,IPPK,NCKAP1L,CSF1,SH3RF2,TFR2,RARB,SH2D3C,SIX3,ADORA2A,PLAU,CHRNE,CD48,CSF3R,CRYBG3,CYTH4,NCF2,IRF…	210
Cell-To-Cell Signaling and Interaction, Hematological System Development and Function	activation	Activation of myeloid cells	7.4e-05		0.426		0.497	TAC1,PROS1,FCGR2B,CD300LF,CD84,CD14,CSF1,TLR9,FCGR2A	9
Amino Acid Metabolism, Post-Translational Modification, Small Molecule Biochemistry	phosphorylation	Phosphorylation of L-tyrosine	7.4e-05	Increased	2.236		2.332	HCLS1,PRNP,IL6R,BTK,FGR,ITGB3,PTPN6,TREM2,CSF1R	9
Cell-To-Cell Signaling and Interaction	adhesion	Adhesion of blood cells	7.63e-05	Increased	2.253		2.342	ADORA2A,PLAU,CD14,CD48,IL6R,MSN,FYB1,FCGR2A,P2RX7,LCP2,TGFBR2,C4A/C4B,CSF1,CD4,CCL4	15
Infectious Diseases	HIV infection	HIV infection	7.65e-05		-1.017		-0.834	ADORA2A,RXRG,GABRD,MAN1A1,LCP2,C4A/C4B,PER3,PDE7B,CD4,CDC42EP3,PRKCH,SEC14L1,TCFL5,CCL4,ANKRD6,PTPRN2,NUMBL,DUSP16,HLA-DOA,CD14,TNFRSF1B,CSF2RB,LAPTM5,MYO1F,B2M,FCGR2A,HAVCR2,PTH1R,FCGR2B,CSF1,IL4R,CNST,PTPRC,CFTR,CYBB,RARB,SOWAHA	37
Free Radical Scavenging	synthesis	Synthesis of reactive oxygen species	8.21e-05		1.827		1.891	TGFA,PLAU,NCF1,RAC2,C3AR1,FCGR2A,NCF2,PIK3CG,LCP2,CAPN3,CSF1,ITGB3,PTPN6,HK2,CYBB,RND3,CLEC7A	17
Cellular Development, Cellular Growth and Proliferation, Hematological System Development and Function, Humoral Immune Response, Lymphoid Tissue Structure and Development	proliferation	Proliferation of B lymphocytes	8.63e-05	Increased	2.135		2.194	FCGR2B,CD14,NCKAP1L,IL4R,TLR9,PTPRC,GPR183,PIK3CG	8
Cancer, Organismal Injury and Abnormalities	tumorigenesis	Tumorigenesis of epithelial neoplasm	8.8e-05					SLC4A11,AUTS2,SEZ6,CLCNKB,PIPOX,FAM107A,LILRB4,LCP2,DPF1,GRM4,SNX25,GPX6,LAMB3,NEUROD2,MYOC,LRRC1,LILRB3,LAPTM5,LGI4,HLA-DOB,NECAB2,C20orf27,CLIP4,BOC,FAM110B,ISLR2,GDNF,LYZ,PNPLA7,SCG2,ASPG,DOC2A,DLK1,RASAL3,STYK1,RFX3,FKBP5,PDE7B,PTPN5,ANKRD6,NUMBL,TBXAS1,KIAA1211L,TMEM176A,NPBWR1,EFR3A,BCL11B,ADCY5,AJAP1,IRF5,MXD3,DEK,RASD2,IPPK,NCKAP1L,CSF1,SH3RF2,TFR2,PPP4R4,CHST15,SH2D3C,SIX3,ADORA2A,PLAU,C…	234
Nucleic Acid Metabolism, Small Molecule Biochemistry	metabolism	Metabolism of cyclic nucleotides	9e-05		-1.123		-1.065	RXFP1,DRD1,PTH1R,ADORA2A,DRD2,ADCY5,PDE1B,GUCY2D,RGS2,GPR6,GPR183,HTR4	12
Cell-To-Cell Signaling and Interaction	binding	Binding of leukemia cell lines	9.09e-05		1.784		1.852	LCP2,PROS1,PLAU,CD14,CSF1,ITGB3,TGFBR1,FYB1,PIK3R1,CCL4,CYBB	11
Cancer, Hematological Disease, Immunological Disease, Organismal Injury and Abnormalities	lymphocytic cancer	Lymphoma	9.36e-05					IGFBP4,ADORA2A,CD48,CSF3R,RXRG,IRF8,CD4,CD180,C15orf41,RND3,LAPTM5,NFIB,PPP1R2,KCNA4,FCGR2A,OSMR,MYO7B,DOCK2,IL4R,ARL11,HCLS1,ADAMTSL3,PENK,COL6A1,SLAMF8,SPOCK3,IL6R,TLR9,PIK3R1,CSF1R,MYO1G,CDCA2,KLHL6,ITGB3,SEC14L1,FOXO1,HLA-DOA,CSF2RB,BTK,FYB1,B2M,PDCD1,ITGA9,CEBPA,IDO1,GFAP,NETO2,UNC13C,FCGR2B,TFR2,PTPRC,RARB,SHISA9	53
Metabolic Disease	glucose metabolism disorder	Glucose metabolism disorder	9.61e-05					KCNJ2,COL6A1,NCF1,TLR9,PIK3R1,GABRD,RAC2,NCF2,PBX3,DRD1,CAPN3,C4A/C4B,DRD2,PDE7B,WFS1,ITGB3,CDC42EP3,P2RY1,HK2,KIRREL3,ITGB5,HLA-DOA,ADCY5,KCNA5,HLA-DOB,ADRA2B,PTGER4,B2M,CNR2,PDCD1,KCNA4,FCGR2A,P2RX7,FCGR2B,COL16A1,SSTR5,PTPRC,FGF14,HTR4	39
Hereditary Disorder, Immunological Disease, Organismal Injury and Abnormalities	autosomal recessive immunodeficiency	Autosomal recessive immunodeficiency	9.71e-05					C1QC,C4A/C4B,IRF8,NCF1,C1QB,DOCK2,B2M,PTPRC,PIK3R1,NCF2	10
Cell Signaling	G-protein signaling, coupled to cyclic nucleotide second messenger	G-protein signaling, coupled to cyclic nucleotide second messenger	9.73e-05					DRD1,PTH1R,ADORA2A,SSTR5,PTGER4,CNR2,HTR4	7
Immunological Disease	graft-vs-host disease	Graft-vs-host disease	9.73e-05					C4A/C4B,FCGR2B,CSF2RB,CSF3R,BTK,TLR9,FCGR2A	7
Gastrointestinal Disease, Immunological Disease, Ophthalmic Disease, Organismal Injury and Abnormalities	primary Sjögren syndrome	Primary Sjögren syndrome	9.93e-05					COL16A1,TLR1,IL6R,TLR9,IL4R,B2M	6
Cancer, Hematological Disease, Immunological Disease, Organismal Injury and Abnormalities	plasma cell dyscrasia	Plasma cell dyscrasia	0.000109					HCLS1,LY6E,CSF2RB,BTK,LAPTM5,CSF3R,CD48,IL6R,PPP1R2,FYB1,B2M,PDCD1,CEBPA,KCNA4,CSF1R,GFAP,OSMR,LCP2,FAM46C,CD180,ITGB3,PTPRC,CCL4	23
Cardiovascular Disease, Organismal Injury and Abnormalities, Skeletal and Muscular Disorders	ST-elevation myocardial infarction	ST-elevation myocardial infarction	0.000109					KCNJ2,DRD2,KCNA5,ITGB3,PTGER4,P2RY1,KCNA4	7
Organismal Injury and Abnormalities, Renal and Urological Disease	failure	Failure of kidney	0.000109					ADORA2A,CHRNE,ADRA2B,GABRD,PDE10A,FCGR2A,DRD1,C4A/C4B,DRD2,FCGR2B,PDE7B,SSTR5,P2RY1	13
Cancer, Hematological Disease, Organismal Injury and Abnormalities	lymphohematopoietic neoplasia	Lymphohematopoietic neoplasia	0.00011		1.154		1.192	IGFBP4,TLR1,FGR,GABRD,LILRB4,LCP2,LAMB3,IL1RL2,GPAT2,CD180,TGFBR1,LRRC1,KLHL13,LAIR1,LAPTM5,GREM1,LYZ,COL16A1,IL4R,LY6E,PENK,SLAMF8,IL6R,TLR9,PER3,PDE7B,MCM6,FOXO1,ITGB5,HLA-DOA,BCL11B,LMO2,PDE1B,FYB1,B2M,CEBPA,IDO1,IRF5,GFAP,DEK,NETO2,TFR2,PPP4R4,P2RY6,RARB,CHST15,ADORA2A,PLAU,CD48,CSF3R,RXRG,PBX3,IRF8,C4A/C4B,CD4,FLNC,CDC42EP3,PPP1R1B,C15orf41,RND3,TMPRSS9,SLC29A3,CD14,NFIB,PPP1R2,KCNA4,FCGR2A,…	101
Cancer, Neurological Disease, Organismal Injury and Abnormalities	localized neuroblastoma	Localized neuroblastoma	0.000114					C4A/C4B,FCGR2B,CSF2RB,CSF3R,FCGR2A,RARB	6
Developmental Disorder, Hereditary Disorder, Immunological Disease, Metabolic Disease, Organismal Injury and Abnormalities	severe combined immunodeficiency	Severe combined immunodeficiency	0.000114					C4A/C4B,FCGR2B,BCL11B,CSF3R,PTPRC,FCGR2A	6
Cancer, Hematological Disease, Immunological Disease, Organismal Injury and Abnormalities	lymphoproliferative malignancy	Lymphoproliferative malignancy	0.000115					IGFBP4,ADORA2A,CD48,CSF3R,FGR,RXRG,PBX3,IRF8,IL1RL2,CD4,CD180,CDC42EP3,C15orf41,RND3,TMPRSS9,LRRC1,KLHL13,CD14,LAPTM5,NFIB,PPP1R2,KCNA4,FCGR2A,OSMR,MYO7B,DOCK2,IL4R,ARL11,HCLS1,ADAMTSL3,LY6E,PENK,COL6A1,SLAMF8,SPOCK3,IL6R,TLR9,PIK3R1,CSF1R,MYO1G,PPTC7,CDCA2,PDE7B,KLHL6,ITGB3,SEC14L1,CCL4,FOXO1,HLA-DOA,BCL11B,LMO2,CSF2RB,BTK,FYB1,B2M,PDCD1,ITGA9,CEBPA,IDO1,GFAP,NETO2,UNC13C,FCGR2B,TFR2,PTPRC,RARB,…	67
Cancer, Hematological Disease, Organismal Injury and Abnormalities	lymphocytic neoplasm	Lymphocytic neoplasm	0.000118					IGFBP4,ADORA2A,CD48,CSF3R,FGR,RXRG,PBX3,IRF8,IL1RL2,CD4,CD180,CDC42EP3,C15orf41,RND3,TMPRSS9,LRRC1,KLHL13,CD14,LAPTM5,NFIB,PPP1R2,KCNA4,FCGR2A,OSMR,MYO7B,DOCK2,IL4R,ARL11,HCLS1,ADAMTSL3,LY6E,PENK,COL6A1,SLAMF8,SPOCK3,IL6R,TLR9,PIK3R1,CSF1R,MYO1G,PPTC7,CDCA2,PDE7B,KLHL6,ITGB3,SEC14L1,CCL4,FOXO1,HLA-DOA,BCL11B,LMO2,CSF2RB,BTK,FYB1,B2M,PDCD1,ITGA9,CEBPA,IDO1,GFAP,NETO2,UNC13C,FCGR2B,TFR2,PTPRC,RARB,…	67
Cell Signaling, Molecular Transport, Vitamin and Mineral Metabolism	concentration	Concentration of Ca2+	0.000122		-1.241		-1.16	DRD1,TAC1,DRD2,LAIR1,NTS,FCGR2A,P2RX7	7
Cancer, Hematological Disease, Immunological Disease, Organismal Injury and Abnormalities	adult leukemia	Adult leukemia	0.000124					BCL11B,CD14,IL6R,PDE7B,CSF3R,CD4,B2M,RXRG,PTPRC,RARB,CSF1R	11
Cell Death and Survival	apoptosis	Apoptosis of lymphoma cell lines	0.000126		0.255		0.263	IRF8,LAIR1,LSP1,CD48,IL6R,BMF,BTK,MSN,PTPN6,PTPRC,IDO1,FOXO1	12
Organismal Injury and Abnormalities, Reproductive System Disease	spontaneous abortion	Spontaneous abortion	0.000131					C4A/C4B,FCGR2B,CSF3R,TLR9,PTGER4,FCGR2A	6
Cancer, Hematological Disease, Immunological Disease, Organismal Injury and Abnormalities	t(15;17) mutation negative acute myeloid leukemia	T(15;17) mutation negative acute myeloid leukemia	0.000136					ADORA2A,RXRG,CEBPA,CSF1R,RARB	5
Psychological Disorders	depressive disorder	Depressive disorder	0.000146					TAC1,ITGB5,CHRNE,SLC1A2,SLC1A4,ADRA2B,B2M,GABRD,CNR2,PDE10A,GFAP,DRD1,GDNF,DRD2,FKBP5,SCN4B,MAPT,PDE1A	18
Hereditary Disorder, Neurological Disease, Organismal Injury and Abnormalities, Psychological Disorders	schizoaffective disorder	Schizoaffective disorder	0.000146					DRD1,DRD2,CHRNE,IL6R,RXRG,ADRA2B,SCN4B,GABRD,RARB,CACNA1H	10
Cellular Movement	cell movement	Cell movement of myeloid cells	0.000154	Increased	2.102		2.197	TAC1,ADORA2A,PLAU,PENK,RAC2,DEK,PIK3CG,PRNP,INPP5D,NCKAP1L,SCG2,CSF1,CD4,ITGB3,CCL4	15
Connective Tissue Disorders, Dermatological Diseases and Conditions, Hematological Disease, Organismal Injury and Abnormalities	idiopathic thrombocytopenic purpura	Idiopathic thrombocytopenic purpura	0.000164					C4A/C4B,FCGR2B,RXRG,FCGR2A,RARB	5
Neurological Disease, Psychological Disorders	schizophrenia	Schizophrenia	0.000173					SEZ6,CHRNE,IL6R,RXRG,PIK3R1,GABRD,DRD1,C4A/C4B,DRD2,GRM4,PCP4,PPP1R1B,PMP22,TAC1,SLC1A2,ADRA2B,SLC14A1,CADM3,FCGR2A,GFAP,CACNA1H,FCGR2B,SCG2,SCN4B,CALB1,RARB	26
Cell-To-Cell Signaling and Interaction, Hematological System Development and Function, Immune Cell Trafficking, Inflammatory Response	activation	Activation of antigen presenting cells	0.000177		0.378		0.445	CTSS,PROS1,FCGR2B,TNFRSF1B,CD48,BTK,TLR9,HAVCR2	8
Psychological Disorders	major affective disorder	Major affective disorder	0.000177					ITGB5,TBR1,CHRNE,SLC1A2,SLC1A4,ADRA2B,DACH1,GABRD,CNR2,PDE10A,GFAP,CACNA1H,DRD1,SLAMF9,DRD2,FKBP5,GRM4,SCN4B,MAPT,ANKRD6,PPP1R1B,PDE1A	22
Cancer, Hematological Disease, Organismal Injury and Abnormalities	lymphohematopoietic cancer	Lymphohematopoietic cancer	0.000178					IGFBP4,TLR1,FGR,GABRD,LILRB4,LCP2,LAMB3,IL1RL2,GPAT2,CD180,TGFBR1,LRRC1,KLHL13,LAPTM5,LYZ,COL16A1,IL4R,LY6E,PENK,SLAMF8,IL6R,TLR9,PER3,PDE7B,MCM6,FOXO1,ITGB5,HLA-DOA,BCL11B,LMO2,PDE1B,FYB1,B2M,CEBPA,IDO1,IRF5,GFAP,DEK,NETO2,TFR2,PPP4R4,P2RY6,RARB,CHST15,ADORA2A,PLAU,CD48,CSF3R,RXRG,PBX3,IRF8,C4A/C4B,CD4,FLNC,CDC42EP3,PPP1R1B,C15orf41,RND3,TMPRSS9,SLC29A3,CD14,NFIB,PPP1R2,KCNA4,FCGR2A,OSMR,GPX3,MY…	99
Cellular Movement, Hematological System Development and Function, Immune Cell Trafficking, Inflammatory Response	chemotaxis	Chemotaxis of phagocytes	0.000182	Increased	2.251		2.35	TAC1,ADORA2A,PRNP,PLAU,PENK,NCKAP1L,CSF1,CD4,CCL4,RAC2,DEK,PIK3CG	12
Cell-mediated Immune Response, Cellular Movement, Hematological System Development and Function, Immune Cell Trafficking	cell movement	Cell movement of T lymphocytes	0.000187	Increased	2.328		2.407	LCP2,ADORA2A,INPP5D,ITGB3,FYB1,CCL4,LCP1,DEK,PIK3CG	9
Cancer, Gastrointestinal Disease, Hepatic System Disease, Organismal Injury and Abnormalities	hepatobiliary system cancer	Hepatobiliary system cancer	0.000192					CAMK2B,SLC4A11,AUTS2,SEZ6,HEXB,ATP6V1C2,FGR,GABRD,C3AR1,LCP2,DPF1,GRM4,SNX25,CD84,EPDR1,LAMB3,WDR60,GPAT2,PADI2,CHN2,SLC11A1,MYOC,ANGEL1,LRRC1,YWHAG,TNFRSF1B,HLA-DOB,CLIP4,BOC,FAM110B,GREM1,SYT6,COL16A1,PNPLA7,RGS14,SCG2,DOC2A,CACNG4,TBR1,LY6E,PENK,IL6R,TLR9,LPCAT2,TREM2,ZCCHC9,MAPK4,PTPN5,MCM6,P2RY1,HK2,KIAA1211L,TAC1,TMEM176A,NPBWR1,ITGB5,SPATA13,EFR3A,INPP5F,ADCY5,AJAP1,GUCY2D,PDE1B,TBC1D8,SLC…	155
Cancer, Neurological Disease, Organismal Injury and Abnormalities	neuroblastoma	Evans stage IVS neuroblastoma	0.000195					C4A/C4B,FCGR2B,CSF2RB,CSF3R,FCGR2A,RARB	6
Nucleic Acid Metabolism, Small Molecule Biochemistry	biosynthesis	Biosynthesis of cyclic nucleotides	0.000197		-1.123		-1.068	RXFP1,DRD1,PTH1R,ADORA2A,DRD2,ADCY5,GUCY2D,RGS2,GPR6,GPR183,HTR4	11
Cell-To-Cell Signaling and Interaction, Hematological System Development and Function	binding	Binding of mononuclear leukocytes	0.000201		1.543		1.615	LCP2,TGFBR2,PLAU,IL6R,CD48,MSN,CD4,ITGB3,FYB1,CCL4	10
Infectious Diseases	replication	Replication of HIV-1	0.000201		-0.371		-0.318	CAPN3,ITGB5,CD4,PTPRC,P2RY1,CCL4,HAVCR2,P2RX7,HTR4	9
Connective Tissue Development and Function, Tissue Development	growth	Growth of connective tissue	0.000211	Increased	2.313		2.356	TAC1,IGFBP4,ADORA2A,PLAU,CD48,TLR9,STC1,PDCD1,IDO1,GREM1,LILRB4,TGFBR2,CSF1,PRKCH,PTPRC,FOXO1	16
Cancer, Organismal Injury and Abnormalities	urogenital cancer	Urogenital cancer	0.000212					SLC4A11,KCNJ2,CLCNKB,PIPOX,FAM107A,DACH1,LILRB4,DPF1,GRM4,SNX25,GPX6,LAMB3,MYOC,LILRB3,LAPTM5,SLC1A2,NECAB2,PTGER4,FAM110B,GREM1,ISLR2,GDNF,LYZ,PNPLA7,GNB5,SCG2,ASPG,DOC2A,RHOBTB2,RFX3,PDE7B,PTPN5,NUMBL,KIAA1211L,TMEM176A,NPBWR1,EFR3A,BCL11B,AJAP1,GUCY2D,IDO1,NCKAP1L,CSF1,SH3RF2,TFR2,PPP4R4,P2RY6,RARB,CHST15,SH2D3C,ADORA2A,PLAU,CHRNE,IL20RA,CD48,CSF3R,CRYBG3,LRTM2,CYTH4,PRKCH,CDC42EP3,CTSD,PPP1R1…	212
Cell Signaling, Molecular Transport, Nucleic Acid Metabolism, Small Molecule Biochemistry	concentration	Concentration of cyclic AMP	0.000216		0.788		0.854	PTH1R,ADORA2A,RGS2,PTGER4,BDKRB2,PTPN6,MYOC,HTR4,NCF2	9
Neurological Disease, Organismal Injury and Abnormalities, Psychological Disorders	age-associated memory impairment	Age-associated memory impairment	0.000224					PRNP,MAPT,PPP1R1B	3
Psychological Disorders	social anxiety disorder	Social anxiety disorder	0.000227					SLC32A1,DRD1,DRD2,SLC1A2,SLC1A4,ADRA2B,SCN4B,GABRD	8
Cell-To-Cell Signaling and Interaction, Hematological System Development and Function, Humoral Immune Response, Immune Cell Trafficking, Inflammatory Response	activation	Activation of B lymphocytes	0.00023		0.152		0.169	LAT2,FCGR2B,BTK,TLR9,CD180	5
Cancer, Hematological Disease, Organismal Injury and Abnormalities	bone marrow neoplasm	Bone marrow neoplasm	0.000235					ADORA2A,TLR1,CD48,CSF3R,FGR,RXRG,GABRD,PBX3,LILRB4,IRF8,C4A/C4B,GPAT2,IL1RL2,CD4,FLNC,CDC42EP3,TGFBR1,PPP1R1B,SLC29A3,CD14,FCGR2A,GREM1,LYZ,GPX3,COL16A1,MYO7B,CNTN5,LY6E,PENK,COL6A1,PIK3R1,CSF1R,PER3,PDE7B,ITGB3,PTPN6,MCM6,FOXO1,ITGB5,BCL11B,CSF2RB,BTK,PDE1B,PDCD1,ITGA9,CEBPA,IRF5,GFAP,DEK,LAT2,UPB1,DLL1,FCGR2B,TFR2,PTPRC,PPP4R4,TMEM158,P2RY6,RARB,CHST15	60
Cancer, Hematological Disease, Organismal Injury and Abnormalities	myeloid neoplasm	Myeloid neoplasm	0.000238					ADORA2A,TLR1,CD48,CSF3R,FGR,RXRG,GABRD,PBX3,LILRB4,IRF8,C4A/C4B,GPAT2,IL1RL2,CD4,FLNC,CDC42EP3,TGFBR1,PPP1R1B,SLC29A3,CD14,FCGR2A,GREM1,LYZ,GPX3,COL16A1,MYO7B,CNTN5,LY6E,PENK,COL6A1,PIK3R1,CSF1R,PER3,PDE7B,ITGB3,PTPN6,MCM6,FOXO1,ITGB5,BCL11B,CSF2RB,BTK,PDE1B,PDCD1,ITGA9,CEBPA,IRF5,GFAP,DEK,LAT2,UPB1,DLL1,FCGR2B,TFR2,PTPRC,PPP4R4,TMEM158,P2RY6,RARB,CHST15	60
Cancer, Hematological Disease, Immunological Disease, Organismal Injury and Abnormalities	leukemia	Leukemia	0.000239					ADORA2A,TLR1,CD48,CSF3R,FGR,RXRG,GABRD,PBX3,LILRB4,IRF8,C4A/C4B,GPAT2,IL1RL2,CD4,FLNC,CD180,CDC42EP3,PPP1R1B,RND3,TMPRSS9,SLC29A3,LRRC1,KLHL13,CD14,FCGR2A,LYZ,GPX3,COL16A1,MYO7B,CNTN5,LY6E,PENK,COL6A1,IL6R,TLR9,PIK3R1,CSF1R,PPTC7,PER3,PDE7B,ITGB3,PTPN6,MCM6,CCL4,FOXO1,ITGB5,BCL11B,LMO2,CSF2RB,BTK,PDE1B,B2M,PDCD1,ITGA9,CEBPA,IRF5,GFAP,DEK,LAT2,UPB1,DLL1,FCGR2B,TFR2,PTPRC,PPP4R4,TMEM158,P2RY6,RARB,…	69
Cell Signaling, Nucleic Acid Metabolism, Small Molecule Biochemistry	synthesis	Synthesis of cyclic AMP	0.000241		-0.909		-0.858	RXFP1,DRD1,PTH1R,ADORA2A,DRD2,ADCY5,RGS2,GPR6,GPR183,HTR4	10
Cancer, Organismal Injury and Abnormalities	abdominal adenocarcinoma	Abdominal adenocarcinoma	0.000244					SLC4A11,AUTS2,SEZ6,CLCNKB,PIPOX,FAM107A,LILRB4,LCP2,DPF1,GRM4,SNX25,GPX6,LAMB3,NEUROD2,MYOC,MARCH4,BEAN1,LRRC1,LILRB3,LAPTM5,LGI4,SLC1A2,HLA-DOB,C20orf27,BOC,FAM110B,ISLR2,GDNF,LYZ,PNPLA7,SCG2,ASPG,DOC2A,RHOBTB2,RASAL3,STYK1,RFX3,PDE7B,PTPN5,ANKRD6,NUMBL,TBXAS1,KIAA1211L,NPBWR1,EFR3A,HLA-DOA,BCL11B,ADCY5,AJAP1,IRF5,MXD3,RASD2,IPPK,CSF1,SH3RF2,TFR2,PPP4R4,CHST15,SH2D3C,SIX3,ADORA2A,PLAU,CHRNE,CSF3…	238
Molecular Transport	transport	Transport of ion	0.000245					SLC4A11,KCNJ2,KCNH4,KCNA5,TRPC6,STC1,FGF23,KCNQ4,KCNA4,P2RX7,SLC22A3,SCN4B,SEC14L1,CFTR,SLC11A1,KCNAB1	16
Psychological Disorders	anxiety disorder	Anxiety Disorders	0.000245					SLC32A1,DRD1,TAC1,DRD2,SLC1A2,SLC1A4,CDC42EP3,ADRA2B,SCN4B,GABRD,CNR2	11
Cellular Movement, Hematological System Development and Function, Immune Cell Trafficking, Inflammatory Response	chemotaxis	Chemotaxis of neutrophils	0.000246		1.915		1.997	TAC1,ADORA2A,PENK,NCKAP1L,CSF1,RAC2,PIK3CG,DEK	8
Cellular Development, Cellular Growth and Proliferation	proliferation	Proliferation of myeloid cells	0.000248		0.692		0.726	IRF8,CSF3R,IL6R,CSF1,PTPRC,CSF1R	6
Cardiovascular Disease, Hematological Disease, Infectious Diseases, Organismal Injury and Abnormalities, Skeletal and Muscular Disorders	Chagas cardiomyopathy	Chagas cardiomyopathy	0.000249					KCNJ2,KCNA5,CSF3R,KCNA4	4
Cancer, Gastrointestinal Disease, Hepatic System Disease, Organismal Injury and Abnormalities	liver carcinoma	Liver carcinoma	0.000253					CAMK2B,SLC4A11,AUTS2,SEZ6,HEXB,ATP6V1C2,FGR,C3AR1,LCP2,DPF1,GRM4,SNX25,CD84,LAMB3,WDR60,GPAT2,PADI2,CHN2,SLC11A1,MYOC,ANGEL1,LRRC1,YWHAG,TNFRSF1B,HLA-DOB,CLIP4,BOC,FAM110B,GREM1,SYT6,COL16A1,PNPLA7,RGS14,SCG2,DOC2A,CACNG4,TBR1,LY6E,PENK,IL6R,TLR9,LPCAT2,TREM2,ZCCHC9,MAPK4,PTPN5,MCM6,P2RY1,HK2,KIAA1211L,TAC1,TMEM176A,NPBWR1,ITGB5,SPATA13,EFR3A,INPP5F,ADCY5,AJAP1,GUCY2D,PDE1B,TBC1D8,SLC1A4,FYB1,B2M…	149
Cancer, Organismal Injury and Abnormalities, Reproductive System Disease	breast or ovarian cancer	Breast or ovarian cancer	0.000263					CAMK2B,SLC4A11,IGFBP4,FAM107A,FGR,DACH1,EPDR1,LAMB3,RGS2,PADI2,WFS1,TGFBR1,SLC11A1,LRRC1,KLHL13,TNFRSF1B,LAPTM5,FAM198B,FAM110B,GREM1,SYT6,SCG2,IL4R,CACNG4,LY6E,RHOBTB2,SLAMF8,TLR9,LPCAT2,RAB3IL1,RFX3,MAPK4,FKBP5,ANKRD6,MCM6,P2RY1,HK2,FOXO1,NUMBL,LSP1,EFR3A,HLA-DOA,BCL11B,LMO2,WNT7B,TBC1D8,PLD4,LY9,B2M,CEBPA,IDO1,GPR183,NCKAP1L,TFR2,SH3RF2,RARB,HTR4,ADORA2A,PLAU,CBX8,CD48,CSF3R,RHBDL3,STC1,MAN1A1…	129
Neurological Disease, Psychological Disorders	Asperger syndrome	Asperger syndrome	0.00027					DRD2,C4A/C4B,FCGR2B,ADRA2B,FCGR2A	5
Hereditary Disorder, Immunological Disease, Inflammatory Disease, Organismal Injury and Abnormalities	chronic granulomatous disease	Chronic granulomatous disease	0.00027					LY6E,NCF1,CD180,CYBB,NCF2	5
Cancer, Organismal Injury and Abnormalities	abdominal carcinoma	Abdominal carcinoma	0.000274					SLC4A11,AUTS2,SEZ6,CLCNKB,PIPOX,FAM107A,LILRB4,LCP2,DPF1,GRM4,SNX25,GPX6,LAMB3,NEUROD2,MYOC,MARCH4,BEAN1,LRRC1,LILRB3,LAPTM5,LGI4,SLC1A2,HLA-DOB,PTGER4,C20orf27,BOC,FAM110B,ISLR2,GDNF,LYZ,PNPLA7,SCG2,ASPG,DOC2A,RHOBTB2,RASAL3,STYK1,RFX3,PDE7B,PTPN5,ANKRD6,NUMBL,TBXAS1,KIAA1211L,NPBWR1,EFR3A,HLA-DOA,BCL11B,ADCY5,AJAP1,IRF5,MXD3,RASD2,IPPK,CSF1,SH3RF2,TFR2,PPP4R4,CHST15,SH2D3C,SIX3,ADORA2A,PLAU,CHR…	242
Dermatological Diseases and Conditions, Infectious Diseases, Organismal Injury and Abnormalities	lepromatous leprosy	Lepromatous leprosy	0.000279					LY86,LILRB3,CD14,CD4,CCL4,FCGR2A	6
Neurological Disease, Organismal Injury and Abnormalities	seizures	Seizures	0.000283					SLC32A1,TAC1,C1QB,SLC1A2,GABRD,KCNQ4,GFAP,CACNA1H,LAMB3,SCG2,RGS2,SCN4B,PTPRC,CH25H,ANKRD6,MCM6	16
Cancer, Hematological Disease, Immunological Disease, Organismal Injury and Abnormalities	myeloid leukemia	Myeloid leukemia	0.000285					ADORA2A,TLR1,CD48,CSF3R,FGR,RXRG,GABRD,PBX3,LILRB4,IRF8,C4A/C4B,GPAT2,IL1RL2,CD4,FLNC,PPP1R1B,SLC29A3,CD14,LYZ,GPX3,COL16A1,MYO7B,CNTN5,PENK,COL6A1,PIK3R1,CSF1R,PER3,ITGB3,PTPN6,MCM6,FOXO1,ITGB5,BCL11B,CSF2RB,BTK,PDE1B,PDCD1,ITGA9,CEBPA,IRF5,GFAP,DEK,LAT2,UPB1,DLL1,TFR2,PTPRC,PPP4R4,TMEM158,P2RY6,RARB,CHST15	53
Organismal Injury and Abnormalities	backache	Backache	0.000287					DRD1,TAC1,PTH1R,ADORA2A,DRD2,CD14,ADRA2B,GABRD	8
Hereditary Disorder, Neurological Disease, Organismal Injury and Abnormalities	Tourette syndrome	Tourette syndrome	0.000299					DRD1,DRD2,SLC1A2,SLC1A4,ADRA2B,SCN4B,CNR2	7
Neurological Disease, Organismal Injury and Abnormalities	encephalopathy	Acute encephalopathy	0.000303					DRD1,DRD2,CHRNE,PDE7B,ADRA2B,MAPT,GABRD,P2RY1,PDE10A	9
Cellular Movement, Hematological System Development and Function, Immune Cell Trafficking, Inflammatory Response	chemotaxis	Chemotaxis of granulocytes	0.000303		1.154		1.239	TAC1,ADORA2A,PENK,NCKAP1L,SCG2,CSF1,RAC2,DEK,PIK3CG	9
Cancer, Neurological Disease, Organismal Injury and Abnormalities	astrocytoma	Astrocytoma	0.000312					FGF5,ANXA7,LY6E,CD48,SPOCK3,PIK3R1,RASAL3,CSF1R,LCP1,SPINT1,MYO1G,CAPN3,EPDR1,WDR60,FLNC,CD180,ITGB3,CDC42EP3,PRKCH,SHB,ANO2,NUMBL,ITGB5,CSF2RB,BMF,GUCY2D,SLC1A2,TRPC6,BDKRB2,PDCD1,BOC,IRF5,GFAP,PIK3CG,PTH1R,GLIPR1,TGFBR2,CSF1,SH3RF2,FGF14,KCNAB1,TBC1D10C	42
Carbohydrate Metabolism, Small Molecule Biochemistry	synthesis	Synthesis of inositol phosphate	0.000313		-0.629		-0.58	PTH1R,PLEK,NTSR2,NTS,BDKRB2,PTPRC	6
Cell-To-Cell Signaling and Interaction, Molecular Transport, Small Molecule Biochemistry	secretion	Secretion of neurotransmitter	0.000315		-1.067		-1.08	GDNF,FCGR2B,GRM4,SSTR5,ADRA2B	5
Infectious Diseases, Organismal Injury and Abnormalities	septic shock	Septic shock	0.00032					C4A/C4B,FCGR2B,LY6E,CD14,PDE7B,CD48,CD180,CDC42EP3,ADRA2B,GABRD,FCGR2A	11
Neurological Disease, Psychological Disorders	major depression	Major depression	0.000327					ITGB5,CHRNE,SLC1A2,SLC1A4,ADRA2B,GABRD,CNR2,PDE10A,GFAP,DRD1,DRD2,FKBP5,SCN4B,MAPT,PDE1A	15
Molecular Transport	secretion	Secretion of molecule	0.000336		-0.052		-0.002	TGFA,ADRA2B,BDKRB2,C3AR1,FCGR2A,GDNF,DRD2,FCGR2B,GRM4,SCG2,SSTR5,FST,CFTR	13
Cancer, Organismal Injury and Abnormalities	genitourinary tumor	Genitourinary tumor	0.000345					SLC4A11,KCNJ2,CLCNKB,PIPOX,FAM107A,DACH1,LILRB4,DPF1,GRM4,SNX25,GPX6,LAMB3,MYOC,LILRB3,LAPTM5,SLC1A2,NECAB2,PTGER4,FAM110B,GREM1,ISLR2,GDNF,LYZ,PNPLA7,GNB5,SCG2,ASPG,DOC2A,RHOBTB2,RFX3,PDE7B,PTPN5,NUMBL,KIAA1211L,TMEM176A,NPBWR1,EFR3A,BCL11B,AJAP1,GUCY2D,IDO1,NCKAP1L,CSF1,SH3RF2,TFR2,PPP4R4,P2RY6,RARB,CHST15,SH2D3C,ADORA2A,PLAU,CHRNE,IL20RA,CD48,CSF3R,CRYBG3,LRTM2,CYTH4,PRKCH,CDC42EP3,CTSD,PPP1R1…	214
Cell-To-Cell Signaling and Interaction, Hematological System Development and Function, Inflammatory Response	binding	Binding of professional phagocytic cells	0.000345		0.751		0.825	ADORA2A,TGFBR2,DLL1,PLAU,CD14,MSN,CD4,ITGB3,FCGR2A	9
Behavior	emotional behavior	Emotional behavior	0.00035					DRD1,DRD2,SLC1A2,SLC1A4,ADRA2B,SCN4B	6
Cancer, Gastrointestinal Disease, Hepatic System Disease, Organismal Injury and Abnormalities	cancer	Liver cancer	0.000355					CAMK2B,SLC4A11,AUTS2,SEZ6,HEXB,ATP6V1C2,FGR,C3AR1,LCP2,DPF1,GRM4,SNX25,CD84,LAMB3,WDR60,GPAT2,PADI2,CHN2,SLC11A1,MYOC,ANGEL1,LRRC1,YWHAG,TNFRSF1B,HLA-DOB,CLIP4,BOC,FAM110B,GREM1,SYT6,COL16A1,PNPLA7,RGS14,SCG2,DOC2A,CACNG4,TBR1,LY6E,PENK,IL6R,TLR9,LPCAT2,TREM2,ZCCHC9,MAPK4,PTPN5,MCM6,P2RY1,HK2,KIAA1211L,TAC1,TMEM176A,NPBWR1,ITGB5,SPATA13,EFR3A,INPP5F,ADCY5,AJAP1,GUCY2D,PDE1B,TBC1D8,SLC1A4,FYB1,B2M…	151
Cellular Movement	cell movement	Cell movement of pancreatic cancer cells	0.000358					GDNF,TGFBR1	2
Cancer, Hematological Disease, Hereditary Disorder, Immunological Disease, Organismal Injury and Abnormalities	familial Waldenstrom macroglobulinemia	Familial Waldenstrom macroglobulinemia	0.000358					HCLS1,LAPTM5	2
Cardiovascular Disease, Connective Tissue Disorders, Developmental Disorder, Hereditary Disorder, Organismal Injury and Abnormalities, Skeletal and Muscular Disorders	Loeys-dietz syndrome type 1a	Loeys-dietz syndrome type 1a	0.000358					TGFBR2,TGFBR1	2
Infectious Diseases	infection	Parasitic Infection	0.00036					KCNJ2,TAC1,KCNA5,CSF3R,TLR9,ADRA2B,KCNA4,FCGR2A	8
Organismal Injury and Abnormalities, Reproductive System Disease	habitual abortion	Habitual abortion	0.000365					C4A/C4B,FCGR2B,CSF3R,TLR9,FCGR2A	5
Cardiovascular Disease, Neurological Disease, Organismal Injury and Abnormalities	cerebrovascular dysfunction	Cerebrovascular dysfunction	0.000366					CHRNE,KCNA5,SLC1A2,ADRA2B,GABRD,PDE10A,DRD1,DRD2,PROS1,PRNP,PDE7B,ITGB3,PRKCH,MAPT,P2RY1	15
Cancer, Organismal Injury and Abnormalities	tumorigenesis	Tumorigenesis of adenocarcinoma	0.000366					CAMK2B,SLC4A11,IGFBP4,TLR1,FAM107A,FGR,GABRD,DPF1,LAMB3,GPAT2,PADI2,WFS1,CD180,SLC11A1,LILRB3,KCNA5,LAPTM5,NECAB2,CLIP4,FAM110B,ALAS2,LYZ,SCG2,LY6E,DLK1,IL6R,RFX3,STYK1,LCP1,FKBP5,APBB1IP,FOXO1,NUMBL,TBXAS1,TMEM176A,NPBWR1,SPATA13,ADCY5,TBC1D8,SLC1A4,PLD4,B2M,CEBPA,DEK,NETO2,NCKAP1L,C2CD2L,TFR2,SH3RF2,HTR4,ADORA2A,CD48,CSF3R,CYTH4,PBX3,C4A/C4B,GUSB,CD4,FLNC,CDC42EP3,PRKCH,PPP1R1B,STRIP2,LRRTM4,PP…	100
Cancer, Hematological Disease, Organismal Injury and Abnormalities	hematological neoplasia	Hematopoietic neoplasm	0.000368		1.154		1.194	IGFBP4,TLR1,FGR,GABRD,LILRB4,LCP2,IL1RL2,GPAT2,CD180,TGFBR1,LRRC1,KLHL13,LAIR1,LAPTM5,GREM1,LYZ,COL16A1,IL4R,LY6E,PENK,SLAMF8,IL6R,TLR9,PER3,PDE7B,MCM6,FOXO1,ITGB5,HLA-DOA,BCL11B,LMO2,PDE1B,FYB1,B2M,CEBPA,IDO1,IRF5,GFAP,DEK,NETO2,TFR2,PPP4R4,P2RY6,RARB,CHST15,ADORA2A,CD48,CSF3R,RXRG,PBX3,IRF8,C4A/C4B,CD4,FLNC,CDC42EP3,PPP1R1B,C15orf41,RND3,TMPRSS9,SLC29A3,CD14,NFIB,PPP1R2,KCNA4,FCGR2A,OSMR,GPX3,M…	98
Post-Translational Modification	phosphorylation	Phosphorylation of protein	0.000371		1.734		1.797	STK26,CAMK2B,TAC1,BTK,FGR,FYB1,IP6K3,FCGR2A,CSF1R,PIK3CG,MAPK4,TGFBR2,FCGR2B,NCKAP1L,CSF1,CD4,ITGB3,TGFBR1,PRKCH,PTPRC,CCL4,SHB,CHST15	23
Cellular Development, Cellular Growth and Proliferation, Hematological System Development and Function, Hematopoiesis, Tissue Development	differentiation	Differentiation of hematopoietic progenitor cells	0.000385		1.23		1.242	CSF2RB,IL6R,CSF1,CSF3R,FST,TFR2,PTPRC,CEBPA,CSF1R,DEK	10
Dermatological Diseases and Conditions, Infectious Diseases, Organismal Injury and Abnormalities	leprosy	Leprosy	0.000388					LY86,TLR1,CD14,LILRB3,CD4,MAPT,CCL4,FCGR2A	8
Hematological Disease, Infectious Diseases	parasitemia	Parasitemia	0.00039					KCNJ2,KCNA5,CSF3R,TLR9,ADRA2B,KCNA4,FCGR2A	7
Hematological Disease, Immunological Disease	B-cell lymphoproliferative disorder	B-cell lymphoproliferative disorder	0.000393					HCLS1,ADORA2A,ADAMTSL3,PENK,CD48,CSF3R,SPOCK3,RXRG,CSF1R,MYO1G,IRF8,CDCA2,KLHL6,CD180,ITGB3,CDC42EP3,SEC14L1,RND3,FOXO1,LAPTM5,NFIB,BTK,PPP1R2,FYB1,B2M,PDCD1,CEBPA,KCNA4,FCGR2A,GFAP,NETO2,FCGR2B,UNC13C,DOCK2,IL4R,ARL11,PTPRC,SHISA9	38
Neurological Disease, Organismal Injury and Abnormalities, Psychological Disorders, Skeletal and Muscular Disorders	idiopathic Parkinson disease	Idiopathic Parkinson disease	0.000393					DRD1,ADORA2A,DRD2,ADRA2B	4
Cell Death and Survival	apoptosis	Apoptosis of tumor cell lines	0.000401		1.857		1.837	STK26,IGFBP4,PLAU,CD48,FGR,PBX3,IRF8,GPAT2,CD4,TGFBR1,CTSD,PPP1R1B,LAIR1,CD14,TNFRSF1B,TRAIP,NFIB,GDNF,PRNP,ARL11,FST,FGF5,RHOBTB2,IL6R,CSF1R,FKBP5,INPP5D,CDCA2,PTPN6,MAPT,HK2,FOXO1,NUMBL,TRPV2,TGFA,LSP1,LMO2,CSF2RB,BMF,MSN,BTK,PDE1B,B2M,CEBPA,IDO1,IRF5,NAIP,GLIPR1,DLL1,PTPRC,RARB	51
Cell Death and Survival	apoptosis	Apoptosis of mononuclear leukocytes	0.000407		-0.261		-0.259	INPP5D,DLL1,TNFRSF1B,IL6R,BTK,CD4,PTPRC,CCL4,RAC2,PDCD1	10
Neurological Disease, Organismal Injury and Abnormalities	headache	Headache	0.000413					DRD1,ADORA2A,DRD2,CD14,ITGB3,ADRA2B,SCN4B,GABRD,P2RY1,HTR4,CACNA1H	11
Cell Signaling, Cellular Function and Maintenance, Molecular Transport, Vitamin and Mineral Metabolism	influx	Influx of Ca2+	0.000417		0.381		0.44	TRPC7,GDNF,ORAI3,BTK,TRPC6,P2RY1,CCL4,P2RX7	8
Organismal Injury and Abnormalities, Skeletal and Muscular Disorders	pain	Pain of muscle	0.000463					DRD1,DRD2,CD14,ADRA2B,SCN4B,GABRD,CACNA1H	7
Cancer, Gastrointestinal Disease, Organismal Injury and Abnormalities	gastrointestinal adenocarcinoma	Gastrointestinal adenocarcinoma	0.000466					SLC4A11,AUTS2,SEZ6,IGFBP4,CLCNKB,ATP6V1C2,PIPOX,FGR,GABRD,STK32A,LILRB4,LCP2,CAPN3,GRM4,SNX25,GPX6,EPDR1,WDR60,WFS1,NEUROD2,SLC11A1,MYOC,BEAN1,LRRC1,KLHL13,KCNA5,LGI4,HLA-DOB,C20orf27,BOC,FAM110B,ALAS2,ISLR2,GDNF,PNPLA7,RGS14,ASPG,DOC2A,LY6E,TLR9,FGF23,RASAL3,STYK1,RFX3,MAPK4,PER3,CD37,PDE7B,APBB1IP,PTPN5,GIMAP8,TREML2,ANKRD6,P2RY1,FOXO1,NUMBL,KIAA1211L,ITGB5,SPATA13,EFR3A,INPP5F,BCL11B,ADCY5,CAP…	170
Cancer, Organismal Injury and Abnormalities, Respiratory Disease	respiratory system tumor	Respiratory system tumor	0.000466					CAMK2B,KCNJ2,ADORA2A,CD300LF,TLR1,CD48,CSF3R,CLSPN,FGR,STC1,RXRG,GABRD,PBX3,LAMB3,CD4,CD180,CDC42EP3,TGFBR1,CHN2,SLC11A1,CTSD,GALNT13,LRRTM4,KIF27,KCNA5,NECAB2,TRPC6,CLIP4,HAVCR2,OSMR,TGFBR2,ESYT3,SCG2,DOCK2,IL4R,SSTR5,HS6ST2,ARL11,CALB1,CFTR,CLEC7A,CNTN5,KCNH4,ADAMTSL3,LY6E,DLK1,IL6R,TLR9,PIK3R1,STYK1,PDE10A,CSF1R,LCP1,DRD1,FKBP5,SCUBE3,CDCA2,APBB1IP,MAPT,MEGF11,HK2,ANO2,PMP22,TBXAS1,TRPV2,TGFA,…	86
Neurological Disease	amyotrophic lateral sclerosis	Amyotrophic lateral sclerosis	0.00047					KCNA5,SLC1A2,SLC1A4,ADRA2B,GABRD,CNR2,CEBPA,GFAP,DRD1,DRD2,PRNP,CDC42EP3,SCN4B,FOXO1	14
Digestive System Development and Function, Gastrointestinal Disease, Hepatic System Development and Function, Hepatic System Disease, Inflammatory Disease, Inflammatory Response, Organ Development, Organismal Injury and Abnormalities	inflammation	Inflammation of liver	0.00047					ADORA2A,CSF2RB,CSF3R,CD48,GABRD,PDCD1,FCGR2A,C4A/C4B,DRD2,FCGR2B,PDE7B,CSF1,PTPRC,CCL4	14
Cell Death and Survival	cell death	Cell death of mononuclear leukocytes	0.000479		-0.34		-0.337	INPP5D,DLL1,TNFRSF1B,IL6R,BTK,CD4,PTPRC,CCL4,CTSD,PDCD1,RAC2	11
Cardiovascular Disease, Organismal Injury and Abnormalities	aortic aneurysm	Aortic aneurysm	0.000483					CTSS,TGFBR2,PLAU,TGFBR1,PTGER4,PTPRC	6
Cardiovascular Disease, Organismal Injury and Abnormalities	chronic stable angina	Chronic stable angina	0.000483					KCNJ2,KCNA5,PDE7B,P2RY1,KCNA4,CACNA1H	6
Behavior, Psychological Disorders	irritable behavior	Irritable behavior	0.000485					DRD2,SLC1A2,SLC1A4,ADRA2B,SCN4B	5
Cell-To-Cell Signaling and Interaction	response	Response of leukemia cell lines	0.000485		0.555		0.582	INPP5D,FCGR2B,CTSD,FCGR2A,P2RX7	5
Cancer, Hematological Disease, Immunological Disease, Organismal Injury and Abnormalities	B-cell lymphoma	B-cell lymphoma	0.000498					HCLS1,ADORA2A,ADAMTSL3,PENK,CD48,CSF3R,SPOCK3,RXRG,CSF1R,MYO1G,IRF8,CDCA2,KLHL6,CD180,ITGB3,SEC14L1,RND3,FOXO1,LAPTM5,NFIB,BTK,PPP1R2,FYB1,B2M,PDCD1,CEBPA,KCNA4,FCGR2A,GFAP,NETO2,FCGR2B,UNC13C,DOCK2,IL4R,ARL11,PTPRC,SHISA9	37
Infectious Diseases	infection	Infection by RNA virus	0.0005		-0.985		-0.802	KCNH4,ADORA2A,CD300LF,RXRG,GABRD,MAN1A1,LCP2,C4A/C4B,DRD2,PER3,PDE7B,CD4,CDC42EP3,PRKCH,SEC14L1,TCFL5,CCL4,ANKRD6,PTPRN2,NUMBL,DUSP16,HLA-DOA,CD14,TNFRSF1B,CSF2RB,LAPTM5,MYO1F,B2M,FCGR2A,HAVCR2,PTH1R,FCGR2B,CSF1,CNST,IL4R,PTPRC,CFTR,CYBB,RARB,SOWAHA	40
Infectious Diseases	sepsis	Sepsis	0.000503					DRD1,ADORA2A,C4A/C4B,DRD2,FCGR2B,TNFRSF1B,CD14,PDE7B,ADRA2B,GABRD,FCGR2A	11
Cellular Movement, Hematological System Development and Function, Immune Cell Trafficking, Inflammatory Response	cell movement	Cell movement of phagocytes	0.000507	Increased	2.595		2.692	TAC1,ADORA2A,PLAU,PENK,RAC2,DEK,PIK3CG,PRNP,INPP5D,NCKAP1L,CSF1,CD4,ITGB3,CCL4	14
Cardiovascular Disease, Neurological Disease, Organismal Injury and Abnormalities	stroke	Stroke	0.000512					CHRNE,KCNA5,SLC1A2,ADRA2B,GABRD,PDE10A,DRD1,DRD2,PDE7B,ITGB3,PRKCH,MAPT,P2RY1	13
Connective Tissue Disorders, Dermatological Diseases and Conditions, Hematological Disease, Immunological Disease, Organismal Injury and Abnormalities	immune thrombocytopenic purpura	Acute immune thrombocytopenic purpura	0.000522					C4A/C4B,FCGR2B,FCGR2A	3
Connective Tissue Disorders, Dermatological Diseases and Conditions, Hematological Disease, Immunological Disease, Organismal Injury and Abnormalities	immune thrombocytopenic purpura	Chronic immune thrombocytopenic purpura	0.000522					C4A/C4B,FCGR2B,FCGR2A	3
Developmental Disorder, Hematological Disease, Hereditary Disorder, Immunological Disease, Metabolic Disease, Organismal Injury and Abnormalities	congenital agammaglobulinemia	Congenital agammaglobulinemia	0.000522					C4A/C4B,FCGR2B,FCGR2A	3
Organismal Injury and Abnormalities, Respiratory Disease	sinopulmonary infection	Recurrent sinopulmonary infection	0.000522					C4A/C4B,FCGR2B,FCGR2A	3
Cancer, Neurological Disease, Organismal Injury and Abnormalities	central nervous system cancer	Central nervous system cancer	0.000528					FGF5,TBR1,LY6E,CBX8,CD48,CSF3R,SPOCK3,FGR,PIK3R1,CSF1R,CAPN3,CD180,ITGB3,C15orf41,ITGB5,CSF2RB,TRPC6,BDKRB2,PDCD1,GFAP,PIK3CG,OSMR,GLIPR1,TGFBR2,MYO7B,CSF1,CALB1,RARB,KCNAB1	29
Molecular Transport	transport	Transport of cation	0.000533					SLC4A11,KCNJ2,KCNH4,KCNA5,TRPC6,KCNQ4,KCNA4,P2RX7,SLC22A3,SCN4B,SEC14L1,SLC11A1,KCNAB1	13
Molecular Transport	transport	Transport of monovalent inorganic cation	0.000534					SLC4A11,KCNJ2,KCNH4,KCNA5,SCN4B,KCNA4,KCNQ4,P2RX7,KCNAB1	9
Cellular Development, Cellular Growth and Proliferation, Hematological System Development and Function, Hematopoiesis, Lymphoid Tissue Structure and Development, Tissue Development	differentiation	Differentiation of macrophages	0.000535		1.533		1.577	C1QC,DLL1,TLR1,CSF1,CSF1R,GREM1	6
Cancer, Hematological Disease, Immunological Disease, Organismal Injury and Abnormalities	B-cell non-Hodgkin disease	B-cell non-Hodgkin disease	0.000551					HCLS1,ADORA2A,ADAMTSL3,PENK,CD48,CSF3R,SPOCK3,RXRG,CSF1R,MYO1G,IRF8,CDCA2,KLHL6,CD180,ITGB3,SEC14L1,RND3,FOXO1,LAPTM5,NFIB,BTK,PPP1R2,FYB1,B2M,CEBPA,KCNA4,FCGR2A,GFAP,NETO2,FCGR2B,UNC13C,DOCK2,IL4R,ARL11,PTPRC,SHISA9	36
Cell-To-Cell Signaling and Interaction, Cellular Function and Maintenance, Inflammatory Response	phagocytosis	Phagocytosis of tumor cell lines	0.000554		0.651		0.698	PROS1,INPP5D,FCGR2B,FCGR2A,P2RX7	5
Cancer, Hematological Disease, Organismal Injury and Abnormalities	hematologic cancer	Hematologic cancer	0.000567					IGFBP4,ADORA2A,TLR1,CD48,CSF3R,FGR,RXRG,GABRD,PBX3,LILRB4,LCP2,IRF8,C4A/C4B,IL1RL2,GPAT2,CD4,FLNC,CD180,CDC42EP3,TGFBR1,PPP1R1B,C15orf41,RND3,TMPRSS9,SLC29A3,LRRC1,KLHL13,CD14,LAPTM5,NFIB,PPP1R2,KCNA4,FCGR2A,OSMR,LYZ,GPX3,COL16A1,MYO7B,DOCK2,IL4R,ARL11,HCLS1,CNTN5,ADAMTSL3,LY6E,PENK,SLAMF8,COL6A1,SPOCK3,IL6R,TLR9,PIK3R1,CSF1R,MYO1G,FAM46C,PPTC7,PER3,CDCA2,PDE7B,KLHL6,ITGB3,PTPN6,SEC14L1,MCM6,CCL4…	96
Digestive System Development and Function, Gastrointestinal Disease, Hepatic System Development and Function, Hepatic System Disease, Infectious Diseases, Inflammatory Disease, Inflammatory Response, Organ Development, Organismal Injury and Abnormalities	infection	Infection by hepatitis B virus	0.000592					C4A/C4B,FCGR2B,CSF2RB,CSF3R,CSF1,PDCD1,FCGR2A	7
Hematological Disease	hemorrhagic disease	Hemorrhagic disease	0.000601					BCL11B,CSF3R,TLR9,FYB1,RXRG,FCGR2A,C4A/C4B,FCGR2B,SERPINF2,ITGB3,PTPRC,SLC11A1,RARB	13
Carbohydrate Metabolism, Lipid Metabolism, Small Molecule Biochemistry	cleavage	Cleavage of phosphatidylinositol	0.000631		-1.067		-1.013	TAC1,INPP5F,BTK,RGS2,BDKRB2	5
Cellular Compromise	respiratory burst	Respiratory burst	0.000631					ADORA2A,CD14,NCF1,CYBB,NCF2	5
Connective Tissue Disorders, Hematological Disease, Organismal Injury and Abnormalities	thrombocytopenia	Thrombocytopenia	0.000637					C4A/C4B,FCGR2B,BCL11B,CSF3R,TLR9,ITGB3,FYB1,RXRG,SLC11A1,RARB,FCGR2A	11
Neurological Disease, Organismal Injury and Abnormalities	brain lesion	Brain lesion	0.000648					ANXA7,TLR1,TBR1,CBX8,CSF3R,FGR,PIK3R1,RASAL3,PDE10A,CSF1R,LCP1,SPINT1,MYO1G,DRD1,PROS1,DRD2,EPDR1,WDR60,FLNC,PRKCH,MAPT,P2RY1,SHB,ANO2,NUMBL,CSF2RB,BMF,GUCY2D,ADRA2B,PDCD1,BOC,IRF5,PTH1R,SH3RF2,CALB1,FGF14,RARB,TBC1D10C	38
Hereditary Disorder, Neurological Disease, Organismal Injury and Abnormalities, Psychological Disorders	familial dementia	Familial dementia	0.000651					PRNP,PLAU,MAPT,CH25H,CTSD,CSF1R	6
Behavior	behavior	Behavior	0.000658					DRD1,GDNF,DRD2,PRNP,SLC1A2,SLC1A4,ADRA2B,SCN4B,CALB1,MAPT	10
Cancer, Hematological Disease, Immunological Disease, Organismal Injury and Abnormalities	multiple myeloma	Multiple myeloma	0.000669					LY6E,CSF2RB,CSF3R,CD48,IL6R,B2M,PDCD1,CEBPA,OSMR,LCP2,FAM46C,CD180,ITGB3,PTPRC,CCL4	15
Cardiovascular Disease, Connective Tissue Disorders, Dermatological Diseases and Conditions, Immunological Disease, Inflammatory Disease, Organismal Injury and Abnormalities, Skeletal and Muscular Disorders	systemic sclerosis	Systemic sclerosis	0.000675					CAMK2B,RXFP1,DRD2,IL6R,CSF3R,CCL4,SHB,IRF5	8
Infectious Diseases	infectivity	Infectivity of HIV-1	0.000709		-1.387		-1.425	IRF8,PRNP,CD4,CCL4	4
Dermatological Diseases and Conditions, Inflammatory Disease, Organismal Injury and Abnormalities	acne	Acne	0.000721					LYZ,TAC1,NAIP,CD14,RXRG,RAC2,C3AR1,RARB	8
Cardiovascular Disease, Cell Death and Survival, Connective Tissue Disorders, Hematological Disease, Organismal Injury and Abnormalities	fetal erythroblastosis	Fetal erythroblastosis	0.000735					C4A/C4B,FCGR2B,FCGR2A	3
Embryonic Development, Nervous System Development and Function, Organ Development, Organ Morphology, Organismal Development, Tissue Development, Visual System Development and Function	morphology	Morphology of eye	0.000735					SIX3,TLE1,MAPT	3
Infectious Diseases, Inflammatory Disease, Neurological Disease	postpoliomyelitis syndrome	Postpoliomyelitis syndrome	0.000735					C4A/C4B,FCGR2B,FCGR2A	3
Hereditary Disorder, Neurological Disease, Organismal Injury and Abnormalities	encephalopathy	Autosomal dominant encephalopathy	0.000755					SIX3,PLAU,MAPT,FGF14,GABRD,GFAP,PDE10A,BEAN1,PMP22	9
Immunological Disease	allergy	Allergy	0.000757					TAC1,ADORA2A,STAC,NTSR2,BCL11B,CSF2RB,MSN,FGR,TLR9,ADRA2B,BDKRB2,PDCD1,HAVCR2,OSMR,CAPG,PDE7B,IL4R,HTR4	18
Cancer, Hematological Disease, Organismal Injury and Abnormalities	bone marrow cancer	Bone marrow cancer	0.000761					ADORA2A,TLR1,CD48,CSF3R,FGR,RXRG,GABRD,PBX3,LILRB4,IRF8,C4A/C4B,GPAT2,IL1RL2,CD4,FLNC,CDC42EP3,TGFBR1,PPP1R1B,SLC29A3,CD14,LYZ,GPX3,COL16A1,MYO7B,CNTN5,LY6E,PENK,COL6A1,PIK3R1,CSF1R,PER3,ITGB3,PTPN6,MCM6,FOXO1,ITGB5,BCL11B,CSF2RB,BTK,PDE1B,PDCD1,ITGA9,CEBPA,IRF5,GFAP,DEK,LAT2,UPB1,DLL1,TFR2,PTPRC,PPP4R4,TMEM158,P2RY6,RARB,CHST15	56
Cell Signaling, Molecular Transport, Nucleic Acid Metabolism, Small Molecule Biochemistry	accumulation	Accumulation of cyclic AMP	0.000769		-0.82		-0.817	DRD1,PTH1R,ADORA2A,DRD2,ADCY5,RGS2,FST,CNR2	8
Cancer, Hematological Disease, Organismal Injury and Abnormalities	myelodysplastic-myeloproliferative disease	Myelodysplastic-myeloproliferative disease	0.000799					PENK,CSF2RB,CSF3R,RXRG,GABRD,TMEM158,IRF5,RARB,CSF1R	9
Gastrointestinal Disease	vomiting	Vomiting	0.000799					DRD1,TAC1,DRD2,CHRNE,CD14,SSTR5,ADRA2B,GABRD,CNR2	9
Cell-To-Cell Signaling and Interaction, Cellular Assembly and Organization	fusion	Fusion of cells	0.000808		0.533		0.58	ADORA2A,CSF1,CD4,CACNA1H,P2RX7	5
Cell Signaling, Post-Translational Modification	tyrosine phosphorylation	Tyrosine phosphorylation of protein	0.00082		1.432		1.473	TAC1,CSF1,CD4,PTPRC,CCL4,SHB,FCGR2A,CHST15	8
Cellular Movement	cell movement	Cell movement of tumor cell lines	0.000839	Increased	2.362		2.481	RXFP1,FGF5,IGFBP4,PLAU,IL20RA,IL6R,SPOCK3,PIK3R1,CSF1R,LCP1,SPINT1,LCP2,ITGBL1,LAMB3,GPAT2,FLNC,ITGB3,TGFBR1,CHN2,CCL4,NUMBL,TBXAS1,TGFA,TAC1,ITGB5,AJAP1,CAPN1,MSN,FYB1,PTGER4,CNR2,HAVCR2,GFAP,PIK3CG,GDNF,TGFBR2,PRNP,CSF1,DOCK2,SSTR5	40
Cell-To-Cell Signaling and Interaction	binding	Binding of myeloid cells	0.000844		0.675		0.741	ADORA2A,TGFBR2,DLL1,PLAU,CD14,MSN,CD4,ITGB3,FCGR2A	9
Dermatological Diseases and Conditions, Organismal Injury and Abnormalities	rosacea	Rosacea	0.000846					TGFBR2,RXRG,ADRA2B,RARB	4
Connective Tissue Disorders, Immunological Disease, Inflammatory Disease, Inflammatory Response, Organismal Injury and Abnormalities, Skeletal and Muscular Disorders	polyarticular juvenile rheumatoid arthritis	Polyarticular juvenile rheumatoid arthritis	0.000873					DRD2,PRNP,TLR1,IL6R,CD180,SLC1A2,PTPRC,CCL4	8
Cancer, Hematological Disease, Immunological Disease, Organismal Injury and Abnormalities	chronic myeloid leukemia	Chronic myeloid leukemia	0.000875					IRF8,PENK,CSF2RB,CSF3R,PTPN6,GABRD,TMEM158,FOXO1,CEBPA,IRF5,CSF1R	11
Cellular Development, Connective Tissue Development and Function, Tissue Development	differentiation	Differentiation of connective tissue cells	0.000883		1.172		1.204	LILRB3,COL6A1,DLK1,IL6R,STC1,FGF23,CEBPA,GREM1,LILRB4,GDNF,CSF1,MYOC,FOXO1	13
Inflammatory Disease, Organismal Injury and Abnormalities	granuloma	Granuloma	0.000888					ITGBL1,LY6E,CHRNE,CD14,NCF1,CD180,TLR9,CFTR,CYBB,NCF2	10
Cancer, Organismal Injury and Abnormalities	advanced malignant tumor	Advanced malignant tumor	0.0009					IGFBP4,KCNJ2,HCLS1,PLAU,CD48,CSF3R,FGR,TLR9,RXRG,GABRD,DACH1,PDE10A,CSF1R,DRD1,CAPG,C4A/C4B,DRD2,LAMB3,TGFBR1,P2RY1,CSF2RB,BTK,B2M,PDCD1,IDO1,FCGR2A,PIK3CG,TGFBR2,FCGR2B,PRNP,SSTR5,PTPRC,FST,RARB	34
Developmental Disorder, Hereditary Disorder, Neurological Disease, Organismal Injury and Abnormalities	fragile X syndrome	Fragile X syndrome	0.000909					DRD2,SLC1A4,SLC1A2,ADRA2B,SCN4B	5
Psychological Disorders	psychological disorder	Severe psychological disorder	0.000909					ADORA2A,DRD2,CSF3R,PDE7B,MAPT	5
Cardiovascular Disease, Organismal Injury and Abnormalities	angina pectoris	Angina pectoris	0.000929					KCNJ2,KCNA5,PDE7B,ITGB3,P2RY1,KCNA4,PDE10A,CACNA1H	8
Neurological Disease, Organismal Injury and Abnormalities	migraines	Migraines	0.000932					DRD1,ADORA2A,DRD2,ITGB3,ADRA2B,SCN4B,GABRD,P2RY1,HTR4,CACNA1H	10
Cancer, Organismal Injury and Abnormalities	liquid tumor	Liquid tumor	0.000933					ADORA2A,TLR1,CD48,CSF3R,FGR,RXRG,GABRD,PBX3,LILRB4,IRF8,C4A/C4B,GPAT2,IL1RL2,CD4,FLNC,CD180,CDC42EP3,TGFBR1,PPP1R1B,RND3,TMPRSS9,SLC29A3,LRRC1,KLHL13,CD14,FCGR2A,GREM1,LYZ,GPX3,COL16A1,MYO7B,CNTN5,LY6E,PENK,COL6A1,IL6R,TLR9,PIK3R1,CSF1R,PPTC7,PER3,PDE7B,ITGB3,PTPN6,MCM6,CCL4,FOXO1,ITGB5,BCL11B,LMO2,CSF2RB,BTK,PDE1B,B2M,PDCD1,ITGA9,CEBPA,IRF5,GFAP,DEK,LAT2,UPB1,DLL1,FCGR2B,TFR2,PTPRC,PPP4R4,TMEM15…	71
Psychological Disorders	alcohol use disorder	Alcohol use disorder	0.000941					DRD1,ADORA2A,DRD2,PDE7B,CSF3R,ADRA2B,SCN4B,GABRD,CACNA1H	9
Organismal Injury and Abnormalities, Reproductive System Disease	endometriosis	Endometriosis	0.000957					TNFRSF1B,PENK,COL6A1,CD48,HLA-DOB,SLC1A4,STC1,PIK3R1,TREM2,CADM3,KCNA4,CSF1R,GREM1,MAPK4,GPX3,CD180,ITGB3,FST,CDC42EP3,CCL4,FOXO1	21
Connective Tissue Disorders, Immunological Disease, Inflammatory Disease, Inflammatory Response, Organismal Injury and Abnormalities, Skeletal and Muscular Disorders	juvenile rheumatoid arthritis	Juvenile rheumatoid arthritis	0.000986					TLR1,LY6E,IL6R,SLC1A2,ADRA2B,DEK,SYT6,DRD2,PRNP,PPTC7,CD180,PTPRC,CCL4	13
Cardiovascular Disease, Developmental Disorder, Organismal Injury and Abnormalities	congenital heart block	Congenital heart block	0.000996					C4A/C4B,FCGR2B,FCGR2A	3
Psychological Disorders	restlessness	Restlessness	0.000996					DRD1,DRD2,ADRA2B	3
Infectious Diseases, Respiratory Disease	whooping cough	Whooping cough	0.000996					C4A/C4B,FCGR2B,FCGR2A	3
Dermatological Diseases and Conditions, Gastrointestinal Disease, Immunological Disease, Organismal Injury and Abnormalities	Stevens-Johnson syndrome	Stevens-Johnson syndrome	0.001					C4A/C4B,FCGR2B,CSF3R,FCGR2A	4
Cancer, Gastrointestinal Disease, Organismal Injury and Abnormalities	tumorigenesis	Tumorigenesis of digestive organ tumor	0.00101					SLC4A11,AUTS2,SEZ6,IGFBP4,CLCNKB,ATP6V1C2,PIPOX,FGR,STK32A,LILRB4,LCP2,CAPN3,GRM4,SNX25,GPX6,EPDR1,WDR60,WFS1,NEUROD2,SLC11A1,MYOC,LRRC1,KLHL13,KCNA5,LGI4,HLA-DOB,C20orf27,BOC,FAM110B,ALAS2,ISLR2,GDNF,PNPLA7,RGS14,ASPG,DOC2A,TLR9,FGF23,RASAL3,STYK1,RFX3,MAPK4,PER3,CD37,PDE7B,APBB1IP,PTPN5,GIMAP8,TREML2,ANKRD6,P2RY1,FOXO1,NUMBL,KIAA1211L,ITGB5,SPATA13,EFR3A,INPP5F,BCL11B,ADCY5,CAPN1,AJAP1,PDE1B,TB…	166
Cell-To-Cell Signaling and Interaction, Hematological System Development and Function, Immune Cell Trafficking, Inflammatory Response	activation	Activation of dendritic cells	0.00102		0.447		0.508	TNFRSF1B,CD48,BTK,TLR9,HAVCR2	5
Cardiovascular Disease, Organismal Injury and Abnormalities	congestive heart failure	Congestive heart failure	0.00105					RXFP1,DRD1,KCNJ2,ASIC4,KCNA5,PDE7B,ADRA2B,KCNA4	8
Cancer, Hematological Disease, Immunological Disease, Organismal Injury and Abnormalities	myelomonocytic leukemia	Myelomonocytic leukemia	0.00105					PENK,CSF2RB,CSF3R,GABRD,TMEM158,IRF5,CSF1R,DEK	8
Cancer, Organismal Injury and Abnormalities	malignant solid tumor	Advanced malignant solid tumor	0.00106					IGFBP4,KCNJ2,HCLS1,PLAU,CD48,CSF3R,FGR,TLR9,RXRG,DACH1,PDE10A,CSF1R,CAPG,C4A/C4B,TGFBR1,P2RY1,CSF2RB,BTK,B2M,PDCD1,IDO1,FCGR2A,PIK3CG,TGFBR2,FCGR2B,PRNP,SSTR5,PTPRC,FST,RARB	30
Post-Translational Modification, Protein Trafficking	binding	Binding of antibody	0.00106					CD4,PPP1R1B	2
Cell Morphology, Organismal Injury and Abnormalities	blebbing	Blebbing of plasma membrane	0.00106					TAC1,P2RX7	2
Developmental Disorder, Hereditary Disorder, Immunological Disease, Organismal Injury and Abnormalities	complement component C1q deficiency	Complement component C1q deficiency	0.00106					C1QC,C1QB	2
Cellular Development, Embryonic Development, Hair and Skin Development and Function, Organ Development, Organismal Development, Tissue Development	differentiation	Differentiation of squamous cell carcinoma cell lines	0.00106					RND3,RARB	2
Cellular Function and Maintenance, Hematological System Development and Function	endocytosis	Endocytosis by monocytes	0.00106					FCGR2A,P2RX7	2
Hereditary Disorder, Neurological Disease, Organismal Injury and Abnormalities	familial advanced sleep phase syndrome	Familial advanced sleep phase syndrome	0.00106					PER3,PER2	2
Cell-To-Cell Signaling and Interaction, Cellular Assembly and Organization, Hematological System Development and Function, Immune Cell Trafficking, Infectious Diseases, Inflammatory Response	fusion	Fusion of multinucleated giant cells	0.00106					CSF1,P2RX7	2
Hereditary Disorder, Neurological Disease, Organismal Injury and Abnormalities, Psychological Disorders, Skeletal and Muscular Disorders	Huntington disease	Huntington disease grade 0 Huntington disease	0.00106					ADORA2A,DRD2	2
Cellular Movement	mobility	Mobility of breast cancer cell lines	0.00106					TGFBR2,TGFBR1	2
Cellular Development, Cellular Growth and Proliferation, Skeletal and Muscular System Development and Function	osteoclastogenesis	Osteoclastogenesis of spleen cell lines	0.00106					DLL1,CSF1	2
Gastrointestinal Disease, Hepatic System Disease, Organismal Injury and Abnormalities	liver lesion	Liver lesion	0.00107					SLC4A11,AUTS2,SEZ6,DLX5,CLCNKB,HEXB,LILRB4,LCP2,DPF1,GRM4,SNX25,LAMB3,IL1RL2,MYOC,MARCH4,LRRC1,LAIR1,YWHAG,LGI4,SLC1A2,HLA-DOB,PTGER4,CLIP4,BOC,FAM110B,GREM1,SYT6,COL16A1,PNPLA7,SCG2,ASPG,DOC2A,RHOBTB2,PENK,TREM2,RASAL3,ZCCHC9,FAM84A,PDE7B,PTPN5,HK2,NUMBL,KIAA1211L,TAC1,TMEM176A,NPBWR1,EFR3A,HLA-DOA,BCL11B,ADCY5,AJAP1,GUCY2D,SLC14A1,IDO1,IRF5,MXD3,RASD2,IPPK,NCKAP1L,CSF1,SLC35D3,TFR2,CHST15,SH2D3…	243
Organismal Injury and Abnormalities, Skeletal and Muscular Disorders	fibromyalgia	Fibromyalgia	0.00112					DRD1,DRD2,ADRA2B,SCN4B,GABRD,CACNA1H	6
Neurological Disease, Organismal Injury and Abnormalities	epileptic seizure	Epileptic seizure	0.00113					TAC1,LAMB3,C1QB,SCG2,RGS2,SLC1A2,CH25H,GABRD,ANKRD6,MCM6,GFAP	11
Organismal Injury and Abnormalities, Renal and Urological Disease	acute kidney injury	Acute kidney injury	0.00114					LYZ,ADORA2A,PDE7B,ADRA2B,B2M	5
Infectious Diseases	production	Production of HIV-1	0.00114		1.455		1.482	LCP2,PRNP,CD14,TLR9,PTPN6	5
Cell-To-Cell Signaling and Interaction, Cellular Function and Maintenance, Inflammatory Response	phagocytosis	Phagocytosis of leukemia cell lines	0.00117		0.152		0.176	INPP5D,FCGR2B,FCGR2A,P2RX7	4
Immunological Disease, Infectious Diseases, Neurological Disease, Organismal Injury and Abnormalities	tropical spastic paraparesis	Tropical spastic paraparesis	0.00117					ADORA2A,IL6R,PDE7B,RARB	4
Cancer, Hematological Disease, Immunological Disease, Organismal Injury and Abnormalities	chronic leukemia	Chronic leukemia	0.00123					PENK,CSF3R,FGR,TLR9,GABRD,CSF1R,PBX3,IRF8,PPTC7,PDE7B,IL1RL2,CD180,CDC42EP3,PTPN6,CCL4,TMPRSS9,FOXO1,LRRC1,KLHL13,CSF2RB,BTK,PDCD1,CEBPA,IRF5,FCGR2A,TMEM158	26
Cancer, Gastrointestinal Disease, Organismal Injury and Abnormalities	colorectal adenocarcinoma	Colorectal adenocarcinoma	0.00124					AUTS2,SEZ6,IGFBP4,CLCNKB,ATP6V1C2,PIPOX,FGR,STK32A,LILRB4,LCP2,CAPN3,GRM4,SNX25,EPDR1,WDR60,WFS1,NEUROD2,SLC11A1,MYOC,LRRC1,KLHL13,LGI4,C20orf27,BOC,FAM110B,ALAS2,ISLR2,GDNF,PNPLA7,RGS14,ASPG,DOC2A,TLR9,FGF23,RASAL3,RFX3,MAPK4,CD37,PDE7B,APBB1IP,PTPN5,TREML2,ANKRD6,P2RY1,FOXO1,NUMBL,KIAA1211L,ITGB5,SPATA13,EFR3A,INPP5F,BCL11B,ADCY5,AJAP1,PDE1B,TBC1D8,SLC1A4,PLD4,LY9,BDKRB2,FYB1,B2M,CLEC12A,IRF5,G…	148
Cell-To-Cell Signaling and Interaction	binding	Binding of lymphatic system cells	0.00125		1.715		1.778	LCP2,PLAU,IL6R,CD48,MSN,ITGB3,FYB1,CCL4	8
Neurological Disease	extrapyramidal syndrome	Extrapyramidal syndrome	0.00127					DRD1,DRD2,RGS2,ADRA2B,GABRD	5
Connective Tissue Disorders, Dermatological Diseases and Conditions, Hematological Disease, Organismal Injury and Abnormalities	chronic idiopathic thrombocytopenic purpura	Chronic idiopathic thrombocytopenic purpura	0.00131					C4A/C4B,FCGR2B,FCGR2A	3
Endocrine System Disorders, Metabolic Disease, Organismal Injury and Abnormalities	hyperaldosteronism	Hyperaldosteronism	0.00131					DRD1,DRD2,CACNA1H	3
Dermatological Diseases and Conditions, Organismal Injury and Abnormalities	toxic epidermal necrolysis	Toxic epidermal necrolysis	0.00131					C4A/C4B,FCGR2B,FCGR2A	3
Inflammatory Disease, Neurological Disease, Organismal Injury and Abnormalities	transverse myelitis	Transverse myelitis	0.00131					C4A/C4B,FCGR2B,FCGR2A	3
Developmental Disorder, Neurological Disease	neurodevelopmental disorder	Neurodevelopmental disorder	0.00133					GDNF,CNTN5,DRD2,PLAU,SLC1A4,ADRA2B,KIRREL3,PDE10A	8
Gastrointestinal Disease, Organismal Injury and Abnormalities	benign oral disorder	Benign oral disorder	0.00134					SIX3,ARHGAP29,TLR1,CSF3R,IL6R,TLR9,ADRA2B,B2M,GABRD,FCGR2A,PTH1R,C4A/C4B,COL16A1,FCGR2B,LAMB3,IL4R	16
Psychological Disorders	cannabis dependence	Cannabis dependence	0.00137					DRD1,DRD2,ADRA2B,CNR2	4
Cancer, Organismal Injury and Abnormalities	genitourinary carcinoma	Genitourinary carcinoma	0.00137					SLC4A11,KCNJ2,PIPOX,FAM107A,LILRB4,DPF1,GRM4,SNX25,GPX6,LAMB3,MYOC,LILRB3,LAPTM5,SLC1A2,NECAB2,PTGER4,FAM110B,GREM1,ISLR2,GDNF,LYZ,PNPLA7,GNB5,SCG2,ASPG,DOC2A,RHOBTB2,RFX3,PDE7B,PTPN5,NUMBL,KIAA1211L,TMEM176A,NPBWR1,EFR3A,BCL11B,AJAP1,GUCY2D,NCKAP1L,CSF1,SH3RF2,TFR2,PPP4R4,P2RY6,CHST15,SH2D3C,ADORA2A,CD48,CSF3R,CRYBG3,LRTM2,CYTH4,PRKCH,CDC42EP3,CTSD,PPP1R1B,KIRREL3,CTSS,ADRA2B,TRPC6,IP6K3,C1QC,SL…	193
Neurological Disease, Psychological Disorders	sleep disorder	Sleep Disorders	0.00141					DRD1,GDNF,ADORA2A,DRD2,PRNP,CHRNE,ADRA2B,GABRD	8
Inflammatory Disease, Respiratory Disease	asthma	Asthma	0.00141					ADORA2A,LY6E,TLR9,ADRA2B,HAVCR2,C3AR1,FCGR2A,C4A/C4B,FCGR2B,PDE7B,IL4R,CD4,PTPRC	13
Cancer, Gastrointestinal Disease, Organismal Injury and Abnormalities	colon adenocarcinoma	Colon adenocarcinoma	0.00141					AUTS2,SEZ6,IGFBP4,CLCNKB,ATP6V1C2,FGR,STK32A,LILRB4,LCP2,CAPN3,GRM4,SNX25,EPDR1,WDR60,WFS1,SLC11A1,NEUROD2,MYOC,LRRC1,KLHL13,LGI4,C20orf27,BOC,FAM110B,ALAS2,ISLR2,GDNF,PNPLA7,RGS14,ASPG,DOC2A,TLR9,RASAL3,RFX3,MAPK4,CD37,PDE7B,PTPN5,APBB1IP,TREML2,P2RY1,FOXO1,NUMBL,KIAA1211L,ITGB5,SPATA13,INPP5F,ADCY5,BCL11B,AJAP1,PDE1B,TBC1D8,SLC1A4,PLD4,LY9,BDKRB2,FYB1,B2M,MXD3,CLEC12A,GPR183,IRF5,GFAP,NETO2,RAS…	143
Molecular Transport	transport	Transport of metal	0.00143					SLC4A11,KCNJ2,KCNH4,KCNA5,TFR2,SCN4B,B2M,SLC11A1,KCNQ4,KCNA4,KCNAB1,P2RX7	12
Neurological Disease, Organismal Injury and Abnormalities	epilepsy	Epilepsy	0.00145					SLC32A1,TAC1,C1QB,SLC1A2,ADRA2B,GABRD,KCNQ4,GFAP,CACNA1H,SCG2,LAMB3,RGS2,SCN4B,CH25H,ANKRD6,MCM6,HTR4	17
Cell-To-Cell Signaling and Interaction, Hematological System Development and Function, Immune Cell Trafficking, Inflammatory Response	activation	Activation of T lymphocytes	0.00149		0.391		0.425	ADORA2A,TLR9,CD4,TREML2,PTPRC,SLC11A1,CLEC7A,PIK3CG	8
Gastrointestinal Disease	nausea and vomiting	Nausea and vomiting	0.00156					DRD1,TAC1,DRD2,SSTR5,GABRD,CNR2	6
Developmental Disorder, Neurological Disease, Psychological Disorders	speech disorder	Speech disorder	0.00156					DRD1,DRD2,GNB5,ADRA2B,GABRD	5
Digestive System Development and Function, Gastrointestinal Disease, Hepatic System Development and Function, Hepatic System Disease, Inflammatory Disease, Inflammatory Response, Organ Development, Organismal Injury and Abnormalities	acute hepatitis	Acute hepatitis	0.00158					ADORA2A,PDE7B,CSF1,PDCD1	4
Infectious Diseases	infection	Infection by cytomegalovirus	0.00158					C4A/C4B,FCGR2B,CSF2RB,FCGR2A	4
Neurological Disease, Organismal Injury and Abnormalities, Psychological Disorders	parkinsonism	Parkinsonism	0.00158					DRD1,DRD2,RGS2,MAPT	4
Cancer, Organismal Injury and Abnormalities	pelvic tumor	Pelvic tumor	0.0016					SLC4A11,KCNJ2,PIPOX,FAM107A,DACH1,LILRB4,GRM4,SNX25,GPX6,LAMB3,MYOC,LAPTM5,SLC1A2,NECAB2,PTGER4,FAM110B,ISLR2,LYZ,PNPLA7,GNB5,SCG2,ASPG,DOC2A,RHOBTB2,PDE7B,PTPN5,ANKRD6,NUMBL,KIAA1211L,TMEM176A,NPBWR1,EFR3A,BCL11B,AJAP1,GUCY2D,IDO1,IRF5,NCKAP1L,CSF1,SH3RF2,TFR2,PPP4R4,RARB,CHST15,SH2D3C,ADORA2A,PLAU,CHRNE,IL20RA,CD48,CSF3R,CRYBG3,LRTM2,CYTH4,PRKCH,CDC42EP3,CTSD,PPP1R1B,KIRREL3,CTSS,ADRA2B,TRPC6,I…	200
Cancer, Organismal Injury and Abnormalities	malignant tumor	Stage IV malignant tumor	0.00161					HCLS1,KCNJ2,PLAU,CSF3R,CD48,FGR,TLR9,CSF1R,PDE10A,C4A/C4B,CAPG,TGFBR1,P2RY1,CSF2RB,BTK,B2M,PDCD1,IDO1,FCGR2A,PIK3CG,FCGR2B,PRNP,SSTR5,FST,PTPRC,RARB	26
Cellular Function and Maintenance	engulfment	Engulfment of cells	0.00161		1.128		1.222	ADORA2A,CD14,FCGR2A,P2RX7,PROS1,INPP5D,FCGR2B,CSF1,DOCK2,CD4,TFR2,TGFBR1,CLEC7A	13
Cellular Development, Cellular Growth and Proliferation	cell proliferation	Cell proliferation of tumor cell lines	0.00164		1.052		1.127	STK26,SH2D3C,IGFBP4,SIX3,PLAU,DACH1,PBX3,CAPN3,GPAT2,CD4,TGFBR1,PRKCH,CHN2,CTSD,PPP1R1B,KLHL13,LAIR1,YWHAG,TRAIP,NFIB,TRPC6,GDNF,TGFBR2,PRNP,SSTR5,ARL11,FST,FGF5,ANXA7,RHOBTB2,PENK,SPOCK3,DLK1,IL6R,PIK3R1,LCP1,FGFRL1,FKBP5,CDCA2,ITGB3,PTPN6,HK2,FOXO1,TBXAS1,TRPV2,TGFA,TAC1,ITGB5,INPP5F,CSF2RB,BTK,BDKRB2,CNR2,CEBPA,IDO1,PIK3CG,P2RX7,GLIPR1,DLL1,NTS,CSF1,RARB	62
Neurological Disease, Organismal Injury and Abnormalities, Psychological Disorders, Skeletal and Muscular Disorders	Parkinson disease	Advanced Parkinson disease	0.00168					DRD1,DRD2,ADRA2B	3
Cell-mediated Immune Response, Cellular Movement, Hematological System Development and Function, Immune Cell Trafficking	cell movement	Cell movement of peripheral T lymphocyte	0.00168					LCP2,FYB1,LCP1	3
Inflammatory Disease, Neurological Disease, Ophthalmic Disease, Organismal Injury and Abnormalities	Devic syndrome	Devic syndrome	0.00168					C4A/C4B,FCGR2B,FCGR2A	3
Immunological Disease, Neurological Disease, Skeletal and Muscular Disorders	generalized myasthenia gravis	Generalized myasthenia gravis	0.00168					C4A/C4B,FCGR2B,FCGR2A	3
Cellular Assembly and Organization	generation	Generation of filaments	0.00168					ITGB3,MAPT,MYOC	3
Free Radical Scavenging	metabolism	Metabolism of superoxide	0.00168					NCF1,CYBB,NCF2	3
Molecular Transport	transport	Transport of K+	0.00168					KCNJ2,KCNH4,KCNA5,KCNA4,KCNQ4,KCNAB1	6
Cancer, Organismal Injury and Abnormalities	breast or ovarian carcinoma	Breast or ovarian carcinoma	0.00169					CAMK2B,SLC4A11,IGFBP4,FAM107A,DACH1,EPDR1,PADI2,WFS1,SLC11A1,LRRC1,KLHL13,LAPTM5,FAM110B,GREM1,SYT6,SCG2,IL4R,CACNG4,LY6E,RHOBTB2,SLAMF8,TLR9,RAB3IL1,RFX3,MAPK4,FKBP5,ANKRD6,MCM6,P2RY1,HK2,FOXO1,NUMBL,EFR3A,HLA-DOA,BCL11B,WNT7B,TBC1D8,PLD4,LY9,B2M,NCKAP1L,TFR2,SH3RF2,HTR4,ADORA2A,CD48,CSF3R,RHBDL3,MAN1A1,CYTH4,NCF2,C4A/C4B,ITGBL1,FLNC,CDC42EP3,GPR6,CTSD,PPP1R1B,DUSP16,KIRREL3,TRAIP,PPP1R2,TRPC6,O…	106
DNA Replication, Recombination, and Repair	synthesis	Synthesis of DNA	0.00173		-0.1		-0.05	TGFA,TAC1,IGFBP4,ADORA2A,DACH1,PIK3R1,CSF1R,GDNF,PRNP,NTS,CSF1,CD180,PRKCH	13
Gastrointestinal Disease	chemotherapy sickness	Chemotherapy sickness	0.00173					DRD1,TAC1,DRD2,GABRD,CNR2	5
Cardiovascular Disease, Organismal Injury and Abnormalities	unstable angina	Unstable angina	0.00173					KCNJ2,KCNA5,ITGB3,P2RY1,KCNA4	5
Cancer, Gastrointestinal Disease, Organismal Injury and Abnormalities	colorectal carcinoma	Colorectal carcinoma	0.00174					AUTS2,SEZ6,IGFBP4,CLCNKB,ATP6V1C2,PIPOX,FGR,STK32A,LILRB4,LCP2,CAPN3,GRM4,SNX25,EPDR1,WDR60,WFS1,NEUROD2,SLC11A1,MYOC,LRRC1,KLHL13,LGI4,C20orf27,BOC,FAM110B,ALAS2,ISLR2,GDNF,PNPLA7,RGS14,ASPG,DOC2A,TLR9,FGF23,RASAL3,RFX3,MAPK4,CD37,PDE7B,APBB1IP,PTPN5,TREML2,ANKRD6,P2RY1,FOXO1,NUMBL,KIAA1211L,ITGB5,SPATA13,EFR3A,INPP5F,BCL11B,ADCY5,AJAP1,PDE1B,TBC1D8,SLC1A4,PLD4,LY9,BDKRB2,FYB1,B2M,CLEC12A,IRF5,G…	150
Organismal Injury and Abnormalities, Renal and Urological Disease	end stage renal disease	End stage renal disease	0.00176					DRD1,ADORA2A,C4A/C4B,DRD2,FCGR2B,PDE7B,GABRD,FCGR2A	8
Carbohydrate Metabolism, Lipid Metabolism, Small Molecule Biochemistry	metabolism	Metabolism of phosphatidylinositol	0.00182					PLEK,IP6K3,FCGR2A,PIK3CG	4
Cell Morphology, Cellular Assembly and Organization, Cellular Function and Maintenance	formation	Formation of cellular protrusions	0.00182		0.718		0.811	STK26,TAC1,SPATA13,PLAU,BTK,MSN,RAC2,RFX3,NCF2,LCP1,GDNF,PRNP,CSF1,WDR60,ITGB3,MAPT,CAMK1G,MYOC	18
Infectious Diseases	replication	Replication of RNA virus	0.00183		-0.298		-0.19	CAMK2B,TRPV2,TAC1,ITGB5,PLAU,LY6E,CD48,TLR9,B2M,HAVCR2,P2RX7,AGO4,CAPN3,APBB1IP,CD4,PTPRC,CH25H,P2RY1,CCL4,CACNG4,HTR4	21
Digestive System Development and Function, Gastrointestinal Disease, Hepatic System Development and Function, Hepatic System Disease, Infectious Diseases, Inflammatory Disease, Inflammatory Response, Organ Development, Organismal Injury and Abnormalities	viral hepatitis	Viral hepatitis	0.00184					C4A/C4B,DRD2,FCGR2B,CSF2RB,CSF1,CSF3R,PTPRC,CCL4,PDCD1,FCGR2A	10
Cancer, Organismal Injury and Abnormalities	pelvic cancer	Pelvic cancer	0.0019					SLC4A11,KCNJ2,PIPOX,FAM107A,DACH1,LILRB4,GRM4,SNX25,GPX6,LAMB3,MYOC,LAPTM5,SLC1A2,NECAB2,PTGER4,FAM110B,ISLR2,LYZ,PNPLA7,GNB5,SCG2,ASPG,DOC2A,RHOBTB2,PDE7B,PTPN5,ANKRD6,NUMBL,KIAA1211L,TMEM176A,NPBWR1,EFR3A,BCL11B,AJAP1,GUCY2D,IDO1,IRF5,NCKAP1L,CSF1,SH3RF2,TFR2,PPP4R4,RARB,CHST15,SH2D3C,ADORA2A,PLAU,CHRNE,IL20RA,CD48,CSF3R,CRYBG3,LRTM2,CYTH4,PRKCH,CDC42EP3,CTSD,PPP1R1B,KIRREL3,CTSS,ADRA2B,TRPC6,I…	199
Infectious Diseases	replication	Replication of virus	0.0019		-0.356		-0.255	CAMK2B,TRPV2,TAC1,ITGB5,PLAU,LY6E,CD48,TLR9,B2M,HAVCR2,DEK,P2RX7,AGO4,CAPN3,APBB1IP,CD4,PTPRC,CH25H,P2RY1,CCL4,CACNG4,HTR4	22
Cancer, Organismal Injury and Abnormalities, Respiratory Disease	lung adenocarcinoma	Lung adenocarcinoma	0.00202					CAMK2B,TLR1,LY6E,DLK1,CD48,IL6R,FGR,PIK3R1,STYK1,PDE10A,LCP1,PBX3,DRD1,FKBP5,CDCA2,APBB1IP,CD4,CD180,CDC42EP3,SLC11A1,ANO2,LRRTM4,PMP22,TBXAS1,TMEM176A,SPATA13,ADCY5,KCNA5,MSN,NECAB2,TRPC6,B2M,PDCD1,CLIP4,DEK,PIK3CG,OSMR,TGFBR2,UNC13C,NCKAP1L,NTS,SCG2,HS6ST2,PTPRC	44
Cancer, Organismal Injury and Abnormalities, Reproductive System Disease	genital tract cancer	Genital tract cancer	0.00203					SLC4A11,KCNJ2,PIPOX,FAM107A,DACH1,LILRB4,GRM4,SNX25,GPX6,LAMB3,MYOC,LAPTM5,SLC1A2,NECAB2,PTGER4,FAM110B,ISLR2,GDNF,LYZ,PNPLA7,GNB5,SCG2,ASPG,DOC2A,RHOBTB2,PDE7B,PTPN5,NUMBL,KIAA1211L,TMEM176A,NPBWR1,EFR3A,BCL11B,AJAP1,GUCY2D,IDO1,NCKAP1L,CSF1,SH3RF2,TFR2,PPP4R4,P2RY6,RARB,CHST15,SH2D3C,ADORA2A,PLAU,CSF3R,CRYBG3,LRTM2,CYTH4,PRKCH,CDC42EP3,CTSD,PPP1R1B,KIRREL3,CTSS,ADRA2B,TRPC6,IP6K3,C1QC,SLC22A3,T…	193
Inflammatory Response	immune response	Immune response of cells	0.00206		1.051		1.115	ADORA2A,LAIR1,CD14,CD48,TLR9,FCGR2A,P2RX7,PROS1,INPP5D,FCGR2B,CSF1,DOCK2,CD4,CTSD,CLEC7A	15
Cell-To-Cell Signaling and Interaction, Hematological System Development and Function, Immune Cell Trafficking	adhesion	Adhesion of mononuclear leukocytes	0.00207		1.446		1.514	LCP2,TGFBR2,PLAU,IL6R,CD48,FYB1,CCL4	7
Cancer, Organismal Injury and Abnormalities	neoplasia	Neoplasia of cells	0.00207					CAMK2B,AUTS2,SEZ6,KCNJ2,IGFBP4,NCF1,CLSPN,FGR,LILRB4,LCP2,SNX25,CD84,WDR60,RGS2,PADI2,TGFBR1,CHN2,FAM198B,LGI4,PTGER4,PNPLA7,SCG2,FST,TBR1,LY6E,RHOBTB2,PENK,SLAMF8,IL6R,TLR9,LPCAT2,LCP1,PER3,PDE7B,NUMBL,TBXAS1,KIAA1211L,TMEM176A,ITGB5,SPATA13,EFR3A,HLA-DOA,ADCY5,BCL11B,BDKRB2,B2M,CEBPA,IDO1,IRF5,NCKAP1L,RARB,CHST15,STK26,SIX3,ADORA2A,CD300LF,PLAU,KCTD8,CD48,CSF3R,RHBDL3,RXRG,LRTM2,CYTH4,PBX3,IRF8…	122
Cell Signaling	enzyme linked receptor protein signaling pathway	Enzyme linked receptor protein signaling pathway	0.00209					LCP2,GUCY2D,CSF1,CD4,BDKRB2	5
Cellular Movement	migration	Migration of connective tissue cells	0.00209					TGFBR2,PLAU,CSF1,ITGB3,TGFBR1	5
Neurological Disease, Organismal Injury and Abnormalities, Psychological Disorders, Skeletal and Muscular Disorders	idiopathic Parkinson disease	Advanced idiopathic Parkinson disease	0.0021					DRD1,DRD2	2
Cell Morphology, Cell-mediated Immune Response, Cellular Movement, Hematological System Development and Function, Immune Cell Trafficking	cell spreading	Cell spreading of peripheral T lymphocyte	0.0021					LCP2,FYB1	2
Cancer, Connective Tissue Disorders, Organismal Injury and Abnormalities, Skeletal and Muscular Disorders	diffuse giant cell tumor of tendon sheath	Diffuse giant cell tumor of tendon sheath	0.0021					CSF1,CSF1R	2
Hereditary Disorder, Metabolic Disease, Organismal Injury and Abnormalities, Renal and Urological Disease	familial visceral amyloidosis, ostertag type	Familial visceral amyloidosis, ostertag type	0.0021					LYZ,B2M	2
Hereditary Disorder, Neurological Disease, Organismal Injury and Abnormalities, Psychological Disorders, Skeletal and Muscular Disorders	Huntington disease	Grade 1 Huntington disease	0.0021					ADORA2A,DRD2	2
Hereditary Disorder, Neurological Disease, Organismal Injury and Abnormalities, Psychological Disorders, Skeletal and Muscular Disorders	Huntington disease	Grade 2 Huntington disease	0.0021					ADORA2A,DRD2	2
Inflammatory Disease, Inflammatory Response, Neurological Disease, Organismal Injury and Abnormalities	HIV-associated encephalitis	HIV-associated encephalitis	0.0021					PTPRC,CNR2	2
Cellular Movement, Hematological System Development and Function, Immune Cell Trafficking	migration	Migration of naive lymphocytes	0.0021					TNFRSF1B,CCL4	2
Cancer, Hematological Disease, Immunological Disease, Organismal Injury and Abnormalities	mixed phenotype acute myeloid leukemia	Mixed phenotype acute myeloid leukemia	0.0021					LYZ,CD14	2
Cellular Development, Cellular Growth and Proliferation, Embryonic Development, Hematological System Development and Function, Hematopoiesis, Lymphoid Tissue Structure and Development, Organ Development, Organismal Development, Skeletal and Muscular System Development and Function, Tissue Development	osteoclastogenesis	Osteoclastogenesis of bone marrow cells	0.0021					DLL1,CSF1	2
Cellular Development, Cellular Growth and Proliferation, Connective Tissue Development and Function, Hematological System Development and Function, Hematopoiesis, Lymphoid Tissue Structure and Development, Organismal Development, Skeletal and Muscular System Development and Function, Tissue Development	osteoclastogenesis	Osteoclastogenesis of peripheral blood monocytes	0.0021					CSF1,ITGB3	2
Cell-To-Cell Signaling and Interaction	signaling	Signaling of macrophages	0.0021					CD14,CLEC7A	2
Embryonic Development, Nervous System Development and Function, Organ Development, Organ Morphology, Organismal Development, Tissue Development, Visual System Development and Function	size	Size of eye	0.0021					SIX3,TLE1	2
Neurological Disease, Organismal Injury and Abnormalities, Psychological Disorders, Skeletal and Muscular Disorders	idiopathic Parkinson disease	Stage I-IV idiopathic Parkinson disease	0.0021					DRD1,DRD2	2
Inflammatory Disease, Neurological Disease	chronic inflammatory demyelinating polyradiculoneuropathy	Chronic inflammatory demyelinating polyradiculoneuropathy	0.00211					C4A/C4B,FCGR2B,FCGR2A	3
Infectious Diseases	infection	Infection by human T-lymphotropic virus type 1	0.00211					ADORA2A,PDE7B,PTPRC	3
Inflammatory Disease, Inflammatory Response, Neurological Disease, Organismal Injury and Abnormalities	Rasmussen encephalitis	Rasmussen encephalitis	0.00211					C4A/C4B,FCGR2B,FCGR2A	3
Infectious Diseases	infection	Staphylococcal infection	0.00211					C4A/C4B,FCGR2B,FCGR2A	3
Hematological Disease, Immunological Disease, Organismal Injury and Abnormalities	histiocytosis	Histiocytosis	0.00211					C4A/C4B,FCGR2B,FGR,SLC29A3,FCGR2A,CSF1R	6
Gene Expression	transcription	Transcription	0.00217		1.651		1.741	AUTS2,DLX5,SIX3,CBX8,NCF1,TLE1,FGR,DACH1,LCP2,IRF8,CAPN3,CD4,WFS1,TGFBR1,TCFL5,NEUROD2,ISL1,NFIB,PTGER4,HAVCR2,GREM1,GDNF,MEIS2,FST,RXFP1,HCLS1,ANXA7,OTX1,IL6R,TLR9,PIK3R1,RFX3,DRD1,PER3,SERPINF2,PTPN6,MAPT,FOXO1,NUMBL,TGFA,BCL11B,LMO2,CSF2RB,MSN,BTK,LY9,CEBPA,GPR183,IRF5,DEK,P2RX7,TCF15,CSF1,TFR2,TFCP2L1,RARB	56
Cardiovascular Disease, Organismal Injury and Abnormalities	supraventricular arrhythmia	Supraventricular arrhythmia	0.00219					KCNJ2,CNTN5,ADORA2A,KCNA5,CDC42EP3,ADRA2B,SCN4B,P2RY1,KCNA4	9
Cell-To-Cell Signaling and Interaction, Hematological System Development and Function, Inflammatory Response	aggregation	Aggregation of blood platelets	0.0022					LCP2,PLEK,BTK,ITGB3,P2RY1,FCGR2A,PIK3CG	7
Developmental Disorder, Neurological Disease, Psychological Disorders	autism	Autism	0.0022					DRD1,C4A/C4B,DRD2,FCGR2B,ADRA2B,GABRD,FCGR2A	7
Neurological Disease, Psychological Disorders	insomnia	Insomnia	0.00227					DRD1,DRD2,PRNP,CHRNE,ADRA2B,GABRD	6
Free Radical Scavenging	production	Production of superoxide	0.00227	Increased	2.172		2.23	NCF1,CSF1,CYBB,RAC2,FCGR2A,NCF2	6
Inflammatory Disease, Organismal Injury and Abnormalities, Respiratory Disease	bronchitis	Bronchitis	0.00229					LYZ,ADORA2A,PDE7B,ADRA2B,CFTR	5
Molecular Transport	transport	Transport of metal ion	0.00235					SLC4A11,KCNJ2,KCNH4,KCNA5,SCN4B,SLC11A1,KCNA4,KCNQ4,P2RX7,KCNAB1	10
Developmental Disorder, Hereditary Disorder, Metabolic Disease, Neurological Disease, Organismal Injury and Abnormalities, Psychological Disorders	familial Alzheimer disease	Familial Alzheimer disease	0.00236					PLAU,MAPT,CH25H,CTSD	4
Cell Cycle	ploidy	Ploidy of epithelial cell lines	0.00236		0		-0.003	STK26,CAMK2B,PRKCH,TGFBR1	4
Cell-To-Cell Signaling and Interaction	interaction	Interaction of tumor cell lines	0.00237		1.698		1.77	ITGB5,PLAU,CD14,FYB1,PIK3R1,ITGA9,FCGR2A,GFAP,LCP2,PROS1,PRNP,CSF1,ITGB3,TGFBR1,PTPN6,CCL4,CYBB,FOXO1,TBC1D10C	19
Psychological Disorders	substance-related disorder	Substance-Related Disorders	0.00239					DRD1,ADORA2A,DRD2,CHRNE,PDE7B,CSF3R,ADRA2B,SCN4B,GABRD,CNR2,CACNA1H	11
Organismal Injury and Abnormalities	blood clot	Blood clot	0.00239					PROS1,PLAU,PDE7B,SERPINF2,ITGB3,PTGER4,P2RY1,C3AR1,PDE10A	9
Cellular Assembly and Organization, Cellular Function and Maintenance	organization	Organization of cytoskeleton	0.00241		1.365		1.449	STK26,PLAU,FAM107A,PIK3R1,RAC2,RFX3,CSF1R,NCF2,LCP1,WDR60,ITGB3,MAPT,MYOC,RND3,STRIP2,TAC1,PLEK,SPATA13,ITGB5,MSN,BTK,FCGR2A,GFAP,GDNF,PRNP,NCKAP1L,RGS14,CSF1,DOCK2,CAMK1G	30
Neurological Disease, Organismal Injury and Abnormalities	seizure disorder	Seizure disorder	0.0025					SLC32A1,TAC1,C1QB,SLC1A2,ADRA2B,GABRD,KCNQ4,GFAP,CACNA1H,SCG2,LAMB3,RGS2,SCN4B,CH25H,PTPRC,ANKRD6,MCM6,HTR4	18
Neurological Disease, Organismal Injury and Abnormalities	degenerative ataxia	Degenerative ataxia	0.00251					GDNF,SLC1A2,SLC1A4,SCN4B,BEAN1	5
Cellular Development, Cellular Growth and Proliferation, Connective Tissue Development and Function, Hematological System Development and Function, Lymphoid Tissue Structure and Development, Tissue Development	proliferation	Proliferation of PBMCs	0.00251		1.067		1.084	LILRB4,CD48,CSF1,TLR9,PDCD1	5
Cell Death and Survival	cell death	Cell death of tumor cell lines	0.00254		1.497		1.471	STK26,IGFBP4,PLAU,CD48,CLSPN,FGR,PBX3,IRF8,CAPN3,GPAT2,CD4,TGFBR1,CTSD,PPP1R1B,LAIR1,YWHAG,CD14,TNFRSF1B,TRAIP,NFIB,GDNF,TGFBR2,PRNP,ARL11,FST,FGF5,RHOBTB2,IL6R,PIK3R1,CSF1R,FKBP5,INPP5D,CDCA2,ITGB3,PTPN6,MAPT,HK2,FOXO1,NUMBL,TRPV2,TGFA,LSP1,LMO2,CSF2RB,BMF,MSN,BTK,PDE1B,B2M,CEBPA,IDO1,IRF5,DEK,NAIP,GLIPR1,DLL1,PTPRC,RARB	58
Cancer, Organismal Injury and Abnormalities	metastasis	Metastasis	0.00259					KCNJ2,HCLS1,PLAU,CD48,CSF3R,FGR,TLR9,RXRG,PDE10A,CSF1R,CAPG,C4A/C4B,LAMB3,TGFBR1,P2RY1,CSF2RB,BTK,B2M,PDCD1,IDO1,FCGR2A,PIK3CG,FCGR2B,PRNP,SSTR5,PTPRC,FST,RARB	28
Cell-To-Cell Signaling and Interaction, Skeletal and Muscular System Development and Function	binding	Binding of smooth muscle cells	0.0026					ITGB5,PLAU,ITGB3	3
Cardiovascular Disease, Hereditary Disorder, Organismal Injury and Abnormalities, Skeletal and Muscular Disorders	familial atrial fibrillation	Familial atrial fibrillation	0.0026					KCNJ2,KCNA5,SCN4B	3
Hematological Disease, Hereditary Disorder, Immunological Disease, Organismal Injury and Abnormalities	hyper-igm immunodeficiency syndrome	Hyper-igm immunodeficiency syndrome	0.0026					C4A/C4B,FCGR2B,FCGR2A	3
Cellular Development, Cellular Growth and Proliferation, Hematological System Development and Function, Lymphoid Tissue Structure and Development	proliferation	Proliferation of antigen presenting cells	0.0026					CSF1,PTPRC,FOXO1	3
Psychological Disorders	psychotic depression	Psychotic depression	0.0026					DRD1,DRD2,ADRA2B	3
Cellular Assembly and Organization, Cellular Function and Maintenance	organization	Organization of filaments	0.00263					PRNP,SERPINF2,MAPT,RAC2,GFAP,GREM1,LCP1	7
Cell Morphology, Cellular Movement	cell spreading	Cell spreading	0.00265	Increased	2.234		2.295	LCP2,PRNP,PLAU,ITGB3,MAPT,FYB1,ITGA9,GFAP,FCGR2A,PMP22	10
Cardiovascular Disease, Organismal Injury and Abnormalities	abdominal aortic aneurysm	Abdominal aortic aneurysm	0.00267					CTSS,PLAU,PTGER4,PTPRC	4
Neurological Disease, Organismal Injury and Abnormalities, Psychological Disorders	multiple system atrophy	Multiple system atrophy	0.00267					GDNF,SLC1A4,SLC1A2,SCN4B	4
Cancer, Organismal Injury and Abnormalities, Reproductive System Disease	tumorigenesis	Tumorigenesis of genital organ	0.00269					SLC4A11,KCNJ2,PIPOX,FAM107A,DACH1,LILRB4,GRM4,SNX25,GPX6,LAMB3,MYOC,LAPTM5,SLC1A2,NECAB2,PTGER4,FAM110B,ISLR2,GDNF,LYZ,PNPLA7,GNB5,SCG2,ASPG,DOC2A,RHOBTB2,PDE7B,PTPN5,NUMBL,KIAA1211L,TMEM176A,NPBWR1,EFR3A,BCL11B,AJAP1,GUCY2D,IDO1,NCKAP1L,CSF1,SH3RF2,TFR2,PPP4R4,P2RY6,RARB,CHST15,SH2D3C,ADORA2A,PLAU,CSF3R,CRYBG3,LRTM2,CYTH4,PRKCH,CDC42EP3,CTSD,PPP1R1B,KIRREL3,CTSS,ADRA2B,TRPC6,IP6K3,C1QC,SLC22A3,T…	195
Cancer, Organismal Injury and Abnormalities, Reproductive System Disease	genital tumor	Genital tumor	0.00274					SLC4A11,KCNJ2,PIPOX,FAM107A,DACH1,LILRB4,GRM4,SNX25,GPX6,LAMB3,MYOC,LAPTM5,SLC1A2,NECAB2,PTGER4,FAM110B,ISLR2,GDNF,LYZ,PNPLA7,GNB5,SCG2,ASPG,DOC2A,RHOBTB2,PDE7B,PTPN5,NUMBL,KIAA1211L,TMEM176A,NPBWR1,EFR3A,BCL11B,AJAP1,GUCY2D,IDO1,NCKAP1L,CSF1,SH3RF2,TFR2,PPP4R4,P2RY6,RARB,CHST15,SH2D3C,ADORA2A,PLAU,CSF3R,CRYBG3,LRTM2,CYTH4,PRKCH,CDC42EP3,CTSD,PPP1R1B,KIRREL3,CTSS,ADRA2B,TRPC6,IP6K3,C1QC,SLC22A3,T…	195
Cancer, Organismal Injury and Abnormalities	cancer	Cancer of cells	0.00276					CAMK2B,AUTS2,SEZ6,KCNJ2,IGFBP4,NCF1,CLSPN,FGR,LILRB4,LCP2,SNX25,CD84,WDR60,RGS2,TGFBR1,CHN2,FAM198B,LGI4,PTGER4,PNPLA7,SCG2,FST,TBR1,LY6E,RHOBTB2,PENK,SLAMF8,IL6R,TLR9,LPCAT2,LCP1,PER3,PDE7B,NUMBL,TBXAS1,KIAA1211L,TMEM176A,ITGB5,SPATA13,EFR3A,HLA-DOA,ADCY5,BCL11B,BDKRB2,B2M,CEBPA,IDO1,IRF5,NCKAP1L,RARB,CHST15,SIX3,ADORA2A,CD300LF,PLAU,KCTD8,CD48,CSF3R,RHBDL3,RXRG,LRTM2,CYTH4,PBX3,IRF8,ITGBL1,CD4,…	120
Cancer, Organismal Injury and Abnormalities	adult solid tumor	Adult solid tumor	0.00278					ADORA2A,DRD2,CSF2RB,PDE7B,CSF3R,SSTR5,CSF1R	7
Neurological Disease, Psychological Disorders	post-traumatic stress disorder	Post-traumatic stress disorder	0.00278					DRD1,TAC1,DRD2,CDC42EP3,ADRA2B,GABRD,CNR2	7
Cell-To-Cell Signaling and Interaction, Hematological System Development and Function, Immune Cell Trafficking	adhesion	Adhesion of lymphocytes	0.00279		1.969		2.034	LCP2,PLAU,CD48,IL6R,FYB1,CCL4	6
Cancer, Organismal Injury and Abnormalities	blue round small cell tumor	Blue round small cell tumor	0.00281					ADAMTSL3,CSF3R,CD48,PIK3R1,RASAL3,C4A/C4B,INPP5D,CD84,MYOC,GALNT13,PTPRN2,FOXO1,LRRC1,ADCY5,CSF2RB,B2M,PDCD1,IRF5,FCGR2A,CACNA1H,NETO2,FCGR2B,DLX6,PTPRC,RARB	25
Organismal Injury and Abnormalities, Respiratory Disease	pulmonary disease	Advanced pulmonary disease	0.00286					CSF3R,FGR,SSTR5,B2M,CFTR,PDCD1,IDO1,RARB,CSF1R	9
Organismal Injury and Abnormalities, Reproductive System Disease	benign pelvic disease	Benign pelvic disease	0.00291					PENK,COL6A1,CD48,STC1,RXRG,PIK3R1,TREM2,CSF1R,MAPK4,PCP4,CD180,ITGB3,CDC42EP3,CCL4,FOXO1,LSP1,TNFRSF1B,HLA-DOB,SLC1A4,ADRA2B,CHRDL2,CADM3,KCNA4,GREM1,GPX3,SCG2,FST	27
Cancer, Neurological Disease, Organismal Injury and Abnormalities	glioma cancer	Glioma cancer	0.00295					FGF5,ITGB5,LY6E,CSF2RB,CD48,SPOCK3,TRPC6,BDKRB2,PIK3R1,PDCD1,CSF1R,GFAP,PIK3CG,GLIPR1,TGFBR2,CAPN3,CSF1,CD180,ITGB3,KCNAB1	20
Psychological Disorders	alcohol abuse	Alcohol abuse	0.00298					DRD1,DRD2,ADRA2B,SCN4B,CACNA1H	5
Hereditary Disorder, Organismal Injury and Abnormalities	X-linked hereditary disease	X-linked hereditary disease	0.00301					TLR1,COL6A1,BTK,MSN,SLC1A2,SLC1A4,ADRA2B,AP1S2,PDCD1,FCGR2A,ALAS2,TGFBR2,C4A/C4B,DRD2,FCGR2B,SCN4B,PTPRC,CYBB	18
Cellular Development	differentiation	Differentiation of tumor cell lines	0.00305		-0.144		-0.103	STK26,TGFA,CD14,DLK1,TRPC6,PIK3R1,CEBPA,GREM1,CSF1,FST,PRKCH,RND3,RARB	13
Cell-To-Cell Signaling and Interaction, Nervous System Development and Function	synaptic transmission	Synaptic transmission	0.00308					NPBWR1,PRNP,GRM4,CHRNE,PDE7B,SLC1A2,DOC2A,PMP22	8
Cancer, Organismal Injury and Abnormalities	metastatic solid tumor	Metastatic solid tumor	0.00313					HCLS1,KCNJ2,PLAU,CSF3R,CD48,FGR,TLR9,CSF1R,PDE10A,C4A/C4B,CAPG,TGFBR1,P2RY1,CSF2RB,B2M,PDCD1,IDO1,FCGR2A,PIK3CG,FCGR2B,PRNP,SSTR5,FST,PTPRC,RARB	25
Neurological Disease	akinesia	Akinesia	0.00315					DRD1,DRD2,ADRA2B	3
Cardiovascular Disease, Organismal Injury and Abnormalities, Skeletal and Muscular Disorders	longstanding persistent atrial fibrillation	Longstanding persistent atrial fibrillation	0.00315					KCNJ2,KCNA5,KCNA4	3
Cellular Movement	mobility	Mobility of tumor cell lines	0.00315					TGFBR2,SCUBE3,TGFBR1	3
Cardiovascular Disease, Organismal Injury and Abnormalities, Skeletal and Muscular Disorders	recurrent ventricular fibrillation	Recurrent ventricular fibrillation	0.00315					KCNJ2,KCNA5,KCNA4	3
Cardiovascular Disease, Organismal Injury and Abnormalities	hemodynamically unstable ventricular tachycardia	Refractory hemodynamically unstable ventricular tachycardia	0.00315					KCNJ2,KCNA5,KCNA4	3
Cardiovascular Disease, Organismal Injury and Abnormalities, Skeletal and Muscular Disorders	ventricular fibrillation	Refractory ventricular fibrillation	0.00315					KCNJ2,KCNA5,KCNA4	3
Cancer, Organismal Injury and Abnormalities, Reproductive System Disease	male genital neoplasm	Male genital neoplasm	0.00316					CAMK2B,SLC4A11,KCNJ2,IGFBP4,PIPOX,FGR,DACH1,C3AR1,STK32A,LILRB4,GRM4,SNX25,EPDR1,MYOC,ANGEL1,KCNA5,SLC1A2,NECAB2,PTGER4,ISLR2,GDNF,LYZ,PNPLA7,GNB5,RGS14,IL4R,ASPG,PTPN7,CACNG4,LY6E,RHOBTB2,LCP1,FGFRL1,CD37,PDE7B,PTPN5,MCM6,NUMBL,KIAA1211L,TMEM176A,NPBWR1,ITGB5,BCL11B,GUCY2D,TBC1D8,SLC1A4,PLD4,FYB1,B2M,CEBPA,IDO1,GPR183,NETO2,NCKAP1L,CSF1,SH3RF2,P2RY6,TFCP2L1,RARB,SH2D3C,KCTD8,CSF3R,RHBDL3,RXRG,PB…	123
Metabolic Disease	DNA repair-deficiency disorder	DNA repair-deficiency disorder	0.00323					C4A/C4B,TGFBR2,FCGR2B,BCL11B,CSF3R,ADRA2B,PTPRC,FCGR2A	8
Cancer, Hematological Disease, Organismal Injury and Abnormalities	chronic myeloproliferative neoplasm	Chronic myeloproliferative neoplasm	0.00324					PENK,CSF2RB,CSF3R,GABRD,CEBPA,IRF5,CSF1R,GREM1,IRF8,PDE7B,PTPN6,TMEM158,FOXO1	13
Cancer, Hematological Disease, Immunological Disease, Organismal Injury and Abnormalities	leukemia	Newly diagnosed leukemia	0.00324					CSF3R,RXRG,CEBPA,CSF1R,RARB	5
Psychological Disorders	drug dependence	Drug dependence	0.00325					DRD1,ADORA2A,DRD2,CHRNE,ADRA2B,SCN4B,GABRD,CNR2,CACNA1H	9
Cancer, Organismal Injury and Abnormalities, Tumor Morphology	progression	Progression of malignant tumor	0.00325					CSF2RB,CSF3R,BTK,FGR,SSTR5,PDCD1,RARB,CSF1R,PIK3CG	9
Developmental Disorder, Hereditary Disorder, Organismal Injury and Abnormalities, Renal and Urological Disease	autosomal dominant polycystic kidney disease	Autosomal dominant polycystic kidney disease	0.00329					IRF8,IL4R,SSTR5,MEIS2,FST,FYB1,PTPRC	7
Cell-To-Cell Signaling and Interaction, Hematological System Development and Function	binding	Binding of lymphocytes	0.00329	Increased	2.191		2.252	LCP2,PLAU,IL6R,CD48,MSN,FYB1,CCL4	7
Cardiovascular Disease, Organismal Injury and Abnormalities	arrhythmia	Arrhythmia	0.0033					KCNJ2,CNTN5,ADORA2A,GNB5,KCNA5,CDC42EP3,ADRA2B,SCN4B,P2RY1,KCNA4,PIK3CG	11
Neurological Disease, Organismal Injury and Abnormalities	syndromic encephalopathy	Syndromic encephalopathy	0.00334					AUTS2,SLC1A2,SLC1A4,ADRA2B,GABRD,RFX3,DRD1,GDNF,NAIP,DRD2,SCN4B,MAPT,PTPRN2,PMP22	14
Cell Death and Survival	survival	Cell survival	0.00335		-0.761		-0.612	CAMK2B,SIGLEC8,PLAU,CD48,IL6R,CSF3R,FGR,TLR9,STC1,PIK3R1,RAC2,CSF1R,PBX3,CAPN3,FKBP5,LAMB3,PTPN5,PRKCH,PTPN6,MAPT,TGFBR1,PPP1R1B,HK2,PTPRN2,FOXO1,TRPV2,TGFA,TRAIP,CSF2RB,CAPN1,BTK,IP6K3,P2RX7,GDNF,LYZ,TGFBR2,SLC22A3,RASD2,PRNP,CSF1,CAMK1G,PTPN7	42
Cell Death and Survival	cell death	Cell death of lymphocytes	0.00338		-0.7		-0.696	INPP5D,TNFRSF1B,IL6R,BTK,CD4,CCL4,CTSD,RAC2,PDCD1	9
Cell Death and Survival	apoptosis	Apoptosis of lymphocytes	0.00339		-0.591		-0.585	INPP5D,TNFRSF1B,IL6R,BTK,CD4,CCL4,RAC2,PDCD1	8
Hereditary Disorder, Immunological Disease, Inflammatory Disease, Organismal Injury and Abnormalities	chronic granulomatous disease	Autosomal recessive chronic granulomatous disease	0.00345					NCF1,NCF2	2
Organismal Functions	basal metabolic rate	Basal metabolic rate	0.00345					DRD2,ADRA2B	2
Infectious Diseases, Neurological Disease, Organismal Injury and Abnormalities, Psychological Disorders, Skeletal and Muscular Disorders	Creutzfeldt-Jakob disease	Creutzfeldt-Jakob disease	0.00345					PRNP,MAPT	2
Cellular Development, Cellular Growth and Proliferation, Hematological System Development and Function, Hematopoiesis, Lymphoid Tissue Structure and Development, Tissue Development	differentiation	Differentiation of monocyte-derived macrophages	0.00345					CSF1,GREM1	2
Cellular Development, Cellular Growth and Proliferation, Hematological System Development and Function, Lymphoid Tissue Structure and Development	expansion	Expansion of CD8+ T lymphocyte	0.00345					PDCD1,HAVCR2	2
Cellular Assembly and Organization, Cellular Function and Maintenance	formation	Formation of membrane blebs	0.00345					TAC1,MAPT	2
Neurological Disease, Psychological Disorders	primary restless legs syndrome	Primary restless legs syndrome	0.00345					DRD1,DRD2	2
Cancer, Organismal Injury and Abnormalities, Tumor Morphology	progressive unresectable BRAF mutation negative melanoma	Progressive unresectable BRAF mutation negative melanoma	0.00345					CSF2RB,PDCD1	2
Cancer, Organismal Injury and Abnormalities, Tumor Morphology	progressive BRAF mutation negative melanoma	Stage IV progressive BRAF mutation negative melanoma	0.00345					CSF2RB,PDCD1	2
Cancer, Organismal Injury and Abnormalities	metastatic carcinoma	Metastatic carcinoma	0.00348					PLAU,CSF2RB,CSF3R,CD48,FGR,SSTR5,B2M,PTPRC,P2RY1,PDCD1,IDO1,CSF1R	12
Cancer, Hematological Disease, Immunological Disease, Organismal Injury and Abnormalities	mature B-cell lymphoma	Mature B-cell lymphoma	0.0035					ADAMTSL3,BTK,CSF3R,CD48,B2M,RXRG,CEBPA,FCGR2A,MYO1G,IRF8,FCGR2B,DOCK2,IL4R,CD180,PTPRC,FOXO1	16
Cancer, Organismal Injury and Abnormalities	cancer	Stage III cancer	0.00359					TGFBR2,CSF2RB,LAMB3,CSF3R,BTK,FGR,PTPRC,PDCD1,IDO1,RND3,RARB,CSF1R	12
Cardiovascular Disease, Organismal Injury and Abnormalities	tachycardia	Tachycardia	0.00364					KCNJ2,ADORA2A,KCNA5,ADRA2B,SCN4B,KCNA4	6
Cancer, Hematological Disease, Immunological Disease, Organismal Injury and Abnormalities	chronic myelomonocytic leukemia	Chronic myelomonocytic leukemia	0.00367					PENK,CSF2RB,CSF3R,GABRD,TMEM158,IRF5,CSF1R	7
Cancer, Gastrointestinal Disease, Hepatic System Disease, Organismal Injury and Abnormalities	liver tumor	Liver tumor	0.00375					SLC4A11,AUTS2,SEZ6,DLX5,CLCNKB,HEXB,LILRB4,LCP2,DPF1,GRM4,SNX25,LAMB3,IL1RL2,MYOC,MARCH4,LRRC1,LAIR1,YWHAG,LGI4,SLC1A2,HLA-DOB,PTGER4,CLIP4,BOC,FAM110B,GREM1,SYT6,COL16A1,PNPLA7,SCG2,ASPG,DOC2A,RHOBTB2,PENK,TREM2,RASAL3,ZCCHC9,FAM84A,PTPN5,HK2,NUMBL,KIAA1211L,TAC1,TMEM176A,NPBWR1,EFR3A,HLA-DOA,BCL11B,ADCY5,AJAP1,GUCY2D,SLC14A1,IDO1,IRF5,MXD3,RASD2,IPPK,NCKAP1L,CSF1,SLC35D3,TFR2,CHST15,SH2D3C,SIX3…	238
Cardiovascular Disease, Inflammatory Disease, Organismal Injury and Abnormalities	Kawasaki disease	Kawasaki disease	0.00376					C4A/C4B,FCGR2B,CLSTN2,FCGR2A	4
Neurological Disease, Organismal Injury and Abnormalities, Psychological Disorders, Skeletal and Muscular Disorders	lewy body disease	Lewy body disease	0.00376					DRD1,DRD2,PRNP,MAPT	4
Developmental Disorder, Endocrine System Disorders	acromegaly	Acromegaly	0.00377					DRD1,DRD2,SSTR5	3
Developmental Disorder, Hereditary Disorder, Immunological Disease, Organismal Injury and Abnormalities	complement component deficiency	Complement component deficiency	0.00377					C1QC,C4A/C4B,C1QB	3
Metabolic Disease	hyperbilirubinemia	Hyperbilirubinemia	0.00377					C4A/C4B,FCGR2B,FCGR2A	3
