# Supplementary material for: Presymptomatic change in microRNAs modulates Tau pathology
Source: Sci Rep. 2018 Jun 18;8:9251. doi: 10.1038/s41598-018-27527-6 (PMC6006352; doi:10.1038/s41598-018-27527-6)
Supplement: Supplementary file 6 — Sup. Table 8 [file 41598_2018_27527_MOESM6_ESM.xlsx]

## Sheet: DE_analysis_ctrl vs miR142 OE
Gene information		MIR142 vs. TDTOM
Symbol	Gene Name	logFC	PValue	FDR
Glo1	glyoxalase 1	1.12112	2.41994e-85	3.50673e-81
Ccr6	chemokine (C-C motif) receptor 6	-5.8247	2.20801e-64	1.59981e-60
Padi4	peptidyl arginine deiminase, type IV	-4.98886	4.34691e-59	2.0997e-55
Gm5148	predicted gene 5148	-7.72125	1.02045e-46	3.69683e-43
Oscar	osteoclast associated receptor	-2.99592	1.41274e-34	4.09442e-31
B230217O12Rik	RIKEN cDNA B230217O12 gene	-1.81924	1.78054e-33	4.30031e-30
Lair1	leukocyte-associated Ig-like receptor 1	-1.36386	7.53997e-32	1.56088e-28
Pop4	processing of precursor 4, ribonuclease P/MRP family, (S. cerevisiae)	-0.788248	1.5497e-28	2.80708e-25
Dusp5	dual specificity phosphatase 5	1.28345	1.42986e-22	2.30223e-19
Cdh15	cadherin 15	2.36964	1.62602e-20	2.35627e-17
Gas5	growth arrest specific 5	-0.803206	2.17467e-20	2.86484e-17
Tor3a	torsin family 3, member A	-0.817093	3.11307e-18	3.75929e-15
Upp2	uridine phosphorylase 2	0.89239	9.62889e-17	1.07332e-13
Hnf1b	HNF1 homeobox B	-2.81476	1.20037e-16	1.24246e-13
Dyrk3	dual-specificity tyrosine-(Y)-phosphorylation regulated kinase 3	0.720623	1.41157e-16	1.36367e-13
Ehmt1	euchromatic histone methyltransferase 1	-0.461438	3.04732e-15	2.75992e-12
Ttc14	tetratricopeptide repeat domain 14	-0.732744	5.55437e-15	4.73461e-12
Sv2c	synaptic vesicle glycoprotein 2c	-0.545551	6.04312e-15	4.86505e-12
Zfyve28	zinc finger, FYVE domain containing 28	-0.578421	7.55093e-15	5.75897e-12
Pnisr	PNN interacting serine/arginine-rich	-0.589911	1.31698e-14	9.54219e-12
Atp2b4	ATPase, Ca++ transporting, plasma membrane 4	1.32244	1.75304e-14	1.20968e-11
Dusp4	dual specificity phosphatase 4	0.929254	2.67596e-14	1.7626e-11
Dnah8	dynein, axonemal, heavy chain 8	1.96585	3.76612e-14	2.37282e-11
Bhlhe40	basic helix-loop-helix family, member e40	0.738147	4.25622e-14	2.56987e-11
Meg3	maternally expressed 3	-0.706549	9.10874e-14	5.27979e-11
Tmem181c-ps	transmembrane protein 181C, pseudogene	-1.19463	1.24906e-13	6.96159e-11
Egr2	early growth response 2	2.043	3.58343e-13	1.87109e-10
Abhd1	abhydrolase domain containing 1	0.569933	3.61539e-13	1.87109e-10
Nr4a1	nuclear receptor subfamily 4, group A, member 1	1.59794	3.9506e-13	1.97408e-10
Matn2	matrilin 2	1.16349	4.2487e-13	2.05227e-10
Nr4a3	nuclear receptor subfamily 4, group A, member 3	1.60789	4.59985e-13	2.15021e-10
Rspo2	R-spondin 2	1.26948	7.2436e-13	3.28022e-10
Arc	activity regulated cytoskeletal-associated protein	2.2109	7.56967e-13	3.28765e-10
Mrps10	mitochondrial ribosomal protein S10	-0.659698	7.71375e-13	3.28765e-10
Ubc	ubiquitin C	-1.7498	1.58003e-12	6.54179e-10
Slc5a5	solute carrier family 5 (sodium iodide symporter), member 5	0.983391	2.1357e-12	8.5968e-10
Dars2	aspartyl-tRNA synthetase 2 (mitochondrial)	0.454883	2.85784e-12	1.11927e-09
Tctn1	tectonic family member 1	-0.445546	5.26758e-12	2.00875e-09
Ly6a	lymphocyte antigen 6 complex, locus A	-0.820952	2.00048e-11	7.43305e-09
Camk1g	calcium/calmodulin-dependent protein kinase I gamma	0.555111	3.69257e-11	1.33773e-08
Snhg11	small nucleolar RNA host gene 11	-0.571553	3.89487e-11	1.3766e-08
Nab2	Ngfi-A binding protein 2	0.676555	5.38378e-11	1.83545e-08
Edn1	endothelin 1	-0.818162	5.44645e-11	1.83545e-08
Leng8	leukocyte receptor cluster (LRC) member 8	-0.54983	6.16599e-11	2.03071e-08
Fhit	fragile histidine triad gene	-0.816933	6.67804e-11	2.15048e-08
Gsr	glutathione reductase	0.467719	7.74979e-11	2.44135e-08
Col4a2	collagen, type IV, alpha 2	-0.53409	1.64323e-10	5.0664e-08
Gadd45a	growth arrest and DNA-damage-inducible 45 alpha	0.841287	2.34362e-10	7.07529e-08
A930013F10Rik	RIKEN cDNA A930013F10 gene	-0.802106	2.77504e-10	8.20677e-08
Reck	reversion-inducing-cysteine-rich protein with kazal motifs	-0.549383	3.14748e-10	9.12202e-08
Tbce	tubulin-specific chaperone E	-0.371282	4.28832e-10	1.21847e-07
Hint2	histidine triad nucleotide binding protein 2	-0.462353	4.62157e-10	1.28791e-07
3110052M02Rik	NA	-0.674731	5.32961e-10	1.4572e-07
Mpp7	membrane protein, palmitoylated 7 (MAGUK p55 subfamily member 7)	-1.03471	5.71098e-10	1.53255e-07
Trub1	TruB pseudouridine (psi) synthase family member 1	-0.425469	6.82432e-10	1.79802e-07
Irf2bpl	interferon regulatory factor 2 binding protein-like	0.470962	8.2602e-10	2.09997e-07
Cacna1b	calcium channel, voltage-dependent, N type, alpha 1B subunit	-0.381324	8.12061e-10	2.09997e-07
9430041J12Rik	RIKEN cDNA 9430041J12 gene	-0.809177	8.44405e-10	2.1097e-07
Per1	period circadian clock 1	0.693285	8.7768e-10	2.15567e-07
Kcns2	K+ voltage-gated channel, subfamily S, 2	-0.540449	9.26132e-10	2.23676e-07
Jag1	jagged 1	-0.569321	9.48094e-10	2.25227e-07
Trank1	tetratricopeptide repeat and ankyrin repeat containing 1	-0.434121	1.10347e-09	2.5791e-07
Fos	FBJ osteosarcoma oncogene	1.64857	1.15692e-09	2.6611e-07
Midn	midnolin	0.470565	1.58175e-09	3.52633e-07
Psmc3ip	proteasome (prosome, macropain) 26S subunit, ATPase 3, interacting protein	2.31688	1.57782e-09	3.52633e-07
Calhm2	calcium homeostasis modulator 2	0.890891	1.67219e-09	3.67147e-07
Junb	jun B proto-oncogene	1.39805	2.54412e-09	5.50251e-07
Gpr158	G protein-coupled receptor 158	-1.15734	3.11539e-09	6.63898e-07
Pacrg	PARK2 co-regulated	0.56007	4.05743e-09	8.5212e-07
BC065397	cDNA sequence BC065397	0.931533	4.4739e-09	9.26162e-07
Drc1	dynein regulatory complex subunit 1	-0.394811	4.64103e-09	9.47228e-07
Jade2	jade family PHD finger 2	0.441837	4.83766e-09	9.73647e-07
Zfp14	zinc finger protein 14	0.388685	5.51464e-09	1.09469e-06
Tmem232	transmembrane protein 232	0.872778	5.85361e-09	1.14628e-06
Egr1	early growth response 1	0.932435	6.31798e-09	1.22072e-06
Col4a1	collagen, type IV, alpha 1	-0.566395	7.01502e-09	1.33756e-06
Vwf	Von Willebrand factor	-0.689725	7.1089e-09	1.33786e-06
BC048546	cDNA sequence BC048546	-0.692654	1.36403e-08	2.53412e-06
Prss41	protease, serine 41	-1.02589	1.40402e-08	2.5754e-06
Klf10	Kruppel-like factor 10	1.29723	1.67962e-08	3.04241e-06
Btbd9	BTB (POZ) domain containing 9	0.382696	1.73829e-08	3.10982e-06
Plk2	polo-like kinase 2	0.358935	1.799e-08	3.17919e-06
Proca1	protein interacting with cyclin A1	-1.13614	1.82519e-08	3.18413e-06
Pot1b	protection of telomeres 1B	-0.672535	1.84575e-08	3.18413e-06
Guf1	GUF1 homolog, GTPase	-0.362395	1.93461e-08	3.29662e-06
Ceacam2	carcinoembryonic antigen-related cell adhesion molecule 2	-1.18646	1.95645e-08	3.29662e-06
Fezf2	Fez family zinc finger 2	1.1284	2.25232e-08	3.75153e-06
Coch	cochlin	-0.678724	2.43467e-08	3.93618e-06
Strip2	striatin interacting protein 2	-0.517283	2.42867e-08	3.93618e-06
Gm1943	WD repeat domain 70 pseudogene	2.42302	2.44466e-08	3.93618e-06
Zbed6	zinc finger, BED type containing 6	-0.486107	2.78467e-08	4.43436e-06
Copz1	coatomer protein complex, subunit zeta 1	-0.310566	3.03905e-08	4.78684e-06
Col19a1	collagen, type XIX, alpha 1	-0.559407	3.19202e-08	4.97372e-06
Rsph3b	radial spoke 3B homolog (Chlamydomonas)	0.875458	4.45993e-08	6.8754e-06
Rbm33	RNA binding motif protein 33	-0.300883	4.55636e-08	6.95012e-06
Zfc3h1	zinc finger, C3H1-type containing	-0.314089	5.16423e-08	7.7953e-06
Gucy1a3	guanylate cyclase 1, soluble, alpha 3	-0.409057	5.83465e-08	8.71649e-06
2810459M11Rik	RIKEN cDNA 2810459M11 gene	0.468826	6.2127e-08	9.18656e-06
Hhipl1	hedgehog interacting protein-like 1	0.494051	6.74577e-08	9.87404e-06
Trib1	tribbles pseudokinase 1	0.955324	7.21878e-08	1.04607e-05
Kcnt1	potassium channel, subfamily T, member 1	-0.42863	7.85099e-08	1.12013e-05
Rbms1	RNA binding motif, single stranded interacting protein 1	-0.451607	7.96172e-08	1.12013e-05
Iscu	iron-sulfur cluster assembly enzyme	0.31958	7.92862e-08	1.12013e-05
Lamc3	laminin gamma 3	-0.539312	1.08004e-07	1.50488e-05
Tnfaip3	tumor necrosis factor, alpha-induced protein 3	0.529077	1.24141e-07	1.71326e-05
F5	coagulation factor V	-0.879768	1.51396e-07	2.05036e-05
Kcnj2	potassium inwardly-rectifying channel, subfamily J, member 2	-1.37927	1.51113e-07	2.05036e-05
Per2	period circadian clock 2	0.543925	1.68501e-07	2.26088e-05
Hspg2	perlecan (heparan sulfate proteoglycan 2)	-0.689895	1.87616e-07	2.49426e-05
Slc2a4rg-ps	Slc2a4 regulator, pseudogene	-0.616949	2.03622e-07	2.68244e-05
Dusp1	dual specificity phosphatase 1	1.21077	2.07914e-07	2.71431e-05
Usp35	ubiquitin specific peptidase 35	-0.522809	2.16528e-07	2.80153e-05
Prpf4b	pre-mRNA processing factor 4B	-0.336392	2.4155e-07	3.09761e-05
Smpd4	sphingomyelin phosphodiesterase 4	-0.311098	2.69744e-07	3.40018e-05
Wdsub1	WD repeat, SAM and U-box domain containing 1	0.383407	2.72839e-07	3.40018e-05
Srsf11	serine/arginine-rich splicing factor 11	-0.280162	2.7453e-07	3.40018e-05
Ceacam1	carcinoembryonic antigen-related cell adhesion molecule 1	1.03024	2.70024e-07	3.40018e-05
Cd180	CD180 antigen	-0.661441	2.95738e-07	3.63181e-05
Mir124a-1hg	Mir124-1 host gene (non-protein coding)	-0.546721	3.16286e-07	3.85151e-05
Inhbb	inhibin beta-B	0.713236	3.25278e-07	3.928e-05
Grp	gastrin releasing peptide	1.51274	3.64235e-07	4.36209e-05
Akap8l	A kinase (PRKA) anchor protein 8-like	-0.341044	3.76468e-07	4.43528e-05
Mob3b	MOB kinase activator 3B	0.544309	3.74179e-07	4.43528e-05
Klf2	Kruppel-like factor 2 (lung)	0.604116	3.93534e-07	4.59895e-05
Neurog2	neurogenin 2	-1.1217	4.05907e-07	4.70559e-05
4933406I18Rik	RIKEN cDNA 4933406I18 gene	1.11144	4.39445e-07	5.05397e-05
Nxf1	nuclear RNA export factor 1	-0.311437	4.4948e-07	5.12868e-05
Dusp6	dual specificity phosphatase 6	0.780203	4.73594e-07	5.35074e-05
Tiparp	TCDD-inducible poly(ADP-ribose) polymerase	0.406436	4.76327e-07	5.35074e-05
Zfhx4	zinc finger homeodomain 4	-0.519148	4.87616e-07	5.43392e-05
Csrnp1	cysteine-serine-rich nuclear protein 1	0.852566	4.91232e-07	5.43392e-05
Dusp11	dual specificity phosphatase 11 (RNA/RNP complex 1-interacting)	-0.330238	5.25852e-07	5.77282e-05
Tcte1	t-complex-associated testis expressed 1	1.19886	6.00046e-07	6.53779e-05
Eng	endoglin	-0.60141	6.37348e-07	6.8924e-05
Zcchc7	zinc finger, CCHC domain containing 7	-0.411256	6.70905e-07	7.20154e-05
Gm14827	predicted gene 14827	-1.16346	6.88441e-07	7.33544e-05
Ttyh1	tweety family member 1	-0.29772	7.10567e-07	7.51593e-05
Usp27x	ubiquitin specific peptidase 27, X chromosome	0.515301	7.24704e-07	7.60992e-05
Slco1a4	solute carrier organic anion transporter family, member 1a4	-0.523594	7.81052e-07	8.1426e-05
Hecw2	HECT, C2 and WW domain containing E3 ubiquitin protein ligase 2	-0.446412	8.16453e-07	8.39094e-05
Arglu1	arginine and glutamate rich 1	-0.284004	8.13433e-07	8.39094e-05
Cd83	CD83 antigen	0.365821	8.71916e-07	8.89784e-05
Has1	hyaluronan synthase1	-0.789129	8.89147e-07	9.01023e-05
Paxbp1	PAX3 and PAX7 binding protein 1	-0.351345	9.34494e-07	9.40399e-05
Gpr68	G protein-coupled receptor 68	0.802831	1.08458e-06	0.000108391
Ptprb	protein tyrosine phosphatase, receptor type, B	-0.520543	1.1068e-06	0.000109853
Tmem203	transmembrane protein 203	-0.676456	1.11928e-06	0.000110337
Net1	neuroepithelial cell transforming gene 1	-0.567802	1.22971e-06	0.000120404
Frzb	frizzled-related protein	-0.471491	1.25365e-06	0.000121923
2810029C07Rik	RIKEN cDNA 2810029C07 gene	-0.79381	1.28473e-06	0.000124114
Foxo6	forkhead box O6	0.994694	1.30177e-06	0.000124927
Sstr2	somatostatin receptor 2	0.544594	1.32742e-06	0.00012655
Snrnp70	small nuclear ribonucleoprotein 70 (U1)	-0.344379	1.37745e-06	0.000130462
Ccm2	cerebral cavernous malformation 2	-0.681636	1.39503e-06	0.000131269
Msrb3	methionine sulfoxide reductase B3	-0.70716	1.42234e-06	0.000132975
Epb4.1	NA	-0.296387	1.45288e-06	0.0001341
Cfap74	cilia and flagella associated protein 74	1.38458	1.44725e-06	0.0001341
Rpap3	RNA polymerase II associated protein 3	0.321735	1.64784e-06	0.000151132
Mir3064	microRNA 3064	-0.824627	1.65902e-06	0.0001512
Inha	inhibin alpha	-0.394768	1.72152e-06	0.000155916
Mnt	max binding protein	0.327336	1.87361e-06	0.000168637
Luc7l3	LUC7-like 3 (S. cerevisiae)	-0.347447	1.89386e-06	0.000169407
Ints10	integrator complex subunit 10	-0.272913	1.99166e-06	0.000177062
Epor	erythropoietin receptor	-0.441137	2.10858e-06	0.000186314
Srrm2	serine/arginine repetitive matrix 2	-0.278851	2.17958e-06	0.00019142
Ptgs2	prostaglandin-endoperoxide synthase 2	0.838677	2.23549e-06	0.000193979
Srsf5	serine/arginine-rich splicing factor 5	-0.296425	2.23177e-06	0.000193979
Gm10033	predicted gene 10033	0.734162	2.30646e-06	0.000198779
Pou3f4	POU domain, class 3, transcription factor 4	-0.630026	2.31824e-06	0.000198779
Dpf1	D4, zinc and double PHD fingers family 1	0.268962	2.50253e-06	0.000213319
Rbm20	RNA binding motif protein 20	-0.49293	2.5788e-06	0.000217264
Nktr	natural killer tumor recognition sequence	-0.272947	2.57396e-06	0.000217264
Mirg	miRNA containing gene	-0.45799	2.60538e-06	0.000218235
Gadd45b	growth arrest and DNA-damage-inducible 45 beta	0.659627	2.67916e-06	0.000223124
Ccdc148	coiled-coil domain containing 148	0.506337	2.71629e-06	0.000224924
Map3k14	mitogen-activated protein kinase kinase kinase 14	0.508437	2.81162e-06	0.000230817
Adgrl4	adhesion G protein-coupled receptor L4	-0.583717	2.81931e-06	0.000230817
Ddx26b	NA	-0.416858	2.87195e-06	0.000233806
Dtd1	D-tyrosyl-tRNA deacylase 1	0.344476	2.91278e-06	0.000235805
Sub1	SUB1 homolog (S. cerevisiae)	0.327692	3.03773e-06	0.000244005
C030023E24Rik	RIKEN cDNA C030023E24 gene	-0.701351	3.04775e-06	0.000244005
Chn2	chimerin 2	0.415435	3.44865e-06	0.000274585
Rara	retinoic acid receptor, alpha	0.579343	3.59112e-06	0.000281292
Slc16a6	solute carrier family 16 (monocarboxylic acid transporters), member 6	-0.620679	3.5731e-06	0.000281292
Egr4	early growth response 4	0.565662	3.56398e-06	0.000281292
Spry2	sprouty homolog 2 (Drosophila)	0.376434	3.7437e-06	0.000291666
Galnt9	UDP-N-acetyl-alpha-D-galactosamine:polypeptide N-acetylgalactosaminyltransferase 9	0.54903	3.93605e-06	0.000305012
Atp11b	ATPase, class VI, type 11B	-0.287658	4.16165e-06	0.000320779
Pcdhga3	protocadherin gamma subfamily A, 3	-0.556968	4.21284e-06	0.000323007
A330023F24Rik	RIKEN cDNA A330023F24 gene	-0.495103	4.386e-06	0.000334513
Gpr12	G-protein coupled receptor 12	-0.40621	4.47768e-06	0.000339718
AI506816	expressed sequence AI506816	-0.928759	4.51046e-06	0.000340423
Ankrd45	ankyrin repeat domain 45	0.282814	4.60037e-06	0.000345409
Neurod6	neurogenic differentiation 6	1.09682	4.91953e-06	0.000367468
Ebf1	early B cell factor 1	-0.682085	4.99058e-06	0.000370864
Ovol2	ovo like zinc finger 2	0.772962	5.2642e-06	0.000387226
Cetn4	centrin 4	0.726318	5.24012e-06	0.000387226
Mapkapk2	MAP kinase-activated protein kinase 2	0.29988	5.34807e-06	0.000391409
Lefty2	left-right determination factor 2	1.28929	6.06638e-06	0.000441748
Cartpt	CART prepropeptide	-0.999486	6.15985e-06	0.000446312
Izumo4	IZUMO family member 4	1.4452	6.37146e-06	0.000459347
Igfn1	immunoglobulin-like and fibronectin type III domain containing 1	-0.898944	6.45366e-06	0.000462315
Fbxo34	F-box protein 34	-0.396708	6.50524e-06	0.000462315
Tia1	cytotoxic granule-associated RNA binding protein 1	-0.272242	6.50834e-06	0.000462315
Kcnk1	potassium channel, subfamily K, member 1	0.290428	6.57812e-06	0.000464993
Gm5577	predicted gene 5577	-0.490722	6.75507e-06	0.000475183
Arntl2	aryl hydrocarbon receptor nuclear translocator-like 2	-0.46444	6.82295e-06	0.00047764
Col24a1	collagen, type XXIV, alpha 1	-0.866392	7.02359e-06	0.000489322
Fam98b	family with sequence similarity 98, member B	0.267934	7.15641e-06	0.000496189
Aldh1a1	aldehyde dehydrogenase family 1, subfamily A1	-0.666539	7.36049e-06	0.000507909
Heyl	hairy/enhancer-of-split related with YRPW motif-like	-0.506092	7.58656e-06	0.000521027
Ggt7	gamma-glutamyltransferase 7	-0.376299	8.03665e-06	0.000549336
Entpd3	ectonucleoside triphosphate diphosphohydrolase 3	-0.627167	8.28152e-06	0.000563415
2610035D17Rik	RIKEN cDNA 2610035D17 gene	0.499834	8.41633e-06	0.000567628
Btbd3	BTB (POZ) domain containing 3	-0.330429	8.46741e-06	0.000567628
Nudt6	nudix (nucleoside diphosphate linked moiety X)-type motif 6	-0.747548	8.51119e-06	0.000567628
Abcc9	ATP-binding cassette, sub-family C (CFTR/MRP), member 9	-0.605805	8.5393e-06	0.000567628
Col7a1	collagen, type VII, alpha 1	-0.504196	8.43408e-06	0.000567628
Gng12	guanine nucleotide binding protein (G protein), gamma 12	0.352982	8.81189e-06	0.000583073
Map1a	microtubule-associated protein 1 A	-0.364143	9.08227e-06	0.000598233
Gm15328	predicted gene 15328	-0.682957	1.01223e-05	0.000661144
Rtel1	regulator of telomere elongation helicase 1	-0.337217	1.01286e-05	0.000661144
Mettl17	methyltransferase like 17	-0.330918	1.05841e-05	0.000681661
Hook1	hook microtubule tethering protein 1	-0.31949	1.05106e-05	0.000681661
Col16a1	collagen, type XVI, alpha 1	-0.588291	1.05772e-05	0.000681661
Mylk	myosin, light polypeptide kinase	-0.560554	1.07197e-05	0.00068734
Sik1	salt inducible kinase 1	0.713874	1.07832e-05	0.000688367
1500015O10Rik	RIKEN cDNA 1500015O10 gene	1.63062	1.09973e-05	0.000698955
Aldh3a1	aldehyde dehydrogenase family 3, subfamily A1	0.899461	1.14308e-05	0.000723335
Gpc2	glypican 2 (cerebroglycan)	-0.591023	1.17442e-05	0.000739934
Fn3k	fructosamine 3 kinase	-0.320716	1.18221e-05	0.000741621
Zfp945	zinc finger protein 945	-0.368814	1.35512e-05	0.000846423
Adck3	NA	0.260522	1.37033e-05	0.000852252
Polr2h	polymerase (RNA) II (DNA directed) polypeptide H	0.302848	1.38049e-05	0.000854904
Akap1	A kinase (PRKA) anchor protein 1	-0.243376	1.3892e-05	0.000856635
Prss57	protease, serine 57	1.90407	1.44423e-05	0.000886792
Jmjd4	jumonji domain containing 4	0.250613	1.45858e-05	0.000891826
Cdc42bpa	CDC42 binding protein kinase alpha	-0.302394	1.49214e-05	0.000908512
Exoc3l4	exocyst complex component 3-like 4	-0.942662	1.50314e-05	0.000911381
Igfbp5	insulin-like growth factor binding protein 5	0.43233	1.53269e-05	0.000921583
Zfp184	zinc finger protein 184 (Kruppel-like)	0.48589	1.53128e-05	0.000921583
Mia	melanoma inhibitory activity	2.119	1.62069e-05	0.000970473
Cdkn1a	cyclin-dependent kinase inhibitor 1A (P21)	0.508773	1.70344e-05	0.00101583
Phf13	PHD finger protein 13	0.282096	1.73753e-05	0.00103191
Far2	fatty acyl CoA reductase 2	0.375658	1.79482e-05	0.00106158
Des	desmin	-0.615246	1.82473e-05	0.00107126
Tardbp	TAR DNA binding protein	-0.289018	1.82597e-05	0.00107126
Actn1	actinin, alpha 1	-0.263378	1.83833e-05	0.00107416
Slc9a5	solute carrier family 9 (sodium/hydrogen exchanger), member 5	-1.59608	2.00313e-05	0.00116109
1190002N15Rik	RIKEN cDNA 1190002N15 gene	-0.519235	1.99634e-05	0.00116109
Plk5	polo-like kinase 5	-0.668983	2.04226e-05	0.00117733
Met	met proto-oncogene	0.627844	2.04739e-05	0.00117733
Fkbp8	FK506 binding protein 8	-0.272408	2.08173e-05	0.00119235
Plekhb1	pleckstrin homology domain containing, family B (evectins) member 1	0.374099	2.15453e-05	0.00122918
Ldb2	LIM domain binding 2	1.0574	2.26451e-05	0.00128687
Ddx17	DEAD (Asp-Glu-Ala-Asp) box polypeptide 17	-0.232508	2.30946e-05	0.00129984
Slc4a8	solute carrier family 4 (anion exchanger), member 8	0.257865	2.3208e-05	0.00129984
Lpp	LIM domain containing preferred translocation partner in lipoma	-0.35205	2.32323e-05	0.00129984
Ogt	O-linked N-acetylglucosamine (GlcNAc) transferase (UDP-N-acetylglucosamine:polypeptide-N-acetylglucosaminyl transferase)	-0.250056	2.31511e-05	0.00129984
Baiap2l1	BAI1-associated protein 2-like 1	4.14999	2.38586e-05	0.00132975
Ppil1	peptidylprolyl isomerase (cyclophilin)-like 1	-0.283268	2.42342e-05	0.00134551
Sp140	Sp140 nuclear body protein	-1.22213	2.47e-05	0.00136614
Shank3	SH3/ankyrin domain gene 3	-0.380317	2.50327e-05	0.00137927
Rufy2	RUN and FYVE domain-containing 2	-0.270772	2.70412e-05	0.00148429
Prkcg	protein kinase C, gamma	0.750801	2.73798e-05	0.00149721
Mtmr12	myotubularin related protein 12	0.225305	2.81229e-05	0.00152633
Lama5	laminin, alpha 5	-0.441279	2.81147e-05	0.00152633
Usp28	ubiquitin specific peptidase 28	-0.249308	2.87573e-05	0.00155494
Klhl38	kelch-like 38	-0.809233	3.02978e-05	0.00162009
Klhl23	kelch-like 23	-0.354062	3.02439e-05	0.00162009
Lime1	Lck interacting transmembrane adaptor 1	-0.378422	3.01974e-05	0.00162009
Spsb1	splA/ryanodine receptor domain and SOCS box containing 1	0.611801	3.06694e-05	0.00163393
Ankrd16	ankyrin repeat domain 16	-0.317382	3.14521e-05	0.00165578
Adam33	a disintegrin and metallopeptidase domain 33	-0.917594	3.12172e-05	0.00165578
Stk40	serine/threonine kinase 40	0.335014	3.16507e-05	0.00165578
Lrp3	low density lipoprotein receptor-related protein 3	-0.298069	3.1315e-05	0.00165578
Adgra1	adhesion G protein-coupled receptor A1	0.51776	3.16078e-05	0.00165578
Adamtsl5	ADAMTS-like 5	-0.619589	3.19149e-05	0.00166359
Ctgf	connective tissue growth factor	0.58281	3.20828e-05	0.00166635
Nudt19	nudix (nucleoside diphosphate linked moiety X)-type motif 19	0.469185	3.24104e-05	0.00167735
Plvap	plasmalemma vesicle associated protein	-0.546339	3.39676e-05	0.00175169
Dennd4c	DENN/MADD domain containing 4C	-0.288305	3.47958e-05	0.00178804
Atp13a5	ATPase type 13A5	-0.365625	3.53076e-05	0.00180792
Arhgef1	Rho guanine nucleotide exchange factor (GEF) 1	-0.337234	3.56215e-05	0.00181758
Cyp4f13	cytochrome P450, family 4, subfamily f, polypeptide 13	-0.467526	3.62709e-05	0.00184422
S100a4	S100 calcium binding protein A4	0.848152	3.70061e-05	0.00187008
Kcnq1ot1	KCNQ1 overlapping transcript 1	-0.49861	3.70376e-05	0.00187008
Ltbp2	latent transforming growth factor beta binding protein 2	-0.92548	3.72755e-05	0.00187555
Bdnf	brain derived neurotrophic factor	0.322747	3.8304e-05	0.00192063
Kitl	kit ligand	-0.398972	3.89276e-05	0.00194517
Cmya5	cardiomyopathy associated 5	0.484789	3.96749e-05	0.0019757
Alad	aminolevulinate, delta-, dehydratase	-0.304237	3.98246e-05	0.00197636
Wscd1	WSC domain containing 1	0.261826	4.06247e-05	0.00199557
Zfp386	zinc finger protein 386 (Kruppel-like)	-0.415468	4.05296e-05	0.00199557
Zranb2	zinc finger, RAN-binding domain containing 2	-0.241852	4.06118e-05	0.00199557
Ier5	immediate early response 5	0.588671	4.22601e-05	0.00206192
Gm11110	predicted gene 11110	1.08097	4.21332e-05	0.00206192
Prpf39	pre-mRNA processing factor 39	-0.35329	4.34444e-05	0.00211259
Crb2	crumbs family member 2	0.520425	4.46107e-05	0.00216205
Sod3	superoxide dismutase 3, extracellular	-0.826588	4.57485e-05	0.00220247
Sorbs2	sorbin and SH3 domain containing 2	-0.415504	4.5645e-05	0.00220247
Cacybp	calcyclin binding protein	0.275094	4.63073e-05	0.00221465
Arhgap29	Rho GTPase activating protein 29	-0.383309	4.62189e-05	0.00221465
Myh11	myosin, heavy polypeptide 11, smooth muscle	-0.721253	4.65374e-05	0.00221833
6030443J06Rik	RIKEN cDNA 6030443J06 gene	-0.883793	4.84054e-05	0.00229981
Per3	period circadian clock 3	-0.334573	5.08306e-05	0.00240715
Adamts3	a disintegrin-like and metallopeptidase (reprolysin type) with thrombospondin type 1 motif, 3	-0.495534	5.12243e-05	0.00241789
Vnn1	vanin 1	0.924347	5.2442e-05	0.00246733
Psme4	proteasome (prosome, macropain) activator subunit 4	-0.27872	5.29833e-05	0.00248473
Fam193b	family with sequence similarity 193, member B	-0.277835	5.37466e-05	0.00250432
Cyp11a1	cytochrome P450, family 11, subfamily a, polypeptide 1	0.902706	5.37248e-05	0.00250432
Igfbp4	insulin-like growth factor binding protein 4	0.480304	5.55548e-05	0.00257705
1110032F04Rik	RIKEN cDNA 1110032F04 gene	0.421985	5.56634e-05	0.00257705
Hopx	HOP homeobox	0.527932	5.58837e-05	0.00257902
Myl12a	myosin, light chain 12A, regulatory, non-sarcomeric	-0.397111	5.68062e-05	0.00261326
Metrnl	meteorin, glial cell differentiation regulator-like	0.352137	5.8285e-05	0.0026704
Serpinb1a	serine (or cysteine) peptidase inhibitor, clade B, member 1a	0.563583	5.84167e-05	0.0026704
Epas1	endothelial PAS domain protein 1	-0.341064	5.95444e-05	0.00271339
Sertad1	SERTA domain containing 1	0.460152	6.30465e-05	0.00285778
AI593442	expressed sequence AI593442	-0.506621	6.31074e-05	0.00285778
Dmgdh	dimethylglycine dehydrogenase precursor	-1.04421	6.34905e-05	0.00286392
Hcrtr2	hypocretin (orexin) receptor 2	0.855867	6.36383e-05	0.00286392
Akap8	A kinase (PRKA) anchor protein 8	-0.24403	6.50129e-05	0.00291672
Rc3h1	RING CCCH (C3H) domains 1	-0.287636	6.56891e-05	0.00293797
3300002P13Rik	RIKEN cDNA 3300002P13 gene	1.54866	6.85999e-05	0.00305871
Eepd1	endonuclease/exonuclease/phosphatase family domain containing 1	-0.328248	7.05188e-05	0.00313179
Ftx	Ftx transcript, Xist regulator (non-protein coding)	-0.516006	7.06712e-05	0.00313179
Dynlt1a	dynein light chain Tctex-type 1A	1.49087	7.15577e-05	0.00316141
Notch3	notch 3	-0.457834	7.45878e-05	0.00326541
Gpr88	G-protein coupled receptor 88	-0.850637	7.44364e-05	0.00326541
Dnajb5	DnaJ heat shock protein family (Hsp40) member B5	0.29894	7.44829e-05	0.00326541
Dnah5	dynein, axonemal, heavy chain 5	1.19104	7.59088e-05	0.00330329
Hrh1	histamine receptor H1	0.421393	7.5824e-05	0.00330329
Ica1l	islet cell autoantigen 1-like	-0.221112	7.87474e-05	0.00341655
Gsg1l	GSG1-like	-0.349708	7.99999e-05	0.00346053
Uggt2	UDP-glucose glycoprotein glucosyltransferase 2	-0.270831	8.084e-05	0.00348646
Nxph3	neurexophilin 3	0.852041	8.15661e-05	0.00348665
Dpy30	dpy-30, histone methyltransferase complex regulatory subunit	0.265858	8.14194e-05	0.00348665
Rxfp1	relaxin/insulin-like family peptide receptor 1	0.886138	8.14076e-05	0.00348665
N4bp3	NEDD4 binding protein 3	0.418343	8.23716e-05	0.00351073
Col3a1	collagen, type III, alpha 1	-0.357618	8.45237e-05	0.00359189
Fcho1	FCH domain only 1	-0.27404	8.61169e-05	0.00364889
Fbxo36	F-box protein 36	0.530392	8.79831e-05	0.0037021
Pcp4l1	Purkinje cell protein 4-like 1	-0.486071	8.81393e-05	0.0037021
Fndc3b	fibronectin type III domain containing 3B	-0.255654	8.76722e-05	0.0037021
Plk3	polo-like kinase 3	0.538297	8.85038e-05	0.00370667
Cd24a	CD24a antigen	0.992969	9.15323e-05	0.00382195
Spty2d1	SPT2, Suppressor of Ty, domain containing 1 (S. cerevisiae)	0.274253	9.17838e-05	0.00382195
Arl4d	ADP-ribosylation factor-like 4D	0.669627	9.28087e-05	0.00385356
Col6a5	collagen, type VI, alpha 5	1.35092	9.42436e-05	0.00390195
Nell1	NEL-like 1	-0.471473	9.46209e-05	0.00390642
Ctxn3	cortexin 3	1.12174	9.53864e-05	0.00392683
Lamc1	laminin, gamma 1	-0.313418	9.75547e-05	0.00400472
Zgpat	zinc finger, CCCH-type with G patch domain	-0.263306	9.99243e-05	0.00406065
Nexn	nexilin	-1.00129	0.000100038	0.00406065
Prom1	prominin 1	-0.437579	9.98941e-05	0.00406065
Cfap46	cilia and flagella associated protein 46	1.17399	9.94979e-05	0.00406065
Nek11	NIMA (never in mitosis gene a)-related expressed kinase 11	0.868638	0.000100468	0.0040667
Lingo3	leucine rich repeat and Ig domain containing 3	-0.254138	0.000100893	0.00407252
Itpkc	inositol 1,4,5-trisphosphate 3-kinase C	0.385558	0.000101365	0.00408022
Ddx6	DEAD (Asp-Glu-Ala-Asp) box polypeptide 6	0.197412	0.000102085	0.00409783
Napepld	N-acyl phosphatidylethanolamine phospholipase D	0.321553	0.00010286	0.00411752
Eln	elastin	-0.659127	0.000103735	0.0041411
Stx3	syntaxin 3	-0.330878	0.00010458	0.00416338
H2-Aa	histocompatibility 2, class II antigen A, alpha	0.960285	0.000106635	0.00423357
Rgl1	ral guanine nucleotide dissociation stimulator,-like 1	-0.210226	0.000107472	0.00424352
Nid1	nidogen 1	-0.416254	0.00010744	0.00424352
Otud1	OTU domain containing 1	0.433778	0.000107784	0.0042443
Gpr84	G protein-coupled receptor 84	-0.95085	0.000108902	0.00424878
Col5a1	collagen, type V, alpha 1	0.700542	0.000109071	0.00424878
Pus7	pseudouridylate synthase 7	0.246528	0.000109036	0.00424878
Anln	anillin, actin binding protein	0.680424	0.000108979	0.00424878
Elovl2	elongation of very long chain fatty acids (FEN1/Elo2, SUR4/Elo3, yeast)-like 2	-0.297945	0.000110487	0.00427664
Celsr1	cadherin, EGF LAG seven-pass G-type receptor 1	0.497106	0.000110971	0.00427664
Ptchd2	patched domain containing 2	-0.323928	0.000110775	0.00427664
Limch1	LIM and calponin homology domains 1	-0.234525	0.000111021	0.00427664
Lnx1	ligand of numb-protein X 1	-0.327781	0.000111262	0.00427664
Gm9866	predicted gene 9866	0.31665	0.000111859	0.00428824
Miat	myocardial infarction associated transcript (non-protein coding)	-0.617531	0.000112564	0.00430387
Zbtb34	zinc finger and BTB domain containing 34	-0.424385	0.000114087	0.00435063
Epha10	Eph receptor A10	-0.338351	0.00011672	0.00442773
Rasgef1b	RasGEF domain family, member 1B	-0.493061	0.000116522	0.00442773
2700038G22Rik	RIKEN cDNA 2700038G22 gene	-1.02045	0.000120648	0.00456479
Islr2	immunoglobulin superfamily containing leucine-rich repeat 2	0.633172	0.000121228	0.00457479
Myo18a	myosin XVIIIA	-0.305006	0.000122968	0.00462839
Tuft1	tuftelin 1	0.719728	0.000123632	0.00462934
Disc1	disrupted in schizophrenia 1	-0.881453	0.000123513	0.00462934
Lypd6b	LY6/PLAUR domain containing 6B	0.481871	0.000124081	0.00463416
Slc32a1	solute carrier family 32 (GABA vesicular transporter), member 1	-0.312779	0.000125003	0.00465661
Tmtc1	transmembrane and tetratricopeptide repeat containing 1	-0.399573	0.000125896	0.00467785
Pecam1	platelet/endothelial cell adhesion molecule 1	-0.409334	0.00012726	0.00471642
Arhgap25	Rho GTPase activating protein 25	0.694948	0.000129414	0.00478404
Impact	impact, RWD domain protein	0.354051	0.000130182	0.00479988
Fendrr	Foxf1 adjacent non-coding developmental regulatory RNA	-0.891537	0.000130505	0.00479988
Cyp46a1	cytochrome P450, family 46, subfamily a, polypeptide 1	-0.237881	0.000133811	0.00487208
Arap3	ArfGAP with RhoGAP domain, ankyrin repeat and PH domain 3	-0.454676	0.000133428	0.00487208
Zfp869	zinc finger protein 869	0.262845	0.000133813	0.00487208
Robo3	roundabout guidance receptor 3	-0.940321	0.000133373	0.00487208
Shtn1	shootin 1	0.551578	0.000134776	0.00489483
Gpr3	G-protein coupled receptor 3	0.717681	0.000135379	0.00490445
Trpc5	transient receptor potential cation channel, subfamily C, member 5	0.658242	0.00013614	0.00491971
Sestd1	SEC14 and spectrin domains 1	-0.252507	0.000137439	0.00494201
Fosb	FBJ osteosarcoma oncogene B	0.947202	0.000137202	0.00494201
4831440E17Rik	RIKEN cDNA 4831440E17 gene	-0.777278	0.000143744	0.00515594
Chka	choline kinase alpha	-0.229353	0.000144632	0.00516221
Fam129b	family with sequence similarity 129, member B	0.280127	0.000144498	0.00516221
Gm17769	predicted gene, 17769	-0.574376	0.000145323	0.00517413
Gm14322	predicted gene 14322	-0.636343	0.000145827	0.00517936
Lancl3	LanC lantibiotic synthetase component C-like 3 (bacterial)	0.344944	0.000147479	0.00522522
Cish	cytokine inducible SH2-containing protein	0.433702	0.000148205	0.00523814
Chrna6	cholinergic receptor, nicotinic, alpha polypeptide 6	1.37601	0.000150173	0.0052948
Tcfl5	transcription factor-like 5 (basic helix-loop-helix)	1.06948	0.000151111	0.00531493
Plch2	phospholipase C, eta 2	-0.356906	0.000151995	0.00533306
Steap2	six transmembrane epithelial antigen of prostate 2	-0.30001	0.000154284	0.00540032
Cdkn2aipnl	CDKN2A interacting protein N-terminal like	0.251	0.000157252	0.00549093
Chil1	chitinase-like 1	0.361737	0.000158667	0.00552702
Clk4	CDC like kinase 4	-0.305817	0.000161985	0.00562908
Fam131a	family with sequence similarity 131, member A	0.230625	0.000163392	0.00566438
Cntnap5b	contactin associated protein-like 5B	-0.52556	0.000164397	0.0056721
Figf	NA	1.29749	0.000164022	0.0056721
Pla2g4e	phospholipase A2, group IVE	-0.297684	0.000166641	0.00573585
Htr7	5-hydroxytryptamine (serotonin) receptor 7	-0.362303	0.000172146	0.00591129
Tbx2	T-box 2	-0.58758	0.000173483	0.0059378
Stc1	stanniocalcin 1	-0.598008	0.000173737	0.0059378
Rit2	Ras-like without CAAX 2	0.273569	0.000175031	0.00596793
Tmem74	transmembrane protein 74	0.965114	0.00017625	0.00598134
Kcnh2	potassium voltage-gated channel, subfamily H (eag-related), member 2	-0.267699	0.000175936	0.00598134
Atp2a3	ATPase, Ca++ transporting, ubiquitous	-0.450975	0.000178934	0.00598196
1700088E04Rik	RIKEN cDNA 1700088E04 gene	0.405054	0.000179741	0.00598196
Pdk1	pyruvate dehydrogenase kinase, isoenzyme 1	-0.389552	0.000180391	0.00598196
Ccdc141	coiled-coil domain containing 141	-0.259995	0.000180116	0.00598196
Gpcpd1	glycerophosphocholine phosphodiesterase 1	-0.2895	0.000180156	0.00598196
Rsrp1	arginine/serine rich protein 1	-0.237041	0.000180053	0.00598196
Ablim2	actin-binding LIM protein 2	-0.226041	0.000180236	0.00598196
Rasal1	RAS protein activator like 1 (GAP1 like)	0.541076	0.000178677	0.00598196
Prcp	prolylcarboxypeptidase (angiotensinase C)	-0.410239	0.000178436	0.00598196
Dkk3	dickkopf WNT signaling pathway inhibitor 3	0.757394	0.000180396	0.00598196
Ipw	imprinted gene in the Prader-Willi syndrome region	-0.559701	0.000181823	0.0060018
Pcf11	PCF11 cleavage and polyadenylation factor subunit	0.227506	0.000181756	0.0060018
Fbn2	fibrillin 2	0.378293	0.000183181	0.00601921
4933404O12Rik	RIKEN cDNA 4933404O12 gene	-0.296786	0.00018305	0.00601921
Tfrc	transferrin receptor	-0.346652	0.000184567	0.00605104
Supt3	suppressor of Ty 3	0.380978	0.000186387	0.00609693
Dlgap3	discs, large (Drosophila) homolog-associated protein 3	-0.306787	0.000187087	0.00610604
B3galt2	UDP-Gal:betaGlcNAc beta 1,3-galactosyltransferase, polypeptide 2	0.692231	0.00019255	0.00624911
Lrrc45	leucine rich repeat containing 45	-0.262913	0.000193627	0.00624911
Megf6	multiple EGF-like-domains 6	-0.637556	0.000192469	0.00624911
Abcb9	ATP-binding cassette, sub-family B (MDR/TAP), member 9	-0.411352	0.000192814	0.00624911
Zfp719	zinc finger protein 719	0.35089	0.00019357	0.00624911
B230354K17Rik	RIKEN cDNA B230354K17 gene	-0.269538	0.000195505	0.00628246
Smim1	small integral membrane protein 1	0.770614	0.000195528	0.00628246
Zfp445	zinc finger protein 445	-0.212929	0.000196742	0.0063075
Coq10b	coenzyme Q10B	0.256637	0.000202573	0.00648011
Npr2	natriuretic peptide receptor 2	-0.236615	0.000204497	0.00651288
Sema3b	sema domain, immunoglobulin domain (Ig), short basic domain, secreted, (semaphorin) 3B	0.677075	0.000204264	0.00651288
Cstf2	cleavage stimulation factor, 3' pre-RNA subunit 2	-0.207378	0.000205631	0.00653464
Fbln5	fibulin 5	-0.447864	0.000208374	0.00660731
Samd3	sterile alpha motif domain containing 3	-1.05136	0.000210067	0.00663199
Ttc21a	tetratricopeptide repeat domain 21A	2.58783	0.000209981	0.00663199
Cecr6	cat eye syndrome chromosome region, candidate 6	0.253684	0.000211636	0.00666698
Fzd10	frizzled class receptor 10	-0.786743	0.000212443	0.00667789
Magi1	membrane associated guanylate kinase, WW and PDZ domain containing 1	-0.315882	0.000213154	0.00668573
Syt4	synaptotagmin IV	0.369354	0.000213666	0.00668732
Rnf8	ring finger protein 8	-0.35472	0.000214425	0.00669663
Ankrd34c	ankyrin repeat domain 34C	-0.656495	0.000217655	0.00678288
Cotl1	coactosin-like 1 (Dictyostelium)	0.363907	0.000218936	0.00680816
Ppip5k2	diphosphoinositol pentakisphosphate kinase 2	-0.312357	0.000219704	0.0068174
Rnpc3	RNA-binding region (RNP1, RRM) containing 3	-0.370532	0.000221761	0.00686652
Tmem106c	transmembrane protein 106C	0.38039	0.000222267	0.00686754
Ddit4l	DNA-damage-inducible transcript 4-like	-0.790528	0.000223823	0.00690089
Kif5c	kinesin family member 5C	-0.215906	0.000225064	0.00692443
Rbm24	RNA binding motif protein 24	0.425498	0.000226287	0.00694731
Mterf2	mitochondrial transcription termination factor 2	0.613473	0.000227765	0.00696318
Drp2	dystrophin related protein 2	-0.334904	0.000227612	0.00696318
Ptpn6	protein tyrosine phosphatase, non-receptor type 6	-0.343791	0.000228734	0.00697809
Pld5	phospholipase D family, member 5	-0.611217	0.000229604	0.0069899
Trerf1	transcriptional regulating factor 1	-0.362988	0.000231406	0.00702999
Rnd3	Rho family GTPase 3	0.31226	0.000234855	0.00711985
Dennd6b	DENN/MADD domain containing 6B	-0.309351	0.000235648	0.00712895
Parva	parvin, alpha	-0.443456	0.000237949	0.00718359
2010111I01Rik	RIKEN cDNA 2010111I01 gene	-0.459618	0.000238865	0.00719626
Ybx2	Y box protein 2	-0.670097	0.000239958	0.00721416
Med10	mediator complex subunit 10	0.285462	0.000242913	0.00724695
Pkp4	plakophilin 4	0.303698	0.000241803	0.00724695
Plcg1	phospholipase C, gamma 1	-0.222734	0.000243049	0.00724695
Tnfsf10	tumor necrosis factor (ligand) superfamily, member 10	-0.513514	0.000242576	0.00724695
Rlbp1	retinaldehyde binding protein 1	0.247874	0.000245927	0.00730273
Alas2	aminolevulinic acid synthase 2, erythroid	-0.718815	0.0002455	0.00730273
Strip1	striatin interacting protein 1	0.203288	0.000253937	0.00752516
Ephb4	Eph receptor B4	-0.34892	0.000254671	0.00753151
Acaca	acetyl-Coenzyme A carboxylase alpha	-0.266343	0.000256769	0.00756267
Gm266	predicted gene 266	-0.620986	0.000256623	0.00756267
Ccnl2	cyclin L2	-0.268048	0.000257613	0.00757215
Maats1	MYCBP-associated, testis expressed 1	1.73377	0.000262749	0.00770749
Rundc1	RUN domain containing 1	0.195671	0.000263802	0.00771039
Armc3	armadillo repeat containing 3	1.99211	0.000263912	0.00771039
D330050G23Rik	RIKEN cDNA D330050G23 gene	0.438312	0.000267995	0.00780691
Pigo	phosphatidylinositol glycan anchor biosynthesis, class O	-0.234485	0.00026855	0.00780691
Zfp963	zinc finger protein 963	-0.34785	0.000268832	0.00780691
Nup214	nucleoporin 214	-0.19954	0.000271168	0.00785886
Etv3	ets variant 3	0.244162	0.000272202	0.00785886
Col8a2	collagen, type VIII, alpha 2	1.20497	0.000272248	0.00785886
C1d	C1D nuclear receptor co-repressor	0.281965	0.000275721	0.0079433
Trib2	tribbles pseudokinase 2	0.250877	0.000277921	0.00799078
Gabra5	gamma-aminobutyric acid (GABA) A receptor, subunit alpha 5	0.854165	0.00028268	0.00811151
Cacna2d2	calcium channel, voltage-dependent, alpha 2/delta subunit 2	-0.254371	0.00028342	0.00811668
Ocel1	occludin/ELL domain containing 1	-0.485721	0.00028492	0.00814355
Gm5126	predicted pseudogene 5126	-0.480223	0.000285785	0.00815219
Arid1b	AT rich interactive domain 1B (SWI-like)	-0.228401	0.000287229	0.00817729
Asphd2	aspartate beta-hydroxylase domain containing 2	-0.242852	0.000288301	0.00819171
Kcnip2	Kv channel-interacting protein 2	-0.304653	0.000290411	0.00821943
Cgnl1	cingulin-like 1	-0.309029	0.000290099	0.00821943
Fxyd6	FXYD domain-containing ion transport regulator 6	0.643069	0.000295175	0.00833796
Lrrc6	leucine rich repeat containing 6 (testis)	0.549732	0.000298391	0.00841243
Lig3	ligase III, DNA, ATP-dependent	-0.239759	0.000302032	0.00849855
Mdm4	transformed mouse 3T3 cell double minute 4	-0.199198	0.000302904	0.00850655
Cacng7	calcium channel, voltage-dependent, gamma subunit 7	-0.257865	0.00030455	0.00853623
Coro6	coronin 6	-0.688318	0.000308497	0.00861512
Slc16a3	solute carrier family 16 (monocarboxylic acid transporters), member 3	0.657801	0.000308553	0.00861512
Adamts10	a disintegrin-like and metallopeptidase (reprolysin type) with thrombospondin type 1 motif, 10	-0.333929	0.000309569	0.00862687
Fem1c	fem-1 homolog c (C.elegans)	-0.335808	0.000315503	0.00877535
Prph	peripherin	1.51819	0.000318245	0.00880093
Rbfox1	RNA binding protein, fox-1 homolog (C. elegans) 1	-0.236731	0.000317657	0.00880093
Nfatc3	nuclear factor of activated T cells, cytoplasmic, calcineurin dependent 3	-0.302131	0.000317672	0.00880093
Fam43b	family with sequence similarity 43, member B	0.34603	0.000318952	0.00880369
Chst8	carbohydrate (N-acetylgalactosamine 4-0) sulfotransferase 8	0.635823	0.00032196	0.00886982
Hip1	huntingtin interacting protein 1	-0.243729	0.000326057	0.00896564
Htr5b	5-hydroxytryptamine (serotonin) receptor 5B	1.49212	0.000330116	0.00904293
Ssbp4	single stranded DNA binding protein 4	-0.241902	0.000329966	0.00904293
Nab1	Ngfi-A binding protein 1	0.222615	0.000333627	0.00910468
Fam126a	family with sequence similarity 126, member A	0.510741	0.000333215	0.00910468
Stradb	STE20-related kinase adaptor beta	-0.268697	0.000334294	0.00910574
Rps6kb2	ribosomal protein S6 kinase, polypeptide 2	-0.261921	0.000335628	0.00912493
Dcbld2	discoidin, CUB and LCCL domain containing 2	-0.338905	0.000339567	0.00921391
Scn4b	sodium channel, type IV, beta	-0.896699	0.000340173	0.00921391
LOC432842	uncharacterized LOC432842	-0.334328	0.000345668	0.0093453
4732491K20Rik	RIKEN cDNA 4732491K20 gene	-0.351033	0.000349408	0.00942882
Sec61b	Sec61 beta subunit	0.486505	0.000352467	0.00949367
Naa40	N(alpha)-acetyltransferase 40, NatD catalytic subunit	-0.229945	0.000353569	0.00949587
Rab33b	RAB33B, member RAS oncogene family	0.235579	0.000353862	0.00949587
Tmem178b	transmembrane protein 178B	-0.330117	0.000354514	0.00949587
Atp10d	ATPase, class V, type 10D	-0.431352	0.000355642	0.0095085
Dock6	dedicator of cytokinesis 6	-0.35317	0.000358312	0.00956223
Slc25a35	solute carrier family 25, member 35	-0.343752	0.000359481	0.00957581
Bmp1	bone morphogenetic protein 1	-0.456379	0.000364899	0.00970229
Flot1	flotillin 1	0.242925	0.000366313	0.00972206
Ttc39a	tetratricopeptide repeat domain 39A	-0.557142	0.000368623	0.00976548
Ccrn4l	NA	0.206964	0.000369811	0.00977906
Atic	5-aminoimidazole-4-carboxamide ribonucleotide formyltransferase/IMP cyclohydrolase	0.233698	0.000372792	0.00983995
Rps6ka2	ribosomal protein S6 kinase, polypeptide 2	0.341918	0.000374979	0.00987967
Rprml	reprimo-like	0.288922	0.000377413	0.00990134
St3gal1	ST3 beta-galactoside alpha-2,3-sialyltransferase 1	0.340894	0.000377115	0.00990134
Tmem74b	transmembrane protein 74B	-0.520997	0.000377851	0.00990134
Scamp4	secretory carrier membrane protein 4	0.30693	0.000380157	0.0099304
Myom1	myomesin 1	-0.58717	0.000380331	0.0099304
Gstt1	glutathione S-transferase, theta 1	0.42826	0.000382794	0.00995884
Rpl35a	ribosomal protein L35A	1.20658	0.000382266	0.00995884
Pdlim7	PDZ and LIM domain 7	-0.358497	0.000384125	0.00997556
Abcc4	ATP-binding cassette, sub-family C (CFTR/MRP), member 4	-0.30077	0.000385042	0.00998148
Abracl	ABRA C-terminal like	0.425094	0.00039217	0.0101148
Pdgfrb	platelet derived growth factor receptor, beta polypeptide	-0.331869	0.00039228	0.0101148
Hs3st1	heparan sulfate (glucosamine) 3-O-sulfotransferase 1	-0.476008	0.000391429	0.0101148
Plekha7	pleckstrin homology domain containing, family A member 7	0.380667	0.000395931	0.0101908
Lmf2	lipase maturation factor 2	-0.235592	0.000397079	0.0102023
Myo1b	myosin IB	-0.392892	0.000400559	0.0102591
Itk	IL2 inducible T cell kinase	0.848088	0.000401454	0.0102591
Dact1	dishevelled-binding antagonist of beta-catenin 1	0.412992	0.000401039	0.0102591
Pnrc1	proline-rich nuclear receptor coactivator 1	0.285803	0.000402122	0.0102591
Endou	endonuclease, polyU-specific	1.34601	0.000407048	0.0103665
Ap3b1	adaptor-related protein complex 3, beta 1 subunit	-0.246375	0.000407885	0.0103696
Pnldc1	poly(A)-specific ribonuclease (PARN)-like domain containing 1	-0.794372	0.000410955	0.0104111
4930447M23Rik	RIKEN cDNA 4930447M23 gene	0.57054	0.000410883	0.0104111
Islr	immunoglobulin superfamily containing leucine-rich repeat	0.447519	0.000412362	0.0104285
Proser2	proline and serine rich 2	-0.767028	0.000415961	0.0105012
Esyt2	extended synaptotagmin-like protein 2	-0.276759	0.000420449	0.010594
Snn	stannin	-0.234431	0.0004211	0.010594
Hccs	holocytochrome c synthetase	-0.434386	0.000422006	0.0105984
Spaca6	sperm acrosome associated 6	-0.377397	0.000430498	0.0107907
Mir186	microRNA 186	-0.742161	0.00043115	0.0107907
Rgl2	ral guanine nucleotide dissociation stimulator-like 2	-0.253912	0.000432827	0.010814
Prkab2	protein kinase, AMP-activated, beta 2 non-catalytic subunit	-0.276052	0.000436526	0.0108876
Szt2	seizure threshold 2	-0.344922	0.000441234	0.0109861
Clasp1	CLIP associating protein 1	-0.205189	0.000449678	0.0111199
Smtn	smoothelin	-0.443627	0.000447611	0.0111199
Gpatch8	G patch domain containing 8	-0.205991	0.000449094	0.0111199
Igsf21	immunoglobulin superfamily, member 21	0.532447	0.000448642	0.0111199
Ankrd54	ankyrin repeat domain 54	0.299197	0.000453576	0.0111972
Thbs4	thrombospondin 4	2.44583	0.0004572	0.0112675
Tpm2	tropomyosin 2, beta	-0.472623	0.000459792	0.0113121
Aifm3	apoptosis-inducing factor, mitochondrion-associated 3	-0.327954	0.00047117	0.0115724
Nuak1	NUAK family, SNF1-like kinase, 1	0.318956	0.000479052	0.0117461
Mapk7	mitogen-activated protein kinase 7	-0.230124	0.000480095	0.0117518
Sf3b1	splicing factor 3b, subunit 1	-0.230915	0.000485256	0.0118581
Tcerg1l	transcription elongation regulator 1-like	0.458679	0.000487624	0.0118959
Spry4	sprouty homolog 4 (Drosophila)	0.497929	0.000488841	0.0119055
Nkx3-1	NK-3 transcription factor, locus 1 (Drosophila)	-0.635171	0.000495191	0.0119997
Kctd4	potassium channel tetramerisation domain containing 4	0.743452	0.000494867	0.0119997
Slitrk4	SLIT and NTRK-like family, member 4	-0.336557	0.00049423	0.0119997
Slc1a2	solute carrier family 1 (glial high affinity glutamate transporter), member 2	-0.287686	0.000505908	0.0122389
Lama4	laminin, alpha 4	-0.355269	0.000508387	0.0122784
Slc40a1	solute carrier family 40 (iron-regulated transporter), member 1	-0.40743	0.000511114	0.0123237
Tnfaip2	tumor necrosis factor, alpha-induced protein 2	-0.68885	0.000514115	0.0123755
Slc22a8	solute carrier family 22 (organic anion transporter), member 8	-0.326982	0.000516486	0.0124058
Scd3	stearoyl-coenzyme A desaturase 3	0.505334	0.000517085	0.0124058
Il4ra	interleukin 4 receptor, alpha	-0.473498	0.000518609	0.0124217
Slc4a4	solute carrier family 4 (anion exchanger), member 4	-0.317377	0.000519781	0.0124293
Sox2ot	SOX2 overlapping transcript (non-protein coding)	0.277037	0.000528446	0.0125949
Ech1	enoyl coenzyme A hydratase 1, peroxisomal	0.227825	0.000528219	0.0125949
Fam21	family with sequence similarity 21	-0.256711	0.000529702	0.0126041
Pan2	PAN2 poly(A) specific ribonuclease subunit	-0.272623	0.000530802	0.0126096
Fam84b	family with sequence similarity 84, member B	0.472987	0.000535404	0.0126981
St6galnac5	ST6 (alpha-N-acetyl-neuraminyl-2,3-beta-galactosyl-1,3)-N-acetylgalactosaminide alpha-2,6-sialyltransferase 5	0.857208	0.000538035	0.0127189
Ano1	anoctamin 1, calcium activated chloride channel	-0.509431	0.000537749	0.0127189
Fam189b	family with sequence similarity 189, member B	-0.238741	0.000539643	0.0127361
Ism1	isthmin 1, angiogenesis inhibitor	-0.4442	0.000544923	0.0128398
Vtn	vitronectin	-0.278864	0.000549143	0.0128973
Zfp236	zinc finger protein 236	-0.279283	0.000549001	0.0128973
AU019823	expressed sequence AU019823	-0.307267	0.000553623	0.0129815
Snca	synuclein, alpha	0.283424	0.000555685	0.0130088
Cybrd1	cytochrome b reductase 1	1.01684	0.000557895	0.0130217
Snd1	staphylococcal nuclease and tudor domain containing 1	0.210908	0.000558034	0.0130217
Thsd7a	thrombospondin, type I, domain containing 7A	-0.345745	0.000559896	0.0130441
Prmt2	protein arginine N-methyltransferase 2	0.36835	0.000563627	0.01311
Col15a1	collagen, type XV, alpha 1	-0.515397	0.000564829	0.0131169
Btn2a2	butyrophilin, subfamily 2, member A2	-0.657018	0.000569152	0.0131875
Sema5b	sema domain, seven thrombospondin repeats (type 1 and type 1-like), transmembrane domain (TM) and short cytoplasmic domain, (semaphorin) 5B	0.432567	0.000569688	0.0131875
Slc18a3	solute carrier family 18 (vesicular monoamine), member 3	-1.4263	0.000571755	0.0131932
Prss12	protease, serine 12 neurotrypsin (motopsin)	0.55944	0.00057145	0.0131932
Dlx6os1	distal-less homeobox 6, opposite strand 1	-0.249685	0.000575771	0.0132647
Cxcl12	chemokine (C-X-C motif) ligand 12	-0.251137	0.000581094	0.0133661
Cd82	CD82 antigen	0.349823	0.000582702	0.0133818
Rnf112	ring finger protein 112	-0.301236	0.000585418	0.0134229
Ier2	immediate early response 2	0.84333	0.000586979	0.0134375
Rgs5	regulator of G-protein signaling 5	-0.383803	0.000590382	0.0134941
Pcdh20	protocadherin 20	-0.722588	0.00059247	0.0135205
Gpr153	G protein-coupled receptor 153	-0.629098	0.000597946	0.013624
Helz2	helicase with zinc finger 2, transcriptional coactivator	-0.420215	0.000599327	0.013634
Gjd2	gap junction protein, delta 2	-0.381881	0.00060874	0.0138048
Nat14	N-acetyltransferase 14	0.25626	0.000608175	0.0138048
D2hgdh	D-2-hydroxyglutarate dehydrogenase	-0.291235	0.000610255	0.0138175
Itgav	integrin alpha V	-0.25859	0.000611552	0.0138253
Sept9	septin 9	0.277842	0.000616512	0.0139157
Socs2	suppressor of cytokine signaling 2	0.284375	0.000623851	0.0140376
Phka2	phosphorylase kinase alpha 2	-0.258156	0.000623083	0.0140376
Nfkbie	nuclear factor of kappa light polypeptide gene enhancer in B cells inhibitor, epsilon	0.392881	0.000627004	0.0140867
Iqcg	IQ motif containing G	1.26968	0.00062919	0.0141139
Slain1	SLAIN motif family, member 1	0.304872	0.000633702	0.0141875
Ptpru	protein tyrosine phosphatase, receptor type, U	0.494834	0.000634427	0.0141875
Plin3	perilipin 3	0.432573	0.000645213	0.0144064
Mrpl47	mitochondrial ribosomal protein L47	0.251808	0.000650861	0.0145102
Tppp3	tubulin polymerization-promoting protein family member 3	0.5515	0.000653837	0.0145541
Eml5	echinoderm microtubule associated protein like 5	-0.244497	0.000662039	0.0147141
Ccnt2	cyclin T2	-0.216173	0.000667782	0.0147288
Kcnk9	potassium channel, subfamily K, member 9	-0.255332	0.000665076	0.0147288
Park2	Parkinson disease (autosomal recessive, juvenile) 2, parkin	0.306786	0.000666681	0.0147288
Lrrtm2	leucine rich repeat transmembrane neuronal 2	0.343699	0.00066509	0.0147288
Tuba8	tubulin, alpha 8	-0.485231	0.000667028	0.0147288
Kcnmb2	potassium large conductance calcium-activated channel, subfamily M, beta member 2	0.389824	0.000673768	0.0148382
Pip5kl1	phosphatidylinositol-4-phosphate 5-kinase-like 1	-0.427087	0.000677371	0.014895
Rmnd5b	required for meiotic nuclear division 5 homolog B	0.194742	0.000681158	0.0149556
Vasn	vasorin	0.427228	0.000686382	0.0150474
Cfap43	cilia and flagella associated protein 43	2.60487	0.000694929	0.0151931
Serinc2	serine incorporator 2	0.828539	0.000695121	0.0151931
Rasl11a	RAS-like, family 11, member A	0.538929	0.000697246	0.0151937
Prr15	proline rich 15	0.706007	0.000696449	0.0151937
Myct1	myc target 1	-0.754516	0.000702337	0.0152816
Bub3	BUB3 mitotic checkpoint protein	0.173916	0.000705837	0.0153348
Ncald	neurocalcin delta	0.401869	0.000713699	0.0154824
Zc3h7a	zinc finger CCCH type containing 7 A	-0.202099	0.000718051	0.0155332
Adamts15	a disintegrin-like and metallopeptidase (reprolysin type) with thrombospondin type 1 motif, 15	-0.373061	0.000718187	0.0155332
Nptx1	neuronal pentraxin 1	0.316533	0.000729171	0.0156772
Ccdc17	coiled-coil domain containing 17	-0.479967	0.000726972	0.0156772
Zkscan2	zinc finger with KRAB and SCAN domains 2	-0.294149	0.000727092	0.0156772
Prtg	protogenin	-0.552794	0.000728468	0.0156772
Atf7	activating transcription factor 7	-0.200094	0.000752067	0.0161455
Tcp11l1	t-complex 11 like 1	-0.328849	0.000758518	0.0162599
Pde7b	phosphodiesterase 7B	-0.35785	0.000765612	0.0163877
Gm17296	NA	-0.350029	0.000768633	0.0164281
Tln1	talin 1	-0.205164	0.000772136	0.0164303
Ssbp3	single-stranded DNA binding protein 3	0.204878	0.000771605	0.0164303
Pja1	praja ring finger 1, E3 ubiquitin protein ligase	0.208698	0.000771881	0.0164303
Itga1	integrin alpha 1	-0.512224	0.000773699	0.0164394
Rnf207	ring finger protein 207	-0.584172	0.000778531	0.0165179
Fam183b	family with sequence similarity 183, member B	1.0285	0.000789404	0.016591
Srek1	splicing regulatory glutamine/lysine-rich protein 1	-0.229403	0.000786661	0.016591
Zfp870	zinc finger protein 870	-0.276276	0.000786243	0.016591
Lzts2	leucine zipper, putative tumor suppressor 2	0.229513	0.000789743	0.016591
Slc38a11	solute carrier family 38, member 11	1.03294	0.00078959	0.016591
Tgm3	transglutaminase 3, E polypeptide	0.390194	0.000791094	0.016591
Pi4k2b	phosphatidylinositol 4-kinase type 2 beta	0.471649	0.000791137	0.016591
Nap1l5	nucleosome assembly protein 1-like 5	0.207455	0.000788085	0.016591
Tmem194b	NA	-0.375361	0.000802082	0.0167962
Dab2	disabled 2, mitogen-responsive phosphoprotein	-0.278677	0.000803781	0.0168075
Fblim1	filamin binding LIM protein 1	-0.782235	0.000809282	0.0168496
2310045N01Rik	NA	0.243166	0.000808081	0.0168496
Icam1	intercellular adhesion molecule 1	-0.34345	0.000808357	0.0168496
Exoc3l	exocyst complex component 3-like	-0.683872	0.000812021	0.0168823
Slc7a8	solute carrier family 7 (cationic amino acid transporter, y+ system), member 8	0.232276	0.000816649	0.0169542
Mbd6	methyl-CpG binding domain protein 6	-0.312518	0.000819959	0.0169986
Aass	aminoadipate-semialdehyde synthase	-0.40289	0.00082516	0.017082
Map3k1	mitogen-activated protein kinase kinase kinase 1	-0.269933	0.000829249	0.0171421
Slc2a3	solute carrier family 2 (facilitated glucose transporter), member 3	0.221575	0.000835484	0.0172219
Usp2	ubiquitin specific peptidase 2	-0.293482	0.000835172	0.0172219
Prkag2	protein kinase, AMP-activated, gamma 2 non-catalytic subunit	0.250185	0.000837177	0.0172323
Anxa7	annexin A7	0.229263	0.000840473	0.0172756
Cd14	CD14 antigen	-0.403573	0.000843877	0.017321
Tmsb4x	thymosin, beta 4, X chromosome	0.246579	0.000845587	0.0173315
Krt12	keratin 12	-1.28343	0.000851008	0.017418
6430411K18Rik	RIKEN cDNA 6430411K18 gen	-0.649783	0.000858203	0.0175405
Ptprv	protein tyrosine phosphatase, receptor type, V	-1.1755	0.000861618	0.0175617
Pear1	platelet endothelial aggregation receptor 1	-0.392337	0.000862604	0.0175617
Car11	carbonic anhydrase 11	-0.199605	0.000863514	0.0175617
Lrrc27	leucine rich repeat containing 27	-0.309857	0.000864087	0.0175617
Fam167a	family with sequence similarity 167, member A	1.64596	0.00086842	0.017625
B3gnt4	UDP-GlcNAc:betaGal beta-1,3-N-acetylglucosaminyltransferase 4	0.582703	0.000871247	0.0176577
Atxn7l2	ataxin 7-like 2	-0.25733	0.000877828	0.0177414
Use1	unconventional SNARE in the ER 1 homolog (S. cerevisiae)	0.205771	0.000876751	0.0177414
Gtpbp3	GTP binding protein 3	-0.300113	0.000880373	0.0177681
Insm1	insulinoma-associated 1	0.63141	0.000882002	0.0177762
Zfp882	zinc finger protein 882	0.297346	0.00089559	0.018025
Sipa1l1	signal-induced proliferation-associated 1 like 1	-0.283443	0.000899447	0.0180462
Galnt14	UDP-N-acetyl-alpha-D-galactosamine:polypeptide N-acetylgalactosaminyltransferase 14	0.406947	0.000901561	0.0180462
Pcsk5	proprotein convertase subtilisin/kexin type 5	0.69585	0.000900014	0.0180462
Ptprh	protein tyrosine phosphatase, receptor type, H	0.646324	0.000901626	0.0180462
Ptprz1	protein tyrosine phosphatase, receptor type Z, polypeptide 1	-0.25245	0.000909007	0.0181689
Git2	G protein-coupled receptor kinase-interactor 2	-0.214598	0.000910602	0.0181757
Otogl	otogelin-like	0.936546	0.000913364	0.0182057
Zfp658	zinc finger protein 658	0.387469	0.000928176	0.0184755
Kdm6b	KDM1 lysine (K)-specific demethylase 6B	0.383368	0.000934901	0.0185839
Rassf5	Ras association (RalGDS/AF-6) domain family member 5	0.250719	0.000937847	0.0186014
Ankub1	ankrin repeat and ubiquitin domain containing 1	1.07717	0.000938348	0.0186014
Adgrf5	adhesion G protein-coupled receptor F5	-0.369686	0.000949915	0.0187897
Sepw1	selenoprotein W, muscle 1	-0.240116	0.000950443	0.0187897
Tshz1	teashirt zinc finger family member 1	-0.343423	0.000963346	0.0189158
Fubp3	far upstream element (FUSE) binding protein 3	-0.185039	0.000962476	0.0189158
Pde1a	phosphodiesterase 1A, calmodulin-dependent	0.585681	0.000961254	0.0189158
Hapln2	hyaluronan and proteoglycan link protein 2	0.371583	0.000960324	0.0189158
Zfp605	zinc finger protein 605	0.832335	0.000960136	0.0189158
Calb1	calbindin 1	-0.411874	0.000967275	0.0189672
E130114P18Rik	RIKEN cDNA E130114P18 gene	0.408943	0.00097038	0.0190024
Grik4	glutamate receptor, ionotropic, kainate 4	0.419446	0.000975653	0.0190542
Efnb1	ephrin B1	0.438174	0.000974409	0.0190542
Daam2	dishevelled associated activator of morphogenesis 2	-0.197513	0.000981007	0.0191329
Cspp1	centrosome and spindle pole associated protein 1	-0.249834	0.00099216	0.0192873
Grin2c	glutamate receptor, ionotropic, NMDA2C (epsilon 3)	-0.300622	0.000992916	0.0192873
Gnai3	guanine nucleotide binding protein (G protein), alpha inhibiting 3	0.248205	0.000991196	0.0192873
Smarcd1	SWI/SNF related, matrix associated, actin dependent regulator of chromatin, subfamily d, member 1	-0.22135	0.000998414	0.0193423
Gcn1l1	GCN1 general control of amino-acid synthesis 1-like 1 (yeast)	-0.257253	0.000997479	0.0193423
Tmem18	transmembrane protein 18	-0.196407	0.00100626	0.0194682
AU022754	expressed sequence AU022754	0.832741	0.00100793	0.0194746
Txnrd1	thioredoxin reductase 1	0.205094	0.00101862	0.0196549
1810037I17Rik	RIKEN cDNA 1810037I17 gene	0.264187	0.00104386	0.0201152
Prmt1	protein arginine N-methyltransferase 1	0.175711	0.00104747	0.0201578
Gfpt2	glutamine fructose-6-phosphate transaminase 2	-0.493827	0.00104903	0.0201611
Hnmt	histamine N-methyltransferase	0.339816	0.00105919	0.0203293
Arl6	ADP-ribosylation factor-like 6	0.258438	0.00107006	0.020511
Eif1a	eukaryotic translation initiation factor 1A	0.238539	0.00107522	0.0205581
Smad9	SMAD family member 9	-0.228063	0.00107536	0.0205581
Apopt1	apoptogenic, mitochondrial 1	0.207664	0.0010775	0.0205719
Spry1	sprouty homolog 1 (Drosophila)	-0.326675	0.00108042	0.0206005
Irf2bp2	interferon regulatory factor 2 binding protein 2	0.266914	0.00108887	0.0207344
Samsn1	SAM domain, SH3 domain and nuclear localization signals, 1	-0.531485	0.00109304	0.0207591
Repin1	replication initiator 1	-0.234423	0.00109267	0.0207591
Cbln1	cerebellin 1 precursor protein	1.01643	0.00109493	0.0207678
Ccdc124	coiled-coil domain containing 124	0.217583	0.00110699	0.0209692
E230016M11Rik	RIKEN cDNA E230016M11 gene	-0.490777	0.00110989	0.0209966
Dot1l	DOT1-like, histone H3 methyltransferase (S. cerevisiae)	-0.209955	0.0011178	0.0211187
Chat	choline acetyltransferase	-1.79086	0.00113301	0.0213782
Plekhg2	pleckstrin homology domain containing, family G (with RhoGef domain) member 2	-0.31957	0.00113836	0.0214384
Gucy1a2	guanylate cyclase 1, soluble, alpha 2	-0.280307	0.00113916	0.0214384
Cd109	CD109 antigen	2.00974	0.00115294	0.0216695
Sfi1	Sfi1 homolog, spindle assembly associated (yeast)	-0.387092	0.00115754	0.0217279
Tbc1d4	TBC1 domain family, member 4	-0.372634	0.00116212	0.0217857
Utp14b	UTP14B small subunit processome component	0.545336	0.00117008	0.0219065
Psmb3	proteasome (prosome, macropain) subunit, beta type 3	0.202417	0.00117962	0.0220565
Mical1	microtubule associated monooxygenase, calponin and LIM domain containing 1	-0.241952	0.001184	0.022089
Cyr61	cysteine rich protein 61	0.949105	0.00118593	0.022089
Dcx	doublecortin	-0.219001	0.0011848	0.022089
Kcng1	potassium voltage-gated channel, subfamily G, member 1	0.921115	0.00119361	0.0222035
Ankzf1	ankyrin repeat and zinc finger domain containing 1	-0.272256	0.00120326	0.0222893
Foxj1	forkhead box J1	1.25374	0.00120437	0.0222893
Pabpn1	poly(A) binding protein, nuclear 1	-0.202115	0.00120188	0.0222893
Haghl	hydroxyacylglutathione hydrolase-like	-0.186612	0.00120401	0.0222893
Myh3	myosin, heavy polypeptide 3, skeletal muscle, embryonic	0.779915	0.0012106	0.0223761
Prr18	proline rich 18	0.305664	0.00121761	0.0224198
Matn4	matrilin 4	-0.334633	0.00121663	0.0224198
Sbds	Shwachman-Bodian-Diamond syndrome homolog (human)	0.168989	0.00121684	0.0224198
Arpc5	actin related protein 2/3 complex, subunit 5	0.347297	0.00123676	0.0227147
Dok3	docking protein 3	-0.494205	0.00123666	0.0227147
Cox5b	cytochrome c oxidase subunit Vb	-0.303434	0.00124445	0.022827
Csf1	colony stimulating factor 1 (macrophage)	0.240828	0.0012525	0.0229208
Atxn2l	ataxin 2-like	-0.197051	0.00125273	0.0229208
Tns1	tensin 1	-0.206405	0.00125913	0.02298
Zfp335	zinc finger protein 335	-0.197553	0.00125892	0.02298
Prdx1	peroxiredoxin 1	0.236636	0.00126725	0.023099
Fn1	fibronectin 1	-0.373284	0.00127782	0.0232358
Cyp4f17	cytochrome P450, family 4, subfamily f, polypeptide 17	-0.546856	0.00127796	0.0232358
Col20a1	collagen, type XX, alpha 1	-0.342974	0.00128874	0.0234024
Dact2	dishevelled-binding antagonist of beta-catenin 2	-0.419197	0.00129086	0.0234116
Ccdc88c	coiled-coil domain containing 88C	0.361682	0.00130151	0.0235752
Unc13b	unc-13 homolog B (C. elegans)	-0.1805	0.00130624	0.0236313
Lrrc74b	leucine rich repeat containing 74B	1.36268	0.00131323	0.0237144
Necab1	N-terminal EF-hand calcium binding protein 1	0.36958	0.0013141	0.0237144
Pnn	pinin	-0.218924	0.00131624	0.0237234
Vmn2r84	vomeronasal 2, receptor 84	-0.717326	0.00131829	0.0237308
Stab1	stabilin 1	-0.350336	0.00132343	0.0237938
4930578C19Rik	RIKEN cDNA 4930578C19 gene	-0.712784	0.00132684	0.0238255
Hnrnpll	heterogeneous nuclear ribonucleoprotein L-like	0.23925	0.00133072	0.0238656
Tmem178	transmembrane protein 178	0.348108	0.00133252	0.0238685
Igsf11	immunoglobulin superfamily, member 11	-0.237733	0.00133851	0.0239461
Epb4.1l5	NA	-0.332302	0.00134867	0.0240981
Slc25a37	solute carrier family 25, member 37	-0.355177	0.00135223	0.024132
Fnbp4	formin binding protein 4	-0.185882	0.00135555	0.0241615
Trim27	tripartite motif-containing 27	0.195971	0.00135853	0.0241848
Ints12	integrator complex subunit 12	0.282758	0.0013613	0.0242045
Zfp955a	zinc finger protein 955A	0.292387	0.00136947	0.0243198
Dync1i1	dynein cytoplasmic 1 intermediate chain 1	0.207654	0.00137236	0.0243413
Mllt3	myeloid/lymphoid or mixed-lineage leukemia; translocated to, 3	-0.256493	0.00137926	0.024404
Gbp4	guanylate binding protein 4	-0.713072	0.00137841	0.024404
Hnrnpdl	heterogeneous nuclear ribonucleoprotein D-like	-0.193723	0.00138963	0.0245575
Igsf9	immunoglobulin superfamily, member 9	-0.419	0.00140408	0.0247304
Sun2	Sad1 and UNC84 domain containing 2	-0.442935	0.00140454	0.0247304
Nhsl2	NHS-like 2	0.429163	0.0014038	0.0247304
Cux1	cut-like homeobox 1	-0.539077	0.00140686	0.0247413
Rheb	Ras homolog enriched in brain	0.228233	0.0014086	0.0247418
Mbip	MAP3K12 binding inhibitory protein 1	-0.280704	0.00142095	0.0249285
Nxpe3	neurexophilin and PC-esterase domain family, member 3	-0.257679	0.0014259	0.0249851
Cep290	centrosomal protein 290	-0.335366	0.00143682	0.0251228
Schip1	schwannomin interacting protein 1	0.400744	0.00143722	0.0251228
Cckbr	cholecystokinin B receptor	0.28626	0.00146244	0.025503
Dalrd3	DALR anticodon binding domain containing 3	-0.186269	0.0014625	0.025503
Gstz1	glutathione transferase zeta 1 (maleylacetoacetate isomerase)	0.245555	0.0014731	0.025657
Acta2	actin, alpha 2, smooth muscle, aorta	-0.55273	0.00147781	0.0257083
Pdlim1	PDZ and LIM domain 1 (elfin)	0.822404	0.00148226	0.0257354
Sugp2	SURP and G patch domain containing 2	-0.162001	0.00148292	0.0257354
Tmem223	transmembrane protein 223	0.232071	0.00148823	0.0257449
Pdia4	protein disulfide isomerase associated 4	0.22986	0.0014888	0.0257449
Prss35	protease, serine 35	1.03899	0.001486	0.0257449
Mthfsd	methenyltetrahydrofolate synthetase domain containing	-0.208822	0.00149336	0.025793
Enkur	enkurin, TRPC channel interacting protein	0.992772	0.00149563	0.0258014
Etv5	ets variant 5	0.319745	0.00149857	0.0258019
Cdc7	cell division cycle 7 (S. cerevisiae)	-0.332141	0.00149922	0.0258019
St8sia2	ST8 alpha-N-acetyl-neuraminide alpha-2,8-sialyltransferase 2	0.923057	0.00150803	0.0259228
Ivns1abp	influenza virus NS1A binding protein	-0.268673	0.0015137	0.0259384
Abcc5	ATP-binding cassette, sub-family C (CFTR/MRP), member 5	-0.187354	0.00151431	0.0259384
Scarb1	scavenger receptor class B, member 1	-0.224984	0.00151304	0.0259384
Ppp1r32	protein phosphatase 1, regulatory subunit 32	1.85715	0.00151611	0.0259386
Slc5a11	solute carrier family 5 (sodium/glucose cotransporter), member 11	0.852146	0.0015224	0.0259848
Palm3	paralemmin 3	0.560155	0.00152075	0.0259848
Tekt1	tektin 1	1.36073	0.0015403	0.0262286
Kcnf1	potassium voltage-gated channel, subfamily F, member 1	0.289192	0.00154018	0.0262286
Hdac7	histone deacetylase 7	-0.290934	0.00154696	0.026311
Tmem59l	transmembrane protein 59-like	0.251033	0.00155042	0.0263389
Ptger3	prostaglandin E receptor 3 (subtype EP3)	0.565859	0.0015539	0.0263671
1700084C01Rik	NA	0.240194	0.00158314	0.0267727
Rbm25	RNA binding motif protein 25	-0.217459	0.00158334	0.0267727
Kcnq4	potassium voltage-gated channel, subfamily Q, member 4	-0.365016	0.00158317	0.0267727
Nipal4	NIPA-like domain containing 4	0.530359	0.00160007	0.0270098
Tek	endothelial-specific receptor tyrosine kinase	-0.34922	0.00160109	0.0270098
Gstp1	glutathione S-transferase, pi 1	0.264734	0.00161148	0.027103
Eps8l2	EPS8-like 2	-0.410984	0.00161223	0.027103
Dclk3	doublecortin-like kinase 3	-0.413041	0.00160888	0.027103
Cnrip1	cannabinoid receptor interacting protein 1	0.28075	0.00161657	0.027113
Lbp	lipopolysaccharide binding protein	1.51272	0.0016161	0.027113
Zfpm2	zinc finger protein, multitype 2	0.672186	0.00162518	0.0272259
Rai14	retinoic acid induced 14	0.464782	0.00163192	0.0273073
Sdk2	sidekick cell adhesion molecule 2	0.715661	0.00163488	0.0273254
Cops5	COP9 signalosome subunit 5	0.181816	0.00163806	0.0273469
Rtn4rl2	reticulon 4 receptor-like 2	0.283611	0.00164096	0.0273638
Zfp692	zinc finger protein 692	-0.247587	0.00164381	0.0273799
Ggt1	gamma-glutamyltransferase 1	-0.476	0.00166376	0.0274803
Ptpdc1	protein tyrosine phosphatase domain containing 1	0.240765	0.00166476	0.0274803
Ppwd1	peptidylprolyl isomerase domain and WD repeat containing 1	0.292389	0.00166064	0.0274803
4930506C21Rik	RIKEN cDNA 4930506C21 gene	0.582032	0.00166396	0.0274803
Zfp760	zinc finger protein 760	-0.283553	0.00166502	0.0274803
Psat1	phosphoserine aminotransferase 1	0.412505	0.0016564	0.0274803
Cdh5	cadherin 5	-0.359646	0.00165331	0.0274803
Pcdh19	protocadherin 19	0.605636	0.00166021	0.0274803
Nedd9	neural precursor cell expressed, developmentally down-regulated gene 9	0.412745	0.00168366	0.0277504
Zfp438	zinc finger protein 438	0.315597	0.00168521	0.0277504
Nuf2	NUF2, NDC80 kinetochore complex component	1.51192	0.0016938	0.0278602
Rimklb	ribosomal modification protein rimK-like family member B	0.28206	0.00169779	0.0278942
Unc119b	unc-119 lipid binding chaperone B	0.169841	0.00169986	0.0278965
Jam2	junction adhesion molecule 2	-0.250972	0.00170199	0.0278999
Fam168b	family with sequence similarity 168, member B	-0.199348	0.00170957	0.0279609
4931440F15Rik	RIKEN cDNA 4931440F15 gene	-0.563957	0.00170788	0.0279609
Lrp1	low density lipoprotein receptor-related protein 1	-0.304865	0.0017138	0.0279985
Chrm4	cholinergic receptor, muscarinic 4	0.213562	0.00174232	0.0284324
Tecpr2	tectonin beta-propeller repeat containing 2	-0.193808	0.00174605	0.0284497
Hat1	histone aminotransferase 1	0.247732	0.00174731	0.0284497
Lca5	Leber congenital amaurosis 5 (human)	-0.300182	0.00175061	0.0284715
AU021092	expressed sequence AU021092	-0.531648	0.00175609	0.0285286
Lrrc32	leucine rich repeat containing 32	-0.429417	0.00176099	0.0285762
Epm2a	epilepsy, progressive myoclonic epilepsy, type 2 gene alpha	0.26189	0.00176448	0.0286008
Acvrl1	activin A receptor, type II-like 1	-0.318938	0.00177375	0.0287189
Igflr1	IGF-like family receptor 1	-0.441018	0.00177931	0.0287768
Emd	emerin	0.201694	0.00178368	0.0288153
Slmap	sarcolemma associated protein	-0.17567	0.00179313	0.028919
Dgki	diacylglycerol kinase, iota	-0.263248	0.00179409	0.028919
Arhgef3	Rho guanine nucleotide exchange factor (GEF) 3	0.205799	0.00180124	0.029002
Zscan21	zinc finger and SCAN domain containing 21	0.233434	0.00180815	0.0290809
Rgs8	regulator of G-protein signaling 8	-0.159813	0.00182218	0.029263
Mlf1	myeloid leukemia factor 1	1.4898	0.00182351	0.029263
Slc25a36	solute carrier family 25, member 36	-0.229199	0.00183281	0.0293797
Phtf1	putative homeodomain transcription factor 1	-0.54038	0.00183593	0.0293972
Zfp758	zinc finger protein 758	0.432989	0.00183992	0.0294285
Ccl9	chemokine (C-C motif) ligand 9	-0.651726	0.00184794	0.0295242
Cd59a	CD59a antigen	0.469216	0.00185406	0.0295569
Ift81	intraflagellar transport 81	0.203501	0.00185347	0.0295569
Myo9b	myosin IXb	-0.207312	0.00186701	0.0297307
Mlxipl	MLX interacting protein-like	-0.425332	0.00187315	0.0297594
Clasrp	CLK4-associating serine/arginine rich protein	-0.216932	0.00187498	0.0297594
Esam	endothelial cell-specific adhesion molecule	-0.367278	0.00187197	0.0297594
Ntsr1	neurotensin receptor 1	0.819804	0.00188662	0.0299113
Bckdk	branched chain ketoacid dehydrogenase kinase	-0.173649	0.00191303	0.030297
Son	Son DNA binding protein	-0.17452	0.0019239	0.0304358
Wbscr17	Williams-Beuren syndrome chromosome region 17 homolog (human)	0.461974	0.0019468	0.0307645
Mmp17	matrix metallopeptidase 17	0.328209	0.00196367	0.0309974
Mfap4	microfibrillar-associated protein 4	-0.389567	0.00196844	0.031005
Zfp27	zinc finger protein 27	0.233445	0.00196691	0.031005
Smyd3	SET and MYND domain containing 3	0.392326	0.00197083	0.0310091
Hydin	HYDIN, axonemal central pair apparatus protein	1.79586	0.0019798	0.0311164
Hpgds	hematopoietic prostaglandin D synthase	-0.325671	0.00199751	0.0313607
Pcnp	PEST proteolytic signal containing nuclear protein	0.271821	0.00200642	0.0314665
Txn1	thioredoxin 1	0.173944	0.00201826	0.031618
Acsbg1	acyl-CoA synthetase bubblegum family member 1	-0.342516	0.00202141	0.0316331
Pcmtd1	protein-L-isoaspartate (D-aspartate) O-methyltransferase domain containing 1	-0.241104	0.00202978	0.0317299
Pitpnm2	phosphatidylinositol transfer protein, membrane-associated 2	-0.237993	0.00204889	0.031994
Tuba1a	tubulin, alpha 1A	0.191177	0.00206672	0.0322377
Sardh	sarcosine dehydrogenase	-0.267334	0.00207305	0.0323017
Itm2c	integral membrane protein 2C	0.203933	0.00208936	0.0324706
Ints2	integrator complex subunit 2	-0.217668	0.00209958	0.0324706
Etv1	ets variant 1	0.392978	0.0020945	0.0324706
Pcdhac1	protocadherin alpha subfamily C, 1	-0.433485	0.00209577	0.0324706
Aacs	acetoacetyl-CoA synthetase	0.19841	0.00208947	0.0324706
Syt5	synaptotagmin V	0.308448	0.00209829	0.0324706
Arhgap4	Rho GTPase activating protein 4	-0.317005	0.00209814	0.0324706
Actr5	ARP5 actin-related protein 5	-0.32299	0.00210368	0.0324994
Kcp	kielin/chordin-like protein	-0.409927	0.00214114	0.0330428
C2cd4c	C2 calcium-dependent domain containing 4C	0.290368	0.00214751	0.033106
Tbata	thymus, brain and testes associated	0.71874	0.002155	0.0331861
Xkr7	X-linked Kx blood group related 7	0.662931	0.0021792	0.0335231
Eif2b3	eukaryotic translation initiation factor 2B, subunit 3	0.245422	0.00219465	0.0336752
Agrn	agrin	-0.208606	0.00219452	0.0336752
Zfp951	zinc finger protein 951	-0.507095	0.00219606	0.0336752
Mc4r	melanocortin 4 receptor	1.27206	0.00220219	0.0337335
Rnf19a	ring finger protein 19A	0.184428	0.00221935	0.0338176
S100a10	S100 calcium binding protein A10 (calpactin)	0.610732	0.00221395	0.0338176
Apbb2	amyloid beta (A4) precursor protein-binding, family B, member 2	-0.21397	0.00221502	0.0338176
Il17ra	interleukin 17 receptor A	0.32789	0.00221137	0.0338176
Suv420h2	NA	-0.350379	0.00221844	0.0338176
Ric1	RAB6A GEF complex partner 1	-0.173891	0.00222533	0.0338732
Zfp46	zinc finger protein 46	-0.188598	0.00222873	0.0338894
Akap9	A kinase (PRKA) anchor protein (yotiao) 9	-0.191653	0.00223327	0.0339228
Sh3rf3	SH3 domain containing ring finger 3	0.279666	0.00224348	0.0339711
Chrna4	cholinergic receptor, nicotinic, alpha polypeptide 4	0.318071	0.00224236	0.0339711
Ak4	adenylate kinase 4	0.287285	0.00224001	0.0339711
Unc13c	unc-13 homolog C (C. elegans)	-0.633809	0.00225344	0.0340862
Mcfd2	multiple coagulation factor deficiency 2	0.226318	0.00225895	0.034134
Hrct1	histidine rich carboxyl terminus 1	-0.839014	0.00226651	0.0342124
Elfn2	leucine rich repeat and fibronectin type III, extracellular 2	0.249663	0.0022777	0.0343099
Flywch1	FLYWCH-type zinc finger 1	-0.193889	0.00227567	0.0343099
Rasgrf2	RAS protein-specific guanine nucleotide-releasing factor 2	-0.334439	0.00228467	0.0343792
Prrc2c	proline-rich coiled-coil 2C	-0.164037	0.00229553	0.0343997
Gm5468	predicted gene 5468	0.645975	0.0022941	0.0343997
Plec	plectin	-0.293106	0.00229266	0.0343997
Igsf5	immunoglobulin superfamily, member 5	-0.921775	0.00229063	0.0343997
Ltbp4	latent transforming growth factor beta binding protein 4	-0.372443	0.00230253	0.034469
Adamts16	a disintegrin-like and metallopeptidase (reprolysin type) with thrombospondin type 1 motif, 16	0.43264	0.00233195	0.0348733
Tob2	transducer of ERBB2, 2	-0.29621	0.00236388	0.0353145
4931429I11Rik	NA	0.687675	0.00236975	0.0353657
Pusl1	pseudouridylate synthase-like 1	-0.196465	0.00238064	0.0354916
Vcan	versican	-0.196145	0.00239682	0.0355799
Alk	anaplastic lymphoma kinase	-0.258699	0.00239183	0.0355799
Hspa12b	heat shock protein 12B	-0.295253	0.00239303	0.0355799
Rplp0	ribosomal protein, large, P0	0.253004	0.00239947	0.0355799
Fat1	FAT atypical cadherin 1	-0.196952	0.0024013	0.0355799
Bgn	biglycan	-0.260089	0.00239685	0.0355799
Tdrd5	tudor domain containing 5	-0.623599	0.00241665	0.0357342
Dynll1	dynein light chain LC8-type 1	0.20863	0.00241954	0.0357342
Diablo	diablo, IAP-binding mitochondrial protein	-0.184305	0.00241814	0.0357342
Hs3st4	heparan sulfate (glucosamine) 3-O-sulfotransferase 4	0.343925	0.00242157	0.0357342
Gtf2b	general transcription factor IIB	0.206743	0.00242997	0.0358217
Sipa1	signal-induced proliferation associated gene 1	-0.296346	0.00244772	0.0359735
Zxdc	ZXD family zinc finger C	0.174823	0.00244286	0.0359735
Sult2b1	sulfotransferase family, cytosolic, 2B, member 1	0.305362	0.00244613	0.0359735
Trpv2	transient receptor potential cation channel, subfamily V, member 2	0.207574	0.00245025	0.0359743
Zdbf2	zinc finger, DBF-type containing 2	0.36219	0.0024533	0.0359826
Surf1	surfeit gene 1	0.153033	0.00246193	0.0360726
AF357359	snoRNA AF357359	-0.459304	0.00246536	0.0360865
Ccdc40	coiled-coil domain containing 40	1.40955	0.00249009	0.0364116
Mrps31	mitochondrial ribosomal protein S31	0.186658	0.00249563	0.0364558
Hmha1	histocompatibility (minor) HA-1	-0.330208	0.0025048	0.0365529
Map3k10	mitogen-activated protein kinase kinase kinase 10	-0.219864	0.00251014	0.036594
Ctla2a	cytotoxic T lymphocyte-associated protein 2 alpha	-0.450708	0.00252646	0.036795
Zfp652os	zinc finger protein 652, opposite strand	0.455072	0.00253237	0.0368423
Tmem181a	transmembrane protein 181A	0.247432	0.0025348	0.0368423
Fam160b2	family with sequence similarity 160, member B2	-0.257585	0.00253752	0.0368449
Gdap10	ganglioside-induced differentiation-associated-protein 10	-0.558719	0.00255449	0.0369802
Abhd11	abhydrolase domain containing 11	-0.184393	0.0025537	0.0369802
Raf1	v-raf-leukemia viral oncogene 1	-0.182345	0.00254996	0.0369802
Sema3e	sema domain, immunoglobulin domain (Ig), short basic domain, secreted, (semaphorin) 3E	0.566737	0.00255717	0.036982
Eid1	EP300 interacting inhibitor of differentiation 1	0.207079	0.00260054	0.0374969
Actl6a	actin-like 6A	-0.208923	0.00259563	0.0374969
Fam46a	family with sequence similarity 46, member A	0.301173	0.00259982	0.0374969
Sctr	secretin receptor	0.6637	0.00260765	0.0375621
Hmg20b	high mobility group 20B	-0.227874	0.00262292	0.03763
Atad2	ATPase family, AAA domain containing 2	-0.64739	0.00262535	0.03763
Ssh3	slingshot homolog 3 (Drosophila)	-0.226876	0.00262115	0.03763
Stambpl1	STAM binding protein like 1	0.213663	0.00262485	0.03763
Ifi30	interferon gamma inducible protein 30	-0.447726	0.00261762	0.03763
Flt4	FMS-like tyrosine kinase 4	-0.513006	0.00264225	0.037723
Kcnh4	potassium voltage-gated channel, subfamily H (eag-related), member 4	-0.554539	0.00263582	0.037723
Ddx4	DEAD (Asp-Glu-Ala-Asp) box polypeptide 4	-0.596161	0.0026411	0.037723
Shroom2	shroom family member 2	-0.244628	0.00263757	0.037723
Adam23	a disintegrin and metallopeptidase domain 23	-0.253405	0.00265067	0.037806
Rap2a	RAS related protein 2a	0.167081	0.0026645	0.0379659
Spdya	speedy/RINGO cell cycle regulator family, member A	-0.54414	0.0026827	0.0381128
Hsbp1l1	heat shock factor binding protein 1-like 1	-0.853349	0.00268072	0.0381128
Rasd2	RASD family, member 2	-0.579478	0.00267852	0.0381128
Pter	phosphotriesterase related	0.567576	0.00269917	0.0382765
Srpk3	serine/arginine-rich protein specific kinase 3	-0.445967	0.00269951	0.0382765
Tspan8	tetraspanin 8	0.809641	0.00270455	0.0383106
Tagln	transgelin	-0.467807	0.00273253	0.038669
Gprin1	G protein-regulated inducer of neurite outgrowth 1	0.325978	0.00274059	0.0387425
Ndor1	NADPH dependent diflavin oxidoreductase 1	-0.200518	0.00274828	0.0387425
Vps45	vacuolar protein sorting 45	0.17329	0.00274584	0.0387425
Tial1	Tia1 cytotoxic granule-associated RNA binding protein-like 1	-0.173811	0.00274842	0.0387425
Tbx18	T-box18	-0.334914	0.00276572	0.0389486
Mbnl1	muscleblind-like 1 (Drosophila)	-0.186452	0.00277236	0.0390042
9230110C19Rik	RIKEN cDNA 9230110C19 gene	0.332724	0.00278486	0.039142
Kctd17	potassium channel tetramerisation domain containing 17	-0.227553	0.00279998	0.0393155
Tgfb1i1	transforming growth factor beta 1 induced transcript 1	0.271433	0.00280263	0.0393155
Itpr2	inositol 1,4,5-triphosphate receptor 2	-0.328682	0.00280737	0.0393439
Inpp5j	inositol polyphosphate 5-phosphatase J	-0.203461	0.00281379	0.039368
Exosc9	exosome component 9	0.329708	0.00281452	0.039368
Chd4	chromodomain helicase DNA binding protein 4	-0.161157	0.0028226	0.0394429
Pfdn4	prefoldin 4	0.236905	0.00283812	0.0396216
B3galnt2	UDP-GalNAc:betaGlcNAc beta 1,3-galactosaminyltransferase, polypeptide 2	-0.191754	0.00284161	0.0396321
AW549877	expressed sequence AW549877	-0.191861	0.0028674	0.0399533
Itgb8	integrin beta 8	-0.206452	0.00289095	0.0402427
Gfap	glial fibrillary acidic protein	0.54296	0.00289859	0.0402769
Sirt4	sirtuin 4	-0.268646	0.00289896	0.0402769
Ipmk	inositol polyphosphate multikinase	0.262628	0.0029047	0.0403181
Rybp	RING1 and YY1 binding protein	0.223708	0.00290931	0.0403434
E030003E18Rik	RIKEN cDNA E030003E18 gene	-0.676007	0.00291406	0.0403705
Jak3	Janus kinase 3	-0.334239	0.00292327	0.0404596
Ndufa4l2	NADH dehydrogenase (ubiquinone) 1 alpha subcomplex, 4-like 2	-0.379438	0.00293759	0.0405415
Agpat4	1-acylglycerol-3-phosphate O-acyltransferase 4 (lysophosphatidic acid acyltransferase, delta)	0.28464	0.00293581	0.0405415
Lrguk	leucine-rich repeats and guanylate kinase domain containing	0.777136	0.00293324	0.0405415
Vwa5b2	von Willebrand factor A domain containing 5B2	-0.420842	0.00294482	0.040557
Acan	aggrecan	-0.500831	0.0029471	0.040557
Cntnap4	contactin associated protein-like 4	0.363639	0.00294326	0.040557
H2-T23	histocompatibility 2, T region locus 23	0.69436	0.00298705	0.0410287
C230091D08Rik	RIKEN cDNA C230091D08 gene	-0.51566	0.00298689	0.0410287
Psph	phosphoserine phosphatase	-0.191232	0.00299978	0.0410867
Lonrf1	LON peptidase N-terminal domain and ring finger 1	0.233976	0.00299899	0.0410867
Tusc3	tumor suppressor candidate 3	0.224865	0.00299495	0.0410867
Taf4b	TATA-box binding protein associated factor 4b	0.274014	0.00300535	0.0411242
Tmem161a	transmembrane protein 161A	-0.171719	0.00300998	0.0411487
Zfhx3	zinc finger homeobox 3	-0.482909	0.00301415	0.0411669
Lrp12	low density lipoprotein-related protein 12	-0.246647	0.00302683	0.0413011
Khdrbs3	KH domain containing, RNA binding, signal transduction associated 3	0.240282	0.00303471	0.0413697
Prr3	proline-rich polypeptide 3	0.186648	0.00304531	0.0414362
Rbmx	RNA binding motif protein, X chromosome	-0.233854	0.00304334	0.0414362
Igfbp2	insulin-like growth factor binding protein 2	-0.384027	0.00305312	0.0415035
Fgf10	fibroblast growth factor 10	0.767565	0.00309175	0.0419893
Enpep	glutamyl aminopeptidase	-0.362542	0.00312381	0.042385
Wnt7b	wingless-type MMTV integration site family, member 7B	0.422331	0.00313891	0.0425384
Ier5l	immediate early response 5-like	0.371639	0.00314099	0.0425384
Slc25a25	solute carrier family 25 (mitochondrial carrier, phosphate carrier), member 25	0.182603	0.0031441	0.0425407
Sox8	SRY (sex determining region Y)-box 8	0.292826	0.0031547	0.0426047
Tyms	thymidylate synthase	0.603675	0.00315435	0.0426047
Celsr3	cadherin, EGF LAG seven-pass G-type receptor 3	-0.232153	0.00317948	0.0428993
Emb	embigin	0.349382	0.00319669	0.0430914
Enoph1	enolase-phosphatase 1	0.179566	0.00321662	0.0433198
Nacc2	nucleus accumbens associated 2, BEN and BTB (POZ) domain containing	-0.236412	0.00324664	0.0436834
Heca	hdc homolog, cell cycle regulator	0.233417	0.00326316	0.0438468
Ndrg1	N-myc downstream regulated gene 1	0.256904	0.00326483	0.0438468
Coro1a	coronin, actin binding protein 1A	0.259977	0.00327864	0.0439914
AA474331	NA	-0.374607	0.00330214	0.0442602
Ube2ql1	ubiquitin-conjugating enzyme E2Q family-like 1	0.180395	0.00330783	0.0442602
Edn3	endothelin 3	-0.341879	0.00330602	0.0442602
Kctd13	potassium channel tetramerisation domain containing 13	0.159914	0.00332615	0.0444643
Cacna2d3	calcium channel, voltage-dependent, alpha2/delta subunit 3	-0.290794	0.00334689	0.0447002
Cbr2	carbonyl reductase 2	-0.557951	0.00337017	0.0449697
Pdgfb	platelet derived growth factor, B polypeptide	0.248504	0.00338059	0.0449845
Pcsk9	proprotein convertase subtilisin/kexin type 9	1.50869	0.00338046	0.0449845
Lpar2	lysophosphatidic acid receptor 2	0.854722	0.00337946	0.0449845
Med30	mediator complex subunit 30	0.272509	0.00338717	0.0450307
Slc6a7	solute carrier family 6 (neurotransmitter transporter, L-proline), member 7	0.383249	0.00339379	0.0450774
Atg10	autophagy related 10	0.30359	0.00342606	0.0454643
Myh7	myosin, heavy polypeptide 7, cardiac muscle, beta	-0.359781	0.00344215	0.045636
Jmjd8	jumonji domain containing 8	0.180277	0.00345852	0.0457694
Mmadhc	methylmalonic aciduria (cobalamin deficiency) cblD type, with homocystinuria	0.207747	0.0034582	0.0457694
Slc26a4	solute carrier family 26, member 4	0.930188	0.00347188	0.0458207
Ndst1	N-deacetylase/N-sulfotransferase (heparan glucosaminyl) 1	0.2096	0.00346991	0.0458207
Fgf5	fibroblast growth factor 5	0.433398	0.00346837	0.0458207
H2-D1	histocompatibility 2, D region locus 1	-0.364948	0.00349133	0.0459101
L3mbtl4	l(3)mbt-like 4 (Drosophila)	0.814899	0.00348527	0.0459101
Rasgef1a	RasGEF domain family, member 1A	0.282037	0.00348999	0.0459101
Abcc6	ATP-binding cassette, sub-family C (CFTR/MRP), member 6	-0.592545	0.00348269	0.0459101
Ppox	protoporphyrinogen oxidase	-0.272423	0.00350157	0.046003
4933432I09Rik	RIKEN cDNA 4933432I09 gene	-0.743476	0.00351648	0.0460318
Lpcat4	lysophosphatidylcholine acyltransferase 4	-0.262722	0.00351179	0.0460318
Spp1	secreted phosphoprotein 1	-0.713141	0.00351281	0.0460318
Crym	crystallin, mu	1.42701	0.00351478	0.0460318
Golga4	golgi autoantigen, golgin subfamily a, 4	-0.163175	0.00352422	0.0460916
Clec14a	C-type lectin domain family 14, member a	-0.501772	0.00353526	0.0461942
Pnpo	pyridoxine 5'-phosphate oxidase	0.159463	0.00356811	0.0465416
Higd1b	HIG1 domain family, member 1B	-0.439486	0.00357148	0.0465416
Htra1	HtrA serine peptidase 1	-0.25744	0.00357088	0.0465416
Pcnxl4	NA	0.266851	0.00357789	0.0465833
Mecom	MDS1 and EVI1 complex locus	-0.471927	0.00358744	0.0466657
Slc25a47	solute carrier family 25, member 47	0.46719	0.00360198	0.0468128
Gsta4	glutathione S-transferase, alpha 4	0.234198	0.00361771	0.0469751
Plag1	pleiomorphic adenoma gene 1	-0.394179	0.00362533	0.0469898
Clcnka	chloride channel, voltage-sensitive Ka	0.751976	0.00362264	0.0469898
Pdzd2	PDZ domain containing 2	-0.181735	0.00362906	0.0469961
Gm684	predicted gene 684	-0.483205	0.00363908	0.0470839
Serf2	small EDRK-rich factor 2	-0.194539	0.0036514	0.0472011
Tmem263	transmembrane protein 263	-0.207753	0.00366392	0.0473208
Heg1	heart development protein with EGF-like domains 1	-0.379402	0.00367037	0.0473619
Reep2	receptor accessory protein 2	-0.208417	0.00370004	0.0477022
Dach1	dachshund 1 (Drosophila)	-1.11418	0.0037172	0.047712
Rin1	Ras and Rab interactor 1	0.186708	0.00371389	0.047712
1700003M02Rik	NA	0.513647	0.00371726	0.047712
Miip	migration and invasion inhibitory protein	-0.369533	0.00371462	0.047712
Sgsm1	small G protein signaling modulator 1	0.237224	0.00371542	0.047712
Adgrl2	adhesion G protein-coupled receptor L2	-0.375878	0.00372861	0.047773
Col6a6	collagen, type VI, alpha 6	-0.867351	0.00372554	0.047773
Fhad1	forkhead-associated (FHA) phosphopeptide binding domain 1	0.511862	0.00373679	0.0478355
Rian	RNA imprinted and accumulated in nucleus	-0.195943	0.00375346	0.0480065
Gng2	guanine nucleotide binding protein (G protein), gamma 2	0.209022	0.00376151	0.048067
Egr3	early growth response 3	0.304444	0.00378363	0.0482646
9330102E08Rik	RIKEN cDNA 9330102E08 gene	-0.302765	0.00378304	0.0482646
Caprin2	caprin family member 2	-0.26448	0.00378781	0.0482755
Cd248	CD248 antigen, endosialin	-0.345097	0.00379336	0.0483037
Ankra2	ankyrin repeat, family A (RFXANK-like), 2	0.214857	0.00380881	0.0484579
Sun1	Sad1 and UNC84 domain containing 1	-0.283973	0.00381758	0.0485267
Ophn1	oligophrenin 1	-0.174977	0.00384395	0.0488191
Rgs11	regulator of G-protein signaling 11	-0.344502	0.00385216	0.0488806
Rbm43	RNA binding motif protein 43	0.203674	0.00386013	0.0489304
Gm15446	predicted gene 15446	-0.496807	0.00386284	0.0489304
Ppm1d	protein phosphatase 1D magnesium-dependent, delta isoform	0.213055	0.00387228	0.0490071
Ttll4	tubulin tyrosine ligase-like family, member 4	-0.265937	0.00387749	0.0490303
4930525G20Rik	RIKEN cDNA 4930525G20 gene	0.534994	0.00392656	0.0495212
Stk38	serine/threonine kinase 38	-0.210047	0.00392248	0.0495212
Hes3	hairy and enhancer of split 3 (Drosophila)	-0.981778	0.00392518	0.0495212
Grm4	glutamate receptor, metabotropic 4	-0.259623	0.00395983	0.0498973
Psma2	proteasome (prosome, macropain) subunit, alpha type 2	0.169833	0.00397822	0.0500854
Pde4b	phosphodiesterase 4B, cAMP specific	-0.169368	0.00398413	0.0501163
Adgre1	adhesion G protein-coupled receptor E1	-0.266833	0.0039984	0.0502522
Ubap1l	ubiquitin-associated protein 1-like	-0.669947	0.00400284	0.0502644
Prnp	prion protein	0.194655	0.00401173	0.0503325
Dpysl3	dihydropyrimidinase-like 3	0.337217	0.00402076	0.0504021
Sap30	sin3 associated polypeptide	0.359063	0.00403234	0.0505035
Ptger4	prostaglandin E receptor 4 (subtype EP4)	-0.704071	0.00404791	0.0506548
Gm14325	predicted gene 14325	0.221466	0.00405188	0.0506608
Cast	calpastatin	-0.300995	0.00405873	0.0507026
Harbi1	harbinger transposase derived 1	-0.26265	0.00407356	0.050844
Sppl2b	signal peptide peptidase like 2B	-0.201232	0.00408735	0.0508671
Syt16	synaptotagmin XVI	0.169751	0.00408532	0.0508671
Klhl6	kelch-like 6	-0.443109	0.00408944	0.0508671
Tie1	tyrosine kinase with immunoglobulin-like and EGF-like domains 1	-0.334678	0.0040874	0.0508671
Aldob	aldolase B, fructose-bisphosphate	-0.697393	0.00411063	0.0510868
Ptpre	protein tyrosine phosphatase, receptor type, E	0.384208	0.00412296	0.0511961
Gpr19	G protein-coupled receptor 19	0.238307	0.00413465	0.0512972
Dgat1	diacylglycerol O-acyltransferase 1	-0.185648	0.00414581	0.0513477
Cd200r1	CD200 receptor 1	-0.864456	0.00414497	0.0513477
Ttbk1	tau tubulin kinase 1	-0.258268	0.00415439	0.0514101
Nefm	neurofilament, medium polypeptide	-0.370605	0.00417322	0.0515991
Gm996	predicted gene 996	-0.177637	0.00418058	0.051646
Kcnj3	potassium inwardly-rectifying channel, subfamily J, member 3	-0.227991	0.00418474	0.0516534
Zdhhc8	zinc finger, DHHC domain containing 8	-0.28683	0.00419933	0.0517013
Eif6	eukaryotic translation initiation factor 6	0.15354	0.00419734	0.0517013
Cdh8	cadherin 8	0.354694	0.00419472	0.0517013
Atp6v1b2	ATPase, H+ transporting, lysosomal V1 subunit B2	0.1585	0.0042048	0.0517247
Slc17a6	solute carrier family 17 (sodium-dependent inorganic phosphate cotransporter), member 6	-0.451976	0.00424353	0.0521569
Sp100	nuclear antigen Sp100	-0.426752	0.00425467	0.0522072
Dock7	dedicator of cytokinesis 7	-0.20519	0.00425483	0.0522072
Clgn	calmegin	-0.337121	0.0042667	0.0523086
Plxdc1	plexin domain containing 1	-0.344115	0.00427953	0.0524215
Mmrn2	multimerin 2	-0.350523	0.00430501	0.0526891
Dos	NA	0.191297	0.00436558	0.0533403
Slc9a8	solute carrier family 9 (sodium/hydrogen exchanger), member 8	-0.17396	0.00436203	0.0533403
Arel1	apoptosis resistant E3 ubiquitin protein ligase 1	-0.192476	0.00437266	0.0533818
Vars	valyl-tRNA synthetase	-0.170498	0.00440704	0.053711
Wwp1	WW domain containing E3 ubiquitin protein ligase 1	-0.163002	0.00440485	0.053711
D8Ertd82e	DNA segment, Chr 8, ERATO Doi 82, expressed	0.374361	0.00441419	0.053753
Ran	RAN, member RAS oncogene family	0.15638	0.0044292	0.0538905
Pde8b	phosphodiesterase 8B	-0.268735	0.00444274	0.0539194
Camk2a	calcium/calmodulin-dependent protein kinase II alpha	-0.227197	0.00443802	0.0539194
Plp2	proteolipid protein 2	0.451304	0.00444268	0.0539194
Gmip	Gem-interacting protein	-0.24796	0.00445035	0.0539666
Dleu2	deleted in lymphocytic leukemia, 2	0.330223	0.00446535	0.0541032
Adcy4	adenylate cyclase 4	-0.464655	0.00448659	0.0542726
Acad12	acyl-Coenzyme A dehydrogenase family, member 12	0.588276	0.00448683	0.0542726
Zscan2	zinc finger and SCAN domain containing 2	0.223158	0.00449099	0.0542777
Zfp426	zinc finger protein 426	0.191899	0.00449737	0.0543094
Anxa1	annexin A1	0.495876	0.00450228	0.0543236
Tnnt1	troponin T1, skeletal, slow	-0.480612	0.00451677	0.054453
Syn3	synapsin III	-0.206662	0.00452379	0.0544862
Fam150b	family with sequence similarity 150, member B	0.680194	0.00452704	0.0544862
Slc43a2	solute carrier family 43, member 2	-0.263475	0.00457224	0.0549845
Got2	glutamatic-oxaloacetic transaminase 2, mitochondrial	0.156284	0.00458817	0.0551303
Vrk2	vaccinia related kinase 2	0.397642	0.00459913	0.0552163
3110035E14Rik	RIKEN cDNA 3110035E14 gene	0.481463	0.00460947	0.0552904
Gmnc	geminin coiled-coil domain containing	0.691196	0.00462205	0.0552904
Gtf3c2	general transcription factor IIIC, polypeptide 2, beta	-0.140176	0.00462438	0.0552904
Pop5	processing of precursor 5, ribonuclease P/MRP family (S. cerevisiae)	-0.218266	0.00462374	0.0552904
Hebp1	heme binding protein 1	0.281929	0.0046151	0.0552904
Gpr45	G protein-coupled receptor 45	0.269286	0.00466836	0.0557702
Ckb	creatine kinase, brain	-0.206151	0.00467468	0.0557997
Nsun7	NOL1/NOP2/Sun domain family, member 7	-0.482325	0.00469451	0.0559903
Ppm1j	protein phosphatase 1J	-0.618421	0.00470241	0.0559923
A930016O22Rik	RIKEN cDNA A930016O22 gene	-0.54698	0.00470045	0.0559923
Cxcr4	chemokine (C-X-C motif) receptor 4	0.702636	0.00471132	0.0560523
Slc25a23	solute carrier family 25 (mitochondrial carrier; phosphate carrier), member 23	-0.173481	0.00471694	0.0560732
Sptb	spectrin beta, erythrocytic	-0.270349	0.00475458	0.0564742
Cntn6	contactin 6	-0.257648	0.00476859	0.0565942
Slc6a6	solute carrier family 6 (neurotransmitter transporter, taurine), member 6	-0.181245	0.00478407	0.0567315
Abcb1a	ATP-binding cassette, sub-family B (MDR/TAP), member 1A	-0.308445	0.00480723	0.0569596
Sh3bp5	SH3-domain binding protein 5 (BTK-associated)	0.328807	0.00481776	0.0569911
Mrpl9	mitochondrial ribosomal protein L9	0.242397	0.00481692	0.0569911
Cln5	ceroid-lipofuscinosis, neuronal 5	-0.228465	0.00484251	0.0572372
Rsph4a	radial spoke head 4 homolog A (Chlamydomonas)	1.59634	0.0048488	0.0572461
Diap2	NA	-0.236145	0.00485117	0.0572461
A930002C04Rik	RIKEN cDNA A930002C04 gene	-0.56419	0.00487101	0.0574336
Hlcs	holocarboxylase synthetase (biotin- [propriony-Coenzyme A-carboxylase (ATP-hydrolysing)] ligase)	-0.210674	0.00495688	0.0583985
Ppat	phosphoribosyl pyrophosphate amidotransferase	0.202132	0.00496206	0.058412
Ifi27	interferon, alpha-inducible protein 27	0.196198	0.00498384	0.0586208
Fras1	Fraser extracellular matrix complex subunit 1	-0.38982	0.00500811	0.0588585
Ppp3ca	protein phosphatase 3, catalytic subunit, alpha isoform	-0.189628	0.00502749	0.0590384
Taok1	TAO kinase 1	-0.182938	0.00504545	0.0591063
Ankef1	ankyrin repeat and EF-hand domain containing 1	-0.546949	0.00504551	0.0591063
Epb4.1l1	NA	-0.171926	0.00503796	0.0591063
Ppp4r1	protein phosphatase 4, regulatory subunit 1	-0.188673	0.00505269	0.0591425
Tle6	transducin-like enhancer of split 6	0.652072	0.00506004	0.0591808
Map3k19	mitogen-activated protein kinase kinase kinase 19	0.407464	0.00508931	0.0594435
Pcbp2	poly(rC) binding protein 2	0.15305	0.00509071	0.0594435
Zmym6	zinc finger, MYM-type 6	-0.243453	0.00509551	0.0594517
Slc7a3	solute carrier family 7 (cationic amino acid transporter, y+ system), member 3	0.519001	0.00510383	0.0594531
Rragb	Ras-related GTP binding B	0.248535	0.00510252	0.0594531
C730002L08Rik	RIKEN cDNA C730002L08 gene	-0.619462	0.00511702	0.0595588
Fam19a2	family with sequence similarity 19, member A2	-0.411665	0.00512457	0.0595982
Morf4l2	mortality factor 4 like 2	0.221315	0.00512863	0.0595982
Spag9	sperm associated antigen 9	-0.20135	0.00514348	0.0597229
Flnb	filamin, beta	-0.244737	0.0051505	0.0597565
Rpl18a	ribosomal protein L18A	0.179272	0.00516226	0.0597972
Tspan6	tetraspanin 6	0.304861	0.005159	0.0597972
Zwint	ZW10 interactor	0.285024	0.00516962	0.0598346
Zbtb8b	zinc finger and BTB domain containing 8b	0.229175	0.00518403	0.0599057
2310057M21Rik	RIKEN cDNA 2310057M21 gene	0.194175	0.00518376	0.0599057
Slc38a9	solute carrier family 38, member 9	-0.176435	0.00519957	0.0600178
Jph3	junctophilin 3	-0.222508	0.00520201	0.0600178
Sgpp2	sphingosine-1-phosphate phosphotase 2	-0.267159	0.00521776	0.0601516
Plekha5	pleckstrin homology domain containing, family A member 5	-0.146118	0.00522556	0.0601936
Myadm	myeloid-associated differentiation marker	0.219938	0.0052444	0.0603626
Trp73	transformation related protein 73	1.68082	0.00525875	0.0604797
Mrvi1	MRV integration site 1	-0.353304	0.00526553	0.0605098
Wfs1	Wolfram syndrome 1 homolog (human)	-0.496187	0.00527176	0.0605334
Ubr3	ubiquitin protein ligase E3 component n-recognin 3	-0.175268	0.00527786	0.0605554
Vit	vitrin	1.22304	0.00532643	0.0610643
Kcnc1	potassium voltage gated channel, Shaw-related subfamily, member 1	-0.296884	0.00534082	0.0611809
Cplx3	complexin 3	0.374049	0.00536551	0.0614151
Rora	RAR-related orphan receptor alpha	-0.347721	0.00539064	0.0616541
Atp8a2	ATPase, aminophospholipid transporter-like, class I, type 8A, member 2	-0.215445	0.00540676	0.0617897
Vill	villin-like	-0.579315	0.00541293	0.0618115
Spcs2	signal peptidase complex subunit 2 homolog (S. cerevisiae)	0.146212	0.00545926	0.0622915
Nid2	nidogen 2	-0.342957	0.00546934	0.0623573
Zfp207	zinc finger protein 207	-0.145634	0.00549071	0.0625518
Mylip	myosin regulatory light chain interacting protein	0.251375	0.00550006	0.0626091
Dock5	dedicator of cytokinesis 5	0.216993	0.00550659	0.0626342
Kcnj8	potassium inwardly-rectifying channel, subfamily J, member 8	-0.35123	0.00551442	0.0626741
Krt10	keratin 10	-0.352237	0.00554092	0.0628275
Ptgis	prostaglandin I2 (prostacyclin) synthase	-0.528865	0.0055329	0.0628275
Ints1	integrator complex subunit 1	-0.163592	0.00553782	0.0628275
Pmel	premelanosome protein	-0.835651	0.00555647	0.0629545
Tcf24	transcription factor 24	-0.601944	0.00558691	0.0632166
Zfp648	zinc finger protein 648	-0.853517	0.00559269	0.0632166
Scrt2	scratch family zinc finger 2	-0.242698	0.00558963	0.0632166
Olfr1372-ps1	olfactory receptor 1372, pseudogene 1	-0.802814	0.00560717	0.0633309
Rfng	RFNG O-fucosylpeptide 3-beta-N-acetylglucosaminyltransferase	-0.175324	0.00561426	0.0633615
Angel2	angel homolog 2 (Drosophila)	-0.143712	0.00562085	0.0633866
Tacc3	transforming, acidic coiled-coil containing protein 3	-0.280369	0.00562645	0.0634003
Ap4b1	adaptor-related protein complex AP-4, beta 1	-0.230688	0.00566927	0.0637837
Tox	thymocyte selection-associated high mobility group box	0.556955	0.00566751	0.0637837
Pid1	phosphotyrosine interaction domain containing 1	-0.385916	0.00568114	0.0638551
Luc7l2	LUC7-like 2 (S. cerevisiae)	-0.160168	0.00568443	0.0638551
Znf512b	NA	-0.148757	0.00571432	0.0641411
Rab40b	Rab40B, member RAS oncogene family	-0.259558	0.00572858	0.0641617
Cd47	CD47 antigen (Rh-related antigen, integrin-associated signal transducer)	0.322045	0.00572947	0.0641617
Bend5	BEN domain containing 5	0.274736	0.00572157	0.0641617
Gigyf1	GRB10 interacting GYF protein 1	-0.205883	0.00573387	0.0641617
Psma3	proteasome (prosome, macropain) subunit, alpha type 3	0.185737	0.00575349	0.0643316
Agl	amylo-1,6-glucosidase, 4-alpha-glucanotransferase	-0.189771	0.00576135	0.0643698
Snapc4	small nuclear RNA activating complex, polypeptide 4	-0.154838	0.00577	0.0644108
Plk4	polo-like kinase 4	-0.327847	0.0057739	0.0644108
Asic1	acid-sensing (proton-gated) ion channel 1	-0.239554	0.00577866	0.0644143
Rgs22	regulator of G-protein signalling 22	1.09708	0.0057932	0.0645267
Prdm15	PR domain containing 15	-0.205621	0.00580413	0.0645989
Otx1	orthodenticle homeobox 1	0.357493	0.00582264	0.0647153
Nim1k	NIM1 serine/threonine protein kinase	-0.225158	0.00582353	0.0647153
Egfem1	EGF-like and EMI domain containing 1	0.688069	0.0058325	0.0647654
Draxin	dorsal inhibitory axon guidance protein	1.15194	0.00584342	0.0648369
Psmd5	proteasome (prosome, macropain) 26S subunit, non-ATPase, 5	0.187887	0.00589705	0.0653819
Acap2	ArfGAP with coiled-coil, ankyrin repeat and PH domains 2	-0.178082	0.00591816	0.0655658
Prkca	protein kinase C, alpha	-0.364802	0.00593421	0.0656783
Prpf40b	pre-mRNA processing factor 40B	-0.151297	0.00593863	0.0656783
Pcna	proliferating cell nuclear antigen	0.217902	0.00594192	0.0656783
Efcab6	EF-hand calcium binding domain 6	0.316007	0.00596079	0.0658274
Nupl2	nucleoporin like 2	-0.206385	0.00596449	0.0658274
Rps16	ribosomal protein S16	0.191625	0.0059787	0.065934
Esyt1	extended synaptotagmin-like protein 1	-0.316921	0.00599304	0.0659416
Pak1ip1	PAK1 interacting protein 1	0.167066	0.00598994	0.0659416
Tecpr1	tectonin beta-propeller repeat containing 1	-0.240892	0.00598405	0.0659416
Ccdc129	coiled-coil domain containing 129	0.827833	0.00604285	0.0664392
Eif3e	eukaryotic translation initiation factor 3, subunit E	0.250258	0.00605512	0.0665023
Amn1	antagonist of mitotic exit network 1	0.226352	0.00605776	0.0665023
Ggnbp2os	gametogenetin binding protein 2, opposite strand	-0.345919	0.0060738	0.0666279
Ptpn2	protein tyrosine phosphatase, non-receptor type 2	-0.213614	0.00608364	0.0666853
Tmem165	transmembrane protein 165	0.182721	0.0061098	0.0669214
Eef1e1	eukaryotic translation elongation factor 1 epsilon 1	0.234128	0.00611916	0.0669733
Fam160b1	family with sequence similarity 160, member B1	-0.190637	0.0061279	0.0670185
Ces5a	carboxylesterase 5A	-0.911914	0.00613387	0.0670331
Kctd10	potassium channel tetramerisation domain containing 10	0.154278	0.00615184	0.0671789
Gm20939	predicted gene, 20939	-0.472402	0.00619206	0.0675672
Cdc42ep3	CDC42 effector protein (Rho GTPase binding) 3	-0.272528	0.00620183	0.0675811
Kntc1	kinetochore associated 1	0.648249	0.00620267	0.0675811
Megf8	multiple EGF-like-domains 8	-0.155799	0.00622044	0.0677238
Bcan	brevican	-0.192199	0.00622748	0.0677496
Rab7b	RAB7B, member RAS oncogene family	0.408949	0.00623411	0.0677619
Mfsd12	major facilitator superfamily domain containing 12	-0.315524	0.00623797	0.0677619
Mppe1	metallophosphoesterase 1	-0.178813	0.00624426	0.0677795
Lpar1	lysophosphatidic acid receptor 1	0.269462	0.0062506	0.0677974
Ddx11	DEAD/H (Asp-Glu-Ala-Asp/His) box helicase 11	-0.53127	0.00630193	0.0682521
Trpm6	transient receptor potential cation channel, subfamily M, member 6	-0.5609	0.00629977	0.0682521
Stag3	stromal antigen 3	-0.843552	0.00632072	0.0684044
Pdrg1	p53 and DNA damage regulated 1	-0.180319	0.00634739	0.0686418
Golim4	golgi integral membrane protein 4	-0.188124	0.00638036	0.0689469
Wwtr1	WW domain containing transcription regulator 1	-0.172195	0.00639461	0.0690494
Jam3	junction adhesion molecule 3	0.226195	0.00640546	0.0691151
Myo5c	myosin VC	-0.535818	0.00642548	0.0692795
Myl9	myosin, light polypeptide 9, regulatory	-0.299452	0.00643201	0.0692984
Vsig10	V-set and immunoglobulin domain containing 10	-0.344013	0.00643914	0.0693236
Nsmce4a	NSE4 homolog A, SMC5-SMC6 complex component	0.189271	0.00644978	0.0693866
Klhl17	kelch-like 17	-0.235024	0.00648153	0.0696764
Them6	thioesterase superfamily member 6	-0.337452	0.00648939	0.0697092
Slco3a1	solute carrier organic anion transporter family, member 3a1	0.164334	0.00651313	0.0699124
C4b	complement component 4B (Chido blood group)	0.895315	0.00654521	0.0702048
Crem	cAMP responsive element modulator	0.240562	0.00655281	0.0702343
Thbs1	thrombospondin 1	0.667825	0.00657128	0.0703802
Glt1d1	glycosyltransferase 1 domain containing 1	0.239312	0.00660117	0.0706481
Prmt8	protein arginine N-methyltransferase 8	-0.219582	0.00660939	0.0706839
Ttl	tubulin tyrosine ligase	-0.343681	0.00662896	0.0706845
Kcnc3	potassium voltage gated channel, Shaw-related subfamily, member 3	-0.410193	0.00662319	0.0706845
Pidd1	p53 induced death domain protein 1	-0.336924	0.00662814	0.0706845
Robo4	roundabout guidance receptor 4	-0.422837	0.00662356	0.0706845
Cnih4	cornichon family AMPA receptor auxiliary protein 4	0.156379	0.00663549	0.0706909
Zak	sterile alpha motif and leucine zipper containing kinase AZK	-0.282625	0.00665357	0.0706909
Cst3	cystatin C	0.223515	0.00665395	0.0706909
Gm1653	predicted gene 1653	-0.691869	0.00664566	0.0706909
Gpi1	glucose phosphate isomerase 1	0.1835	0.00664549	0.0706909
Thoc5	THO complex 5	0.140546	0.00666288	0.0707339
Wnk4	WNK lysine deficient protein kinase 4	-0.536899	0.00667954	0.0708588
Lpar6	lysophosphatidic acid receptor 6	-0.337023	0.00669424	0.0708592
Fxyd5	FXYD domain-containing ion transport regulator 5	0.235145	0.00669072	0.0708592
Rbm5	RNA binding motif protein 5	-0.15879	0.00668943	0.0708592
Shisa9	shisa family member 9	0.192128	0.00670481	0.0709193
Mphosph10	M-phase phosphoprotein 10 (U3 small nucleolar ribonucleoprotein)	0.205062	0.0067228	0.0710577
Zfand4	zinc finger, AN1-type domain 4	0.298851	0.00673767	0.0711629
Magi3	membrane associated guanylate kinase, WW and PDZ domain containing 3	-0.203371	0.00675411	0.0712846
Psd3	pleckstrin and Sec7 domain containing 3	0.197593	0.00676192	0.0713151
Btbd17	BTB (POZ) domain containing 17	-0.437174	0.00683725	0.0718503
Tmem63b	transmembrane protein 63b	-0.150779	0.00682968	0.0718503
Meig1	meiosis expressed gene 1	0.985452	0.00682323	0.0718503
Casq2	calsequestrin 2	-0.572512	0.00682293	0.0718503
Zdhhc2	zinc finger, DHHC domain containing 2	-0.186545	0.00684115	0.0718503
Ushbp1	Usher syndrome 1C binding protein 1	-0.424158	0.00684241	0.0718503
Tsnax	translin-associated factor X	-0.200054	0.00685761	0.0719577
Sf3b6	splicing factor 3B, subunit 6	0.184976	0.00686886	0.0719808
Lgi3	leucine-rich repeat LGI family, member 3	-0.241301	0.00686974	0.0719808
Adhfe1	alcohol dehydrogenase, iron containing, 1	-0.385032	0.00691878	0.072172
Capn10	calpain 10	0.166714	0.00693527	0.072172
Aida	axin interactor, dorsalization associated	0.218814	0.00691201	0.072172
Adarb1	adenosine deaminase, RNA-specific, B1	-0.256411	0.00692379	0.072172
Heatr1	HEAT repeat containing 1	-0.166723	0.00693324	0.072172
Lpcat1	lysophosphatidylcholine acyltransferase 1	-0.163456	0.0069378	0.072172
Ehd3	EH-domain containing 3	0.173587	0.00693614	0.072172
Dmrt2	doublesex and mab-3 related transcription factor 2	2.85509	0.00692579	0.072172
Pithd1	PITH (C-terminal proteasome-interacting domain of thioredoxin-like) domain containing 1	0.172071	0.00690194	0.072172
Nt5c3	5'-nucleotidase, cytosolic III	0.180985	0.00691833	0.072172
Ppp1r14c	protein phosphatase 1, regulatory (inhibitor) subunit 14c	0.301831	0.00695507	0.0722998
Grm8	glutamate receptor, metabotropic 8	0.501541	0.00697143	0.072366
Cml3	NA	-0.483775	0.00696922	0.072366
Tmem132d	transmembrane protein 132D	-0.550901	0.00699999	0.0726105
Zfyve16	zinc finger, FYVE domain containing 16	-0.229745	0.00701088	0.0726714
Exd2	exonuclease 3'-5' domain containing 2	-0.205808	0.00702789	0.0727219
Entpd7	ectonucleoside triphosphate diphosphohydrolase 7	-0.251302	0.00702742	0.0727219
Inpp5e	inositol polyphosphate-5-phosphatase E	-0.158768	0.00703081	0.0727219
Grip1	glutamate receptor interacting protein 1	0.224632	0.0070568	0.0729387
Hmgb1	high mobility group box 1	0.14868	0.00706244	0.072945
Slc26a10	solute carrier family 26, member 10	-0.542821	0.00707537	0.0729745
Kcnip3	Kv channel interacting protein 3, calsenilin	0.308989	0.00707416	0.0729745
Mrc1	mannose receptor, C type 1	-0.285064	0.0070866	0.0730383
Cit	citron	-0.224562	0.007112	0.073248
Camta2	calmodulin binding transcription activator 2	-0.644735	0.00713196	0.0734015
Unc5d	unc-5 netrin receptor D	-0.463402	0.00716635	0.073703
Slc16a10	solute carrier family 16 (monocarboxylic acid transporters), member 10	0.319884	0.00718093	0.0737697
Slc16a4	solute carrier family 16 (monocarboxylic acid transporters), member 4	-0.398376	0.00718302	0.0737697
Golga1	golgi autoantigen, golgin subfamily a, 1	-0.147102	0.00720057	0.0738976
Actr10	ARP10 actin-related protein 10	0.151631	0.00722737	0.073932
6430550D23Rik	RIKEN cDNA 6430550D23 gene	-0.524915	0.00722943	0.073932
Cc2d1b	coiled-coil and C2 domain containing 1B	-0.227969	0.00722815	0.073932
Dok4	docking protein 4	0.232476	0.00721653	0.073932
Ubp1	upstream binding protein 1	-0.162867	0.00722061	0.073932
Pigyl	phosphatidylinositol glycan anchor biosynthesis, class Y-like	0.181771	0.00725136	0.074104
Ets1	E26 avian leukemia oncogene 1, 5' domain	-0.355218	0.00726156	0.074156
Sema4c	sema domain, immunoglobulin domain (Ig), transmembrane domain (TM) and short cytoplasmic domain, (semaphorin) 4C	0.19277	0.00727597	0.0742507
Nop58	NOP58 ribonucleoprotein	0.202393	0.00729789	0.0743279
Tle4	transducin-like enhancer of split 4	0.339953	0.00729475	0.0743279
Cux2	cut-like homeobox 2	-0.506454	0.00729892	0.0743279
Zfp39	zinc finger protein 39	0.237247	0.00731521	0.0744415
Mllt6	myeloid/lymphoid or mixed-lineage leukemia; translocated to, 6	-0.175822	0.00734678	0.0747103
Kif6	kinesin family member 6	0.897795	0.00735281	0.0747192
Fbxo7	F-box protein 7	0.228058	0.00739491	0.0750944
Cep70	centrosomal protein 70	-0.23962	0.00740443	0.0751384
A330033J07Rik	RIKEN cDNA A330033J07 gene	0.535242	0.00742523	0.0752967
Itpripl2	inositol 1,4,5-triphosphate receptor interacting protein-like 2	-0.217718	0.00745454	0.0755411
Hmcn1	hemicentin 1	-0.480408	0.0074666	0.0756105
Clvs2	clavesin 2	0.188526	0.00748231	0.0756637
Srrm1	serine/arginine repetitive matrix 1	-0.171682	0.00747937	0.0756637
Pced1a	PC-esterase domain containing 1A	-0.155267	0.00750518	0.0758421
Peg3	paternally expressed 3	-0.184836	0.00751775	0.0759161
Sebox	SEBOX homeobox	0.940715	0.00755635	0.0762528
Pttg1	pituitary tumor-transforming gene 1	-0.547254	0.0075641	0.0762779
Bcl11a	B cell CLL/lymphoma 11A (zinc finger protein)	0.220067	0.00757164	0.0763008
Tmem117	transmembrane protein 117	0.552136	0.0075894	0.0764267
Nr2f1	nuclear receptor subfamily 2, group F, member 1	-0.228796	0.00765929	0.0770668
Msn	moesin	-0.145817	0.0076636	0.0770668
Ets2	E26 avian leukemia oncogene 2, 3' domain	0.296559	0.0076784	0.0771621
Gm6034	predicted gene 6034	-1.48094	0.00768997	0.0772248
Kctd16	potassium channel tetramerisation domain containing 16	-0.397439	0.00772122	0.0774849
Zfp667	zinc finger protein 667	0.297914	0.00773552	0.0775747
Mycn	v-myc avian myelocytomatosis viral related oncogene, neuroblastoma derived	0.301539	0.00774651	0.0776312
Ksr2	kinase suppressor of ras 2	-0.290482	0.0077843	0.0779021
Slc6a1	solute carrier family 6 (neurotransmitter transporter, GABA), member 1	-0.196373	0.00778219	0.0779021
Gm15800	predicted gene 15800	-0.156911	0.0078023	0.0780284
Bambi-ps1	BMP and activin membrane-bound inhibitor, pseudogene (Xenopus laevis)	0.372322	0.00781563	0.0780604
Mns1	meiosis-specific nuclear structural protein 1	0.951589	0.00781627	0.0780604
Kcna2	potassium voltage-gated channel, shaker-related subfamily, member 2	-0.307729	0.00782221	0.0780659
Phldb2	pleckstrin homology like domain, family B, member 2	-0.254386	0.00784068	0.0781425
2210406O10Rik	RIKEN cDNA 2210406O10 gene	-0.519928	0.00784004	0.0781425
Ankrd35	ankyrin repeat domain 35	-0.24414	0.00784849	0.0781666
Arhgap32	Rho GTPase activating protein 32	-0.233505	0.00785577	0.0781854
Sh3pxd2a	SH3 and PX domains 2A	-0.163395	0.00789724	0.0785442
Dnah9	dynein, axonemal, heavy chain 9	1.01033	0.00793564	0.0787648
Xrcc4	X-ray repair complementing defective repair in Chinese hamster cells 4	0.254844	0.0079457	0.0787648
Brd3	bromodomain containing 3	0.158191	0.0079466	0.0787648
Gsap	gamma-secretase activating protein	-0.335728	0.00793729	0.0787648
Fam103a1	family with sequence similarity 103, member A1	0.187389	0.00794022	0.0787648
Map9	microtubule-associated protein 9	-0.175151	0.00797957	0.0789836
Atp2b2	ATPase, Ca++ transporting, plasma membrane 2	-0.434321	0.00797451	0.0789836
Utrn	utrophin	-0.146754	0.00800181	0.0790417
Flt1	FMS-like tyrosine kinase 1	-0.292794	0.00799148	0.0790417
Slc36a4	solute carrier family 36 (proton/amino acid symporter), member 4	0.277603	0.00799695	0.0790417
Ddit4	DNA-damage-inducible transcript 4	0.244858	0.00800941	0.0790629
Anxa8	annexin A8	0.788652	0.0080166	0.0790801
Cpne9	copine family member IX	-0.579372	0.00805778	0.0794321
Snora61	small nucleolar RNA, H/ACA box 61	-0.503652	0.00807677	0.0795652
Apcdd1	adenomatosis polyposis coli down-regulated 1	-0.189749	0.00808366	0.079579
Slc41a2	solute carrier family 41, member 2	0.203119	0.00810803	0.0797406
Nmral1	NmrA-like family domain containing 1	0.352762	0.00812209	0.0797406
Enpp4	ectonucleotide pyrophosphatase/phosphodiesterase 4	0.204571	0.0081138	0.0797406
Tmem159	transmembrane protein 159	0.422271	0.00812081	0.0797406
Ltbp3	latent transforming growth factor beta binding protein 3	-0.217916	0.00817582	0.0802138
Vps9d1	VPS9 domain containing 1	-0.173649	0.00819374	0.0803353
Cfap45	cilia and flagella associated protein 45	0.771793	0.0082056	0.080374
Sptbn4	spectrin beta, non-erythrocytic 4	-0.187	0.00821151	0.080374
Dnajb1	DnaJ heat shock protein family (Hsp40) member B1	0.157735	0.00821433	0.080374
Nov	nephroblastoma overexpressed gene	0.716158	0.00823011	0.080474
Gm3716	predicted gene 3716	-0.583277	0.00826673	0.0807232
Snx22	sorting nexin 22	0.38781	0.00826536	0.0807232
Stat4	signal transducer and activator of transcription 4	-0.49576	0.00827526	0.080752
Spire2	spire homolog 2 (Drosophila)	0.213895	0.00828379	0.0807809
Ltbr	lymphotoxin B receptor	-0.218104	0.00834743	0.0813467
Zfp622	zinc finger protein 622	0.171904	0.00835987	0.0814132
Paox	polyamine oxidase (exo-N4-amino)	-0.340767	0.00837023	0.0814593
Igtp	interferon gamma induced GTPase	-0.315182	0.0084019	0.0814939
Cntnap1	contactin associated protein-like 1	-0.223485	0.00839832	0.0814939
Gpr37	G protein-coupled receptor 37	0.285913	0.00838523	0.0814939
Irs2	insulin receptor substrate 2	0.314969	0.00839074	0.0814939
Mmp15	matrix metallopeptidase 15	-0.205537	0.00839974	0.0814939
Exph5	exophilin 5	-0.592716	0.00843247	0.0817357
Il17rb	interleukin 17 receptor B	0.459187	0.00846618	0.0820076
Stk11ip	serine/threonine kinase 11 interacting protein	-0.180179	0.0084789	0.082076
Slc8a3	solute carrier family 8 (sodium/calcium exchanger), member 3	-0.262627	0.00850877	0.0822907
Ankrd33b	ankyrin repeat domain 33B	0.256992	0.00851811	0.0822907
Stim1	stromal interaction molecule 1	-0.143057	0.00851709	0.0822907
Tnfrsf21	tumor necrosis factor receptor superfamily, member 21	0.197891	0.00854801	0.0825244
Slc4a3	solute carrier family 4 (anion exchanger), member 3	-0.161024	0.00857075	0.0825794
Cdh7	cadherin 7, type 2	-0.264799	0.0085708	0.0825794
Tcf19	transcription factor 19	-0.356031	0.00856126	0.0825794
Gm7694	predicted gene 7694	-0.309928	0.00857655	0.0825799
Adamts2	a disintegrin-like and metallopeptidase (reprolysin type) with thrombospondin type 1 motif, 2	0.40877	0.00860393	0.0827885
Pea15a	phosphoprotein enriched in astrocytes 15A	0.201969	0.0086386	0.0830119
Scrt1	scratch family zinc finger 1	-0.427078	0.00863547	0.0830119
Mpped2	metallophosphoesterase domain containing 2	0.243966	0.00866219	0.0831596
Lonp2	lon peptidase 2, peroxisomal	0.15014	0.00866545	0.0831596
Thyn1	thymocyte nuclear protein 1	0.193088	0.00867597	0.0832054
Prrt4	proline-rich transmembrane protein 4	-0.360107	0.00868933	0.0832785
Ndufs8	NADH dehydrogenase (ubiquinone) Fe-S protein 8	0.134146	0.00870523	0.0833758
Socs1	suppressor of cytokine signaling 1	0.469823	0.00874638	0.0836604
Atoh8	atonal bHLH transcription factor 8	0.703268	0.00875163	0.0836604
Shank1	SH3/ankyrin domain gene 1	-0.308104	0.00875227	0.0836604
Adora2a	adenosine A2a receptor	-2.29993	0.00877794	0.0838504
Tnpo1	transportin 1	-0.17404	0.00879743	0.0839812
Ssh1	slingshot homolog 1 (Drosophila)	0.244599	0.00882613	0.0841998
Osbpl11	oxysterol binding protein-like 11	0.173563	0.00885304	0.0844009
Orai3	ORAI calcium release-activated calcium modulator 3	-0.238776	0.00886701	0.0844785
Sec16b	SEC16 homolog B (S. cerevisiae)	-0.783071	0.00889054	0.0844874
Col18a1	collagen, type XVIII, alpha 1	-0.306806	0.00889126	0.0844874
Irf3	interferon regulatory factor 3	-0.237476	0.00887888	0.0844874
4930513N10Rik	RIKEN cDNA 4930513N10 gene	0.494396	0.00888005	0.0844874
Mical3	microtubule associated monooxygenase, calponin and LIM domain containing 3	-0.349441	0.00890902	0.0846007
Cdk2	cyclin-dependent kinase 2	-0.3042	0.00891865	0.0846367
Shroom4	shroom family member 4	-0.359509	0.00892759	0.084666
Klhl20	kelch-like 20	-0.151718	0.00894387	0.084692
4930503L19Rik	RIKEN cDNA 4930503L19 gene	-0.275215	0.00894909	0.084692
Med29	mediator complex subunit 29	0.206786	0.0089537	0.084692
B230206H07Rik	RIKEN cDNA B230206H07 gene	0.484394	0.00894994	0.084692
Dnah10	dynein, axonemal, heavy chain 10	1.02084	0.00896075	0.0847034
Ogn	osteoglycin	0.403204	0.00896947	0.0847305
Hdhd3	haloacid dehalogenase-like hydrolase domain containing 3	-0.261569	0.00898124	0.0847864
Sdccag3	serologically defined colon cancer antigen 3	-0.145469	0.00899275	0.0848398
Srp68	signal recognition particle 68	0.128298	0.00903167	0.0851515
Fam196b	family with sequence similarity 196, member B	-0.420669	0.00904414	0.0852137
Atl3	atlastin GTPase 3	-0.153288	0.00906053	0.0853127
Ccdc82	coiled-coil domain containing 82	0.190566	0.00907522	0.0853955
Tmco5	transmembrane and coiled-coil domains 5	-0.644384	0.00910782	0.0856466
Man1a2	mannosidase, alpha, class 1A, member 2	-0.172855	0.00913465	0.0858432
Psma6	proteasome (prosome, macropain) subunit, alpha type 6	0.172633	0.00914985	0.0858747
Klf15	Kruppel-like factor 15	0.33144	0.00914779	0.0858747
Rhbdf1	rhomboid 5 homolog 1	-0.242682	0.00916379	0.0859498
Unc13a	unc-13 homolog A (C. elegans)	-0.234908	0.00917006	0.085953
Dsg2	desmoglein 2	1.10987	0.0091907	0.0860908
Cox6a2	cytochrome c oxidase subunit VIa polypeptide 2	-0.634123	0.00923168	0.0864188
Rad21	RAD21 cohesin complex component	0.134101	0.00924172	0.0864569
Prdm4	PR domain containing 4	-0.139858	0.00926228	0.0864781
1700001L05Rik	RIKEN cDNA 1700001L05 gene	-0.401391	0.00926786	0.0864781
Slc2a8	solute carrier family 2, (facilitated glucose transporter), member 8	-0.208248	0.00925796	0.0864781
Ddb2	damage specific DNA binding protein 2	-0.249752	0.00925921	0.0864781
Barx2	BarH-like homeobox 2	-0.497038	0.00930434	0.0867627
Efhc1	EF-hand domain (C-terminal) containing 1	0.84325	0.00933709	0.0868615
Nyap2	neuronal tyrosine-phophorylated phosphoinositide 3-kinase adaptor 2	-0.324731	0.00934753	0.0868615
Thra	thyroid hormone receptor alpha	0.280126	0.00932825	0.0868615
Carns1	carnosine synthase 1	0.285222	0.0093569	0.0868615
Erlin1	ER lipid raft associated 1	-0.183448	0.00934431	0.0868615
Odf2l	outer dense fiber of sperm tails 2-like	-0.256539	0.00935191	0.0868615
Chrdl1	chordin-like 1	-0.614367	0.00934808	0.0868615
Fdxr	ferredoxin reductase	-0.205835	0.00939039	0.086954
Gtpbp4	GTP binding protein 4	0.162156	0.00937829	0.086954
Cela1	chymotrypsin-like elastase family, member 1	0.339196	0.00939087	0.086954
Plekhg4	pleckstrin homology domain containing, family G (with RhoGef domain) member 4	-0.417223	0.00938784	0.086954
Slco2b1	solute carrier organic anion transporter family, member 2b1	-0.232938	0.00944705	0.0874184
R3hdm1	R3H domain containing 1	-0.361741	0.00946209	0.0874459
Rell1	RELT-like 1	0.292045	0.009458	0.0874459
Zswim8	zinc finger SWIM-type containing 8	-0.170008	0.00948467	0.0875987
Sox12	SRY (sex determining region Y)-box 12	-0.169183	0.00953664	0.0880226
Angel1	angel homolog 1 (Drosophila)	-0.280869	0.00955394	0.0881261
Timm21	tranlocase of inner mitochondrial membrane 21	-0.238261	0.0095971	0.0884679
Efna3	ephrin A3	0.224744	0.00965245	0.0889216
Slc25a27	solute carrier family 25, member 27	-0.186832	0.00970573	0.0893556
Dgkg	diacylglycerol kinase, gamma	0.877206	0.00973999	0.0896141
Podxl	podocalyxin-like	-0.166969	0.00977052	0.0898379
Errfi1	ERBB receptor feedback inhibitor 1	0.221504	0.00979291	0.0899867
Setd7	SET domain containing (lysine methyltransferase) 7	-0.251108	0.00982729	0.0902454
Col6a3	collagen, type VI, alpha 3	-0.356153	0.00984425	0.0903439
Tcp11l2	t-complex 11 (mouse) like 2	0.208415	0.00985689	0.0903455
Adgrl1	adhesion G protein-coupled receptor L1	-0.219929	0.00985347	0.0903455
Ccdc43	coiled-coil domain containing 43	0.163064	0.00989641	0.0905052
Gm20063	predicted gene, 20063	-0.450688	0.00991179	0.0905052
Eif2ak2	eukaryotic translation initiation factor 2-alpha kinase 2	-0.208435	0.00990002	0.0905052
Grb14	growth factor receptor bound protein 14	0.226368	0.00990692	0.0905052
Prex1	phosphatidylinositol-3,4,5-trisphosphate-dependent Rac exchange factor 1	-0.30162	0.0098933	0.0905052
Plekho2	pleckstrin homology domain containing, family O member 2	-0.36609	0.00990491	0.0905052
Gm9958	predicted gene 9958	-0.510867	0.00992041	0.0905268
Crot	carnitine O-octanoyltransferase	-0.30257	0.00997389	0.0909576
Tenm2	teneurin transmembrane protein 2	0.667488	0.00998032	0.090959
Hsp90ab1	heat shock protein 90 alpha (cytosolic), class B member 1	0.167824	0.00999277	0.0910152
Ttc12	tetratricopeptide repeat domain 12	0.670436	0.0100241	0.0912436
Slc25a15	solute carrier family 25 (mitochondrial carrier ornithine transporter), member 15	-0.193862	0.010064	0.0915489
4930426L09Rik	RIKEN cDNA 4930426L09 gene	-0.511935	0.0100804	0.0916406
Cfap44	cilia and flagella associated protein 44	1.27901	0.0101545	0.0921988
Rhou	ras homolog family member U	0.294942	0.0101499	0.0921988
Kcnj10	potassium inwardly-rectifying channel, subfamily J, member 10	-0.296441	0.0102185	0.0927212
Smco3	single-pass membrane protein with coiled-coil domains 3	0.384189	0.0102485	0.0929354
Pde7a	phosphodiesterase 7A	-0.187077	0.0102602	0.0929831
Slc37a4	solute carrier family 37 (glucose-6-phosphate transporter), member 4	-0.203807	0.0103011	0.0932954
Slc30a3	solute carrier family 30 (zinc transporter), member 3	-0.249837	0.0103094	0.0933124
Klf4	Kruppel-like factor 4 (gut)	0.406922	0.0103573	0.0936875
Efcab5	EF-hand calcium binding domain 5	-0.30581	0.0103653	0.0937016
Nphs2	nephrosis 2, podocin	-0.475221	0.0103825	0.0937988
Rhoj	ras homolog family member J	-0.347842	0.010428	0.094098
Spa17	sperm autoantigenic protein 17	0.622693	0.0104286	0.094098
Srrm3	serine/arginine repetitive matrix 3	-0.192973	0.0104988	0.0944957
Aimp2	aminoacyl tRNA synthetase complex-interacting multifunctional protein 2	0.159368	0.0104905	0.0944957
Hapln4	hyaluronan and proteoglycan link protein 4	-0.387748	0.0104951	0.0944957
Smarca5	SWI/SNF related, matrix associated, actin dependent regulator of chromatin, subfamily a, member 5	0.176616	0.0104911	0.0944957
Fbln1	fibulin 1	0.555658	0.0105125	0.0945603
Pnrc2	proline-rich nuclear receptor coactivator 2	0.166141	0.0105459	0.0948023
Ostc	oligosaccharyltransferase complex subunit (non-catalytic)	0.191896	0.0105751	0.0950055
Slc25a22	solute carrier family 25 (mitochondrial carrier, glutamate), member 22	0.213846	0.0105856	0.095041
Emp2	epithelial membrane protein 2	0.191503	0.0106351	0.0954258
Med7	mediator complex subunit 7	0.204787	0.0106514	0.0955129
Cipc	CLOCK interacting protein, circadian	0.169802	0.010674	0.0956567
Crebzf	CREB/ATF bZIP transcription factor	-0.166674	0.0106933	0.0957702
Sympk	symplekin	-0.139501	0.0107441	0.0961659
Rfxank	regulatory factor X-associated ankyrin-containing protein	0.215766	0.0107523	0.09618
Ubn2	ubinuclein 2	-0.161407	0.0107645	0.0962299
Rbm28	RNA binding motif protein 28	-0.157302	0.0107763	0.0962756
Gli3	GLI-Kruppel family member GLI3	-0.268284	0.0107975	0.0964061
Frmd4b	FERM domain containing 4B	-0.175873	0.0108102	0.0964596
Fam132a	family with sequence similarity 132, member A	-0.220522	0.0108844	0.097062
Fam20a	family with sequence similarity 20, member A	0.207209	0.0108914	0.0970649
Cyb561	cytochrome b-561	0.186783	0.010913	0.0971975
Gkap1	G kinase anchoring protein 1	0.213212	0.0109311	0.097299
Fmnl3	formin-like 3	-0.217369	0.0109437	0.0973515
Rnf5	ring finger protein 5	0.141908	0.0109772	0.0975897
Parp6	poly (ADP-ribose) polymerase family, member 6	-0.156638	0.0109858	0.0976059
Iqck	IQ motif containing K	0.593856	0.0110003	0.0976749
Aif1l	allograft inflammatory factor 1-like	0.280531	0.011024	0.0978256
Inpp5d	inositol polyphosphate-5-phosphatase D	-0.223347	0.0110628	0.09787
Gnl1	guanine nucleotide binding protein-like 1	-0.175191	0.011053	0.09787
Taf7	TATA-box binding protein associated factor 7	0.270438	0.0110561	0.09787
Stx12	syntaxin 12	0.158247	0.0110608	0.09787
Wnt16	wingless-type MMTV integration site family, member 16	0.524915	0.0110613	0.09787
Rftn1	raftlin lipid raft linker 1	0.58233	0.0110843	0.0978937
Zadh2	zinc binding alcohol dehydrogenase, domain containing 2	-0.17736	0.0110742	0.0978937
Mttp	microsomal triglyceride transfer protein	0.343767	0.0110858	0.0978937
Smim15	small integral membrane protein 15	0.168483	0.0111149	0.0979155
Tmem191c	transmembrane protein 191C	-0.186481	0.0111029	0.0979155
Pygm	muscle glycogen phosphorylase	-0.351502	0.0111013	0.0979155
0610037L13Rik	RIKEN cDNA 0610037L13 gene	-0.168499	0.0111152	0.0979155
Egf	epidermal growth factor	-0.465976	0.011129	0.0979774
Cd163	CD163 antigen	0.736233	0.0111682	0.0982625
Fut10	fucosyltransferase 10	-0.319094	0.0111864	0.0983631
Mst1r	macrophage stimulating 1 receptor (c-met-related tyrosine kinase)	0.67726	0.011212	0.0985283
Nmbr	neuromedin B receptor	0.955009	0.0112294	0.0986216
Igfbp7	insulin-like growth factor binding protein 7	-0.400537	0.0112432	0.0986827
Slc2a12	solute carrier family 2 (facilitated glucose transporter), member 12	0.326805	0.0112735	0.0988852
Rufy1	RUN and FYVE domain containing 1	0.169106	0.0112799	0.0988852
Cdca7l	cell division cycle associated 7 like	-0.37605	0.0112919	0.0989308
Dgkb	diacylglycerol kinase, beta	-0.230818	0.0113053	0.0989883
Kcnab3	potassium voltage-gated channel, shaker-related subfamily, beta member 3	-0.539203	0.0113269	0.0990783
Cage1	cancer antigen 1	0.375263	0.0113293	0.0990783
Mink1	misshapen-like kinase 1 (zebrafish)	-0.132838	0.0113665	0.0993434
Col1a1	collagen, type I, alpha 1	-0.315517	0.0113747	0.0993556
Pak7	p21 protein (Cdc42/Rac)-activated kinase 7	-0.364411	0.0113996	0.0995134
Uqcrc2	ubiquinol cytochrome c reductase core protein 2	0.153814	0.011418	0.0996139
Cd7	CD7 antigen	0.567148	0.0114456	0.0997569
Nrn1l	neuritin 1-like	-0.597183	0.0114524	0.0997569
Mid2	midline 2	0.209221	0.0114551	0.0997569
Dbi	diazepam binding inhibitor	0.347946	0.0114741	0.0998626
Cpm	carboxypeptidase M	0.236117	0.0115073	0.100031
Brinp1	bone morphogenic protein/retinoic acid inducible neural specific 1	-0.273006	0.011504	0.100031
Kcna6	potassium voltage-gated channel, shaker-related, subfamily, member 6	0.348551	0.0115308	0.100115
Rab3d	RAB3D, member RAS oncogene family	0.216604	0.0115286	0.100115
Pvr	poliovirus receptor	0.250511	0.011545	0.100179
Mgat5b	mannoside acetylglucosaminyltransferase 5, isoenzyme B	-0.197306	0.0115657	0.100239
Dio2	deiodinase, iodothyronine, type II	-0.391267	0.0115654	0.100239
Dennd4b	DENN/MADD domain containing 4B	-0.18046	0.0115785	0.100289
Thoc1	THO complex 1	-0.206257	0.0116069	0.100415
Aldoa	aldolase A, fructose-bisphosphate	0.168758	0.0116019	0.100415
H3f3a	H3 histone, family 3A	0.23934	0.0116344	0.100533
Capn5	calpain 5	0.151735	0.01163	0.100533
Ntn3	netrin 3	-0.225233	0.0116579	0.100619
Tpd52	tumor protein D52	0.181827	0.0116582	0.100619
Sp1	trans-acting transcription factor 1	-0.165432	0.0116846	0.100787
Gm10125	predicted gene 10125	-0.483433	0.0117128	0.10083
9330117O12Rik	RIKEN cDNA 9330117O12 gene	0.494032	0.0117107	0.10083
Sstr4	somatostatin receptor 4	0.517894	0.0117175	0.10083
Tnik	TRAF2 and NCK interacting kinase	-0.148178	0.0117111	0.10083
Gpr137c	G protein-coupled receptor 137C	-0.214982	0.0117409	0.100912
Slc2a6	solute carrier family 2 (facilitated glucose transporter), member 6	-0.267273	0.0117353	0.100912
Pla2g16	phospholipase A2, group XVI	0.382524	0.0117747	0.101142
Ncln	nicalin	-0.146831	0.011821	0.10148
Emid1	EMI domain containing 1	-0.329263	0.0118533	0.101606
Psma5	proteasome (prosome, macropain) subunit, alpha type 5	0.147546	0.0118566	0.101606
5930412G12Rik	RIKEN cDNA 5930412G12 gene	-0.359181	0.0118567	0.101606
Cmtm4	CKLF-like MARVEL transmembrane domain containing 4	0.131764	0.0118715	0.101672
Kirrel2	kin of IRRE like 2 (Drosophila)	-0.238095	0.011879	0.101676
Ippk	inositol 1,3,4,5,6-pentakisphosphate 2-kinase	0.24796	0.0118957	0.10176
Dtx2	deltex 2, E3 ubiquitin ligase	0.215873	0.0119213	0.101919
H2-T10	histocompatibility 2, T region locus 10	-1.17766	0.0119923	0.102465
Acsl6	acyl-CoA synthetase long-chain family member 6	-0.173938	0.0120117	0.10257
Slc12a6	solute carrier family 12, member 6	-0.191654	0.0120554	0.102762
Ccdc109b	coiled-coil domain containing 109B	0.512587	0.0120436	0.102762
Cracr2a	calcium release activated channel regulator 2A	-0.581476	0.0120528	0.102762
Stat2	signal transducer and activator of transcription 2	-0.14401	0.0120683	0.102811
Med9	mediator complex subunit 9	-0.148048	0.0120976	0.102939
Vamp1	vesicle-associated membrane protein 1	-0.391753	0.0120958	0.102939
Itgbl1	integrin, beta-like 1	0.548868	0.0121255	0.103116
Srd5a1	steroid 5 alpha-reductase 1	0.351226	0.0121605	0.103297
5330434G04Rik	RIKEN cDNA 5330434G04 gene	0.357502	0.012161	0.103297
Obsl1	obscurin-like 1	-0.224814	0.0121991	0.1035
3110062M04Rik	RIKEN cDNA 3110062M04 gene	-0.327373	0.0121967	0.1035
Klhl7	kelch-like 7	0.176687	0.0122282	0.103686
Gpr26	G protein-coupled receptor 26	-0.330271	0.0122416	0.103739
Timm10	translocase of inner mitochondrial membrane 10	0.160142	0.0122674	0.103848
Ecm1	extracellular matrix protein 1	-0.362881	0.012276	0.103848
Shkbp1	Sh3kbp1 binding protein 1	-0.24272	0.0122735	0.103848
Fam135a	family with sequence similarity 135, member A	-0.158283	0.0122921	0.103882
Zdhhc24	zinc finger, DHHC domain containing 24	-0.161251	0.0122943	0.103882
Sparc	secreted acidic cysteine rich glycoprotein	-0.210437	0.0123238	0.104056
Dexi	dexamethasone-induced transcript	0.177673	0.0123437	0.104056
Fam83d	family with sequence similarity 83, member D	0.564556	0.0123301	0.104056
Cbfb	core binding factor beta	0.188953	0.0123407	0.104056
Fchsd1	FCH and double SH3 domains 1	0.369344	0.0123723	0.104237
Lman2l	lectin, mannose-binding 2-like	-0.215004	0.0123812	0.104251
Ptgs1	prostaglandin-endoperoxide synthase 1	-0.284882	0.0124147	0.104472
Polr2g	polymerase (RNA) II (DNA directed) polypeptide G	0.132769	0.0124536	0.104739
Srsf6	serine/arginine-rich splicing factor 6	-0.132497	0.0124933	0.105012
Nkain1	Na+/K+ transporting ATPase interacting 1	0.167136	0.012533	0.105285
Thsd4	thrombospondin, type I, domain containing 4	0.802652	0.0125423	0.105302
Zfp868	zinc finger protein 868	-0.192298	0.012553	0.10533
1700094D03Rik	RIKEN cDNA 1700094D03 gene	0.65301	0.0125683	0.105398
Atp6ap2	ATPase, H+ transporting, lysosomal accessory protein 2	0.207372	0.0125849	0.105476
D430020J02Rik	RIKEN cDNA D430020J02 gene	0.313704	0.0126356	0.10584
Chga	chromogranin A	0.196706	0.0126748	0.106106
Stmn1	stathmin 1	0.182458	0.0127062	0.106308
St6galnac2	ST6 (alpha-N-acetyl-neuraminyl-2,3-beta-galactosyl-1,3)-N-acetylgalactosaminide alpha-2,6-sialyltransferase 2	-0.269039	0.0127485	0.106474
Kank3	KN motif and ankyrin repeat domains 3	-0.198343	0.0127554	0.106474
Ap4e1	adaptor-related protein complex AP-4, epsilon 1	-0.164121	0.012734	0.106474
Pagr1a	PAXIP1 associated glutamate rich protein 1A	-0.164866	0.0127486	0.106474
AU041133	expressed sequence AU041133	-0.239743	0.0127737	0.106528
9330151L19Rik	RIKEN cDNA 9330151L19 gene	-0.154632	0.0127765	0.106528
Chst10	carbohydrate sulfotransferase 10	0.13116	0.0128071	0.106721
Ddx25	DEAD (Asp-Glu-Ala-Asp) box polypeptide 25	0.149805	0.0128264	0.106759
Slitrk2	SLIT and NTRK-like family, member 2	-0.193202	0.0128253	0.106759
Rab28	RAB28, member RAS oncogene family	0.150059	0.0128716	0.107074
Nvl	nuclear VCP-like	0.399657	0.0128804	0.107085
Cav1	caveolin 1, caveolae protein	-0.182749	0.0128901	0.107105
Glt8d2	glycosyltransferase 8 domain containing 2	0.374191	0.012905	0.107167
Rraga	Ras-related GTP binding A	0.173226	0.0129332	0.107339
Pcdha11	protocadherin alpha 11	-0.352811	0.0130411	0.108174
P4ha1	procollagen-proline, 2-oxoglutarate 4-dioxygenase (proline 4-hydroxylase), alpha 1 polypeptide	0.164723	0.0131128	0.108674
Tnc	tenascin C	0.357548	0.0131164	0.108674
Alyref2	Aly/REF export factor 2	0.362484	0.013146	0.108801
Pycrl	pyrroline-5-carboxylate reductase-like	0.199725	0.0131469	0.108801
5430416O09Rik	RIKEN cDNA 5430416O09 gene	-0.464681	0.0131806	0.109018
Lamb2	laminin, beta 2	-0.238105	0.0132016	0.10913
Psmc2	proteasome (prosome, macropain) 26S subunit, ATPase 2	0.149607	0.0132116	0.10915
Sarnp	SAP domain containing ribonucleoprotein	0.269999	0.0132487	0.109394
Ranbp1	RAN binding protein 1	0.158833	0.0132719	0.109524
Mpc1	mitochondrial pyruvate carrier 1	0.165364	0.0132879	0.109593
Lcat	lecithin cholesterol acyltransferase	-0.161315	0.013312	0.10973
Dnah2	dynein, axonemal, heavy chain 2	0.889947	0.0133384	0.109885
Rorb	RAR-related orphan receptor beta	-0.452777	0.013388	0.11023
Zfp141	zinc finger protein 141	0.210389	0.0134489	0.110669
Wdr1	WD repeat domain 1	0.165926	0.0134887	0.110933
Cbx6	chromobox 6	-0.213114	0.0135032	0.11099
Chd3os	chromodomain helicase DNA binding protein 3, opposite strand	0.207363	0.0135787	0.111484
Armc5	armadillo repeat containing 5	-0.160318	0.013576	0.111484
Vkorc1l1	vitamin K epoxide reductase complex, subunit 1-like 1	0.140953	0.0135901	0.111514
Rcbtb1	regulator of chromosome condensation (RCC1) and BTB (POZ) domain containing protein 1	0.169877	0.013602	0.111549
Tnrc18	trinucleotide repeat containing 18	-0.179723	0.0136185	0.111621
Snrpd2	small nuclear ribonucleoprotein D2	0.156684	0.0136285	0.111639
Egfl8	EGF-like domain 8	-0.435528	0.0136462	0.111722
Gm11696	predicted gene 11696	-0.310878	0.0137022	0.112117
Wdpcp	WD repeat containing planar cell polarity effector	0.183799	0.0137573	0.112144
Dlg4	discs, large homolog 4 (Drosophila)	-0.16567	0.0137598	0.112144
Ccdc57	coiled-coil domain containing 57	0.352754	0.0137235	0.112144
Trem2	triggering receptor expressed on myeloid cells 2	-0.368633	0.01374	0.112144
Acvr1c	activin A receptor, type IC	-0.342937	0.0137444	0.112144
Isg15	ISG15 ubiquitin-like modifier	-0.416294	0.0137344	0.112144
Plcg2	phospholipase C, gamma 2	-0.264211	0.0137292	0.112144
Tpcn1	two pore channel 1	-0.153314	0.0137966	0.112381
Ermap	erythroblast membrane-associated protein	-0.607997	0.0138507	0.112696
Fgd1	FYVE, RhoGEF and PH domain containing 1	0.174641	0.0138473	0.112696
Pycr2	pyrroline-5-carboxylate reductase family, member 2	0.173659	0.013872	0.112784
Atp11c	ATPase, class VI, type 11C	-0.283878	0.0138772	0.112784
Mmachc	methylmalonic aciduria cblC type, with homocystinuria	-0.179585	0.013896	0.112811
Sh2b3	SH2B adaptor protein 3	-0.193057	0.0138957	0.112811
Acad11	acyl-Coenzyme A dehydrogenase family, member 11	-0.174373	0.0139323	0.113042
Mob3a	MOB kinase activator 3A	0.266127	0.0139942	0.113309
A330102I10Rik	RIKEN cDNA A330102I10 gene	-0.30794	0.0140038	0.113309
Nanos1	nanos homolog 1 (Drosophila)	0.172908	0.0139768	0.113309
Spx	spexin hormone	-0.514806	0.0140043	0.113309
AU023762	expressed sequence AU023762	-0.436654	0.0139943	0.113309
Aoc3	amine oxidase, copper containing 3	-0.395939	0.0140125	0.113312
Hn1l	hematological and neurological expressed 1-like	0.264655	0.0140288	0.113342
Cryab	crystallin, alpha B	0.218657	0.0140319	0.113342
Lrrc20	leucine rich repeat containing 20	-0.162688	0.0140485	0.113413
Scara3	scavenger receptor class A, member 3	0.158748	0.0140675	0.11344
Slc12a2	solute carrier family 12, member 2	-0.168795	0.0140669	0.11344
Nsmce2	NSE2/MMS21 homolog, SMC5-SMC6 complex SUMO ligase	0.157748	0.0141585	0.11392
Adrb2	adrenergic receptor, beta 2	-0.323745	0.0141511	0.11392
Trpv4	transient receptor potential cation channel, subfamily V, member 4	-0.452155	0.014158	0.11392
Maf	avian musculoaponeurotic fibrosarcoma oncogene homolog	-0.28372	0.0141573	0.11392
Arpp21	cyclic AMP-regulated phosphoprotein, 21	-0.235313	0.0142158	0.114318
Atp5g1	ATP synthase, H+ transporting, mitochondrial F0 complex, subunit C1 (subunit 9)	0.146827	0.0142441	0.114429
Flna	filamin, alpha	-0.219383	0.0142454	0.114429
Syngap1	synaptic Ras GTPase activating protein 1 homolog (rat)	-0.177532	0.0142633	0.114446
B330016D10Rik	RIKEN cDNA B330016D10 gene	-0.326786	0.014262	0.114446
Rab31	RAB31, member RAS oncogene family	-0.167947	0.0142956	0.114542
Crim1	cysteine rich transmembrane BMP regulator 1 (chordin like)	0.433131	0.0142989	0.114542
Mybpc3	myosin binding protein C, cardiac	-0.864005	0.0142868	0.114542
Zfp715	zinc finger protein 715	0.137704	0.0143489	0.114879
Rrs1	ribosome biogenesis regulator 1	-0.164531	0.0143608	0.11491
Ttc9	tetratricopeptide repeat domain 9	0.229158	0.0144167	0.114977
Pkp2	plakophilin 2	1.0816	0.0144145	0.114977
Psmd14	proteasome (prosome, macropain) 26S subunit, non-ATPase, 14	0.161503	0.0143834	0.114977
Ckmt1	creatine kinase, mitochondrial 1, ubiquitous	0.171529	0.0143966	0.114977
Tpi1	triosephosphate isomerase 1	0.128225	0.0143909	0.114977
C2cd5	C2 calcium-dependent domain containing 5	-0.126036	0.0144098	0.114977
Mndal	myeloid nuclear differentiation antigen like	-0.529361	0.0144453	0.115029
Timp2	tissue inhibitor of metalloproteinase 2	0.392919	0.0144434	0.115029
Sybu	syntabulin (syntaxin-interacting)	0.140538	0.0144484	0.115029
Amhr2	anti-Mullerian hormone type 2 receptor	-0.502222	0.014455	0.115029
Ccbe1	collagen and calcium binding EGF domains 1	0.580822	0.0144851	0.115142
Syne4	spectrin repeat containing, nuclear envelope family member 4	-0.501978	0.0144802	0.115142
Pcnxl3	NA	-0.171988	0.0145072	0.115201
Zfp583	zinc finger protein 583	0.215627	0.0145084	0.115201
Iqgap2	IQ motif containing GTPase activating protein 2	0.444093	0.0145802	0.115708
Dpp8	dipeptidylpeptidase 8	-0.188263	0.0146143	0.115914
Pigb	phosphatidylinositol glycan anchor biosynthesis, class B	-0.223995	0.0146223	0.115914
E330033B04Rik	RIKEN cDNA E330033B04 gene	-0.435674	0.0146387	0.115981
Arhgef9	CDC42 guanine nucleotide exchange factor (GEF) 9	-0.135533	0.0146628	0.116108
Eno4	enolase 4	0.278597	0.014683	0.116205
C2cd4b	C2 calcium-dependent domain containing 4B	0.412385	0.0147168	0.116409
Aim1l	absent in melanoma 1-like	0.602484	0.0147672	0.116689
Atg16l2	autophagy related 16-like 2 (S. cerevisiae)	-0.210659	0.0147683	0.116689
Lin7b	lin-7 homolog B (C. elegans)	-0.193831	0.0147809	0.116725
Cfap52	cilia and flagella associated protein 52	1.12728	0.0148026	0.116769
Prdx3	peroxiredoxin 3	0.151696	0.0147992	0.116769
Mxra7	matrix-remodelling associated 7	-0.411153	0.0148362	0.116843
Mustn1	musculoskeletal, embryonic nuclear protein 1	-0.393463	0.014831	0.116843
Plat	plasminogen activator, tissue	0.178377	0.0148273	0.116843
Pam	peptidylglycine alpha-amidating monooxygenase	0.127416	0.0149309	0.117437
Skap1	src family associated phosphoprotein 1	0.412228	0.0149359	0.117437
Cyb5r3	cytochrome b5 reductase 3	0.192107	0.0149306	0.117437
Slirp	SRA stem-loop interacting RNA binding protein	0.189273	0.0149668	0.117616
Trak2	trafficking protein, kinesin binding 2	-0.140745	0.0150172	0.11786
Ccdc88a	coiled coil domain containing 88A	-0.16214	0.0150223	0.11786
Cntnap3	contactin associated protein-like 3	0.531155	0.0150141	0.11786
Sox17	SRY (sex determining region Y)-box 17	-0.343353	0.0151088	0.118411
Plxnd1	plexin D1	-0.293377	0.0151083	0.118411
Ank3	ankyrin 3, epithelial	-0.195831	0.015132	0.118529
Prpsap2	phosphoribosyl pyrophosphate synthetase-associated protein 2	0.179204	0.0151673	0.118741
Ccdc114	coiled-coil domain containing 114	0.713903	0.0151875	0.118835
Exoc8	exocyst complex component 8	-0.147744	0.0152295	0.119099
Fbxl6	F-box and leucine-rich repeat protein 6	-0.179039	0.0152576	0.119153
Lhpp	phospholysine phosphohistidine inorganic pyrophosphate phosphatase	0.197903	0.0152466	0.119153
Naalad2	N-acetylated alpha-linked acidic dipeptidase 2	-0.431614	0.0152611	0.119153
Rap1b	RAS related protein 1b	0.179825	0.0152741	0.119191
C530008M17Rik	RIKEN cDNA C530008M17 gene	0.308215	0.0153092	0.1194
Pde5a	phosphodiesterase 5A, cGMP-specific	-0.283369	0.0153241	0.119452
Trp53cor1	tumor protein p53 pathway corepressor 1	0.511268	0.0153493	0.119585
Nup93	nucleoporin 93	-0.220341	0.015358	0.119588
Fkbp11	FK506 binding protein 11	-0.506123	0.0153728	0.119639
4930563E22Rik	RIKEN cDNA 4930563E22 gene	-0.277449	0.0153951	0.119667
Dpp7	dipeptidylpeptidase 7	-0.16133	0.0154012	0.119667
Ryr1	ryanodine receptor 1, skeletal muscle	-0.505498	0.0153896	0.119667
Ablim3	actin binding LIM protein family, member 3	0.162675	0.0154299	0.119825
Cdsn	corneodesmosin	-0.562718	0.0154541	0.119923
Slc15a4	solute carrier family 15, member 4	0.148412	0.0154672	0.119923
Mkrn3	makorin, ring finger protein, 3	-0.407003	0.0154645	0.119923
Trit1	tRNA isopentenyltransferase 1	-0.180268	0.0154938	0.120065
Chrna3	cholinergic receptor, nicotinic, alpha polypeptide 3	-0.493617	0.0155058	0.120094
Kcnh5	potassium voltage-gated channel, subfamily H (eag-related), member 5	-0.586131	0.01557	0.120526
Gbp3	guanylate binding protein 3	-0.342758	0.015601	0.120676
Nat8l	N-acetyltransferase 8-like	-0.294285	0.015606	0.120676
Pmm2	phosphomannomutase 2	-0.231199	0.0156179	0.120704
Wsb1	WD repeat and SOCS box-containing 1	-0.222663	0.0156277	0.120715
Aldh3b1	aldehyde dehydrogenase 3 family, member B1	0.488254	0.0156379	0.120729
Kdelc1	KDEL (Lys-Asp-Glu-Leu) containing 1	-0.210387	0.0156504	0.120762
G530011O06Rik	RIKEN cDNA G530011O06 gene	0.82799	0.0156706	0.120853
Uchl3	ubiquitin carboxyl-terminal esterase L3 (ubiquitin thiolesterase)	0.198519	0.0157	0.121015
Ccdc84	coiled-coil domain containing 84	-0.277349	0.0157497	0.121334
Tbxa2r	thromboxane A2 receptor	-0.620268	0.0159533	0.122837
Tlr12	toll-like receptor 12	-0.456739	0.0159789	0.122969
Ackr1	atypical chemokine receptor 1 (Duffy blood group)	-0.234323	0.0160795	0.123575
Gm960	predicted gene 960	-0.503861	0.0160832	0.123575
Vldlr	very low density lipoprotein receptor	-0.197558	0.016075	0.123575
Ar	androgen receptor	-0.213664	0.0161075	0.123696
C1ql3	C1q-like 3	0.297902	0.0161312	0.123812
Afg3l1	AFG3-like AAA ATPase 1	-0.152085	0.0161826	0.124141
Snx10	sorting nexin 10	0.248174	0.0162082	0.124271
Hdc	histidine decarboxylase	1.36237	0.0162248	0.124333
Cd93	CD93 antigen	-0.419251	0.0162369	0.12436
Dcaf12l1	DDB1 and CUL4 associated factor 12-like 1	0.228813	0.0162476	0.124376
Fgf9	fibroblast growth factor 9	-0.29247	0.016262	0.12442
Psmb4	proteasome (prosome, macropain) subunit, beta type 4	0.124549	0.0162732	0.12444
Txndc9	thioredoxin domain containing 9	0.1473	0.0163583	0.124646
Adgrb1	adhesion G protein-coupled receptor B1	-0.173582	0.0163774	0.124646
Rfx2	regulatory factor X, 2 (influences HLA class II expression)	0.497522	0.0163492	0.124646
Ttc9c	tetratricopeptide repeat domain 9C	0.157804	0.0163312	0.124646
Usp24	ubiquitin specific peptidase 24	-0.156189	0.0163603	0.124646
Grik3	glutamate receptor, ionotropic, kainate 3	0.282232	0.0163187	0.124646
Arl6ip5	ADP-ribosylation factor-like 6 interacting protein 5	-0.152742	0.0163758	0.124646
Shisa7	shisa family member 7	-0.152567	0.0163537	0.124646
Eif4ebp1	eukaryotic translation initiation factor 4E binding protein 1	-0.261121	0.0163286	0.124646
Cic	capicua transcriptional repressor	-0.148051	0.0163899	0.124675
Tmem204	transmembrane protein 204	-0.331646	0.0163992	0.12468
Eno1b	enolase 1B, retrotransposed	0.185723	0.0164516	0.124948
Ap2a2	adaptor-related protein complex 2, alpha 2 subunit	0.214518	0.0164448	0.124948
Prpf6	pre-mRNA splicing factor 6	0.122565	0.0164721	0.125016
Ttc39aos1	Ttc39a opposite strand RNA 1	-0.392713	0.0164778	0.125016
Kif14	kinesin family member 14	-0.493795	0.0165134	0.12522
Txndc12	thioredoxin domain containing 12 (endoplasmic reticulum)	0.145611	0.0165315	0.125292
Mcmdc2	minichromosome maintenance domain containing 2	0.976788	0.0165631	0.125427
Smn1	survival motor neuron 1	0.160754	0.0165735	0.125427
Eif3i	eukaryotic translation initiation factor 3, subunit I	0.119221	0.0165753	0.125427
Camk4	calcium/calmodulin-dependent protein kinase IV	-0.236447	0.0165947	0.125508
Ddt	D-dopachrome tautomerase	-0.187281	0.0166104	0.125561
Cep295	centrosomal protein 295	-0.146676	0.0166944	0.12613
Zfp944	zinc finger protein 944	0.26973	0.016717	0.12617
Elavl2	ELAV (embryonic lethal, abnormal vision, Drosophila)-like 2 (Hu antigen B)	0.185488	0.0167083	0.12617
Susd1	sushi domain containing 1	0.278144	0.0167353	0.126242
Kcna1	potassium voltage-gated channel, shaker-related subfamily, member 1	-0.265862	0.0167648	0.126399
Bcl2	B cell leukemia/lymphoma 2	0.204578	0.0167742	0.126404
Cyb5a	cytochrome b5 type A (microsomal)	0.155501	0.0167863	0.12643
9430083A17Rik	RIKEN cDNA 9430083A17 gene	-0.263698	0.0168272	0.126606
Garnl3	GTPase activating RANGAP domain-like 3	0.305512	0.0168252	0.126606
Chrnb1	cholinergic receptor, nicotinic, beta polypeptide 1 (muscle)	-0.450827	0.016862	0.126802
Ptma	prothymosin alpha	0.15529	0.0169067	0.127072
H2-Ab1	histocompatibility 2, class II antigen A, beta 1	0.570284	0.0169343	0.12712
Fcgrt	Fc receptor, IgG, alpha chain transporter	-0.177963	0.0169321	0.12712
Mtmr10	myotubularin related protein 10	0.1521	0.0169395	0.12712
Fam129a	family with sequence similarity 129, member A	-0.418479	0.0169487	0.127124
Gli2	GLI-Kruppel family member GLI2	-0.246318	0.0170224	0.127473
Socs3	suppressor of cytokine signaling 3	0.360141	0.0170266	0.127473
Mmp23	matrix metallopeptidase 23	-0.550443	0.0170253	0.127473
Cspg4	chondroitin sulfate proteoglycan 4	-0.309068	0.0170305	0.127473
Msra	methionine sulfoxide reductase A	0.20032	0.0170598	0.127627
Egfl6	EGF-like-domain, multiple 6	-0.377325	0.0170864	0.12776
Lifr	leukemia inhibitory factor receptor	-0.246251	0.0171276	0.128002
Rhbdd1	rhomboid domain containing 1	0.202606	0.0171471	0.128081
Ncapg2	non-SMC condensin II complex, subunit G2	0.252171	0.0171683	0.128088
Spag6	sperm associated antigen 6	0.538561	0.0171624	0.128088
Zfp948	zinc finger protein 948	0.267466	0.0171745	0.128088
Traf3ip2	TRAF3 interacting protein 2	0.662686	0.0172206	0.128366
Recql5	RecQ protein-like 5	-0.149899	0.0172351	0.128408
Tril	TLR4 interactor with leucine-rich repeats	-0.169275	0.0172774	0.128657
Zbtb43	zinc finger and BTB domain containing 43	-0.173924	0.0172967	0.128735
Myef2	myelin basic protein expression factor 2, repressor	-0.143004	0.0173185	0.128778
Zfp804b	zinc finger protein 804B	0.570558	0.0173203	0.128778
Icmt	isoprenylcysteine carboxyl methyltransferase	-0.151685	0.0173388	0.12881
Gm2694	predicted gene 2694	0.482685	0.0173424	0.12881
Dyrk2	dual-specificity tyrosine-(Y)-phosphorylation regulated kinase 2	0.219095	0.0173717	0.12891
Tsr2	TSR2 20S rRNA accumulation	0.162239	0.0173737	0.12891
Anks3	ankyrin repeat and sterile alpha motif domain containing 3	-0.150761	0.0174177	0.129171
9530082P21Rik	RIKEN cDNA 9530082P21 gene	-0.306187	0.0174494	0.129319
Zfp318	zinc finger protein 318	-0.150723	0.0174837	0.129319
Srf	serum response factor	0.140038	0.0174912	0.129319
Ifit3b	interferon-induced protein with tetratricopeptide repeats 3B	-0.443085	0.0174651	0.129319
Kcnip4	Kv channel interacting protein 4	0.180933	0.0174627	0.129319
Chchd6	coiled-coil-helix-coiled-coil-helix domain containing 6	0.161124	0.0174867	0.129319
Ppara	peroxisome proliferator activated receptor alpha	-0.220249	0.0175168	0.129374
Tuba1c	tubulin, alpha 1C	-2.00131	0.0175432	0.129374
Ahcyl1	S-adenosylhomocysteine hydrolase-like 1	-0.130304	0.0175183	0.129374
Trabd2b	TraB domain containing 2B	0.381642	0.0175344	0.129374
Acat1	acetyl-Coenzyme A acetyltransferase 1	0.136489	0.0175257	0.129374
Rpl14-ps1	ribosomal protein L14, pseudogene 1	0.433509	0.0175744	0.129537
Scn1a	sodium channel, voltage-gated, type I, alpha	-0.337381	0.0175898	0.129585
Ptprd	protein tyrosine phosphatase, receptor type, D	-0.205776	0.0176199	0.129741
Tdrp	testis development related protein	-0.195881	0.0176293	0.129744
Rnf34	ring finger protein 34	0.145054	0.0176465	0.129805
Mcl1	myeloid cell leukemia sequence 1	0.138174	0.017735	0.130389
Myo19	myosin XIX	-0.361247	0.0177605	0.130511
Mgat1	mannoside acetylglucosaminyltransferase 1	-0.1692	0.0177851	0.130625
Lrrn2	leucine rich repeat protein 2, neuronal	0.238935	0.0178307	0.130838
Trpm7	transient receptor potential cation channel, subfamily M, member 7	-0.17004	0.0178321	0.130838
Pik3cd	phosphatidylinositol 3-kinase catalytic delta polypeptide	-0.168629	0.0178655	0.131016
Abr	active BCR-related gene	-0.146325	0.0178926	0.131149
Axl	AXL receptor tyrosine kinase	-0.176932	0.0179096	0.131208
Clcn1	chloride channel, voltage-sensitive 1	-0.374721	0.0179459	0.131407
Smtnl2	smoothelin-like 2	0.398434	0.0180054	0.13171
Grhl1	grainyhead-like 1 (Drosophila)	0.436216	0.0180052	0.13171
4931414P19Rik	RIKEN cDNA 4931414P19 gene	0.236078	0.0180278	0.131807
Bbx	bobby sox homolog (Drosophila)	-0.17218	0.0180726	0.132068
Mipep	mitochondrial intermediate peptidase	0.139048	0.0180927	0.132101
Bmp5	bone morphogenetic protein 5	0.417379	0.0180955	0.132101
Dtnb	dystrobrevin, beta	0.192172	0.0181487	0.13234
Lect1	leukocyte cell derived chemotaxin 1	0.897114	0.0181799	0.13234
Gm6277	predicted gene 6277	-0.331207	0.0181921	0.13234
Faap20	Fanconi anemia core complex associated protein 20	-0.170458	0.0181519	0.13234
1810058I24Rik	RIKEN cDNA 1810058I24 gene	-0.181722	0.0181648	0.13234
Ip6k2	inositol hexaphosphate kinase 2	0.178318	0.0181903	0.13234
Phka1	phosphorylase kinase alpha 1	-0.226661	0.0181871	0.13234
Mtcp1	mature T cell proliferation 1	-0.338119	0.0182734	0.132865
AW209491	expressed sequence AW209491	0.169899	0.018308	0.132874
Tbc1d31	TBC1 domain family, member 31	-0.27476	0.0182939	0.132874
Adgrd1	adhesion G protein-coupled receptor D1	0.549756	0.0183114	0.132874
Zcchc18	zinc finger, CCHC domain containing 18	0.211077	0.0183024	0.132874
Greb1	gene regulated by estrogen in breast cancer protein	-0.67894	0.018322	0.132885
[truncated: 12,493 more rows]
