# Supplementary material for: Presymptomatic change in microRNAs modulates Tau pathology
Source: Sci Rep. 2018 Jun 18;8:9251. doi: 10.1038/s41598-018-27527-6 (PMC6006352; doi:10.1038/s41598-018-27527-6)
Supplement: Supplementary file 7 — Sup. Table 9 [file 41598_2018_27527_MOESM7_ESM.xls]

## Sheet: Transcriptomic Networks
Transcriptomic network analysis of differentially regulated gene transcripts in the cortex of 1-month old ICR (wildtype) mice with tdtomato-ctrl and miR142-OE by RNA deep sequencing.
ID	Molecules in Network	Score	Focus Molecules	Top Diseases and Functions
1	ACTL6A,CCNL2,DDX4,DLGAP3,DOT1L,DYNC1I1,EHMT1,EMD,EML5,FGF5,GCN1,GTF2B,HAT1,HES3,Histone h3,Histone h4,IFI30,IGFBP2,IGFBP4,IMPACT,KCNF1,KIF5C,LIG3,MLLT3,MYO1B,NAB1,PRMT1,RNA polymerase II,RPLP0,SHANK3,SMYD3,SYT4,TBATA,TUBA1A,WNT7B	37	32	Cellular Assembly and Organization, Cellular Function and Maintenance, Cellular Movement
2	ADGRF5,CD180,CORO1A,DOK3,DYNLL1,FHIT,FOXJ1,GSR,GUCY1A2,HTR7,IPMK,ITGAV,ITGB8,LCA5,LDB2,LRP,LUC7L3,Lfa-1,NFkB (complex),NUAK1,PDLIM1,PRMT2,RAP2A,RASSF5,RECK,RIN1,RNF112,Rap1,SIPA1,SLC16A3,ST3GAL1,STAB1,STK40,TBC1D4,USP2	35	31	Cell Morphology, Neurological Disease, Organismal Injury and Abnormalities
3	AGRN,ARC,ATP2A3,ATP2B4,BDNF,BHLHE40,CAMK1G,CHI3L1,COL16A1,DNAJB5,FBLIM1,FOS,FRZB,GIT2,HOOK1,HOPX,HPGDS,IGFBP5,KCNIP2,MYH3,NPTX1,Nos,PER2,PLK2,PRSS12,Pkg,SEMA3E,SERPINB1,SNN,Sapk,Sos,TXN,Tmsb4x (includes others),VASN,VTN	35	31	Cell-To-Cell Signaling and Interaction, Cellular Growth and Proliferation, Nervous System Development and Function
4	ANO1,ATP11B,C3orf80,CACNA1B,CARTPT,CDK4/6,CLASP1,CSTF2,Cg,DCBLD2,EBF1,GPC2,GPR68,GSTP1,Hsp90,ISLR2,LIMCH1,MET,P-TEFb,PARVA,PTGER3,Proinsulin,Ptprv,RBMX,SEC61B,SLC4A4,SLC6A7,SPSB1,SUB1,TDRD5,TEKT1,TGM3,TUBA8,YBX2,ZFHX3	33	30	Molecular Transport, Cancer, Organismal Injury and Abnormalities
5	ACTN1,ARHGEF1,CCM2,CDC7,COL3A1,CYP4F3,CYR61,Collagen type III,DCX,DKK3,HEYL,HRH1,INHA,ITGA1,JAM2,LAIR1,LAMC3,LRP1,MATN2,MYH11,MYO18A,Mlc,NEUROG2,NOTCH3,P38 MAPK,PABPN1,PLEC,Rock,SMTN,TEAD,TIA1,TIAL1,TMSB4,TNS1,TRIM27	31	29	Cell-To-Cell Signaling and Interaction, Cellular Assembly and Organization, Cardiovascular Disease
6	ABCC6,CYP46A1,Clathrin,DGKI,DUSP4,DUSP5,DUSP6,ENPEP,EPHB4,ERK1/2,ETV1,ETV5,GFPT2,GPRIN1,GRP,HIP1,IER2,IFN Beta,LPP,MAP3K10,Mek,NDST1,PDGF BB,PKP4,PUS7,RASGRF2,RND3,Raf,SLC16A6,SPRY1,SPRY2,SPRY4,TNFAIP3,TRIB1,sGC	29	28	Cellular Growth and Proliferation, Antimicrobial Response, Inflammatory Response
7	CD14,Caspase 3/7,Cox5b,DACT1,DACT2,DIABLO,EFNB1,FAM129B,GLO1,GNAI3,HAPLN2,HNRNPDL,Jnk,LBP,MED30,MICAL1,NAB2,PARP,PRKN,PRPH,PTPRZ1,Rac,SEPT9,SESTD1,SSH3,STK38,TARDBP,TNFSF10,TRIB2,TXNRD1,Ubiquitin,VCAN,ZXDC,caspase,cytochrome C	29	28	Antigen Presentation, Carbohydrate Metabolism, Lipid Metabolism
8	AP3B1,Akap9,Ccl9,Cpla2,Cux1,DAB2,EDN1,EDN3,EGR3,FAT1,GPR12,HDL,HDL-cholesterol,HELZ2,HNF1B,HTRA1,Hdac,KDM6B,KITLG,LDL,LDL-cholesterol,MAP3K14,MYL12B,NFATC3,NFKBIE,PCSK9,PLVAP,PRDX1,PRKCG,PTGS2,SAMSN1,VLDL-cholesterol,VNN1,VWF,ZBED6	29	28	Lipid Metabolism, Small Molecule Biochemistry, Molecular Transport
9	ABCC4,ADAM33,Alpha catenin,CALB1,COL15A1,COL5A1,ELN,FN1,Fibrinogen,Focal adhesion kinase,INHBB,Integrin,KCNK9,LAMA4,LAMA5,LAMC1,LEFTY2,LTBP2,Laminin,MIA,MYLK,NID1,PCSK5,PDIA4,PHKA2,PI3K (complex),Pkc(s),SSTR2,ST6GALNAC5,STEAP2,SV2C,TAF4B,TLN1,TRPC5,TSPAN8	29	28	Tissue Development, Cardiovascular Disease, Cardiovascular System Development and Function
10	AACS,ACTA2,ADAMTS16,ALT,ANXA7,ATF7,Acan,CHST8,CXCL12,Collagen type II,DUSP1,DYRK3,ESAM,FSH,GGT1,Gstt1,HSPG2,Htr5b,IL17RA,ITPR2,IgG,LRRC32,Lh,MAPK7,OGT,PLIN3,PNRC1,RAB33B,Ras homolog,SIRT4,SMARCD1,SOD3,UTP14C,Vegf,chemokine	27	27	Cell Cycle, Inflammatory Disease, Inflammatory Response
11	ALK,ARAP3,ARHGEF3,Akt,BTN2A2,CHAT,CHKA,CHRNA4,CHRNA6,Calcineurin A,Calcineurin protein(s),ETS,Eotaxin,FKBP8,FLOT1,FLT4,IL4R,JAK3,KCNH2,MC4R,MTORC1,MYH7,Nfat (family),PP2A,PRCP,PRKAA,RHEB,RNF207,RPS6KB2,SEMA3B,SLC18A3,TBX2,TIPARP,UBC,ZFPM2	25	26	Organismal Survival, Cardiovascular Disease, Congenital Heart Anomaly
12	26s Proteasome,ANKZF1,ARPC5,Actin,BCKDK,BCR (complex),CD82,CORO6,EGLN,EGR1,EGR2,EPS8L2,ETV3,FEM1C,FOSB,GADD45A,GFAP,Hsp70,IgG1,Igm,Immunoglobulin,MAP2K1/2,NDRG1,NKX3-1,PACRG,PDK1,PER1,PER3,PRRC2C,PSMB3,S100A10,SCARB1,SLC1A2,SPDYA,ST8SIA2	25	26	Neurological Disease, Organismal Injury and Abnormalities, Cell Death and Survival
13	Alp,CELSR1,COPS5,CRYM,CTGF,Calmodulin,Cmya5,Collagen(s),DES,DYNLT1,EPAS1,GALNT9,GSTZ1,Gsk3,HINT2,IKK (complex),IL12 (family),Interferon alpha,LRRTM2,NECAB1,NEUROD6,PDGFRB,PDLIM7,PI4K2B,RIT2,RPL35A,Ras,SBDS,SNCA,SOX8,SPP1,TMEM74,TRANK1,UBE2QL1,p85 (pik3r)	25	26	Organismal Injury and Abnormalities, Cellular Assembly and Organization, Cellular Function and Maintenance
14	ACVRL1,ADCY,CCKBR,CD3 group,CDH5,CHRM4,Collagen Alpha1,DDX17,ENG,ERK,FGF10,GADD45B,GNG2,GPIIB-IIIA,HAS1,KLF10,KLF2,LPAR2,LPCAT4,MNT,NET1,Notch,PDGFB,PECAM1,PI3K (family),PI3K p85,PROM1,PTPN6,RGS5,RXFP1,S100A4,SYK/ZAP,TAGLN,TEK,VAV	24	25	Cardiovascular System Development and Function, Organismal Development, Cellular Development
15	14-3-3,ALDH3A1,BUB3,CDKN1A,CSF1,Cdc2,Cyclin A,Cyclin B,Cyclin E,DACH1,DPY30,E2f,FNDC3B,HDAC7,Hsp27,JAG1,MAPKAPK2,MDM4,MECOM,PADI4,PNN,PPM1D,PRPF4B,Pde4,Plk,RAF1,ROBO3,Rb,SF3B1,SND1,SNRNP70,Smad1/5/8,TGFB1I1,TRPV2,TYMS	22	24	Connective Tissue Development and Function, Tissue Development, Cancer
16	ACACA,AKAP1,ALDH1A1,ATP13A5,Abhd1,CEACAM1,CYP11A1,Creb,GAS5,Gsta4,IFN alpha/beta,IL12 (complex),ISCU,Ly6a (includes others),MBNL1,MLXIPL,Mitochondrial complex 1,N-cor,NR4A1,NR4A3,Nr1h,Pka,Pka catalytic subunit,Ppp2c,RGL1,SLMAP,STRIP1,STRIP2,SURF1,Sik1,Slco1a4,TCF,TOB2,TRERF1,c-Src	22	24	Cell Cycle, Cellular Development, Connective Tissue Development and Function
17	ALAS2,ARL4D,ATXN2L,CA11,CCR6,CISH,Cd59a,Ctla2a/Ctla2b,EPM2A,EPOR,F5,Fcer1,Gm-csf,Growth hormone,HLA-A,IL1,IL23,ITK,Ige,LIME1,MAP3K1,MLF1,Mapk,PEPCK,PLC gamma,PLCG1,PRKAG2,SAMD3,SLC2A3,SLC40A1,SOCS2,STAT5a/b,TCR,Tlr,hemoglobin	19	22	Gastrointestinal Disease, Hepatic System Disease, Organismal Injury and Abnormalities
18	Ap1,BGN,BMP1,CD3,CD83,CDH15,COL4A1,COL4A2,COL7A1,Cd24a,Cofilin,F Actin,HLA-DQA1,HLA-E,ICAM1,Ifnar,IgG2a,IgG2b,Iga,JUNB,MHC Class II (complex),MMP17,NEDD9,OSCAR,PCDH19,PCDH20,RC3H1,SRC (family),STC1,Secretase gamma,TFRC,THBS4,Tgf beta,ZNF91,estrogen receptor	19	22	Dermatological Diseases and Conditions, Inflammatory Disease, Organismal Injury and Abnormalities
19	2610035D17Rik,AK4,ARNTL2,CCR6,CLOCK,CNRIP1,EXOC3L1,FOXA3,Foxp1,GPR3,HAMP,IKZF1,IKZF2,INTS12,INTS2,KCNT1,KMT2A,KMT2D,LCK,MGLL,MIIP,MYCT1,POLR2A,POLR2H,PRR15,PTPRH,RASAL1,RIMKLB,SCTR,SOX4,TSHZ1,Tpm4,WDSUB1,Zfp760,Zfp945	19	22	Hematological System Development and Function, Lymphoid Tissue Structure and Development, Tissue Morphology
20	ABCC5,ABCC6,ARC,AS3MT,C3orf58,CACNA2D2,CD63,CHD4,FN3K,FZD8,GABRA5,HBB,HBG2,HNRNPA2B1,LRP8,MAFG,MAT2A,MSRB3,NAA40,NACC2,NAPEPLD,NGFR,NUPR1,OCEL1,PDE1A,PDZD2,PEA15,PER3,PPWD1,PSEN1,SCAMP4,SCN3B,SLC1A2,SYT1,ZBTB34	16	20	Cell Death and Survival, Cellular Compromise, Neurological Disease
21	AGPAT4,AHR,ATF4,CBFB,COL24A1,DCLK3,DNMT1,DNMT3B,FBN2,FUBP3,IGFLR1,KCNQ1OT1,LDLR,LONRF1,LRP12,MAP3K8,MGST1,MYH11,NEXN,NID2,PAXBP1,PFDN4,PJA1,PSPH,PTPRR,PUSL1,RASGRF2,REPIN1,RNF19A,RUNX2,SAFB,SCNN1B,SOD1,VLDLR,ZNF692	16	20	Digestive System Development and Function, Hepatic System Development and Function, Organ Morphology
22	C2orf40,CACYBP,CAMK2A,CCDC40,CEACAM1,CTNNB1,EDN1,FCHO1,FMR1,GADD45A,GATA2,HDAC7,HHEX,LHB,LMO2,LZTS2,MAGI1,MECOM,PCMTD1,PIN1,PITPNM2,PKP4,PRSS35,PRSS57,RAB3A,RASL11A,RPSA,SNRK,SYK,SZT2,TREM2,TSC22D1,TYROBP,UBTF,VPS45	15	19	Connective Tissue Disorders, Developmental Disorder, Hereditary Disorder
23	ABCB9,APOPT1,ARF6,CASP3,CCL5,CCR6,CD109,CSRNP1,DAAM2,FAM98B,GBP6,GRM4,HNF1B,IER2,IL1B,IL23,LBP,MMP8,NOD1,NR4A3,OSCAR,PKD1,RC3H1,SLC25A25,SLC8A1,SLCO3A1,SMPD4,SP110,STAT1,TGFBR1,TGM2,TLR4,TNFAIP2,UGCG,ZFHX4	15	19	Cell Death and Survival, Cell-To-Cell Signaling and Interaction, Cellular Movement
24	ACSL5,BIN1,CCL3,DUSP4,EGR4,ELOVL6,ENTPD3,FAM167A,FOXO6,GADD45B,HECW2,HNMT,HNRNPC,IGFBP5,IL11,KCNJ2,KEAP1,KHDRBS3,NCALD,PER3,PLEKHG2,PLIN2,PLPP3,PPARG,RBP1,SCHIP1,SERPINB2,SERTAD1,SMARCA4,SPINK1,STAMBPL1,Smad2/3,TREM1,TREM2,Tpm2	14	18	Carbohydrate Metabolism, Digestive System Development and Function, Hepatic System Development and Function
25	ACOX1,ANKRA2,C9,Creb,DPP4,DYNLL1,ELOVL3,EPHB4,EXOSC9,FASTKD2,GSTM3,Gstt1,HLA-DQA1,HSD3B1,IL2,IRF2BP1,IRF2BP2,IRF2BPL,MCFD2,MGLL,MGST1,NFE2L2,PEX11A,PHLDA1,PHTF1,PPARA,RBFOX1,RGS11,SARDH,SERINC2,SLC7A8,SYT5,UGT1A7 (includes others),UPP2,ZNF236	14	18	Cellular Assembly and Organization, Hematological Disease, Metabolic Disease
