# Supplementary material for: Presymptomatic change in microRNAs modulates Tau pathology
Source: Sci Rep. 2018 Jun 18;8:9251. doi: 10.1038/s41598-018-27527-6 (PMC6006352; doi:10.1038/s41598-018-27527-6)
Supplement: Supplementary file 8 — Sup. Table 10 [file 41598_2018_27527_MOESM8_ESM.xls]

## Sheet: Canonical pathway
Canonical Pathway analysis of differentially regulated gene transcripts in the cortex of 1-month old ICR (wildtype) mice with tdtomato-ctrl and miR142-OE by RNA deep sequencing.
Ingenuity Canonical Pathways	-log(p-value)	p-value	zScore	Ratio	Molecules
Hepatic Fibrosis / Hepatic Stellate Cell Activation	9.02	9.54993e-10	#NUM!	0.17	COL19A1,IGFBP4,COL7A1,CTGF,ACTA2,LBP,PDGFB,MYH3,FN1,COL20A1,MYH11,EDN1,MET,COL6A6,MYH7,PDGFRB,COL4A1,COL8A2,COL15A1,FLT4,CD14,COL3A1,IGFBP5,COL5A1,COL16A1,CSF1,COL6A5,COL4A2,IL4R,COL24A1,ICAM1
Corticotropin Releasing Hormone Signaling	3.02	0.000954993	0.301511	0.126	ITPR2,GUCY1A2,NR4A1,RAF1,GUCY1A3,PRKAG2,GNAI3,FOS,ARPC5,PTGS2,PLCG1,BDNF,NPR2,PRKCG
Protein Kinase A Signaling	2.84	0.00144544	-1.13389	0.0846	ITPR2,PHKA2,PTPRB,DUSP11,PRKAG2,NFKBIE,GNAI3,PTPRH,DUSP1,PDE7B,PTPDC1,PTPN6,AKAP1,DUSP4,PTPRZ1,MYL12B,RAF1,AKAP8,NFATC3,DUSP5,NAPEPLD,MAP3K1,PTGS2,PTPRU,MYLK,PLCH2,GNG12,PLCG1,DUSP6,GNG2,EPM2A,PDE1A,PRKCG
Cellular Effects of Sildenafil (Viagra)	2.79	0.00162181	#NUM!	0.115	MYH7,ITPR2,GUCY1A2,MYL12B,ACTA2,GUCY1A3,PRKAG2,KCNH2,MYH3,CACNG7,MYH11,MYLK,PLCH2,PLCG1,PDE1A
VDR/RXR Activation	2.36	0.00436516	0	0.128	GTF2B,SERPINB1,CD14,CDKN1A,SEMA3B,IGFBP5,GADD45A,CALB1,SPP1,PRKCG
Calcium Signaling	2.27	0.00537032	0.707107	0.0966	ATP2A3,MYH7,ITPR2,ATP2B4,TRPC5,ACTA2,PRKAG2,GRIN2C,HDAC7,NFATC3,MYH3,MYH11,CHRNA4,CAMK1G,Tpm2,CHRNA6,RAP2A
Methylglyoxal Degradation I	2.17	0.00676083	#NUM!	0.667	GLO1,HAGHL
Heme Biosynthesis II	2.11	0.00776247	#NUM!	0.333	PPOX,ALAD,ALAS2
Glutathione-mediated Detoxification	1.99	0.0102329	#NUM!	0.179	GSTZ1,GSTP1,Gstt1,HPGDS,Gsta4
Pregnenolone Biosynthesis	1.98	0.0104713	#NUM!	0.3	MICAL1,CYP11A1,CYP46A1
Axonal Guidance Signaling	1.89	0.0128825	#NUM!	0.0732	C9orf3,CXCL12,SEMA3E,TUBA8,MICAL1,PRKAG2,PDGFB,ROBO3,GNAI3,ARPC5,ENPEP,TUBA1A,COPS5,MET,BDNF,EPHA10,EFNB1,ADAM23,EPHB4,RAF1,WNT7B,MYL12B,SEMA3B,ABLIM2,RASSF5,NFATC3,FZD10,BMP1,PLCH2,GNG12,PLCG1,GNG2,PRKCG
TNFR2 Signaling	1.86	0.0138038	1	0.167	FOS,TNFAIP3,MAP3K1,MAP3K14,NFKBIE
Actin Cytoskeleton Signaling	1.86	0.0138038	-1.38675	0.0844	FGF5,MYH7,TLN1,CD14,MYL12B,RAF1,FGF10,ACTA2,ACTN1,LBP,PDGFB,ARPC5,MYH3,FN1,ARHGEF1,SSH3,MYH11,MYLK,GNG12
Circadian Rhythm Signaling	1.69	0.0204174	#NUM!	0.152	BHLHE40,PER3,PER2,PER1,GRIN2C
Caveolar-mediated Endocytosis Signaling	1.67	0.0213796	#NUM!	0.113	FLOT1,ITGA1,HLA-A,ITGAV,DYRK3,ITGB8,ACTA2,COPZ1
Serine Biosynthesis	1.67	0.0213796	#NUM!	0.4	PSAT1,PSPH
Tetrapyrrole Biosynthesis II	1.67	0.0213796	#NUM!	0.4	ALAD,ALAS2
Histidine Degradation VI	1.65	0.0223872	#NUM!	0.231	MICAL1,CYP11A1,CYP46A1
α-Adrenergic Signaling	1.63	0.0234423	-1.13389	0.105	ITPR2,PHKA2,RAF1,GNG12,PLCG1,PRKAG2,GNG2,GNAI3,PRKCG
Glutathione Redox Reactions I	1.63	0.0234423	#NUM!	0.174	GSTZ1,GSR,GSTP1,Gstt1
Neuropathic Pain Signaling In Dorsal Horn Neurons	1.62	0.0239883	-0.301511	0.0957	FOS,ITPR2,GRM4,PLCH2,PLCG1,PRKAG2,CAMK1G,BDNF,GRIN2C,PRKCG,KCNH2
NRF2-mediated Oxidative Stress Response	1.6	0.0251189	0	0.0833	ABCC4,TXN,RAF1,TXNRD1,ACTA2,SCARB1,PRDX1,DNAJB5,FOS,SOD3,MAP3K1,GSR,MAPK7,GSTP1,JUNB,PRKCG
STAT3 Pathway	1.57	0.0269153	-2.12132	0.108	PDGFRB,FLT4,RAF1,CDKN1A,MAP3K10,SOCS2,PTPN6,CISH
Antiproliferative Role of Somatostatin Receptor 2	1.54	0.0288403	0	0.107	GUCY1A2,CDKN1A,GNG12,GUCY1A3,SSTR2,PTPN6,GNG2,NPR2
Signaling by Rho Family GTPases	1.49	0.0323594	0	0.0769	ARHGEF3,MYL12B,PIP5KL1,RAF1,DES,MAP3K10,CDH15,ACTA2,GNAI3,CDH5,GFAP,FOS,ARPC5,ARHGEF1,MYLK,SEPT9,GNG12,GNG2,RND3
Calcium-induced T Lymphocyte Apoptosis	1.49	0.0323594	-0.377964	0.111	ATP2A3,ITPR2,HLA-A,HLA-DQA1,NR4A1,PLCG1,PRKCG
Vitamin-C Transport	1.48	0.0331131	#NUM!	0.2	SLC2A3,TXN,TXNRD1
IGF-1 Signaling	1.48	0.0331131	-0.447214	0.0943	FOS,RPS6KB2,IGFBP4,CYR61,RAF1,IGFBP2,CTGF,IGFBP5,SOCS2,PRKAG2
CD40 Signaling	1.43	0.0371535	-0.377964	0.101	FOS,TNFAIP3,PTGS2,JAK3,MAP3K14,NFKBIE,ICAM1,MAPKAPK2
Relaxin Signaling	1.43	0.0371535	0	0.0844	RXFP1,GUCY1A2,GUCY1A3,PRKAG2,NFKBIE,GNAI3,FOS,NAPEPLD,PDE7B,GNG12,GNG2,NPR2,PDE1A
RhoA Signaling	1.43	0.0371535	-0.333333	0.0894	ARPC5,LPAR2,PIP5KL1,MYL12B,ARHGEF1,MYLK,SEPT9,ARHGAP4,ACTA2,ANLN,RND3
April Mediated Signaling	1.41	0.0389045	-0.447214	0.128	FOS,NFATC3,MAP3K1,MAP3K14,NFKBIE
Gap Junction Signaling	1.41	0.0389045	#NUM!	0.0819	ITPR2,GUCY1A2,TUBA8,RAF1,ACTA2,GUCY1A3,PRKAG2,GNAI3,TUBA1A,MAPK7,PLCH2,PLCG1,NPR2,PRKCG
D-myo-inositol (1,4,5)-Trisphosphate Biosynthesis	1.4	0.0398107	#NUM!	0.148	PI4K2B,PIP5KL1,PLCH2,PLCG1
Inositol Pyrophosphates Biosynthesis	1.38	0.0416869	#NUM!	0.286	PPIP5K2,IPMK
Superpathway of Serine and Glycine Biosynthesis I	1.38	0.0416869	#NUM!	0.286	PSAT1,PSPH
Thioredoxin Pathway	1.38	0.0416869	#NUM!	0.286	TXN,TXNRD1
cAMP-mediated signaling	1.35	0.0446684	0.258199	0.0762	RAF1,AKAP8,Htr5b,GNAI3,MC4R,GRM4,DUSP1,NAPEPLD,HTR7,PDE7B,DUSP6,CAMK1G,CHRM4,PTGER3,AKAP1,DUSP4,PDE1A
B Cell Activating Factor Signaling	1.33	0.0467735	#NUM!	0.122	FOS,NFATC3,MAP3K1,MAP3K14,NFKBIE
GNRH Signaling	1.33	0.0467735	0.301511	0.0859	FOS,ITPR2,MAP3K1,RAF1,MAP3K14,MAPK7,MAP3K10,EGR1,PRKAG2,GNAI3,PRKCG
Histamine Degradation	1.33	0.0467735	#NUM!	0.176	HNMT,ALDH1A1,ALDH3A1
Ubiquinol-10 Biosynthesis (Eukaryotic)	1.33	0.0467735	#NUM!	0.176	MICAL1,CYP11A1,CYP46A1
JAK/Stat Signaling	1.32	0.047863	-0.707107	0.0964	FOS,RAF1,JAK3,CDKN1A,SOCS2,PTPN6,CISH,CCKBR
CD28 Signaling in T Helper Cells	1.29	0.0512861	0	0.0846	FOS,NFATC3,ARPC5,ITPR2,HLA-A,HLA-DQA1,MAP3K1,ITK,PLCG1,PTPN6,NFKBIE
HGF Signaling	1.28	0.0524807	-0.333333	0.087	FOS,MAP3K1,PTGS2,RAF1,MAP3K14,CDKN1A,MET,MAP3K10,PLCG1,PRKCG
Leukocyte Extravasation Signaling	1.28	0.0524807	0.258199	0.0758	CXCL12,JAM2,SIPA1,ACTA2,ACTN1,MMP17,CDH5,RASSF5,GNAI3,ITGA1,ITK,ARHGAP4,PLCG1,ICAM1,PECAM1,PRKCG
MIF Regulation of Innate Immunity	1.25	0.0562341	0.447214	0.116	FOS,PLA2G4E,CD14,PTGS2,NFKBIE
Superpathway of Inositol Phosphate Compounds	1.24	0.057544	#NUM!	0.0736	INPP5J,PDGFRB,DUSP11,PIP5KL1,DOT1L,IPMK,PTPRH,PI4K2B,DUSP1,DUSP5,PPIP5K2,SSH3,PLCH2,MET,ITPKC,PLCG1,PTPN6
GPCR-Mediated Nutrient Sensing in Enteroendocrine Cells	1.24	0.057544	#NUM!	0.093	ITPR2,GNG12,PLCH2,PLCG1,PRKAG2,GNG2,GNAI3,PRKCG
IL-4 Signaling	1.22	0.060256	#NUM!	0.092	INPP5J,RPS6KB2,NFATC3,HLA-A,HLA-DQA1,JAK3,IL4R,PTPN6
1D-myo-inositol Hexakisphosphate Biosynthesis II (Mammalian)	1.21	0.0616595	#NUM!	0.158	INPP5J,IPMK,ITPKC
D-myo-inositol (1,3,4)-trisphosphate Biosynthesis	1.21	0.0616595	#NUM!	0.158	INPP5J,IPMK,ITPKC
GADD45 Signaling	1.21	0.0616595	#NUM!	0.158	CDKN1A,GADD45B,GADD45A
Integrin Signaling	1.2	0.0630957	-1.80739	0.0737	TLN1,ITGAV,NEDD9,MYL12B,RAF1,ITGB8,ACTA2,ACTN1,PARVA,PDGFB,ARPC5,ITGA1,MYLK,PLCG1,RND3,RAP2A
LPS/IL-1 Mediated Inhibition of RXR Function	1.2	0.0630957	0	0.0737	SULT2B1,ABCC4,RARA,CD14,ABCB9,LBP,SCARB1,SOD3,ALDH1A1,MAP3K1,ACSBG1,NDST1,GSTP1,ALDH3A1,HS3ST1,HS3ST4
iNOS Signaling	1.18	0.0660693	0	0.111	FOS,CD14,JAK3,LBP,NFKBIE
Prostanoid Biosynthesis	1.17	0.0676083	#NUM!	0.222	PTGS2,HPGDS
CREB Signaling in Neurons	1.17	0.0676083	-0.632456	0.0757	GTF2B,ITPR2,RAF1,PRKAG2,GNAI3,GRIN2C,POLR2H,GRM4,GRIK4,PLCH2,GNG12,PLCG1,GNG2,PRKCG
FGF Signaling	1.15	0.0707946	0.707107	0.0889	FGF5,RAF1,MAP3K1,FGF10,MET,PLCG1,PTPN6,MAPKAPK2
PDGF Signaling	1.15	0.0707946	-1.41421	0.0889	FOS,INPP5J,PDGFRB,RAF1,MAP3K1,JAK3,PLCG1,PDGFB
Fatty Acid α-oxidation	1.15	0.0707946	#NUM!	0.15	ALDH1A1,PTGS2,ALDH3A1
Endothelin-1 Signaling	1.12	0.0758578	0	0.0741	PLA2G4E,ITPR2,GUCY1A2,RAF1,GUCY1A3,GNAI3,FOS,NAPEPLD,PTGS2,MAPK7,PLCH2,EDN1,PLCG1,PRKCG
RhoGDI Signaling	1.12	0.0758578	0.632456	0.0756	ARHGEF3,PIP5KL1,MYL12B,CDH15,ACTA2,CDH5,GNAI3,ARPC5,ARHGEF1,ARHGAP4,GNG12,GNG2,RND3
Toll-like Receptor Signaling	1.12	0.0758578	-1	0.0921	FOS,TNFAIP3,CD14,MAP3K1,MAP3K14,LBP,UBC
IL-1 Signaling	1.11	0.0776247	1.63299	0.087	FOS,MAP3K1,MAP3K14,GNG12,PRKAG2,GNG2,NFKBIE,GNAI3
RAR Activation	1.1	0.0794328	#NUM!	0.0737	RARA,SMARCD1,PRKAG2,MAPKAPK2,PRMT1,SMAD9,FOS,DPF1,PNRC1,DUSP1,ALDH1A1,PRMT2,MAP3K1,PRKCG
Agranulocyte Adhesion and Diapedesis	1.09	0.0812831	#NUM!	0.0733	CXCL12,MYH7,HRH1,ACTA2,MMP17,GNAI3,CDH5,MYH3,ITGA1,FN1,Ccl9,MYH11,ICAM1,PECAM1
Calcium Transport I	1.09	0.0812831	#NUM!	0.2	ATP2A3,ATP2B4
Glycine Betaine Degradation	1.09	0.0812831	#NUM!	0.2	SARDH,DMGDH
Oncostatin M Signaling	1.09	0.0812831	#NUM!	0.118	CHI3L1,RAF1,JAK3,EPAS1
MIF-mediated Glucocorticoid Regulation	1.06	0.0870964	#NUM!	0.114	PLA2G4E,CD14,PTGS2,NFKBIE
TNFR1 Signaling	1.06	0.0870964	1	0.102	FOS,TNFAIP3,MAP3K1,MAP3K14,NFKBIE
Sperm Motility	1.06	0.0870964	-1	0.0794	ITPR2,PLA2G4E,GUCY1A2,PLCH2,PLCG1,PRKAG2,GUCY1A3,SLC9A5,PDE1A,PRKCG
Sertoli Cell-Sertoli Cell Junction Signaling	1.03	0.0933254	#NUM!	0.073	IGSF5,JAM2,GUCY1A2,TUBA8,RAF1,MAP3K14,MAP3K10,PRKAG2,ACTA2,GUCY1A3,ACTN1,TUBA1A,MAP3K1
IL-8 Signaling	1.02	0.0954993	0.27735	0.0714	ITGAV,FLT4,MYL12B,RAF1,GNAI3,TEK,FOS,NAPEPLD,PTGS2,GNG12,GNG2,ICAM1,RND3,PRKCG
Epithelial Adherens Junction Signaling	1.01	0.0977237	#NUM!	0.0753	ARPC5,MYH3,TUBA1A,MYH7,TUBA8,MYH11,MET,MAGI1,ACTA2,ACTN1,NOTCH3
Synaptic Long Term Depression	1.01	0.0977237	-2.11058	0.0753	PLA2G4E,ITPR2,GRM4,GUCY1A2,RAF1,PLCH2,PLCG1,GUCY1A3,NPR2,GNAI3,PRKCG
Erythropoietin Signaling	1.01	0.0977237	#NUM!	0.0864	FOS,RAF1,PLCG1,PTPN6,NFKBIE,EPOR,PRKCG
Macropinocytosis Signaling	1.01	0.0977237	1	0.0864	CD14,CSF1,MET,ITGB8,PLCG1,PDGFB,PRKCG
PI3K Signaling in B Lymphocytes	0.997	0.100693	-1.89737	0.0769	FOS,NFATC3,ITPR2,RAF1,PLCH2,ATF7,CD180,IL4R,PLCG1,NFKBIE
CDK5 Signaling	0.967	0.107895	0.707107	0.0808	RAF1,LAMC1,MAPK7,FOSB,PRKAG2,EGR1,BDNF,LAMA5
Growth Hormone Signaling	0.967	0.107895	0.377964	0.0843	FOS,RPS6KB2,RPS6KA2,PLCG1,SOCS2,PTPN6,PRKCG
Superpathway of D-myo-inositol (1,4,5)-trisphosphate Metabolism	0.965	0.108393	#NUM!	0.125	INPP5J,IPMK,ITPKC
Inhibition of Matrix Metalloproteases	0.955	0.110917	#NUM!	0.105	RECK,LRP1,HSPG2,MMP17
Cleavage and Polyadenylation of Pre-mRNA	0.949	0.11246	#NUM!	0.167	CSTF2,PABPN1
Hematopoiesis from Multipotent Stem Cells	0.949	0.11246	#NUM!	0.167	CSF1,KITLG
CD27 Signaling in Lymphocytes	0.946	0.11324	0	0.0943	FOS,MAP3K1,MAP3K14,MAP3K10,NFKBIE
eNOS Signaling	0.946	0.11324	0.632456	0.0719	ITPR2,LPAR2,GUCY1A2,FLT4,PLCG1,GUCY1A3,PRKAG2,CHRNA4,CHRM4,CHRNA6,PRKCG,PRKAB2
G-Protein Coupled Receptor Signaling	0.933	0.116681	#NUM!	0.0659	RAF1,HRH1,PRKAG2,NFKBIE,Htr5b,GNAI3,MC4R,GRM4,DUSP1,NAPEPLD,HTR7,PDE7B,DUSP6,CHRM4,PTGER3,DUSP4,PDE1A,PRKCG
CCR5 Signaling in Macrophages	0.93	0.11749	#NUM!	0.087	FOS,GNG12,PLCG1,GNG2,GNAI3,PRKCG
IL-10 Signaling	0.93	0.11749	#NUM!	0.087	FOS,CD14,MAP3K14,IL4R,LBP,NFKBIE
Remodeling of Epithelial Adherens Junctions	0.93	0.11749	#NUM!	0.087	ARPC5,TUBA1A,TUBA8,MET,ACTA2,ACTN1
Cholecystokinin/Gastrin-mediated Signaling	0.93	0.11749	0.707107	0.0792	FOS,ITPR2,RAF1,PTGS2,MAPK7,RND3,CCKBR,PRKCG
Breast Cancer Regulation by Stathmin1	0.927	0.118304	#NUM!	0.069	ARHGEF3,ITPR2,TUBA8,RAF1,TRPC5,PRKAG2,GNAI3,TUBA1A,ARHGEF1,CDKN1A,GNG12,GNG2,CAMK1G,PRKCG
Thrombin Signaling	0.927	0.118304	-0.301511	0.069	ARHGEF3,ITPR2,MYL12B,RAF1,GNAI3,ARHGEF1,MYLK,PLCH2,GNG12,PLCG1,GNG2,CAMK1G,RND3,PRKCG
Role of Macrophages, Fibroblasts and Endothelial Cells in Rheumatoid Arthritis	0.921	0.11995	#NUM!	0.0645	CXCL12,DKK3,WNT7B,RAF1,MAP3K14,PDGFB,NFKBIE,MAPKAPK2,FOS,NFATC3,IL17RA,FN1,FZD10,CSF1,PLCH2,LRP1,PLCG1,FRZB,ICAM1,PRKCG
VEGF Signaling	0.912	0.122462	-1.63299	0.0784	EIF1AX,FLT4,RAF1,EIF2B3,PLCG1,ACTA2,ACTN1,PTPN6
Chemokine Signaling	0.908	0.123595	0	0.0857	FOS,CXCL12,RAF1,PLCG1,CAMK1G,GNAI3
NGF Signaling	0.889	0.129122	-1.66667	0.075	RPS6KB2,RPS6KA2,MAP3K1,RAF1,MAP3K14,MAPK7,MAP3K10,PLCG1,SMPD4
LPS-stimulated MAPK Signaling	0.888	0.12942	0.816497	0.0805	FOS,CD14,RAF1,MAP3K14,LBP,NFKBIE,PRKCG
NF-κB Activation by Viruses	0.888	0.12942	-0.377964	0.0805	ITGA1,ITGAV,RAF1,MAP3K1,MAP3K14,NFKBIE,PRKCG
B Cell Receptor Signaling	0.872	0.134276	0.57735	0.0684	RPS6KB2,INPP5J,RAF1,MAP3K14,MAP3K10,EGR1,NFKBIE,RASSF5,NFATC3,MAP3K1,EBF1,PTPN6,RAP2A
G Beta Gamma Signaling	0.869	0.135207	1.13389	0.0795	RAF1,GNG12,PLCG1,PRKAG2,GNG2,GNAI3,PRKCG
Melatonin Signaling	0.866	0.136144	0.447214	0.0833	RAF1,PLCH2,PLCG1,PRKAG2,GNAI3,PRKCG
Ephrin Receptor Signaling	0.866	0.136144	-0.447214	0.0694	EPHA10,ARPC5,CXCL12,EFNB1,EPHB4,RAF1,MAP3K14,GNG12,GNG2,PDGFB,GNAI3,GRIN2C
1D-myo-inositol Hexakisphosphate Biosynthesis V (from Ins(1,3,4)P3)	0.858	0.138676	#NUM!	0.333	IPMK,
Biotin-carboxyl Carrier Protein Assembly	0.858	0.138676	#NUM!	0.333	ACACA,
Inosine-5'-phosphate Biosynthesis II	0.858	0.138676	#NUM!	0.333	ATIC,
Oxidized GTP and dGTP Detoxification	0.858	0.138676	#NUM!	0.333	DDX6,
Glutamate Receptor Signaling	0.848	0.141906	#NUM!	0.0877	GRM4,GRIK4,SLC1A2,GNG2,GRIN2C
Ephrin B Signaling	0.846	0.142561	#NUM!	0.0822	CXCL12,EFNB1,EPHB4,GNG12,GNG2,GNAI3
GPCR-Mediated Integration of Enteroendocrine Signaling Exemplified by an L Cell	0.846	0.142561	#NUM!	0.0822	ITPR2,GRP,PLCH2,PLCG1,PRKAG2,GNAI3
Antioxidant Action of Vitamin C	0.844	0.143219	0.447214	0.0755	PLA2G4E,SLC2A3,NAPEPLD,TXN,TXNRD1,PLCH2,PLCG1,NFKBIE
fMLP Signaling in Neutrophils	0.843	0.143549	0	0.0732	NFATC3,ARPC5,ITPR2,RAF1,GNG12,GNG2,NFKBIE,GNAI3,PRKCG
Leukotriene Biosynthesis	0.837	0.145546	#NUM!	0.143	GGT7,GGT1
UVC-Induced MAPK Signaling	0.812	0.15417	0	0.093	FOS,RAF1,SMPD4,PRKCG
ILK Signaling	0.801	0.158125	-0.904534	0.0663	MYH7,ITGB8,ACTA2,ACTN1,PARVA,FOS,MYH3,FN1,TGFB1I1,PTGS2,MYH11,FBLIM1,RND3
Gαq Signaling	0.796	0.159956	0.333333	0.0683	NFATC3,ITPR2,NAPEPLD,RAF1,GNG12,PLCG1,HRH1,GNG2,NFKBIE,RND3,PRKCG
GDNF Family Ligand-Receptor Interactions	0.788	0.16293	-1	0.0789	FOS,ITPR2,PDLIM7,RAF1,DOK3,PLCG1
Neurotrophin/TRK Signaling	0.788	0.16293	0	0.0789	FOS,RAF1,SPRY2,PLCG1,BDNF,SPRY1
Dermatan Sulfate Biosynthesis (Late Stages)	0.786	0.163682	#NUM!	0.0909	SULT2B1,NDST1,HS3ST1,HS3ST4
Glucocorticoid Receptor Signaling	0.785	0.164059	#NUM!	0.0625	GTF2B,SMARCD1,RAF1,JAK3,TAF4B,MAP3K14,PRKAG2,NFKBIE,FOS,NFATC3,POLR2H,DPF1,DUSP1,MAP3K1,PTGS2,CDKN1A,ICAM1,PRKAB2
Fcγ Receptor-mediated Phagocytosis in Macrophages and Monocytes	0.782	0.165196	-0.377964	0.0753	RPS6KB2,ARPC5,TLN1,NAPEPLD,PLCG1,ACTA2,PRKCG
Dopamine-DARPP32 Feedback in cAMP Signaling	0.771	0.169434	-1.26491	0.0675	KCNJ2,ATP2A3,ITPR2,GUCY1A2,PLCH2,PLCG1,GUCY1A3,PRKAG2,GNAI3,GRIN2C,PRKCG
Type II Diabetes Mellitus Signaling	0.77	0.169824	0.816497	0.0703	MAP3K1,MAP3K14,ACSBG1,SOCS2,PRKAG2,NFKBIE,SMPD4,PRKCG,PRKAB2
Androgen Signaling	0.766	0.171396	#NUM!	0.0721	GTF2B,POLR2H,TGFB1I1,GNG12,GNG2,PRKAG2,GNAI3,PRKCG
CXCR4 Signaling	0.759	0.174181	0.333333	0.0671	FOS,CXCL12,ITPR2,MYL12B,RAF1,GNG12,EGR1,GNG2,RND3,GNAI3,PRKCG
Nitric Oxide Signaling in the Cardiovascular System	0.752	0.177011	0	0.0714	ATP2A3,ITPR2,GUCY1A2,FLT4,GUCY1A3,PRKAG2,PDE1A,PRKCG
Paxillin Signaling	0.752	0.177011	-2.23607	0.0714	ITGA1,TLN1,ITGAV,GIT2,ITGB8,ACTA2,ACTN1,PARVA
PPAR Signaling	0.749	0.178238	-1.13389	0.0737	FOS,PDGFRB,RAF1,PTGS2,MAP3K14,PDGFB,NFKBIE
Glutathione Redox Reactions II	0.744	0.180302	#NUM!	0.25	GSR,
Heme Biosynthesis from Uroporphyrinogen-III I	0.744	0.180302	#NUM!	0.25	PPOX,
Parkinson's Signaling	0.743	0.180717	#NUM!	0.125	PRKN,SNCA
γ-glutamyl Cycle	0.743	0.180717	#NUM!	0.125	GGT7,GGT1
Phospholipase C Signaling	0.739	0.18239	-0.57735	0.063	ARHGEF3,PLA2G4E,ITPR2,MYL12B,RAF1,HDAC7,NFATC3,NAPEPLD,ARHGEF1,ITK,GNG12,PLCG1,GNG2,RND3,PRKCG
Role of NFAT in Regulation of the Immune Response	0.735	0.184077	0	0.0652	NFATC3,FOS,ITPR2,HLA-A,HLA-DQA1,RAF1,ITK,GNG12,PLCG1,GNG2,NFKBIE,GNAI3
14-3-3-mediated Signaling	0.73	0.186209	-0.816497	0.0687	FOS,TUBA1A,SNCA,TUBA8,RAF1,PLCH2,PLCG1,GFAP,PRKCG
Gα12/13 Signaling	0.73	0.186209	-1.41421	0.0687	LPAR2,MAP3K1,MYL12B,ARHGEF1,RAF1,MAPK7,CDH15,NFKBIE,CDH5
PKCθ Signaling in T Lymphocytes	0.73	0.186209	-0.333333	0.0687	FOS,NFATC3,HLA-A,HLA-DQA1,MAP3K1,MAP3K14,MAP3K10,PLCG1,NFKBIE
Melanocyte Development and Pigmentation Signaling	0.718	0.191426	-0.377964	0.0722	RPS6KB2,RPS6KA2,RAF1,KITLG,PLCG1,PRKAG2,PTPN6
ATM Signaling	0.717	0.191867	0	0.075	PPM1D,RNF8,CDKN1A,GADD45B,GADD45A,MDM4
Regulation of IL-2 Expression in Activated and Anergic T Lymphocytes	0.717	0.191867	#NUM!	0.075	FOS,NFATC3,RAF1,MAP3K1,PLCG1,NFKBIE
Chondroitin Sulfate Biosynthesis (Late Stages)	0.715	0.192752	#NUM!	0.0851	SULT2B1,NDST1,HS3ST1,HS3ST4
P2Y Purigenic Receptor Signaling Pathway	0.704	0.197697	0	0.0677	FOS,RAF1,PLCH2,GNG12,PLCG1,GNG2,PRKAG2,GNAI3,PRKCG
Tec Kinase Signaling	0.701	0.199067	0.377964	0.0651	FOS,JAK3,ITK,TNFSF10,GNG12,PLCG1,ACTA2,GNG2,RND3,GNAI3,PRKCG
G Protein Signaling Mediated by Tubby	0.696	0.201372	#NUM!	0.0938	GNG12,PLCG1,GNG2
Cdc42 Signaling	0.69	0.204174	0.377964	0.0658	CDC42BPA,FOS,ARPC5,HLA-E,HLA-A,HLA-DQA1,MYL12B,RAF1,MYLK,ITK
PCP pathway	0.684	0.207014	1	0.0769	CELSR1,EFNB1,FZD10,WNT7B,JUNB
Cancer Drug Resistance By Drug Efflux	0.671	0.213304	#NUM!	0.0816	RAF1,PTGS2,PDK1,FOXO6
Cell Cycle: G2/M DNA Damage Checkpoint Regulation	0.671	0.213304	1	0.0816	PPM1D,CDKN1A,GADD45A,MDM4
Inhibition of Angiogenesis by TSP1	0.669	0.214289	#NUM!	0.0909	GUCY1A2,HSPG2,GUCY1A3
Eicosanoid Signaling	0.666	0.215774	#NUM!	0.0758	PLA2G4E,GGT1,PTGS2,HPGDS,PTGER3
Lysine Degradation II	0.657	0.220293	#NUM!	0.2	AASS,
Protein Citrullination	0.657	0.220293	#NUM!	0.2	PADI4,
Tyrosine Degradation I	0.657	0.220293	#NUM!	0.2	GSTZ1,
dTMP De Novo Biosynthesis	0.657	0.220293	#NUM!	0.2	TYMS,
α-tocopherol Degradation	0.657	0.220293	#NUM!	0.2	CYP4F3,
Neuroprotective Role of THOP1 in Alzheimer's Disease	0.656	0.2208	0.447214	0.0672	HLA-E,HLA-A,ENDOU,PRSS57,PRSS41,HTRA1,PRKAG2,PRSS12
PTEN Signaling	0.656	0.2208	1.41421	0.0672	RPS6KB2,INPP5J,PDGFRB,FLT4,RAF1,CDKN1A,MAGI1,FOXO6
Cardiac β-adrenergic Signaling	0.655	0.221309	0.447214	0.0657	ATP2A3,NAPEPLD,PDE7B,AKAP8,GNG12,GNG2,PRKAG2,AKAP1,PDE1A
Osteoarthritis Pathway	0.655	0.221309	-1.38675	0.0619	JAG1,HTRA1,PRKAG2,ACVRL1,SMAD9,FN1,FZD10,PTGS2,LRP1,EPAS1,FRZB,SPP1,PRKAB2
Role of NFAT in Cardiac Hypertrophy	0.651	0.223357	#NUM!	0.0625	ITPR2,MAP3K1,RAF1,PLCH2,GNG12,PLCG1,GNG2,PRKAG2,CAMK1G,GNAI3,HDAC7,PRKCG
Virus Entry via Endocytic Pathways	0.646	0.225944	#NUM!	0.0686	ITGA1,HLA-A,ITGB8,PLCG1,ACTA2,TFRC,PRKCG
Role of JAK2 in Hormone-like Cytokine Signaling	0.644	0.226986	#NUM!	0.0882	PTPN6,SOCS2,EPOR
Gαi Signaling	0.643	0.22751	0.377964	0.0667	GRM4,RAF1,GNG12,GNG2,PRKAG2,CHRM4,PTGER3,GNAI3
Renin-Angiotensin Signaling	0.631	0.233884	-0.707107	0.0661	FOS,ITPR2,MAP3K1,RAF1,PLCG1,PRKAG2,PTPN6,PRKCG
Synaptic Long Term Potentiation	0.631	0.233884	-1.41421	0.0661	ITPR2,GRM4,RAF1,PLCH2,PLCG1,PRKAG2,GRIN2C,PRKCG
EGF Signaling	0.631	0.233884	-1.34164	0.0735	FOS,ITPR2,RAF1,MAP3K1,PLCG1
Oxidative Ethanol Degradation III	0.629	0.234963	#NUM!	0.105	ALDH1A1,ALDH3A1
IL-17A Signaling in Fibroblasts	0.62	0.239883	#NUM!	0.0857	FOS,IL17RA,NFKBIE
Glioblastoma Multiforme Signaling	0.602	0.250035	-1.26491	0.0625	PDGFRB,ITPR2,FZD10,WNT7B,RAF1,CDKN1A,PLCH2,PLCG1,PDGFB,RND3
Methionine Degradation I (to Homocysteine)	0.597	0.25293	#NUM!	0.1	EHMT1,PRMT1
Regulation of Actin-based Motility by Rho	0.594	0.254683	0	0.0682	ARPC5,PIP5KL1,MYL12B,MYLK,ACTA2,RND3
VEGF Family Ligand-Receptor Interactions	0.594	0.254683	-0.816497	0.0682	FOS,PLA2G4E,FLT4,RAF1,PLCG1,PRKCG
UVA-Induced MAPK Signaling	0.593	0.25527	-0.816497	0.066	FOS,TIPARP,RPS6KB2,RPS6KA2,PLCH2,PLCG1,SMPD4
Cardiac Hypertrophy Signaling	0.59	0.25704	-0.83205	0.0593	MYL12B,RAF1,MAP3K14,MAP3K10,EIF2B3,PRKAG2,MAPKAPK2,GNAI3,MAP3K1,PLCH2,GNG12,PLCG1,GNG2,RND3
Proline Biosynthesis II (from Arginine)	0.588	0.258226	#NUM!	0.167	PADI4,
UDP-N-acetyl-D-glucosamine Biosynthesis II	0.588	0.258226	#NUM!	0.167	GFPT2,
PI3K/AKT Signaling	0.583	0.261216	0.707107	0.064	INPP5J,RPS6KB2,RAF1,PTGS2,CDKN1A,JAK3,RHEB,NFKBIE
Crosstalk between Dendritic Cells and Natural Killer Cells	0.58	0.263027	#NUM!	0.0674	CD83,HLA-E,HLA-A,TLN1,TNFSF10,ACTA2
Putrescine Degradation III	0.567	0.271019	#NUM!	0.0952	ALDH1A1,ALDH3A1
Chondroitin Sulfate Biosynthesis	0.558	0.276694	#NUM!	0.0727	SULT2B1,NDST1,HS3ST1,HS3ST4
T Cell Receptor Signaling	0.556	0.277971	#NUM!	0.0642	FOS,NFATC3,PTPRH,RAF1,MAP3K1,ITK,PLCG1
Antigen Presentation Pathway	0.553	0.279898	#NUM!	0.0789	HLA-E,HLA-A,HLA-DQA1
Factors Promoting Cardiogenesis in Vertebrates	0.553	0.279898	#NUM!	0.0659	MYH7,FZD10,BMP1,LRP1,SMAD9,PRKCG
AMPK Signaling	0.549	0.282488	0.447214	0.0591	DPF1,PPM1D,SMARCD1,CDKN1A,PRKAG2,CHRNA4,CHRM4,CHRNA6,ACACA,AK4,FOXO6,PRKAB2
CCR3 Signaling in Eosinophils	0.549	0.282488	#NUM!	0.0625	PLA2G4E,ITPR2,RAF1,MYLK,GNG12,GNG2,GNAI3,PRKCG
Nur77 Signaling in T Lymphocytes	0.541	0.28774	#NUM!	0.0714	HLA-A,HLA-DQA1,NR4A1,MAPK7
Cysteine Biosynthesis III (mammalia)	0.538	0.289734	#NUM!	0.0909	EHMT1,PRMT1
Netrin Signaling	0.533	0.293089	#NUM!	0.0769	NFATC3,PRKAG2,ABLIM2
tRNA Splicing	0.533	0.293089	#NUM!	0.0769	NAPEPLD,PDE7B,PDE1A
Tight Junction Signaling	0.533	0.293089	#NUM!	0.0599	FOS,IGSF5,MYH3,MYH7,JAM2,CSTF2,MYH11,MYLK,ACTA2,PRKAG2
Phosphatidylcholine Biosynthesis I	0.532	0.293765	#NUM!	0.143	CHKA,
Death Receptor Signaling	0.527	0.297167	-0.816497	0.0645	TIPARP,MAP3K14,TNFSF10,ACTA2,NFKBIE,DIABLO
Dermatan Sulfate Biosynthesis	0.524	0.299226	#NUM!	0.0702	SULT2B1,NDST1,HS3ST1,HS3ST4
Xenobiotic Metabolism Signaling	0.522	0.300608	#NUM!	0.0565	SULT2B1,RAF1,MAP3K14,MAP3K10,SOD3,ANKRA2,ALDH1A1,MAP3K1,MAPK7,CAMK1G,NDST1,GSTP1,ALDH3A1,HS3ST1,HS3ST4,PRKCG
Glioma Signaling	0.521	0.301301	-0.377964	0.0625	PDGFRB,RAF1,CDKN1A,PLCG1,PDGFB,CAMK1G,PRKCG
Ethanol Degradation IV	0.512	0.30761	#NUM!	0.087	ALDH1A1,ALDH3A1
Pyrimidine Deoxyribonucleotides De Novo Biosynthesis I	0.512	0.30761	#NUM!	0.087	TYMS,AK4
Tryptophan Degradation X (Mammalian, via Tryptamine)	0.512	0.30761	#NUM!	0.087	ALDH1A1,ALDH3A1
Wnt/Ca+ pathway	0.509	0.309742	-2	0.069	NFATC3,FZD10,PLCH2,PLCG1
Regulation of the Epithelial-Mesenchymal Transition Pathway	0.507	0.311172	#NUM!	0.0582	FGF5,PDGFRB,FZD10,JAG1,WNT7B,RAF1,JAK3,FGF10,MET,EGR1,NOTCH3
Non-Small Cell Lung Cancer Signaling	0.497	0.31842	-1	0.0649	ITPR2,FHIT,RAF1,PLCG1,RASSF5
Stearate Biosynthesis I (Animals)	0.494	0.320627	#NUM!	0.0732	LPCAT4,ELOVL2,ACSBG1
CDP-diacylglycerol Biosynthesis I	0.487	0.325837	#NUM!	0.0833	LPCAT4,AGPAT4
Role of JAK1, JAK2 and TYK2 in Interferon Signaling	0.487	0.325837	#NUM!	0.0833	RAF1,PTPN6
Phosphatidylethanolamine Biosynthesis II	0.484	0.328095	#NUM!	0.125	CHKA,
Sphingomyelin Metabolism	0.484	0.328095	#NUM!	0.125	SMPD4,
Superoxide Radicals Degradation	0.484	0.328095	#NUM!	0.125	SOD3,
Role of Osteoblasts, Osteoclasts and Chondrocytes in Rheumatoid Arthritis	0.472	0.337287	#NUM!	0.056	DKK3,WNT7B,MAP3K14,NFKBIE,SMAD9,FOS,NFATC3,FZD10,BMP1,CSF1,LRP1,FRZB,SPP1
FAK Signaling	0.469	0.339625	#NUM!	0.0612	TLN1,TNS1,RAF1,GIT2,PLCG1,ACTA2
Phospholipases	0.464	0.343558	#NUM!	0.0656	PLA2G4E,NAPEPLD,PLCH2,PLCG1
IL-17A Signaling in Gastric Cells	0.463	0.34435	#NUM!	0.08	FOS,IL17RA
Serotonin Receptor Signaling	0.459	0.347536	#NUM!	0.0698	HTR7,Htr5b,SLC18A3
Molecular Mechanisms of Cancer	0.444	0.359749	#NUM!	0.0535	ARHGEF3,WNT7B,RAF1,JAK3,PRKAG2,NFKBIE,GNAI3,SMAD9,FOS,HAT1,FZD10,BMP1,ARHGEF1,RASGRF2,CDKN1A,LRP1,RND3,RAP2A,DIABLO,PRKCG
Role of IL-17F in Allergic Inflammatory Airway Diseases	0.443	0.360579	#NUM!	0.0682	IL17RA,RPS6KA2,RAF1
3-phosphoinositide Biosynthesis	0.443	0.360579	#NUM!	0.0558	PTPRH,PDGFRB,PI4K2B,DUSP1,DUSP5,PIP5KL1,DUSP11,SSH3,DOT1L,MET,PTPN6
Phosphatidylglycerol Biosynthesis II (Non-plastidic)	0.442	0.36141	#NUM!	0.0769	LPCAT4,AGPAT4
Renal Cell Carcinoma Signaling	0.436	0.366438	#NUM!	0.061	FOS,RAF1,MET,PDGFB,UBC
D-myo-inositol-5-phosphate Metabolism	0.436	0.366438	#NUM!	0.0566	PTPRH,DUSP1,DUSP5,DUSP11,SSH3,PLCH2,DOT1L,PLCG1,PTPN6
Clathrin-mediated Endocytosis Signaling	0.429	0.372392	#NUM!	0.0553	FGF5,ARPC5,HIP1,FGF10,MET,ITGB8,ACTA2,PDGFB,DAB2,TFRC,UBC
iCOS-iCOSL Signaling in T Helper Cells	0.429	0.372392	-0.447214	0.0579	NFATC3,ITPR2,HLA-A,HLA-DQA1,ITK,PLCG1,NFKBIE
Autoimmune Thyroid Disease Signaling	0.427	0.374111	#NUM!	0.0667	HLA-E,HLA-A,HLA-DQA1
IL-9 Signaling	0.427	0.374111	#NUM!	0.0667	JAK3,CISH,SOCS2
Triacylglycerol Biosynthesis	0.427	0.374111	#NUM!	0.0667	LPCAT4,ELOVL2,AGPAT4
RANK Signaling in Osteoclasts	0.426	0.374973	-0.447214	0.0588	FOS,RAF1,MAP3K1,MAP3K14,MAP3K10,NFKBIE
D-myo-inositol (1,4,5,6)-Tetrakisphosphate Biosynthesis	0.424	0.376704	#NUM!	0.0567	PTPRH,DUSP1,DUSP5,DUSP11,SSH3,DOT1L,IPMK,PTPN6
D-myo-inositol (3,4,5,6)-tetrakisphosphate Biosynthesis	0.424	0.376704	#NUM!	0.0567	PTPRH,DUSP1,DUSP5,DUSP11,SSH3,DOT1L,IPMK,PTPN6
Prolactin Signaling	0.424	0.376704	-0.447214	0.0602	FOS,RAF1,PLCG1,SOCS2,PRKCG
Graft-versus-Host Disease Signaling	0.412	0.387258	#NUM!	0.0652	HLA-E,HLA-A,HLA-DQA1
Role of Tissue Factor in Cancer	0.411	0.38815	#NUM!	0.0569	FGF5,CYR61,ITGAV,RPS6KA2,CSF1,CTGF,EGR1
ERK5 Signaling	0.411	0.38815	0	0.0615	FOS,RPS6KB2,RPS6KA2,MAPK7
Thrombopoietin Signaling	0.411	0.38815	0	0.0615	FOS,RAF1,PLCG1,PRKCG
Hereditary Breast Cancer Signaling	0.407	0.391742	#NUM!	0.0559	POLR2H,DPF1,SMARCD1,CDKN1A,GADD45B,GADD45A,UBC,HDAC7
SAPK/JNK Signaling	0.406	0.392645	-0.816497	0.0577	NFATC3,MAP3K1,MAP3K10,GADD45A,GNG2,DUSP4
Mitotic Roles of Polo-Like Kinase	0.399	0.399025	#NUM!	0.0606	PLK3,CDC7,PLK5,PLK2
Sphingosine-1-phosphate Signaling	0.393	0.404576	-0.377964	0.056	PDGFRB,PLCH2,PLCG1,PDGFB,SMPD4,RND3,GNAI3
TGF-β Signaling	0.382	0.414954	-0.447214	0.0575	FOS,RAF1,INHA,SMAD9,INHBB
Purine Nucleotides De Novo Biosynthesis II	0.375	0.421697	#NUM!	0.0909	ATIC,
Agrin Interactions at Neuromuscular Junction	0.375	0.421697	#NUM!	0.0588	ITGA1,LAMC1,AGRN,ACTA2
Altered T Cell and B Cell Signaling in Rheumatoid Arthritis	0.372	0.42462	#NUM!	0.0568	HLA-A,HLA-DQA1,MAP3K14,CSF1,SPP1
Bladder Cancer Signaling	0.372	0.42462	#NUM!	0.0568	FGF5,RAF1,FGF10,CDKN1A,MMP17
Th2 Pathway	0.368	0.428549	-2	0.0541	HLA-A,CHD4,HLA-DQA1,JAG1,JAK3,IL4R,ICAM1,NOTCH3
IL-6 Signaling	0.368	0.428549	1.34164	0.0547	FOS,CD14,RAF1,MAP3K14,LBP,NFKBIE,MAPKAPK2
Aldosterone Signaling in Epithelial Cells	0.367	0.429536	-1.63299	0.0536	ITPR2,DUSP1,PIP5KL1,RAF1,PLCH2,PLCG1,HSPA12B,DNAJB5,PRKCG
GABA Receptor Signaling	0.364	0.432514	#NUM!	0.058	SLC32A1,GABRA5,UBC,KCNH2
Role of IL-17A in Arthritis	0.364	0.432514	#NUM!	0.058	IL17RA,PTGS2,NFKBIE,MAPKAPK2
Gαs Signaling	0.361	0.435512	1.34164	0.055	MC4R,HTR7,GNG12,PRKAG2,GNG2,Htr5b
Type I Diabetes Mellitus Signaling	0.361	0.435512	#NUM!	0.055	HLA-E,HLA-A,HLA-DQA1,MAP3K14,SOCS2,NFKBIE
Assembly of RNA Polymerase II Complex	0.357	0.439542	#NUM!	0.06	GTF2B,POLR2H,TAF4B
Acute Phase Response Signaling	0.354	0.442588	-0.707107	0.0529	FOS,FN1,MAP3K1,RAF1,MAP3K14,SOCS2,LBP,VWF,NFKBIE
Apoptosis Signaling	0.352	0.444631	1	0.0556	RAF1,MAP3K14,PLCG1,NFKBIE,DIABLO
BER pathway	0.347	0.44978	#NUM!	0.0833	LIG3,
Heparan Sulfate Biosynthesis (Late Stages)	0.343	0.453942	#NUM!	0.0563	SULT2B1,NDST1,HS3ST1,HS3ST4
Germ Cell-Sertoli Cell Junction Signaling	0.34	0.457088	#NUM!	0.0523	LAMC3,TUBA1A,TUBA8,MAP3K1,MAP3K14,MAP3K10,ACTA2,ACTN1,RND3
Wnt/β-catenin Signaling	0.34	0.457088	-1.13389	0.0523	SOX8,FZD10,RARA,DKK3,WNT7B,LRP1,FRZB,CDH5,UBC
Reelin Signaling in Neurons	0.334	0.463447	#NUM!	0.0543	ARHGEF3,ITGA1,ARHGEF1,DCX,MAP3K10
4-1BB Signaling in T Lymphocytes	0.333	0.464515	#NUM!	0.0625	MAP3K14,NFKBIE
Adipogenesis pathway	0.33	0.467735	#NUM!	0.0526	HAT1,FZD10,PER2,EBF1,EGR2,HDAC7,SMAD9
Production of Nitric Oxide and Reactive Oxygen Species in Macrophages	0.329	0.468813	0.333333	0.0515	FOS,MAP3K1,JAK3,MAP3K14,MAP3K10,PLCG1,PTPN6,NFKBIE,RND3,PRKCG
Ceramide Signaling	0.325	0.473151	-1	0.0538	FOS,RAF1,MAP3K1,SMPD4,DIABLO
Choline Biosynthesis III	0.322	0.476431	#NUM!	0.0769	NAPEPLD,
Fatty Acid Activation	0.322	0.476431	#NUM!	0.0769	ACSBG1,
Role of IL-17A in Psoriasis	0.322	0.476431	#NUM!	0.0769	IL17RA,
Phototransduction Pathway	0.32	0.47863	#NUM!	0.0566	GUCY1A2,PRKAG2,GUCY1A3
3-phosphoinositide Degradation	0.318	0.480839	#NUM!	0.0516	INPP5J,PTPRH,DUSP1,DUSP5,DUSP11,SSH3,DOT1L,PTPN6
B Cell Development	0.318	0.480839	#NUM!	0.0606	HLA-A,HLA-DQA1
Dopamine Degradation	0.318	0.480839	#NUM!	0.0606	ALDH1A1,ALDH3A1
ERK/MAPK Signaling	0.306	0.494311	-1.26491	0.0505	FOS,PLA2G4E,TLN1,DUSP1,RAF1,PLCG1,PRKAG2,DUSP6,DUSP4,PRKCG
BMP signaling pathway	0.304	0.496592	-1	0.0533	RAF1,BMP1,PRKAG2,SMAD9
DNA Double-Strand Break Repair by Non-Homologous End Joining	0.3	0.501187	#NUM!	0.0714	LIG3,
Prostate Cancer Signaling	0.3	0.501187	#NUM!	0.0521	NKX3-1,RAF1,CDKN1A,NFKBIE,GSTP1
Granulocyte Adhesion and Diapedesis	0.297	0.504661	#NUM!	0.0503	CXCL12,ITGA1,Ccl9,HRH1,MMP17,ICAM1,PECAM1,GNAI3,CDH5
Coagulation System	0.291	0.511682	#NUM!	0.0571	VWF,F5
Ethanol Degradation II	0.291	0.511682	#NUM!	0.0571	ALDH1A1,ALDH3A1
Superpathway of Methionine Degradation	0.291	0.511682	#NUM!	0.0571	EHMT1,PRMT1
TWEAK Signaling	0.291	0.511682	#NUM!	0.0571	MAP3K14,NFKBIE
Huntington's Disease Signaling	0.291	0.511682	1.41421	0.0496	POLR2H,SNCA,HIP1,GNG12,MAP3K10,CACNA1B,GNG2,BDNF,UBC,HDAC7,PSME4,PRKCG
Heparan Sulfate Biosynthesis	0.278	0.52723	#NUM!	0.0513	SULT2B1,NDST1,HS3ST1,HS3ST4
OX40 Signaling Pathway	0.278	0.52723	#NUM!	0.0513	HLA-E,HLA-A,HLA-DQA1,NFKBIE
Role of BRCA1 in DNA Damage Response	0.278	0.52723	#NUM!	0.0513	DPF1,SMARCD1,CDKN1A,GADD45A
Th1 and Th2 Activation Pathway	0.274	0.532108	#NUM!	0.0492	NFATC3,HLA-A,CHD4,HLA-DQA1,JAG1,JAK3,IL4R,ICAM1,NOTCH3
Human Embryonic Stem Cell Pluripotency	0.27	0.537032	#NUM!	0.0493	PDGFRB,FZD10,LEFTY2,WNT7B,BMP1,PDGFB,BDNF
PAK Signaling	0.27	0.537032	-0.447214	0.05	PDGFRB,RAF1,MYL12B,MYLK,PDGFB
LXR/RXR Activation	0.27	0.537032	-1	0.0496	VTN,CD14,PTGS2,MLXIPL,LBP,ACACA
Natural Killer Cell Signaling	0.27	0.537032	#NUM!	0.0496	INPP5J,LAIR1,RAF1,PLCG1,PTPN6,PRKCG
Role of NANOG in Mammalian Embryonic Stem Cell Pluripotency	0.27	0.537032	#NUM!	0.0496	FZD10,RAF1,WNT7B,BMP1,JAK3,SMAD9
Extrinsic Prothrombin Activation Pathway	0.261	0.548277	#NUM!	0.0625	F5,
Ovarian Cancer Signaling	0.258	0.552077	#NUM!	0.0486	RPS6KB2,FZD10,WNT7B,PTGS2,RAF1,EDN1,PRKAG2
Phagosome Formation	0.257	0.55335	#NUM!	0.0488	FN1,VTN,PLCH2,PLCG1,RND3,PRKCG
Noradrenaline and Adrenaline Degradation	0.255	0.555904	#NUM!	0.0526	ALDH1A1,ALDH3A1
Notch Signaling	0.255	0.555904	#NUM!	0.0526	JAG1,NOTCH3
Mitochondrial L-carnitine Shuttle Pathway	0.244	0.570164	#NUM!	0.0588	ACSBG1,
γ-linolenate Biosynthesis II (Animals)	0.244	0.570164	#NUM!	0.0588	ACSBG1,
Induction of Apoptosis by HIV1	0.242	0.572796	#NUM!	0.0492	MAP3K14,NFKBIE,DIABLO
Thyroid Cancer Signaling	0.233	0.58479	#NUM!	0.05	CXCL12,BDNF
Transcriptional Regulatory Network in Embryonic Stem Cells	0.233	0.58479	#NUM!	0.05	GJD2,ZFHX3
D-myo-inositol (1,4,5)-trisphosphate Degradation	0.228	0.591562	#NUM!	0.0556	INPP5J,
Intrinsic Prothrombin Activation Pathway	0.223	0.598412	#NUM!	0.0488	COL3A1,F5
Mechanisms of Viral Exit from Host Cells	0.223	0.598412	#NUM!	0.0488	ACTA2,PRKCG
Cardiomyocyte Differentiation via BMP Receptors	0.214	0.610942	#NUM!	0.0526	MYH7,
DNA Methylation and Transcriptional Repression Signaling	0.2	0.630957	#NUM!	0.05	CHD4,
The Visual Cycle	0.2	0.630957	#NUM!	0.05	RLBP1,
Actin Nucleation by ARP-WASP Complex	0	1	#NUM!	0.0357	ARPC5,RND3
Activation of IRF by Cytosolic Pattern Recognition Receptors	0	1	#NUM!	0.0159	NFKBIE,
Acute Myeloid Leukemia Signaling	0	1	#NUM!	0.043	RPS6KB2,RARA,RAF1,KITLG
Allograft Rejection Signaling	0	1	#NUM!	0.0423	HLA-E,HLA-A,HLA-DQA1
Amyloid Processing	0	1	#NUM!	0.0196	PRKAG2,
Amyotrophic Lateral Sclerosis Signaling	0	1	#NUM!	0.045	RNF19A,GRIK4,SLC1A2,PRPH,GRIN2C
Angiopoietin Signaling	0	1	#NUM!	0.026	NFKBIE,TEK
Aryl Hydrocarbon Receptor Signaling	0	1	#NUM!	0.0432	FOS,RARA,ALDH1A1,CDKN1A,GSTP1,ALDH3A1
Atherosclerosis Signaling	0	1	#NUM!	0.048	CXCL12,PLA2G4E,COL3A1,CSF1,PDGFB,ICAM1
Basal Cell Carcinoma Signaling	0	1	#NUM!	0.0417	FZD10,WNT7B,BMP1
CNTF Signaling	0	1	#NUM!	0.0476	RPS6KB2,RPS6KA2,RAF1
CTLA4 Signaling in Cytotoxic T Lymphocytes	0	1	#NUM!	0.0303	HLA-A,PLCG1,PTPN6
Cell Cycle Control of Chromosomal Replication	0	1	#NUM!	0.025	CDC7,
Cell Cycle Regulation by BTG Family Proteins	0	1	#NUM!	0.0286	PRMT1,
Cell Cycle: G1/S Checkpoint Regulation	0	1	#NUM!	0.0317	CDKN1A,HDAC7
Chronic Myeloid Leukemia Signaling	0	1	#NUM!	0.0388	RAF1,MECOM,CDKN1A,HDAC7
Colorectal Cancer Metastasis Signaling	0	1	1.89737	0.0484	FOS,FZD10,WNT7B,PTGS2,JAK3,GNG12,LRP1,GNG2,PRKAG2,MMP17,RND3,PTGER3
Communication between Innate and Adaptive Immune Cells	0	1	#NUM!	0.0426	CD83,HLA-E,HLA-A,Ccl9
Cyclins and Cell Cycle Regulation	0	1	#NUM!	0.039	RAF1,CDKN1A,HDAC7
Cytotoxic T Lymphocyte-mediated Apoptosis of Target Cells	0	1	#NUM!	0.0312	HLA-A,
Dendritic Cell Maturation	0	1	-0.333333	0.0476	CD83,HLA-A,HLA-DQA1,COL3A1,MAP3K14,PLCH2,PLCG1,NFKBIE,ICAM1
Dopamine Receptor Signaling	0	1	#NUM!	0.026	PRKAG2,SLC18A3
EIF2 Signaling	0	1	1	0.0271	EIF1AX,RPLP0,RAF1,EIF2B3,ACTA2,RPL35A
Endometrial Cancer Signaling	0	1	#NUM!	0.0156	RAF1,
Ephrin A Signaling	0	1	#NUM!	0.0167	EPHA10,
ErbB Signaling	0	1	#NUM!	0.0412	FOS,RAF1,PLCG1,PRKCG
ErbB2-ErbB3 Signaling	0	1	#NUM!	0.029	RAF1,JAK3
ErbB4 Signaling	0	1	#NUM!	0.0417	RAF1,PLCG1,PRKCG
Estrogen Receptor Signaling	0	1	#NUM!	0.0469	GTF2B,POLR2H,MED30,RAF1,TAF4B,MED10
Estrogen-Dependent Breast Cancer Signaling	0	1	#NUM!	0.013	FOS,
Estrogen-mediated S-phase Entry	0	1	#NUM!	0.0417	CDKN1A,
FLT3 Signaling in Hematopoietic Progenitor Cells	0	1	#NUM!	0.0235	RPS6KA2,RAF1
FXR/RXR Activation	0	1	#NUM!	0.0317	VTN,RARA,MLXIPL,SCARB1
Fatty Acid β-oxidation I	0	1	#NUM!	0.0312	ACSBG1,
Fc Epsilon RI Signaling	0	1	-0.447214	0.042	INPP5J,PLA2G4E,RAF1,PLCG1,PRKCG
GM-CSF Signaling	0	1	#NUM!	0.0274	RAF1,CISH
Glioma Invasiveness Signaling	0	1	#NUM!	0.0429	VTN,ITGAV,RND3
Gustation Pathway	0	1	#NUM!	0.048	ITPR2,NAPEPLD,PDE7B,GNG2,PRKAG2,PDE1A
HER-2 Signaling in Breast Cancer	0	1	#NUM!	0.0455	CDKN1A,ITGB8,PLCG1,PRKCG
HIF1α Signaling	0	1	#NUM!	0.0427	COPS5,SLC2A3,EDN1,MAPK7,MMP17
HMGB1 Signaling	0	1	1	0.0303	FOS,HAT1,ICAM1,RND3
Hematopoiesis from Pluripotent Stem Cells	0	1	#NUM!	0.0426	CSF1,KITLG
Hepatic Cholestasis	0	1	#NUM!	0.044	RARA,CD14,MAP3K14,LBP,PRKAG2,NFKBIE,PRKCG
Hypoxia Signaling in the Cardiovascular System	0	1	#NUM!	0.0405	COPS5,EDN1,NFKBIE
IL-12 Signaling and Production in Macrophages	0	1	#NUM!	0.0137	FOS,PRKCG
IL-15 Production	0	1	#NUM!	0.0357	JAK3,
IL-15 Signaling	0	1	#NUM!	0.0395	RAF1,JAK3,PLCG1
IL-17 Signaling	0	1	#NUM!	0.0471	IL17RA,PTGS2,MAP3K14,MAPKAPK2
IL-17A Signaling in Airway Cells	0	1	#NUM!	0.0385	IL17RA,JAK3,NFKBIE
IL-2 Signaling	0	1	#NUM!	0.0469	FOS,RAF1,JAK3
IL-3 Signaling	0	1	1	0.0482	FOS,RAF1,PTPN6,PRKCG
Insulin Receptor Signaling	0	1	-0.447214	0.0355	RPS6KB2,INPP5J,RAF1,EIF2B3,PRKAG2
Leptin Signaling in Obesity	0	1	#NUM!	0.0349	PLCH2,PLCG1,PRKAG2
Lymphotoxin β Receptor Signaling	0	1	#NUM!	0.0299	MAP3K14,DIABLO
MSP-RON Signaling Pathway	0	1	#NUM!	0.0417	RPS6KA2,CSF1,ACTA2
Maturity Onset Diabetes of Young (MODY) Signaling	0	1	#NUM!	0.0476	HNF1B,
Melanoma Signaling	0	1	#NUM!	0.0364	RAF1,CDKN1A
Mitochondrial Dysfunction	0	1	#NUM!	0.0296	SNCA,PRKN,SURF1,GSR,NDUFA4L2
Mouse Embryonic Stem Cell Pluripotency	0	1	-2	0.0377	FZD10,RAF1,JAK3,SMAD9
NF-κB Signaling	0	1	-1.88982	0.0389	PDGFRB,FLT4,TNFAIP3,MAP3K1,RAF1,MAP3K14,NFKBIE
Neuregulin Signaling	0	1	-1	0.0455	RPS6KB2,RAF1,PLCG1,PRKCG
Nucleotide Excision Repair Pathway	0	1	#NUM!	0.0286	POLR2H,
Oxidative Phosphorylation	0	1	#NUM!	0.00926	SURF1,
PEDF Signaling	0	1	#NUM!	0.046	RAF1,NFKBIE,BDNF,HNF1B
PPARα/RXRα Activation	0	1	0.816497	0.0455	RAF1,MAP3K14,PLCH2,PLCG1,PRKAG2,NFKBIE,HELZ2,PRKAB2
PXR/RXR Activation	0	1	#NUM!	0.0462	ALDH1A1,ABCB9,PRKAG2
Pancreatic Adenocarcinoma Signaling	0	1	0	0.0424	NAPEPLD,PTGS2,RAF1,JAK3,CDKN1A
Phagosome Maturation	0	1	#NUM!	0.0473	TUBA1A,HLA-A,DYNLT1,TUBA8,DYNC1I1,PRDX1,DYNLL1
Polyamine Regulation in Colon Cancer	0	1	#NUM!	0.0455	PSME4,
Primary Immunodeficiency Signaling	0	1	#NUM!	0.0208	JAK3,
Protein Ubiquitination Pathway	0	1	#NUM!	0.0415	PRKN,USP35,HLA-A,USP27X,USP2,USP28,PSMB3,PAN2,HSPA12B,DNAJB5,UBC
Pyridoxal 5'-phosphate Salvage Pathway	0	1	#NUM!	0.0469	PRPF4B,MAPK7,PNPO
Pyrimidine Ribonucleotides De Novo Biosynthesis	0	1	#NUM!	0.0455	AK4,ENTPD3
Pyrimidine Ribonucleotides Interconversion	0	1	#NUM!	0.0476	AK4,ENTPD3
Rac Signaling	0	1	-1	0.0345	ARPC5,PIP5KL1,MAP3K1,RAF1
Regulation of Cellular Mechanics by Calpain Protease	0	1	#NUM!	0.0351	TLN1,ACTN1
Regulation of eIF4 and p70S6K Signaling	0	1	#NUM!	0.0191	EIF1AX,RAF1,EIF2B3
Retinoate Biosynthesis I	0	1	#NUM!	0.0294	ALDH1A1,
Retinoic acid Mediated Apoptosis Signaling	0	1	#NUM!	0.0484	TIPARP,RARA,TNFSF10
Role of CHK Proteins in Cell Cycle Checkpoint Control	0	1	#NUM!	0.0182	CDKN1A,
Role of JAK1 and JAK3 in γc Cytokine Signaling	0	1	#NUM!	0.0282	JAK3,IL4R
Role of MAPK Signaling in the Pathogenesis of Influenza	0	1	#NUM!	0.0423	PLA2G4E,RAF1,PTGS2
Role of Oct4 in Mammalian Embryonic Stem Cell Pluripotency	0	1	#NUM!	0.0435	RARA,SPP1
Role of PI3K/AKT Signaling in the Pathogenesis of Influenza	0	1	#NUM!	0.0253	NFKBIE,GNAI3
Role of PKR in Interferon Induction and Antiviral Response	0	1	#NUM!	0.0244	NFKBIE,
Role of Pattern Recognition Receptors in Recognition of Bacteria and Viruses	0	1	#NUM!	0.00735	PRKCG,
Role of RIG1-like Receptors in Antiviral Innate Immunity	0	1	#NUM!	0.0227	NFKBIE,
Role of Wnt/GSK-3β Signaling in the Pathogenesis of Influenza	0	1	#NUM!	0.026	FZD10,WNT7B
Salvage Pathways of Pyrimidine Ribonucleotides	0	1	#NUM!	0.0426	PRPF4B,UPP2,MAPK7,AK4
Semaphorin Signaling in Neurons	0	1	#NUM!	0.0385	MET,RND3
Serotonin Degradation	0	1	#NUM!	0.029	ALDH1A1,ALDH3A1
Small Cell Lung Cancer Signaling	0	1	#NUM!	0.0353	FHIT,PTGS2,NFKBIE
Sonic Hedgehog Signaling	0	1	#NUM!	0.0333	PRKAG2,
Sumoylation Pathway	0	1	#NUM!	0.0312	FOS,SNCA,RND3
Systemic Lupus Erythematosus Signaling	0	1	#NUM!	0.0444	FOS,NFATC3,HLA-E,HLA-A,PRPF4B,PLCG1,PTPN6,RNPC3,PRPF39,SNRNP70
T Helper Cell Differentiation	0	1	#NUM!	0.0423	HLA-A,HLA-DQA1,IL4R
TR/RXR Activation	0	1	#NUM!	0.0306	SCARB1,ACACA,SLC16A3
TREM1 Signaling	0	1	#NUM!	0.04	CD83,PLCG1,ICAM1
Telomerase Signaling	0	1	#NUM!	0.0273	RAF1,CDKN1A,HDAC7
Th1 Pathway	0	1	-1	0.0451	NFATC3,HLA-A,HLA-DQA1,JAK3,ICAM1,NOTCH3
Triacylglycerol Degradation	0	1	#NUM!	0.0196	NDST1,
Tumoricidal Function of Hepatic Natural Killer Cells	0	1	#NUM!	0.0417	ICAM1,
UVB-Induced MAPK Signaling	0	1	#NUM!	0.0303	FOS,PRKCG
Unfolded protein response	0	1	#NUM!	0.0182	CD82,
autophagy	0	1	#NUM!	0.0161	ATG10,
mTOR Signaling	0	1	1.41421	0.0398	RPS6KB2,NAPEPLD,RPS6KA2,RHEB,PRKAG2,RND3,PRKCG,PRKAB2
nNOS Signaling in Neurons	0	1	#NUM!	0.0426	GRIN2C,PRKCG
p38 MAPK Signaling	0	1	#NUM!	0.042	RPS6KB2,PLA2G4E,DUSP1,RPS6KA2,MAPKAPK2
p53 Signaling	0	1	#NUM!	0.036	CDKN1A,GADD45B,GADD45A,MDM4
p70S6K Signaling	0	1	-0.816497	0.0455	RAF1,PLCH2,IL4R,PLCG1,GNAI3,PRKCG
tRNA Charging	0	1	#NUM!	0.0256	DARS2,

## Sheet: Disease BioFunction
Diseases and BioFunction analysis of differentially regulated gene transcripts in the cortex of 1-month old ICR (wildtype) mice with tdtomato-ctrl and miR142-OE by RNA deep sequencing.
Categories	Functions	Diseases or Functions Annotation	p-Value	Predicted Activation State	Activation z-score	Notes	Bias-corrected z-score	Molecules	# Molecules
Cancer, Gastrointestinal Disease, Organismal Injury and Abnormalities	digestive organ tumor	digestive organ tumor	5.92e-33		-1.549		-1.704	GTF2B,SUPT3H,ENKUR,C2CD4C,SPSB1,NTSR1,SIPA1,NEDD9,JAK3,MAPKAPK2,ENPEP,CLEC14A,KCNIP2,SDK2,PRKN,Cyp4f17,SEMA5B,SLC25A37,SLC1A2,DNAJB5,CLK4,RIN1,GTPBP3,MAP3K1,TCERG1L,HIGD1B,IFT81,CHRNA6,TBX2,PLA2G4E,ENOPH1,CYR61,FEZF2,ATXN7L2,CA11,EMB,HECW2,CCDC40,PER1,FBLIM1,ZSCAN21,STRIP1,STRADB,PLEKHB1,EIF1AX,TXN,DGKI,FAM46A,TTC21A,ZGPAT,RASD2,SHTN1,SLITRK4,XKR7,RHEB,LANCL3,C11orf57,PRKAG2,SLC16A3,PSME4,C5orf51…	868
Cancer, Gastrointestinal Disease, Organismal Injury and Abnormalities	digestive system cancer	digestive system cancer	2.71e-32		-0.698		-0.803	GTF2B,SUPT3H,ENKUR,C2CD4C,SPSB1,NTSR1,SIPA1,NEDD9,JAK3,MAPKAPK2,ENPEP,CLEC14A,KCNIP2,SDK2,Cyp4f17,SEMA5B,SLC25A37,SLC1A2,DNAJB5,CLK4,RIN1,GTPBP3,MAP3K1,TCERG1L,HIGD1B,IFT81,CHRNA6,TBX2,PLA2G4E,ENOPH1,CYR61,FEZF2,ATXN7L2,CA11,EMB,HECW2,CCDC40,PER1,FBLIM1,ZSCAN21,STRIP1,STRADB,PLEKHB1,EIF1AX,TXN,DGKI,FAM46A,TTC21A,ZGPAT,RASD2,SHTN1,SLITRK4,XKR7,RHEB,LANCL3,C11orf57,PRKAG2,SLC16A3,PSME4,C5orf51,PROM…	856
Cancer, Gastrointestinal Disease, Organismal Injury and Abnormalities	gastrointestinal carcinoma	gastrointestinal carcinoma	1.6e-31					GTF2B,SUPT3H,ENKUR,C2CD4C,CLCNKB,SPSB1,RLBP1,NTSR1,SIPA1,NEDD9,JAK3,CTGF,MAPKAPK2,STX3,TTLL4,CCNT2,HYDIN,ENPEP,PNRC1,CLEC14A,BTN2A2,ANKRA2,CAPRIN2,SDK2,OCEL1,ST8SIA2,IGFN1,IGSF5,TCP11L1,MYH7,SEMA5B,SLC25A37,GIT2,SLC1A2,SCTR,ISLR2,PRSS35,RIN1,MAP3K1,BTBD9,TCERG1L,SORBS2,HIGD1B,KRT12,IFT81,NXPH3,CHRNA6,LINGO3,OVOL2,MSRB3,PLA2G4E,CYR61,FEZF2,ZNF438,CELSR3,CA11,RNPC3,GOLGA4,SPRY4,HECW2,BAIAP2L1,CCDC4…	752
Cancer, Gastrointestinal Disease, Organismal Injury and Abnormalities	intestinal adenocarcinoma	intestinal adenocarcinoma	2.7e-29					GTF2B,SUPT3H,ENKUR,C2CD4C,CLCNKB,SPSB1,RLBP1,NTSR1,SIPA1,NEDD9,JAK3,MAPKAPK2,STX3,TTLL4,CCNT2,HYDIN,ENPEP,PNRC1,CLEC14A,BTN2A2,ANKRA2,CAPRIN2,SDK2,OCEL1,ST8SIA2,IGFN1,IGSF5,TCP11L1,MYH7,SEMA5B,SLC25A37,GIT2,SLC1A2,SCTR,ISLR2,PRSS35,RIN1,MAP3K1,BTBD9,TCERG1L,SORBS2,HIGD1B,KRT12,IFT81,NXPH3,CHRNA6,OVOL2,PLA2G4E,CYR61,FEZF2,ZNF438,CELSR3,CA11,RNPC3,GOLGA4,SPRY4,HECW2,BAIAP2L1,CCDC40,PER1,FBLIM1,PDE7…	715
Cancer, Gastrointestinal Disease, Organismal Injury and Abnormalities	intestinal carcinoma	intestinal carcinoma	3.26e-29					GTF2B,SUPT3H,ENKUR,C2CD4C,CLCNKB,SPSB1,RLBP1,NTSR1,SIPA1,NEDD9,JAK3,MAPKAPK2,STX3,TTLL4,CCNT2,HYDIN,ENPEP,PNRC1,CLEC14A,BTN2A2,ANKRA2,CAPRIN2,SDK2,OCEL1,ST8SIA2,IGFN1,IGSF5,TCP11L1,MYH7,SEMA5B,SLC25A37,GIT2,SLC1A2,SCTR,ISLR2,PRSS35,RIN1,MAP3K1,BTBD9,TCERG1L,SORBS2,HIGD1B,KRT12,IFT81,NXPH3,CHRNA6,OVOL2,PLA2G4E,CYR61,FEZF2,ZNF438,CELSR3,CA11,RNPC3,GOLGA4,SPRY4,HECW2,BAIAP2L1,CCDC40,PER1,FBLIM1,PDE7…	720
Cancer, Gastrointestinal Disease, Organismal Injury and Abnormalities	neoplasia	gastrointestinal neoplasia	6.98e-29		0.91		0.763	GTF2B,SUPT3H,ENKUR,C2CD4C,SPSB1,NTSR1,SIPA1,NEDD9,JAK3,MAPKAPK2,ENPEP,CLEC14A,SDK2,PRKN,SEMA5B,SLC25A37,SLC1A2,DNAJB5,CLK4,RIN1,MAP3K1,TCERG1L,HIGD1B,IFT81,CHRNA6,PLA2G4E,CYR61,FEZF2,CA11,HECW2,CCDC40,PER1,FBLIM1,ZSCAN21,STRIP1,STRADB,PLEKHB1,EIF1AX,DGKI,FAM46A,TTC21A,ZGPAT,RASD2,SHTN1,SLITRK4,XKR7,RHEB,LANCL3,C11orf57,PRKAG2,SLC16A3,PSME4,PROM1,GRP,CD248,ZC3H7A,DALRD3,ABCC6,SZT2,PTPDC1,ZDBF2,TTC…	785
Cancer, Gastrointestinal Disease, Organismal Injury and Abnormalities	large intestine carcinoma	large intestine carcinoma	8.44e-29					GTF2B,SUPT3H,ENKUR,C2CD4C,CLCNKB,SPSB1,RLBP1,NTSR1,SIPA1,NEDD9,JAK3,MAPKAPK2,STX3,TTLL4,CCNT2,HYDIN,ENPEP,PNRC1,CLEC14A,BTN2A2,ANKRA2,CAPRIN2,SDK2,OCEL1,ST8SIA2,IGFN1,IGSF5,TCP11L1,MYH7,SEMA5B,SLC25A37,GIT2,SLC1A2,SCTR,ISLR2,PRSS35,RIN1,MAP3K1,BTBD9,TCERG1L,SORBS2,HIGD1B,KRT12,IFT81,NXPH3,CHRNA6,OVOL2,PLA2G4E,CYR61,FEZF2,ZNF438,CELSR3,CA11,RNPC3,GOLGA4,SPRY4,HECW2,BAIAP2L1,CCDC40,PER1,FBLIM1,PDE7…	717
Cancer, Gastrointestinal Disease, Organismal Injury and Abnormalities	gastrointestinal tract cancer	gastrointestinal tract cancer	9.77e-29	Increased	2.121		2	GTF2B,SUPT3H,ENKUR,C2CD4C,SPSB1,NTSR1,SIPA1,NEDD9,JAK3,MAPKAPK2,ENPEP,CLEC14A,SDK2,SEMA5B,SLC25A37,SLC1A2,CLK4,RIN1,MAP3K1,TCERG1L,HIGD1B,IFT81,CHRNA6,PLA2G4E,CYR61,FEZF2,CA11,HECW2,CCDC40,PER1,FBLIM1,ZSCAN21,STRIP1,STRADB,PLEKHB1,DGKI,FAM46A,TTC21A,ZGPAT,RASD2,SHTN1,SLITRK4,XKR7,RHEB,LANCL3,C11orf57,PRKAG2,SLC16A3,PSME4,PROM1,GRP,CD248,ZC3H7A,ABCC6,SZT2,PTPDC1,ZDBF2,TTC14,TMTC1,PROCA1,INPP5J,UBE…	770
Cancer, Gastrointestinal Disease, Organismal Injury and Abnormalities	large intestine adenocarcinoma	large intestine adenocarcinoma	1.2e-28					GTF2B,SUPT3H,ENKUR,C2CD4C,CLCNKB,SPSB1,RLBP1,NTSR1,SIPA1,NEDD9,JAK3,MAPKAPK2,STX3,TTLL4,CCNT2,HYDIN,ENPEP,PNRC1,CLEC14A,BTN2A2,ANKRA2,CAPRIN2,SDK2,OCEL1,ST8SIA2,IGFN1,IGSF5,TCP11L1,MYH7,SEMA5B,SLC25A37,GIT2,SLC1A2,SCTR,ISLR2,PRSS35,RIN1,MAP3K1,BTBD9,TCERG1L,SORBS2,HIGD1B,KRT12,IFT81,NXPH3,CHRNA6,OVOL2,PLA2G4E,CYR61,FEZF2,ZNF438,CELSR3,CA11,RNPC3,GOLGA4,SPRY4,HECW2,BAIAP2L1,CCDC40,PER1,FBLIM1,PDE7…	712
Cancer, Organismal Injury and Abnormalities	abdominal neoplasm	abdominal neoplasm	2.32e-28		-0.393		-0.523	GTF2B,SUPT3H,ENKUR,C2CD4C,SPSB1,NTSR1,SIPA1,NEDD9,JAK3,MAPKAPK2,ENPEP,CLEC14A,KCNIP2,SDK2,PRKN,Cyp4f17,SEMA5B,SLC25A37,SLC1A2,DNAJB5,CLK4,RIN1,GTPBP3,MAP3K1,TCERG1L,HIGD1B,IFT81,CHRNA6,TBX2,PLA2G4E,ENOPH1,CYR61,FEZF2,ATXN7L2,CA11,EMB,HECW2,CCDC40,PER1,FBLIM1,ZSCAN21,STRIP1,STRADB,PLEKHB1,EIF1AX,TXN,DGKI,FAM46A,TTC21A,ZGPAT,RASD2,SHTN1,SLITRK4,XKR7,RHEB,LANCL3,C11orf57,PRKAG2,SLC16A3,PSME4,C5orf51…	902
Cancer, Organismal Injury and Abnormalities	epithelial cancer	carcinoma	3.78e-28		0.204		0.112	GTF2B,SUPT3H,ENKUR,C2CD4C,SPSB1,NTSR1,SIPA1,NEDD9,JAK3,MAPKAPK2,ENPEP,CLEC14A,PRSS57,KCNIP2,SDK2,PRKN,Cyp4f17,SEMA5B,SLC25A37,SLC1A2,DNAJB5,CLK4,RIN1,GTPBP3,MAP3K1,TCERG1L,HIGD1B,IFT81,CHRNA6,TBX2,PLA2G4E,ENOPH1,CYR61,FEZF2,ATXN7L2,CA11,EMB,HECW2,CCDC40,PER1,FBLIM1,ZSCAN21,STRIP1,STRADB,PLEKHB1,EIF1AX,TXN,DGKI,FAM46A,TTC21A,ZGPAT,RASD2,SHTN1,SLITRK4,XKR7,RHEB,LANCL3,C11orf57,PRKAG2,SLC16A3,PSME4,…	906
Cancer, Organismal Injury and Abnormalities	non-melanoma solid tumor	non-melanoma solid tumor	4.88e-28	Decreased	-2.088		-2.186	GTF2B,SUPT3H,ENKUR,C2CD4C,SPSB1,NTSR1,SIPA1,NEDD9,JAK3,MAPKAPK2,ENPEP,CLEC14A,PRSS57,KCNIP2,SDK2,PRKN,Cyp4f17,SEMA5B,SLC25A37,SLC1A2,DNAJB5,CLK4,RIN1,GTPBP3,MAP3K1,TCERG1L,HIGD1B,IFT81,CHRNA6,TBX2,PLA2G4E,ENOPH1,CYR61,FEZF2,ATXN7L2,CA11,EMB,HECW2,CCDC40,PER1,FBLIM1,ZSCAN21,PRR18,STRIP1,STRADB,PLEKHB1,EIF1AX,TXN,DGKI,FAM46A,TTC21A,ZGPAT,RASD2,SHTN1,SLITRK4,XKR7,RHEB,LANCL3,C11orf57,PRKAG2,SLC16A3,…	918
Cancer, Organismal Injury and Abnormalities	neoplasia	neoplasia of epithelial tissue	8.55e-28		-0.478		-0.575	GTF2B,SUPT3H,ENKUR,C2CD4C,SPSB1,NTSR1,SIPA1,NEDD9,JAK3,MAPKAPK2,ENPEP,CLEC14A,PRSS57,KCNIP2,SDK2,PRKN,Cyp4f17,SEMA5B,SLC25A37,SLC1A2,DNAJB5,CLK4,RIN1,GTPBP3,MAP3K1,TCERG1L,HIGD1B,IFT81,CHRNA6,TBX2,PLA2G4E,ENOPH1,CYR61,FEZF2,ATXN7L2,CA11,EMB,HECW2,CCDC40,PER1,FBLIM1,ZSCAN21,STRIP1,STRADB,PLEKHB1,EIF1AX,TXN,DGKI,FAM46A,TTC21A,ZGPAT,RASD2,SHTN1,SLITRK4,XKR7,RHEB,LANCL3,C11orf57,PRKAG2,SLC16A3,PSME4,…	908
Cancer, Organismal Injury and Abnormalities	abdominal cancer	abdominal cancer	2.05e-27		-0.452		-0.542	GTF2B,SUPT3H,ENKUR,C2CD4C,SPSB1,NTSR1,SIPA1,NEDD9,JAK3,MAPKAPK2,ENPEP,CLEC14A,KCNIP2,SDK2,PRKN,Cyp4f17,SEMA5B,SLC25A37,SLC1A2,DNAJB5,CLK4,RIN1,GTPBP3,MAP3K1,TCERG1L,HIGD1B,IFT81,CHRNA6,TBX2,PLA2G4E,ENOPH1,CYR61,FEZF2,ATXN7L2,CA11,EMB,HECW2,CCDC40,PER1,FBLIM1,ZSCAN21,STRIP1,STRADB,PLEKHB1,EIF1AX,TXN,DGKI,FAM46A,TTC21A,ZGPAT,RASD2,SHTN1,SLITRK4,XKR7,RHEB,LANCL3,C11orf57,PRKAG2,SLC16A3,PSME4,C5orf51…	894
Cancer, Organismal Injury and Abnormalities	adenocarcinoma	adenocarcinoma	2.47e-27		-0.47		-0.593	GTF2B,SUPT3H,ENKUR,C2CD4C,SPSB1,NTSR1,SIPA1,NEDD9,JAK3,MAPKAPK2,ENPEP,CLEC14A,SDK2,PRKN,SEMA5B,SLC25A37,SLC1A2,DNAJB5,CLK4,RIN1,GTPBP3,MAP3K1,TCERG1L,HIGD1B,IFT81,CHRNA6,TBX2,PLA2G4E,ENOPH1,CYR61,FEZF2,ATXN7L2,CA11,EMB,HECW2,CCDC40,PER1,FBLIM1,ZSCAN21,STRIP1,STRADB,PLEKHB1,EIF1AX,DGKI,FAM46A,TTC21A,ZGPAT,RASD2,SHTN1,SLITRK4,XKR7,RHEB,LANCL3,C11orf57,PRKAG2,SLC16A3,PSME4,C5orf51,ARHGAP25,PROM1,GRP…	843
Cancer, Organismal Injury and Abnormalities	tumorigenesis	tumorigenesis of tissue	2.58e-27		-0.776		-0.853	GTF2B,SUPT3H,ENKUR,C2CD4C,SPSB1,NTSR1,SIPA1,NEDD9,JAK3,MAPKAPK2,ENPEP,CLEC14A,PRSS57,KCNIP2,SDK2,PRKN,Cyp4f17,SEMA5B,SLC25A37,SLC1A2,DNAJB5,CLK4,RIN1,GTPBP3,MAP3K1,TCERG1L,HIGD1B,IFT81,CHRNA6,TBX2,PLA2G4E,ENOPH1,CYR61,FEZF2,ATXN7L2,CA11,EMB,HECW2,CCDC40,PER1,FBLIM1,ZSCAN21,STRIP1,STRADB,PLEKHB1,EIF1AX,TXN,DGKI,FAM46A,TTC21A,ZGPAT,RASD2,SHTN1,SLITRK4,XKR7,RHEB,LANCL3,C11orf57,PRKAG2,SLC16A3,PSME4,…	912
Cancer, Gastrointestinal Disease, Organismal Injury and Abnormalities	intestinal cancer	intestinal cancer	1.69e-26	Increased	2.121		1.998	GTF2B,SUPT3H,ENKUR,C2CD4C,CLCNKB,SPSB1,RLBP1,NTSR1,SIPA1,NEDD9,JAK3,CTGF,MAPKAPK2,STX3,TTLL4,CCNT2,HYDIN,ENPEP,PNRC1,CLEC14A,BTN2A2,ANKRA2,CAPRIN2,SDK2,OCEL1,ST8SIA2,IGFN1,IGSF5,TCP11L1,MYH7,SEMA5B,SLC25A37,GIT2,SLC1A2,CLK4,SCTR,ISLR2,PRSS35,RIN1,MAP3K1,BTBD9,TCERG1L,SORBS2,HIGD1B,KRT12,IFT81,NXPH3,CHRNA6,OVOL2,PLA2G4E,CYR61,FEZF2,ZNF438,CELSR3,CA11,RNPC3,GOLGA4,SPRY4,HECW2,BAIAP2L1,CCDC40,PER1,F…	741
Cancer, Organismal Injury and Abnormalities	cancer	cancer	2.37e-26		-1.982		-2.036	GTF2B,SUPT3H,ENKUR,C2CD4C,SPSB1,NTSR1,SIPA1,NEDD9,JAK3,MAPKAPK2,ENPEP,CLEC14A,PRSS57,KCNIP2,SDK2,RAP2A,PRKN,Cyp4f17,SEMA5B,SLC25A37,SLC1A2,DNAJB5,CLK4,RIN1,GTPBP3,HAT1,MAP3K1,TCERG1L,HIGD1B,IFT81,CHRNA6,TBX2,PLA2G4E,ENOPH1,CYR61,FEZF2,ATXN7L2,CA11,EMB,HECW2,CCDC40,PER1,FBLIM1,ZSCAN21,PRR18,STRIP1,STRADB,PLEKHB1,EIF1AX,TXN,DGKI,FAM46A,TTC21A,ZGPAT,RASD2,SHTN1,SLITRK4,XKR7,RHEB,LANCL3,CYBRD1,C11orf…	957
Cancer, Gastrointestinal Disease, Organismal Injury and Abnormalities	intestinal tumor	intestinal tumor	3.61e-26		0.83		0.691	GTF2B,SUPT3H,ENKUR,C2CD4C,CLCNKB,SPSB1,RLBP1,NTSR1,SIPA1,NEDD9,JAK3,CTGF,MAPKAPK2,STX3,TTLL4,CCNT2,HYDIN,ENPEP,PNRC1,CLEC14A,BTN2A2,ANKRA2,CAPRIN2,SDK2,OCEL1,ST8SIA2,IGFN1,IGSF5,TCP11L1,PRKN,MYH7,SEMA5B,SLC25A37,GIT2,SLC1A2,CLK4,SCTR,ISLR2,PRSS35,RIN1,MAP3K1,BTBD9,TCERG1L,SORBS2,HIGD1B,KRT12,IFT81,NXPH3,CHRNA6,OVOL2,PLA2G4E,CYR61,FEZF2,ZNF438,CELSR3,CA11,RNPC3,GOLGA4,SPRY4,HECW2,BAIAP2L1,CCDC40,P…	743
Cancer, Gastrointestinal Disease, Organismal Injury and Abnormalities	malignant neoplasm of large intestine	malignant neoplasm of large intestine	4.9e-26	Increased	2.121		2.049	GTF2B,SUPT3H,ENKUR,C2CD4C,CLCNKB,SPSB1,RLBP1,NTSR1,SIPA1,NEDD9,JAK3,CTGF,MAPKAPK2,STX3,TTLL4,CCNT2,HYDIN,ENPEP,PNRC1,CLEC14A,BTN2A2,ANKRA2,CAPRIN2,SDK2,OCEL1,ST8SIA2,IGFN1,IGSF5,TCP11L1,MYH7,SEMA5B,SLC25A37,GIT2,SLC1A2,CLK4,SCTR,ISLR2,PRSS35,RIN1,MAP3K1,BTBD9,TCERG1L,SORBS2,HIGD1B,KRT12,IFT81,NXPH3,CHRNA6,OVOL2,PLA2G4E,CYR61,FEZF2,ZNF438,CELSR3,CA11,RNPC3,GOLGA4,SPRY4,HECW2,BAIAP2L1,CCDC40,PER1,F…	738
Cancer, Organismal Injury and Abnormalities	malignant solid tumor	malignant solid tumor	3.56e-25		-0.895		-0.959	GTF2B,SUPT3H,ENKUR,C2CD4C,SPSB1,NTSR1,SIPA1,NEDD9,JAK3,MAPKAPK2,ENPEP,CLEC14A,PRSS57,KCNIP2,SDK2,RAP2A,PRKN,Cyp4f17,SEMA5B,SLC25A37,SLC1A2,DNAJB5,CLK4,RIN1,GTPBP3,HAT1,MAP3K1,TCERG1L,HIGD1B,IFT81,CHRNA6,TBX2,PLA2G4E,ENOPH1,CYR61,FEZF2,ATXN7L2,CA11,EMB,HECW2,CCDC40,PER1,FBLIM1,ZSCAN21,PRR18,STRIP1,STRADB,PLEKHB1,EIF1AX,TXN,DGKI,FAM46A,TTC21A,ZGPAT,RASD2,SHTN1,SLITRK4,XKR7,RHEB,LANCL3,CYBRD1,C11orf…	949
Cancer, Organismal Injury and Abnormalities	solid tumor	solid tumor	3.41e-24		-1.151		-1.188	GTF2B,SUPT3H,ENKUR,C2CD4C,SPSB1,NTSR1,SIPA1,NEDD9,JAK3,MAPKAPK2,ENPEP,CLEC14A,PRSS57,KCNIP2,SDK2,RAP2A,PRKN,Cyp4f17,SEMA5B,SLC25A37,SLC1A2,DNAJB5,CLK4,RIN1,GTPBP3,HAT1,MAP3K1,TCERG1L,HIGD1B,IFT81,CHRNA6,TBX2,PLA2G4E,ENOPH1,CYR61,FEZF2,ATXN7L2,CA11,EMB,HECW2,CCDC40,PER1,FBLIM1,ZSCAN21,PRR18,STRIP1,STRADB,PLEKHB1,EIF1AX,TXN,DGKI,FAM46A,TTC21A,ZGPAT,RASD2,SHTN1,SLITRK4,XKR7,RHEB,LANCL3,CYBRD1,C11orf…	952
Cancer, Organismal Injury and Abnormalities	abdominal adenocarcinoma	abdominal adenocarcinoma	3.37e-22					GTF2B,CLCNKB,NTSR1,SIPA1,NEDD9,JAK3,CTGF,MAPKAPK2,STX3,TTLL4,CCNT2,HYDIN,ENPEP,DPF1,PNRC1,CLEC14A,BTN2A2,CAPRIN2,SDK2,IGFN1,IGSF5,MYH7,SEMA5B,GIT2,SLC1A2,DNAJB5,ISLR2,PRSS35,RIN1,MAP3K1,BTBD9,TCERG1L,SORBS2,HIGD1B,KRT12,IFT81,NXPH3,CHRNA6,MSRB3,TBX2,PLA2G4E,ENOPH1,CYR61,ATXN7L2,CELSR3,CA11,RNPC3,EMB,GOLGA4,SPRY4,HECW2,BAIAP2L1,CCDC40,PER1,FBLIM1,PDE7B,ZSCAN21,MAP1A,GSTP1,STRIP1,ST3GAL1,NKTR,STRAD…	672
Cancer, Organismal Injury and Abnormalities	tumorigenesis	tumorigenesis of malignant tumor	7.26e-22		-1.209		-1.277	GTF2B,CLCNKB,NTSR1,SIPA1,NEDD9,JAK3,CTGF,MAPKAPK2,STX3,TTLL4,CCNT2,ENPEP,DPF1,PNRC1,CLEC14A,BTN2A2,CAPRIN2,SDK2,IGFN1,IGSF5,PRKN,MYH7,SEMA5B,GIT2,DNAJB5,ISLR2,PRSS35,RIN1,MAP3K1,BTBD9,TCERG1L,SORBS2,HIGD1B,KRT12,IFT81,NXPH3,CHRNA6,MSRB3,PLA2G4E,CYR61,CELSR3,CA11,RNPC3,GOLGA4,SPRY4,HECW2,BAIAP2L1,CCDC40,PER1,FBLIM1,PDE7B,MAP1A,GSTP1,STRIP1,ST3GAL1,NKTR,STRADB,COL6A6,PLEKHB1,EIF1AX,DGKI,LPP,EGR1,DN…	649
Cancer, Organismal Injury and Abnormalities	tumorigenesis	tumorigenesis of carcinoma	4.26e-21		-0.455		-0.533	GTF2B,CLCNKB,NTSR1,SIPA1,NEDD9,JAK3,CTGF,MAPKAPK2,STX3,TTLL4,CCNT2,ENPEP,DPF1,PNRC1,CLEC14A,BTN2A2,CAPRIN2,SDK2,IGFN1,IGSF5,PRKN,MYH7,SEMA5B,GIT2,DNAJB5,ISLR2,PRSS35,RIN1,MAP3K1,BTBD9,TCERG1L,SORBS2,HIGD1B,KRT12,IFT81,NXPH3,CHRNA6,MSRB3,PLA2G4E,CYR61,CELSR3,CA11,RNPC3,GOLGA4,SPRY4,HECW2,BAIAP2L1,CCDC40,PER1,FBLIM1,PDE7B,MAP1A,GSTP1,STRIP1,ST3GAL1,NKTR,STRADB,COL6A6,PLEKHB1,EIF1AX,DGKI,LPP,EGR1,DN…	641
Cancer, Organismal Injury and Abnormalities	abdominal carcinoma	abdominal carcinoma	5.76e-21					GTF2B,CLCNKB,NTSR1,SIPA1,NEDD9,JAK3,CTGF,MAPKAPK2,STX3,TTLL4,CCNT2,HYDIN,ENPEP,DPF1,PNRC1,CLEC14A,BTN2A2,CAPRIN2,SDK2,IGFN1,IGSF5,MYH7,SEMA5B,GIT2,SLC1A2,DNAJB5,ISLR2,PRSS35,RIN1,MAP3K1,BTBD9,TCERG1L,SORBS2,HIGD1B,KRT12,IFT81,NXPH3,CHRNA6,MSRB3,TBX2,PLA2G4E,ENOPH1,CYR61,FEZF2,ATXN7L2,CELSR3,CA11,RNPC3,EMB,GOLGA4,SPRY4,HECW2,BAIAP2L1,CCDC40,PER1,FBLIM1,PDE7B,ZSCAN21,MAP1A,GSTP1,STRIP1,ST3GAL1,NKTR…	674
Cancer, Organismal Injury and Abnormalities	tumorigenesis	tumorigenesis of epithelial neoplasm	1.58e-20		-1.346		-1.464	GTF2B,CLCNKB,NTSR1,SIPA1,NEDD9,JAK3,CTGF,MAPKAPK2,STX3,TTLL4,CCNT2,ENPEP,DPF1,PNRC1,CLEC14A,BTN2A2,CAPRIN2,SDK2,IGFN1,IGSF5,PRKN,MYH7,SEMA5B,GIT2,DNAJB5,ISLR2,PRSS35,RIN1,MAP3K1,BTBD9,TCERG1L,SORBS2,HIGD1B,KRT12,IFT81,NXPH3,CHRNA6,MSRB3,PLA2G4E,CYR61,CELSR3,CA11,RNPC3,GOLGA4,SPRY4,HECW2,BAIAP2L1,CCDC40,PER1,FBLIM1,PDE7B,MAP1A,GSTP1,STRIP1,ST3GAL1,NKTR,STRADB,COL6A6,PLEKHB1,EIF1AX,DGKI,LPP,EGR1,DN…	647
Cancer, Organismal Injury and Abnormalities	genitourinary tumor	genitourinary tumor	4.63e-20		0.816		0.745	SUPT3H,CLCNKB,SPSB1,NTSR1,CTGF,DACH1,MAPKAPK2,STX3,TTLL4,CCNT2,HYDIN,ENPEP,DPF1,PNRC1,CLEC14A,BTN2A2,CAPRIN2,SDK2,ST8SIA2,IGFN1,PRKN,MYH7,SEMA5B,GIT2,SLC1A2,DNAJB5,CLK4,ISLR2,PRSS35,RIN1,GTPBP3,MAP3K1,SORBS2,KRT12,IFT81,CHRNA6,MSRB3,CYR61,FEZF2,ATXN7L2,CELSR3,HECW2,BAIAP2L1,CCDC40,PER1,PDE7B,ZSCAN21,MAP1A,GSTP1,STRIP1,NKTR,STRADB,COL6A6,PLEKHB1,EIF1AX,TXN,DGKI,LPP,EGR1,DNAH8,SV2C,TTC21A,SHTN1,SLC…	600
Gastrointestinal Disease, Hepatic System Disease, Organismal Injury and Abnormalities	liver lesion	liver lesion	1.3e-19		-0.632		-0.835	GTF2B,JAK3,RIT2,CCNT2,ARGLU1,HYDIN,DPF1,PNRC1,ANKRA2,KCNIP2,SDK2,IGFN1,PRKN,Cyp4f17,MYH7,SEMA5B,DNAJB5,GTPBP3,MAP3K1,TCERG1L,SORBS2,HIGD1B,NUDT6,IFT81,CHRNA6,MSRB3,TBX2,PLA2G4E,CYR61,INSM1,ZNF438,DUSP11,RNPC3,GOLGA4,SPRY4,HECW2,CCDC40,PER1,PDE7B,MAP1A,GSTP1,STRIP1,ST3GAL1,STRADB,COL6A6,EIF1AX,EXOSC9,TXN,DGKI,LPP,EGR1,DNAH8,FAM46A,SHTN1,DAAM2,SLITRK4,PTGS2,XKR7,LANCL3,PRKAG2,NFKBIE,HEG1,PROM1,DALR…	466
Cancer, Organismal Injury and Abnormalities	urogenital cancer	urogenital cancer	2.29e-18		0		-0.02	SUPT3H,CLCNKB,CTGF,DACH1,MAPKAPK2,STX3,TTLL4,CCNT2,HYDIN,ENPEP,DPF1,PNRC1,CLEC14A,BTN2A2,CAPRIN2,SDK2,ST8SIA2,IGFN1,PRKN,MYH7,SEMA5B,GIT2,SLC1A2,DNAJB5,CLK4,ISLR2,PRSS35,RIN1,GTPBP3,MAP3K1,SORBS2,KRT12,IFT81,CHRNA6,MSRB3,CYR61,FEZF2,ATXN7L2,CELSR3,HECW2,BAIAP2L1,CCDC40,PER1,PDE7B,ZSCAN21,MAP1A,GSTP1,STRIP1,STRADB,COL6A6,NKTR,PLEKHB1,EIF1AX,TXN,DGKI,LPP,DNAH8,SV2C,TTC21A,SHTN1,SLC4A4,MYO18A,MTMR12…	584
Cancer, Organismal Injury and Abnormalities	genitourinary carcinoma	genitourinary carcinoma	2.4e-18		-1		-1.039	SUPT3H,CTGF,MAPKAPK2,STX3,TTLL4,CCNT2,HYDIN,ENPEP,DPF1,PNRC1,CLEC14A,BTN2A2,CAPRIN2,SDK2,ST8SIA2,IGFN1,MYH7,SEMA5B,GIT2,SLC1A2,DNAJB5,CLK4,ISLR2,PRSS35,RIN1,GTPBP3,MAP3K1,SORBS2,KRT12,IFT81,MSRB3,CYR61,FEZF2,ATXN7L2,CELSR3,HECW2,BAIAP2L1,CCDC40,PER1,PDE7B,ZSCAN21,MAP1A,GSTP1,STRIP1,NKTR,STRADB,COL6A6,PLEKHB1,EIF1AX,DGKI,DNAH8,SV2C,TTC21A,SHTN1,SLC4A4,MYO18A,MTMR12,PTGS2,XKR7,RHEB,C9orf3,C11orf57,…	547
Cancer, Organismal Injury and Abnormalities	melanoma	melanoma	5.28e-18		-1.118		-1.003	ENKUR,C2CD4C,CLCNKB,SPSB1,RLBP1,NTSR1,SIPA1,NEDD9,MIIP,JAK3,CTGF,RIT2,TTLL4,HYDIN,ENPEP,CLEC14A,BTN2A2,CAPRIN2,SDK2,ST8SIA2,IGFN1,IGSF5,MYH7,SEMA5B,SLC25A37,SLC1A2,CLK4,SCTR,PRSS35,RIN1,GTPBP3,HAT1,MAP3K1,SORBS2,KRT12,IFT81,NXPH3,CHRNA6,LINGO3,OVOL2,MSRB3,TBX2,INSM1,ZNF438,ATXN7L2,CELSR3,CA11,EMB,GOLGA4,SPRY4,HECW2,BAIAP2L1,CCDC40,FBLIM1,PDE7B,MAP1A,STRIP1,NKTR,COL6A6,EIF1AX,EXOSC9,DGKI,LPP,EGR1,…	649
Cancer, Gastrointestinal Disease, Hepatic System Disease, Organismal Injury and Abnormalities	hepatobiliary system cancer	hepatobiliary system cancer	1.07e-17	Decreased	-2.554		-2.627	GTF2B,JAK3,RIT2,CCNT2,ARGLU1,HYDIN,DPF1,PNRC1,ANKRA2,KCNIP2,SDK2,IGFN1,Cyp4f17,MYH7,SEMA5B,DNAJB5,GTPBP3,MAP3K1,TCERG1L,HIGD1B,NUDT6,IFT81,CHRNA6,MSRB3,TBX2,PLA2G4E,CYR61,INSM1,ZNF438,DUSP11,RNPC3,GOLGA4,SPRY4,HECW2,CCDC40,PER1,MAP1A,GSTP1,STRIP1,ST3GAL1,STRADB,COL6A6,EIF1AX,EXOSC9,TXN,DGKI,LPP,DNAH8,FAM46A,SHTN1,DAAM2,SLITRK4,PTGS2,XKR7,LANCL3,PRKAG2,NFKBIE,HEG1,PSME4,PROM1,DALRD3,ABCC6,PTPDC1,Z…	441
Cancer, Organismal Injury and Abnormalities, Reproductive System Disease	tumorigenesis	tumorigenesis of genital organ	2.93e-17		0.524		0.451	SUPT3H,SPSB1,NTSR1,CTGF,DACH1,MAPKAPK2,STX3,TTLL4,CCNT2,HYDIN,ENPEP,PNRC1,CLEC14A,BTN2A2,CAPRIN2,SDK2,ST8SIA2,IGFN1,PRKN,MYH7,SEMA5B,GIT2,SLC1A2,DNAJB5,CLK4,ISLR2,GTPBP3,MAP3K1,SORBS2,KRT12,MSRB3,CYR61,FEZF2,ATXN7L2,CELSR3,HECW2,BAIAP2L1,CCDC40,PER1,PDE7B,ZSCAN21,MAP1A,GSTP1,STRIP1,NKTR,STRADB,COL6A6,PLEKHB1,EIF1AX,TXN,DGKI,LPP,EGR1,DNAH8,SV2C,TTC21A,SHTN1,SLC4A4,MYO18A,MTMR12,PTGS2,XKR7,RHEB,C9o…	554
Neurological Disease, Organismal Injury and Abnormalities	epileptic seizure	epileptic seizure	3.16e-17					C9orf3,IER2,CYR61,NR4A3,METRNL,SPRY2,CACNA1B,KLF10,GADD45B,FOS,TIPARP,CD83,CRYM,DUSP1,CDKN1A,KCNK1,FOSB,BDNF,UBC,TMTC1,SLC25A25,SLC2A3,SERTAD1,NR4A1,TRIB1,SLC1A2,EGR1,EGR4,DNAJB5,SV2C,GFAP,ARC,PLK3,DUSP5,EGR3,PTGS2,GABRA5,EGR2,PLK2,DUSP6,SSTR2,GADD45A,EPM2A,HAS1,JUNB	45
Cancer, Organismal Injury and Abnormalities, Reproductive System Disease	genital tumor	genital tumor	3.18e-17		0.524		0.454	SUPT3H,SPSB1,NTSR1,CTGF,DACH1,MAPKAPK2,STX3,TTLL4,CCNT2,HYDIN,ENPEP,PNRC1,CLEC14A,BTN2A2,CAPRIN2,SDK2,ST8SIA2,IGFN1,PRKN,MYH7,SEMA5B,GIT2,SLC1A2,DNAJB5,CLK4,ISLR2,GTPBP3,MAP3K1,SORBS2,KRT12,MSRB3,CYR61,FEZF2,ATXN7L2,CELSR3,HECW2,BAIAP2L1,CCDC40,PER1,PDE7B,ZSCAN21,MAP1A,GSTP1,STRIP1,NKTR,STRADB,COL6A6,PLEKHB1,EIF1AX,TXN,DGKI,LPP,EGR1,DNAH8,SV2C,TTC21A,SHTN1,SLC4A4,MYO18A,MTMR12,PTGS2,XKR7,RHEB,C9o…	554
Cancer, Gastrointestinal Disease, Hepatic System Disease, Organismal Injury and Abnormalities	liver tumor	liver tumor	3.71e-17	Decreased	-2.713		-2.807	GTF2B,JAK3,RIT2,CCNT2,ARGLU1,HYDIN,DPF1,PNRC1,ANKRA2,KCNIP2,SDK2,IGFN1,Cyp4f17,MYH7,SEMA5B,DNAJB5,GTPBP3,MAP3K1,TCERG1L,SORBS2,HIGD1B,NUDT6,IFT81,CHRNA6,MSRB3,TBX2,PLA2G4E,CYR61,INSM1,ZNF438,DUSP11,RNPC3,GOLGA4,SPRY4,HECW2,CCDC40,PER1,MAP1A,GSTP1,STRIP1,ST3GAL1,STRADB,COL6A6,EIF1AX,EXOSC9,TXN,DGKI,LPP,DNAH8,FAM46A,SHTN1,DAAM2,SLITRK4,PTGS2,XKR7,LANCL3,PRKAG2,NFKBIE,HEG1,PROM1,DALRD3,ABCC6,PTPDC1,…	441
Cancer, Gastrointestinal Disease, Hepatic System Disease, Organismal Injury and Abnormalities	cancer	liver cancer	7.63e-17	Decreased	-2.351		-2.427	GTF2B,JAK3,RIT2,CCNT2,ARGLU1,HYDIN,DPF1,PNRC1,ANKRA2,KCNIP2,SDK2,IGFN1,Cyp4f17,MYH7,SEMA5B,DNAJB5,GTPBP3,MAP3K1,TCERG1L,HIGD1B,NUDT6,IFT81,CHRNA6,MSRB3,TBX2,PLA2G4E,CYR61,INSM1,ZNF438,DUSP11,RNPC3,GOLGA4,SPRY4,HECW2,CCDC40,PER1,MAP1A,GSTP1,STRIP1,ST3GAL1,STRADB,COL6A6,EIF1AX,EXOSC9,TXN,DGKI,LPP,DNAH8,FAM46A,SHTN1,DAAM2,SLITRK4,PTGS2,XKR7,LANCL3,PRKAG2,NFKBIE,HEG1,PROM1,DALRD3,ABCC6,PTPDC1,ZDBF2,T…	431
Cancer, Organismal Injury and Abnormalities	pelvic cancer	pelvic cancer	9.36e-17					SUPT3H,CTGF,DACH1,MAPKAPK2,STX3,TTLL4,CCNT2,HYDIN,ENPEP,PNRC1,CLEC14A,BTN2A2,CAPRIN2,SDK2,ST8SIA2,IGFN1,PRKN,MYH7,SEMA5B,GIT2,SLC1A2,DNAJB5,CLK4,ISLR2,GTPBP3,MAP3K1,SORBS2,KRT12,CHRNA6,MSRB3,CYR61,FEZF2,ATXN7L2,CELSR3,HECW2,BAIAP2L1,CCDC40,PER1,PDE7B,ZSCAN21,MAP1A,GSTP1,STRIP1,NKTR,STRADB,COL6A6,PLEKHB1,EIF1AX,TXN,DGKI,LPP,DNAH8,SV2C,FAM46A,TTC21A,SHTN1,SLC4A4,MYO18A,MTMR12,PTGS2,XKR7,RHEB,C9orf3…	559
Cancer, Gastrointestinal Disease, Hepatic System Disease, Organismal Injury and Abnormalities	liver carcinoma	liver carcinoma	1.18e-16		-1.94		-2.045	GTF2B,JAK3,RIT2,CCNT2,ARGLU1,HYDIN,DPF1,ANKRA2,KCNIP2,SDK2,IGFN1,Cyp4f17,MYH7,SEMA5B,DNAJB5,GTPBP3,MAP3K1,TCERG1L,HIGD1B,NUDT6,IFT81,CHRNA6,MSRB3,TBX2,PLA2G4E,CYR61,INSM1,ZNF438,DUSP11,RNPC3,GOLGA4,SPRY4,HECW2,CCDC40,PER1,MAP1A,GSTP1,STRIP1,ST3GAL1,STRADB,COL6A6,EXOSC9,TXN,DGKI,LPP,DNAH8,FAM46A,SHTN1,DAAM2,SLITRK4,PTGS2,XKR7,LANCL3,PRKAG2,NFKBIE,HEG1,PROM1,DALRD3,ABCC6,PTPDC1,ZDBF2,TMTC1,COL4A1,S…	422
Cancer, Organismal Injury and Abnormalities	pelvic tumor	pelvic tumor	1.31e-16		0.491		0.491	SUPT3H,CTGF,DACH1,MAPKAPK2,STX3,TTLL4,CCNT2,HYDIN,ENPEP,PNRC1,CLEC14A,BTN2A2,CAPRIN2,SDK2,ST8SIA2,IGFN1,PRKN,MYH7,SEMA5B,GIT2,SLC1A2,DNAJB5,CLK4,ISLR2,GTPBP3,MAP3K1,SORBS2,KRT12,CHRNA6,MSRB3,CYR61,FEZF2,ATXN7L2,CELSR3,HECW2,BAIAP2L1,CCDC40,PER1,PDE7B,ZSCAN21,MAP1A,GSTP1,STRIP1,NKTR,STRADB,COL6A6,PLEKHB1,EIF1AX,TXN,DGKI,LPP,EGR1,DNAH8,SV2C,FAM46A,TTC21A,SHTN1,SLC4A4,MYO18A,MTMR12,PTGS2,XKR7,RHEB,C…	560
Cancer, Gastrointestinal Disease, Organismal Injury and Abnormalities	gastrointestinal adenocarcinoma	gastrointestinal adenocarcinoma	1.35e-16					GTF2B,CLCNKB,NTSR1,SIPA1,NEDD9,JAK3,ENPEP,PNRC1,CLEC14A,SDK2,IGFN1,IGSF5,MYH7,SEMA5B,GIT2,ISLR2,PRSS35,RIN1,MAP3K1,BTBD9,TCERG1L,SORBS2,HIGD1B,KRT12,NXPH3,CHRNA6,LINGO3,MSRB3,PLA2G4E,CYR61,CELSR3,CA11,RNPC3,GOLGA4,SPRY4,HECW2,BAIAP2L1,CCDC40,PER1,FBLIM1,PDE7B,GSTP1,ST3GAL1,NKTR,COL6A6,PLEKHB1,EGR1,DNAH8,SV2C,RBM43,FAM46A,RASD2,ZGPAT,SHTN1,SLITRK4,MYO18A,MTMR12,PTGS2,XKR7,ISM1,RHEB,C9orf3,USP35,C1…	477
Cancer, Dermatological Diseases and Conditions, Organismal Injury and Abnormalities	skin tumor	skin tumor	2.45e-16		-1.592		-1.628	ENKUR,C2CD4C,CLCNKB,SPSB1,NTSR1,SIPA1,MIIP,JAK3,CTGF,RIT2,HYDIN,ENPEP,CLEC14A,SDK2,IGFN1,IGSF5,MYH7,SEMA5B,SLC25A37,SLC1A2,CLK4,SCTR,PRSS35,RIN1,GTPBP3,HAT1,MAP3K1,SORBS2,KRT12,IFT81,NXPH3,CHRNA6,LINGO3,OVOL2,MSRB3,TBX2,INSM1,ZNF438,CELSR3,CA11,EMB,GOLGA4,SPRY4,HECW2,BAIAP2L1,CCDC40,FBLIM1,PDE7B,MAP1A,GSTP1,STRIP1,NKTR,COL6A6,DGKI,LPP,EGR1,DNAH8,SV2C,FAM46A,TTC21A,RASD2,ZGPAT,DAAM2,SLITRK4,SLC4A4…	589
Dermatological Diseases and Conditions, Organismal Injury and Abnormalities	skin lesion	skin lesion	3.8e-16		-1.654		-1.738	ENKUR,C2CD4C,CLCNKB,SPSB1,NTSR1,SIPA1,MIIP,JAK3,CTGF,RIT2,HYDIN,ENPEP,CLEC14A,SDK2,IGFN1,IGSF5,MYH7,SEMA5B,SLC25A37,SLC1A2,CLK4,SCTR,PRSS35,RIN1,GTPBP3,HAT1,MAP3K1,SORBS2,KRT12,IFT81,NXPH3,CHRNA6,LINGO3,OVOL2,MSRB3,TBX2,INSM1,ZNF438,CELSR3,CA11,EMB,GOLGA4,SPRY4,HECW2,BAIAP2L1,CCDC40,FBLIM1,PDE7B,MAP1A,GSTP1,STRIP1,NKTR,COL6A6,DGKI,LPP,EGR1,DNAH8,SV2C,FAM46A,TTC21A,RASD2,ZGPAT,DAAM2,SLITRK4,SLC4A4…	591
Cancer, Dermatological Diseases and Conditions, Organismal Injury and Abnormalities	skin cancer	skin cancer	7.27e-16		-0.283		-0.291	ENKUR,C2CD4C,CLCNKB,SPSB1,NTSR1,SIPA1,MIIP,JAK3,CTGF,RIT2,HYDIN,ENPEP,CLEC14A,SDK2,IGFN1,IGSF5,MYH7,SEMA5B,SLC25A37,SLC1A2,CLK4,SCTR,PRSS35,RIN1,GTPBP3,HAT1,MAP3K1,SORBS2,KRT12,IFT81,NXPH3,CHRNA6,LINGO3,OVOL2,MSRB3,TBX2,INSM1,ZNF438,CELSR3,CA11,EMB,GOLGA4,SPRY4,HECW2,BAIAP2L1,CCDC40,FBLIM1,PDE7B,MAP1A,GSTP1,STRIP1,NKTR,COL6A6,DGKI,LPP,DNAH8,SV2C,FAM46A,TTC21A,RASD2,ZGPAT,DAAM2,SLITRK4,SLC4A4,MYO1…	584
Cancer, Organismal Injury and Abnormalities, Reproductive System Disease	genital tract cancer	genital tract cancer	9.18e-16					SUPT3H,CTGF,DACH1,MAPKAPK2,STX3,TTLL4,CCNT2,HYDIN,ENPEP,PNRC1,CLEC14A,BTN2A2,CAPRIN2,SDK2,ST8SIA2,IGFN1,PRKN,MYH7,SEMA5B,GIT2,SLC1A2,DNAJB5,CLK4,ISLR2,GTPBP3,MAP3K1,SORBS2,KRT12,MSRB3,CYR61,FEZF2,ATXN7L2,CELSR3,HECW2,BAIAP2L1,CCDC40,PER1,PDE7B,ZSCAN21,MAP1A,GSTP1,STRIP1,NKTR,STRADB,COL6A6,PLEKHB1,EIF1AX,TXN,DGKI,LPP,DNAH8,SV2C,TTC21A,SHTN1,SLC4A4,MYO18A,MTMR12,PTGS2,XKR7,RHEB,C9orf3,C11orf57,PRKA…	539
Cancer, Dermatological Diseases and Conditions, Organismal Injury and Abnormalities	cutaneous melanoma	cutaneous melanoma	1.41e-15					ENKUR,C2CD4C,CLCNKB,SPSB1,NTSR1,SIPA1,MIIP,JAK3,CTGF,RIT2,HYDIN,ENPEP,CLEC14A,SDK2,IGFN1,IGSF5,MYH7,SEMA5B,SLC25A37,SLC1A2,SCTR,PRSS35,RIN1,GTPBP3,HAT1,MAP3K1,SORBS2,KRT12,IFT81,NXPH3,CHRNA6,LINGO3,OVOL2,MSRB3,TBX2,INSM1,ZNF438,CELSR3,CA11,EMB,GOLGA4,SPRY4,HECW2,BAIAP2L1,CCDC40,FBLIM1,PDE7B,MAP1A,STRIP1,NKTR,COL6A6,DGKI,LPP,DNAH8,SV2C,FAM46A,TTC21A,RASD2,ZGPAT,DAAM2,SLITRK4,SLC4A4,MYO18A,PTGS2,IS…	557
Cancer, Gastrointestinal Disease, Organismal Injury and Abnormalities	tumorigenesis	tumorigenesis of digestive organ tumor	2.83e-15					GTF2B,CLCNKB,NTSR1,SIPA1,NEDD9,JAK3,ENPEP,PNRC1,CLEC14A,SDK2,IGFN1,IGSF5,MYH7,SEMA5B,GIT2,ISLR2,PRSS35,RIN1,MAP3K1,BTBD9,TCERG1L,SORBS2,HIGD1B,KRT12,NXPH3,CHRNA6,MSRB3,PLA2G4E,CYR61,CELSR3,CA11,RNPC3,GOLGA4,SPRY4,HECW2,BAIAP2L1,CCDC40,PER1,FBLIM1,PDE7B,GSTP1,ST3GAL1,NKTR,COL6A6,PLEKHB1,EGR1,DNAH8,SV2C,RBM43,FAM46A,RASD2,ZGPAT,SHTN1,SLITRK4,MYO18A,MTMR12,PTGS2,XKR7,ISM1,RHEB,C9orf3,USP35,C11orf57,…	470
Cancer, Gastrointestinal Disease, Organismal Injury and Abnormalities	upper gastrointestinal tract tumor	upper gastrointestinal tract tumor	6.22e-15					CORO1A,COL7A1,LAMC3,ABCC4,GGT1,NEDD9,JAK3,CTGF,GUCY1A3,MAPKAPK2,PNISR,HYDIN,SNCA,ENPEP,TUBA1A,LUC7L3,PNRC1,MTHFSD,ARID1B,CCNL2,LRP1,TAGLN,SLC5A5,ZFHX3,SDK2,IGFN1,ST8SIA2,SPP1,AKAP1,MYH7,GIT2,ADAMTS10,DNAJB5,RIN1,DNAH5,FZD10,MAP3K1,RASGRF2,BTBD9,TCERG1L,KRT12,NXPH3,LINGO3,MSRB3,MFAP4,CYR61,ATXN2L,RNPC3,SIRT4,PTPRH,CCDC40,DOK3,MLLT3,GSTP1,CGNL1,STRADB,NKTR,COL6A6,ATP11B,KCNS2,SV2C,RBM43,FAM46A,DAAM…	294
Neurological Disease, Organismal Injury and Abnormalities	epilepsy	epilepsy	9.39e-15					C9orf3,NR4A3,SPRY2,GADD45B,TIPARP,FOS,CRYM,HTR7,SZT2,FOSB,BDNF,TMTC1,SLC25A25,PCDH19,TRIB1,SLC1A2,EGR4,DNAJB5,GUF1,DCX,GABRA5,SCN4B,SSTR2,DUSP6,PLK2,GADD45A,CACNA2D2,JUNB,SLC32A1,IER2,CYR61,METRNL,KLF10,CACNA1B,KCNQ4,GRIN2C,CD83,DUSP1,CNRIP1,CACNA2D3,CDKN1A,KCNK1,UBC,SLC22A8,SLC2A3,NR4A1,SERTAD1,EGR1,KCNT1,SV2C,GFAP,ARC,PLK3,DUSP5,EGR3,PTGS2,EGR2,CHRNA4,RBFOX1,EPM2A,HAS1,PNPO	62
Cancer, Organismal Injury and Abnormalities, Reproductive System Disease	prostatic adenocarcinoma	prostatic adenocarcinoma	1.61e-14					SUPT3H,KCNJ2,CELSR1,COL7A1,ABCC4,NEK11,GGT1,SYT4,ROBO3,SLC6A7,CCNT2,TTLL4,FOS,HYDIN,SNCA,TUBA1A,MC4R,LUC7L3,GRM4,ARID1B,LRP1,ZFHX3,SDK2,IGFN1,ST8SIA2,HSPA12B,MYH7,SEMA5B,USP27X,ABCB9,SLC1A2,GIT2,CLK4,ISLR2,GTPBP3,DNAH5,N4BP3,FZD10,MAP3K1,KRT12,NDST1,AGPAT4,DDX4,ATXN2L,TAF4B,ATXN7L2,PROSER2,CELSR3,LRRC45,PTPRH,HECW2,BAIAP2L1,ADAMTS15,CCDC40,PER1,ZSCAN21,MAPK7,MLLT3,STRADB,COL6A6,EIF1AX,PLEKHB1,RAS…	306
Cancer, Organismal Injury and Abnormalities, Reproductive System Disease	prostatic carcinoma	prostatic carcinoma	5.88e-14					SUPT3H,KCNJ2,CELSR1,COL7A1,ABCC4,NEK11,GGT1,SYT4,ROBO3,SLC6A7,CCNT2,TTLL4,FOS,HYDIN,SNCA,TUBA1A,MC4R,LUC7L3,GRM4,ARID1B,LRP1,ZFHX3,SDK2,IGFN1,ST8SIA2,HSPA12B,MYH7,SEMA5B,USP27X,ABCB9,SLC1A2,GIT2,CLK4,ISLR2,GTPBP3,DNAH5,N4BP3,FZD10,MAP3K1,KRT12,NDST1,AGPAT4,DDX4,ATXN2L,TAF4B,ATXN7L2,PROSER2,CELSR3,LRRC45,PTPRH,HECW2,BAIAP2L1,ADAMTS15,CCDC40,PER1,ZSCAN21,MAPK7,RTN4RL2,MLLT3,IRF2BPL,GSTP1,STRADB,COL…	314
Cancer, Organismal Injury and Abnormalities, Reproductive System Disease	tumorigenesis	tumorigenesis of reproductive tract	1.43e-13		-0.135		-0.275	SPSB1,NTSR1,CTGF,DACH1,MAPKAPK2,STX3,CCNT2,TTLL4,ENPEP,CLEC14A,PNRC1,BTN2A2,CAPRIN2,SDK2,PRKN,MYH7,DNAJB5,ISLR2,MAP3K1,SORBS2,MSRB3,CYR61,FEZF2,CELSR3,HECW2,BAIAP2L1,PDE7B,MAP1A,GSTP1,STRIP1,STRADB,COL6A6,NKTR,EIF1AX,DGKI,LPP,DNAH8,SV2C,TTC21A,SLC4A4,PTGS2,RHEB,C9orf3,C11orf57,PRKAG2,SLC16A3,PSME4,PROM1,ABCC6,SZT2,PTPDC1,ZDBF2,ZNF436,UBE2QL1,COL4A1,CCDC141,LRRC27,THBS4,PDIA4,GPR158,CHD4,TBCE,ITM2…	387
Cancer, Organismal Injury and Abnormalities, Reproductive System Disease	female genital neoplasm	female genital neoplasm	1.63e-13		-0.135		-0.273	SPSB1,NTSR1,CTGF,DACH1,MAPKAPK2,STX3,CCNT2,TTLL4,ENPEP,CLEC14A,PNRC1,BTN2A2,CAPRIN2,SDK2,PRKN,MYH7,DNAJB5,ISLR2,MAP3K1,SORBS2,MSRB3,CYR61,FEZF2,CELSR3,HECW2,BAIAP2L1,PDE7B,MAP1A,GSTP1,STRIP1,STRADB,COL6A6,NKTR,EIF1AX,DGKI,LPP,DNAH8,SV2C,TTC21A,SLC4A4,PTGS2,RHEB,C9orf3,C11orf57,PRKAG2,SLC16A3,PSME4,PROM1,ABCC6,SZT2,PTPDC1,ZDBF2,ZNF436,UBE2QL1,COL4A1,CCDC141,LRRC27,THBS4,PDIA4,GPR158,CHD4,TBCE,ITM2…	387
Cancer, Organismal Injury and Abnormalities	cancer	cancer of secretory structure	2.11e-13		0.186		0.236	SUPT3H,NTSR1,SIPA1,JAK3,CTGF,DACH1,STX3,TTLL4,CCNT2,HYDIN,DPF1,CAPRIN2,SDK2,ST8SIA2,IGFN1,RAP2A,IGSF5,MYH7,SEMA5B,GIT2,SLC1A2,CLK4,ISLR2,GTPBP3,MAP3K1,TCERG1L,KRT12,TBX2,ENOPH1,CYR61,ATXN7L2,CELSR3,EMB,HECW2,BAIAP2L1,CCDC40,PER1,PDE7B,ZSCAN21,MAP1A,GSTP1,STRIP1,STRADB,COL6A6,PLEKHB1,EIF1AX,TXN,DGKI,LPP,EGR1,DNAH8,FAM46A,TTC21A,SHTN1,SLITRK4,MYO18A,MTMR12,PTGS2,XKR7,HEG1,SLC16A3,PSME4,C5orf51,ARHG…	461
Cell Death and Survival	apoptosis	apoptosis	4.4e-13		0.345		0.018	CORO1A,NTSR1,GGT1,SOX8,NEDD9,JAK3,CTGF,MAPKAPK2,FOS,SNCA,TUBA1A,Mir124a-1hg,DPF1,GRM4,KITLG,CCNL2,LRP1,CAPRIN2,mir-186,ST8SIA2,SPP1,PRKN,LAIR1,USP27X,FGF10,Cd59a,HAT1,PDLIM7,MAP3K1,NDST1,ACACA,MSRB3,DYNLL1,SERPINB1,CYR61,FEZF2,PADI4,INSM1,NDRG1,TAF4B,PER1,Sik1,FBLIM1,MAPK7,MLLT3,GSTP1,ST3GAL1,STRADB,RPS6KB2,SLC40A1,SUN1,LPAR2,TXN,Srsf5,SUB1,EGR1,DMGDH,KLF2,SND1,USP2,PTGS2,MYO18A,CSF1,SEPT9,RHEB,B…	258
Cardiovascular System Development and Function, Organismal Development	angiogenesis	angiogenesis	7.61e-13		-1.226		-0.85	IGFBP4,PTPRB,CEACAM1,CTGF,GUCY1A3,SBDS,MAPKAPK2,TIPARP,ENPEP,KITLG,LRP1,SPP1,MDM4,DCBLD2,FGF10,GAS5,ITGB8,Cd59a,CDH5,ARAP3,PCSK5,TNFSF10,IL4R,HSPG2,NDST1,PECAM1,OVOL2,JUNB,UNC13B,CXCL12,CYR61,RARA,NDRG1,KLF10,PARVA,CD82,SPRY4,CHI3L1,FN1,FBLN5,MAPK7,LAMA4,PDGFRB,LPAR2,COL15A1,WNT7B,NR4A1,COL3A1,EGR1,OGT,KLF2,VTN,PLVAP,PTGS2,CSF1,SEPT9,PLCG1,ISM1,Meg3,PRKCG,RGS5,ITGAV,SHROOM2,TRPC5,SPRY2,HTRA1,STC1…	116
Cancer, Organismal Injury and Abnormalities	breast or colorectal cancer	breast or colorectal cancer	9.43e-13		1.619		1.626	GTF2B,CLCNKB,NTSR1,SIPA1,NEDD9,JAK3,CTGF,DACH1,MAPKAPK2,ENPEP,PNRC1,CLEC14A,SDK2,IGFN1,IGSF5,PRKN,SEMA5B,GIT2,CLK4,ISLR2,PRSS35,RIN1,MAP3K1,BTBD9,TCERG1L,SORBS2,HIGD1B,KRT12,NXPH3,CHRNA6,PLA2G4E,CYR61,CELSR3,CA11,RNPC3,GOLGA4,SPRY4,HECW2,BAIAP2L1,CCDC40,PER1,FBLIM1,PDE7B,GSTP1,ST3GAL1,NKTR,COL6A6,PLEKHB1,EXOSC9,EGR1,DNAH8,SV2C,RBM43,FAM46A,RASD2,SHTN1,SLITRK4,MYO18A,MTMR12,PTGS2,XKR7,ISM1,RHEB,C9…	519
Cardiovascular System Development and Function	development	development of vasculature	1.21e-12		-1.21		-0.833	IGFBP4,PTPRB,CEACAM1,CTGF,ACTA2,GUCY1A3,SBDS,MAPKAPK2,TIPARP,ENPEP,KITLG,MYH11,LRP1,SPP1,MDM4,DCBLD2,FGF10,GAS5,ITGB8,Cd59a,CDH5,ARAP3,PCSK5,LEFTY2,TNFSF10,IL4R,HSPG2,NDST1,PECAM1,OVOL2,TBX2,JUNB,UNC13B,CXCL12,CYR61,RARA,NDRG1,FBN2,KLF10,PARVA,CD82,SPRY4,CHI3L1,FN1,FBLN5,MAPK7,LAMA4,PDGFRB,LPAR2,COL15A1,WNT7B,NR4A1,COL3A1,EGR1,OGT,KLF2,GFAP,VTN,PLVAP,PTGS2,BMP1,CSF1,SEPT9,PLCG1,ISM1,Meg3,PRKCG,RG…	129
Cell Death and Survival	cell death	cell death	1.45e-12		0.849		0.517	CELSR1,CORO1A,ABCC4,NTSR1,NEK11,GGT1,SOX8,NEDD9,MIIP,JAK3,CTGF,MAPKAPK2,FOS,SNCA,TUBA1A,Mir124a-1hg,DPF1,GRM4,KITLG,CCNL2,LRP1,CAPRIN2,SLC5A5,mir-186,ST8SIA2,SPP1,PRKN,LAIR1,USP27X,FGF10,SLC1A2,Cd59a,HAT1,PDLIM7,MAP3K1,NDST1,ACACA,MSRB3,DYNLL1,SERPINB1,CYR61,FEZF2,PADI4,DDX4,INSM1,NDRG1,TAF4B,SIRT4,PTPRH,PER1,Sik1,FBLIM1,PDE7B,MAPK7,MAP1A,MLLT3,GSTP1,ST3GAL1,STRADB,RPS6KB2,SLC40A1,SUN1,LPAR2,TXN,…	318
Cancer, Organismal Injury and Abnormalities, Reproductive System Disease	female genital tract cancer	female genital tract cancer	2.91e-12					CELSR1,COL7A1,ABCC4,NEK11,CTGF,GUCY1A3,DACH1,MAPKAPK2,STX3,FOXO6,CCNT2,TTLL4,FOS,CYP4F3,ENPEP,TUBA1A,CLEC14A,LUC7L3,PNRC1,BTN2A2,GRM4,ARID1B,LRP1,TAGLN,NAT14,CAPRIN2,ZFHX3,SDK2,mir-186,SPP1,HSPA12B,PRKN,MYH7,EFNB1,IFI30,USP27X,ABCB9,ITGB8,ACTN1,ADAMTS10,DNAJB5,ISLR2,DNAH5,MAP3K1,RASGRF2,SORBS2,NDST1,AGPAT4,CCR6,AACS,MSRB3,MFAP4,CYR61,FEZF2,PADI4,DDX4,SRPK3,CELSR3,SIRT4,HECW2,BAIAP2L1,PDE7B,MAP1A,…	369
Cell Death and Survival	necrosis	necrosis	4.26e-12		0.603		0.363	CELSR1,CORO1A,ABCC4,NEK11,GGT1,NEDD9,MIIP,JAK3,CTGF,MAPKAPK2,FOS,SNCA,TUBA1A,Mir124a-1hg,GRM4,KITLG,CCNL2,LRP1,SLC5A5,mir-186,ST8SIA2,SPP1,PRKN,LAIR1,SLC1A2,HAT1,PDLIM7,MAP3K1,NDST1,ACACA,DYNLL1,CYR61,FEZF2,PADI4,INSM1,NDRG1,TAF4B,SIRT4,PTPRH,PER1,PDE7B,MAPK7,MLLT3,GSTP1,ST3GAL1,STRADB,RPS6KB2,SUN1,LPAR2,TXN,EGR1,DMGDH,KLF2,RBM43,LIG3,SND1,USP2,PTGS2,CSF1,RHEB,BHLHE40,ITPR2,PPM1D,TRPC5,SPRY2,ISCU…	263
Cancer, Organismal Injury and Abnormalities, Reproductive System Disease	female genital tract adenocarcinoma	female genital tract adenocarcinoma	8.66e-12					CELSR1,COL7A1,ABCC4,NEK11,CTGF,GUCY1A3,MAPKAPK2,STX3,FOXO6,CCNT2,TTLL4,CYP4F3,ENPEP,TUBA1A,CLEC14A,LUC7L3,BTN2A2,GRM4,ARID1B,LRP1,NAT14,CAPRIN2,ZFHX3,SDK2,SPP1,HSPA12B,MYH7,EFNB1,USP27X,ABCB9,ITGB8,ACTN1,ADAMTS10,DNAJB5,ISLR2,DNAH5,MAP3K1,RASGRF2,SORBS2,NDST1,AGPAT4,CCR6,AACS,MSRB3,MFAP4,PADI4,DDX4,SRPK3,CELSR3,SIRT4,HECW2,BAIAP2L1,PDE7B,MAP1A,MLLT3,STRIP1,STRADB,SLMAP,COL6A6,NKTR,EIF1AX,ATP11B,S…	331
Embryonic Development, Organismal Development	development	development of body trunk	1.35e-11		-0.258		0.092	ETV1,FOXJ1,NKX3-1,GGT1,SOX8,JAK3,LAMC1,CTGF,INHA,MAPKAPK2,TIPARP,Acan,MC4R,ALDH1A1,KITLG,MYH11,LRP1,CYP11A1,ZFHX3,SPP1,RBM20,MDM4,RSPO2,CEP290,MYH7,FGF10,SOCS2,PSMC3IP,CDH5,RC3H1,PCSK9,PCSK5,DNAH5,HAT1,VCAN,MAP3K1,MYLK,TNFSF10,IL4R,HSPG2,NDST1,OVOL2,PECAM1,CCR6,TBX2,MFAP4,RXFP1,CXCL12,CYR61,RARA,INSM1,TAF4B,LBP,CELSR3,KLF10,SPRY4,CHI3L1,FN1,DUSP1,DACT2,CCDC40,LZTS2,MAPK7,HOPX,DRC1,TBX18,PDGFRB,SL…	144
Cancer, Gastrointestinal Disease, Organismal Injury and Abnormalities	colorectal adenocarcinoma	colorectal adenocarcinoma	1.4e-11					GTF2B,CLCNKB,NTSR1,SIPA1,NEDD9,ENPEP,PNRC1,CLEC14A,SDK2,IGFN1,IGSF5,SEMA5B,GIT2,ISLR2,PRSS35,RIN1,BTBD9,TCERG1L,SORBS2,HIGD1B,KRT12,NXPH3,CHRNA6,PLA2G4E,CELSR3,CA11,RNPC3,GOLGA4,SPRY4,HECW2,BAIAP2L1,CCDC40,PER1,FBLIM1,PDE7B,GSTP1,ST3GAL1,NKTR,COL6A6,PLEKHB1,EGR1,DNAH8,SV2C,RBM43,FAM46A,RASD2,SHTN1,SLITRK4,MYO18A,MTMR12,PTGS2,XKR7,ISM1,RHEB,C9orf3,USP35,C11orf57,NFKBIE,HEG1,PSME4,PROM1,GRP,ZC3H7A,…	405
Cancer, Organismal Injury and Abnormalities, Reproductive System Disease	neoplasia	Prostate Cancer and Tumors	1.69e-11		0.873		0.909	SUPT3H,KCNJ2,CELSR1,COL7A1,ABCC4,NEK11,GGT1,SYT4,DACH1,ROBO3,SLC6A7,CCNT2,TTLL4,FOS,HYDIN,SNCA,TUBA1A,MC4R,LUC7L3,GRM4,ARID1B,LRP1,ZFHX3,SDK2,IGFN1,ST8SIA2,SPP1,HSPA12B,AKAP1,MYH7,SEMA5B,USP27X,ABCB9,SLC1A2,GIT2,CLK4,ISLR2,GTPBP3,DNAH5,N4BP3,FZD10,MAP3K1,KRT12,NDST1,AGPAT4,SERPINB1,DDX4,ATXN2L,TAF4B,ATXN7L2,PROSER2,CELSR3,LRRC45,PTPRH,HECW2,BAIAP2L1,ADAMTS15,CCDC40,PER1,PDE7B,ZSCAN21,MAPK7,MAP1A,…	343
Cardiovascular System Development and Function, Organismal Development	vasculogenesis	vasculogenesis	1.79e-11		-1.49		-1.13	IGFBP4,PTPRB,CEACAM1,CTGF,GUCY1A3,SBDS,MAPKAPK2,TIPARP,KITLG,LRP1,SPP1,MDM4,FGF10,GAS5,ITGB8,Cd59a,CDH5,PCSK5,TNFSF10,IL4R,HSPG2,NDST1,PECAM1,OVOL2,JUNB,CXCL12,CYR61,RARA,KLF10,CD82,SPRY4,FN1,FBLN5,MAPK7,PDGFRB,LPAR2,COL15A1,NR4A1,OGT,KLF2,VTN,PLVAP,PTGS2,CSF1,Meg3,PRKCG,RGS5,ITGAV,TRPC5,SPRY2,HTRA1,STC1,SCARB1,HEG1,TEK,CCM2,EDN1,VWF,BDNF,PTPRZ1,COL4A1,JAM2,COL8A2,RECK,RAF1,ENG,ACVRL1,THBS4,ESAM,…	97
Cancer, Gastrointestinal Disease, Organismal Injury and Abnormalities	upper gastrointestinal tract cancer	upper gastrointestinal tract cancer	2.24e-11					CORO1A,LAMC3,ABCC4,GGT1,NEDD9,JAK3,CTGF,PNISR,HYDIN,SNCA,ENPEP,TUBA1A,PNRC1,MTHFSD,ARID1B,LRP1,TAGLN,SLC5A5,SDK2,ZFHX3,SPP1,AKAP1,MYH7,GIT2,ADAMTS10,RIN1,DNAH5,FZD10,MAP3K1,RASGRF2,TCERG1L,KRT12,NXPH3,LINGO3,MSRB3,CYR61,SIRT4,CCDC40,MLLT3,GSTP1,CGNL1,STRADB,NKTR,COL6A6,KCNS2,SV2C,RBM43,ZGPAT,PTGS2,PRPF4B,USP35,PSPH,PPM1D,C11orf57,C11orf70,HLA-DQA1,TRPC5,PSME4,INTS2,ZDBF2,TMTC1,TTC14,COL4A1,C3orf5…	221
Cancer, Organismal Injury and Abnormalities, Reproductive System Disease	tumorigenesis	tumorigenesis of genital tumor	2.4e-11					CELSR1,COL7A1,ABCC4,NEK11,CTGF,MAPKAPK2,STX3,FOXO6,CCNT2,TTLL4,CYP4F3,ENPEP,TUBA1A,CLEC14A,LUC7L3,BTN2A2,GRM4,ARID1B,LRP1,NAT14,CAPRIN2,ZFHX3,SDK2,SPP1,HSPA12B,MYH7,EFNB1,USP27X,ABCB9,ACTN1,ADAMTS10,DNAJB5,ISLR2,DNAH5,MAP3K1,RASGRF2,SORBS2,NDST1,AGPAT4,CCR6,AACS,MSRB3,PADI4,DDX4,SRPK3,CELSR3,SIRT4,HECW2,BAIAP2L1,PDE7B,MAP1A,MLLT3,STRIP1,STRADB,SLMAP,COL6A6,NKTR,EIF1AX,ATP11B,SUN1,GSG1L,KCNS2,BTBD…	322
Cancer, Gastrointestinal Disease, Organismal Injury and Abnormalities	colorectal carcinoma	colorectal carcinoma	2.56e-11					GTF2B,CLCNKB,NTSR1,SIPA1,NEDD9,ENPEP,PNRC1,CLEC14A,SDK2,IGFN1,IGSF5,SEMA5B,GIT2,ISLR2,PRSS35,RIN1,BTBD9,TCERG1L,SORBS2,HIGD1B,KRT12,NXPH3,CHRNA6,PLA2G4E,CELSR3,CA11,RNPC3,GOLGA4,SPRY4,HECW2,BAIAP2L1,CCDC40,PER1,FBLIM1,PDE7B,GSTP1,ST3GAL1,NKTR,COL6A6,PLEKHB1,EGR1,DNAH8,SV2C,RBM43,FAM46A,RASD2,SHTN1,SLITRK4,MYO18A,MTMR12,PTGS2,XKR7,ISM1,RHEB,C9orf3,USP35,C11orf57,NFKBIE,HEG1,PSME4,PROM1,GRP,ZC3H7A,…	412
Cancer, Organismal Injury and Abnormalities, Reproductive System Disease	male genital neoplasm	male genital neoplasm	2.6e-11		1.275		1.269	SUPT3H,KCNJ2,CELSR1,COL7A1,ABCC4,NEK11,GGT1,SYT4,DACH1,ROBO3,SLC6A7,CCNT2,TTLL4,FOS,HYDIN,SNCA,TUBA1A,MC4R,LUC7L3,GRM4,ARID1B,LRP1,ZFHX3,SDK2,IGFN1,ST8SIA2,SPP1,HSPA12B,AKAP1,MYH7,SEMA5B,USP27X,ABCB9,SLC1A2,GIT2,CLK4,ISLR2,GTPBP3,DNAH5,N4BP3,FZD10,MAP3K1,KRT12,NDST1,AGPAT4,SERPINB1,DDX4,ATXN2L,TAF4B,ATXN7L2,PROSER2,CELSR3,LRRC45,PTPRH,HECW2,BAIAP2L1,ADAMTS15,CCDC40,PER1,PDE7B,ZSCAN21,MAPK7,MAP1A,…	346
Cancer, Organismal Injury and Abnormalities, Reproductive System Disease	prostate cancer	prostate cancer	3.5e-11					SUPT3H,KCNJ2,CELSR1,COL7A1,ABCC4,NEK11,GGT1,SYT4,DACH1,ROBO3,SLC6A7,CCNT2,TTLL4,FOS,HYDIN,SNCA,TUBA1A,MC4R,LUC7L3,GRM4,ARID1B,LRP1,ZFHX3,SDK2,IGFN1,ST8SIA2,SPP1,HSPA12B,AKAP1,MYH7,SEMA5B,USP27X,ABCB9,SLC1A2,GIT2,CLK4,ISLR2,GTPBP3,DNAH5,N4BP3,FZD10,MAP3K1,KRT12,NDST1,AGPAT4,SERPINB1,DDX4,ATXN2L,TAF4B,ATXN7L2,PROSER2,CELSR3,LRRC45,PTPRH,HECW2,BAIAP2L1,ADAMTS15,CCDC40,PER1,PDE7B,ZSCAN21,MAPK7,MAP1A,…	340
Cancer, Organismal Injury and Abnormalities	neoplasia	neoplasia of cells	3.51e-11		0.082		0.211	GTF2B,KCNJ2,COL7A1,C2CD4C,LAMC3,NTSR1,NEK11,NEDD9,MIIP,JAK3,CTGF,ACTA2,GUCY1A3,DACH1,SLC6A7,MAPKAPK2,RIT2,TTLL4,FOS,HNMT,HYDIN,CYP4F3,SNCA,ENPEP,TUBA1A,MC4R,LUC7L3,PNRC1,PRSS57,CCNL2,LRP1,TAGLN,SLC5A5,ZFHX3,SDK2,mir-186,IGFN1,ST8SIA2,SPP1,AKAP1,IGSF5,MYH7,IFI30,ADAMTS10,DNAJB5,DNAH5,MAP3K1,BTBD9,TCERG1L,SORBS2,NXPH3,CCR6,TBX2,DYNLL1,MFAP4,CYR61,FEZF2,NDRG1,ATXN2L,ATXN7L2,CELSR3,RNPC3,SIRT4,Gsta4,…	353
Cancer, Organismal Injury and Abnormalities	head and neck cancer	head and neck cancer	3.66e-11		1.98		1.952	GTF2B,KCNJ2,CELSR1,C2CD4C,LAMC3,NTSR1,NEK11,CTGF,ACTA2,GUCY1A3,SLC6A7,RIT2,TTLL4,HYDIN,SNCA,ENPEP,TUBA1A,ARID1B,CCNL2,LRP1,TAGLN,SDK2,ZFHX3,ST8SIA2,IGFN1,SPP1,AKAP1,RAP2A,ADAMTS10,DNAH5,MAP3K1,TCERG1L,TBX2,CYR61,ATXN2L,ATXN7L2,CELSR3,SIRT4,KHDRBS3,PTPRH,MLLT3,CGNL1,STRADB,SLMAP,COL6A6,EIF1AX,EGR1,SV2C,FAM46A,SLITRK4,PTGS2,MTMR12,SEPT9,PSPH,PPM1D,HLA-DQA1,HEG1,SLAIN1,PROM1,CD248,GSR,ZDBF2,BDNF,INP…	220
Cellular Movement	cell movement	cell movement	4.54e-11		-1.478		-0.852	CELSR1,CORO1A,COL7A1,FOXJ1,SPSB1,ABCC4,SOX8,NEDD9,MIIP,JAK3,CTGF,ACTA2,DACH1,ROBO3,MAPKAPK2,STX3,FOXO6,FOS,MC4R,KITLG,LRP1,SLC5A5,ST8SIA2,SPP1,RAP2A,PRKN,EFNB1,FGF10,SLC1A2,GIT2,ITGB8,Cd59a,ACTN1,RIN1,DNAH5,MAP3K1,HOOK1,NDST1,OVOL2,CCR6,SERPINB1,CYR61,DDX4,INSM1,NDRG1,CELSR3,SPRY4,PTPRH,CCDC40,PER1,FBLIM1,MAPK7,LPAR2,TXN,LPP,EGR1,KLF2,SCHIP1,USP2,PTGS2,MYO18A,CSF1,SEPT9,NEUROG2,PPM1D,SPRY2,EDN3,G…	217
Cancer, Organismal Injury and Abnormalities	head and neck neoplasia	head and neck neoplasia	5.29e-11		1.51		1.444	GTF2B,KCNJ2,CELSR1,COL7A1,C2CD4C,LAMC3,NTSR1,NEK11,JAK3,CTGF,ACTA2,GUCY1A3,SLC6A7,MAPKAPK2,RIT2,TTLL4,HYDIN,SNCA,ENPEP,TUBA1A,LUC7L3,ARID1B,CCNL2,LRP1,TAGLN,SLC5A5,ZFHX3,SDK2,IGFN1,ST8SIA2,SPP1,AKAP1,RAP2A,MYH7,ADAMTS10,DNAJB5,DNAH5,MAP3K1,BTBD9,TCERG1L,TBX2,MSRB3,MFAP4,CYR61,DDX4,ATXN2L,ATXN7L2,CELSR3,RNPC3,SIRT4,KHDRBS3,PTPRH,CCDC40,DOK3,MLLT3,GSTP1,CGNL1,STRADB,SLMAP,NKTR,COL6A6,EIF1AX,ATP11B,…	311
Cancer, Organismal Injury and Abnormalities, Reproductive System Disease	malignant neoplasm of male genital organ	malignant neoplasm of male genital organ	6.16e-11					SUPT3H,KCNJ2,CELSR1,COL7A1,ABCC4,NEK11,GGT1,SYT4,DACH1,ROBO3,SLC6A7,CCNT2,TTLL4,FOS,HYDIN,SNCA,TUBA1A,MC4R,LUC7L3,GRM4,ARID1B,LRP1,ZFHX3,SDK2,IGFN1,ST8SIA2,SPP1,HSPA12B,AKAP1,MYH7,SEMA5B,USP27X,ABCB9,SLC1A2,GIT2,CLK4,ISLR2,GTPBP3,DNAH5,N4BP3,FZD10,MAP3K1,KRT12,NDST1,AGPAT4,SERPINB1,DDX4,ATXN2L,TAF4B,ATXN7L2,PROSER2,CELSR3,LRRC45,PTPRH,HECW2,BAIAP2L1,ADAMTS15,CCDC40,PER1,PDE7B,ZSCAN21,MAPK7,MAP1A,…	342
Cancer, Gastrointestinal Disease, Organismal Injury and Abnormalities	colon adenocarcinoma	colon adenocarcinoma	6.89e-11					GTF2B,CLCNKB,NTSR1,SIPA1,NEDD9,ENPEP,CLEC14A,PNRC1,SDK2,IGFN1,IGSF5,SEMA5B,GIT2,ISLR2,PRSS35,RIN1,BTBD9,TCERG1L,SORBS2,KRT12,HIGD1B,NXPH3,CHRNA6,PLA2G4E,CELSR3,CA11,RNPC3,GOLGA4,SPRY4,HECW2,BAIAP2L1,CCDC40,PER1,FBLIM1,PDE7B,ST3GAL1,COL6A6,NKTR,PLEKHB1,EGR1,DNAH8,SV2C,RBM43,FAM46A,RASD2,SHTN1,SLITRK4,MTMR12,PTGS2,MYO18A,XKR7,ISM1,RHEB,C9orf3,USP35,C11orf57,NFKBIE,HEG1,PSME4,PROM1,GRP,ZC3H7A,B3GALT…	389
Cancer, Organismal Injury and Abnormalities, Reproductive System Disease	uterine tumor	uterine tumor	7.16e-11					SPSB1,NTSR1,NEK11,CTGF,GUCY1A3,STX3,CCNT2,TTLL4,FOS,HNMT,CYP4F3,ENPEP,TUBA1A,CLEC14A,PNRC1,BTN2A2,GRM4,ARID1B,LRP1,TAGLN,NAT14,CAPRIN2,ZFHX3,SDK2,mir-186,SPP1,MYH7,USP27X,ITGB8,ACTN1,DNAJB5,ISLR2,DNAH5,MAP3K1,RASGRF2,SORBS2,NDST1,AGPAT4,CCR6,AACS,MFAP4,CYR61,FEZF2,PADI4,DDX4,NDRG1,SRPK3,CELSR3,HECW2,BAIAP2L1,PDE7B,MAP1A,MLLT3,GSTP1,STRIP1,STRADB,NKTR,EIF1AX,ATP11B,SUN1,GSG1L,KCNS2,BTBD3,DGKI,LPP,…	303
Organismal Survival	morbidity or mortality	morbidity or mortality	7.4e-11	Increased	4.221		2.691	KCNJ2,CELSR1,COL7A1,FOXJ1,ABCC4,GGT1,CTGF,ACTA2,GUCY1A3,DACH1,ROBO3,MAPKAPK2,FOS,SNCA,Mir124a-1hg,KITLG,LRP1,ZFHX3,ST8SIA2,SPP1,RSPO2,PRKN,MYH7,EFNB1,SLC25A37,FGF10,SLC1A2,ITGB8,Cd59a,RC3H1,Fendrr,HAT1,MAP3K1,SORBS2,NDST1,ACACA,OVOL2,TBX2,SERPINB1,CYR61,FEZF2,PADI4,INSM1,NDRG1,CELSR3,SPRY4,Sik1,FBLIM1,MAPK7,MLLT3,GSTP1,NPR2,RPS6KB2,SLC40A1,SUN1,TXN,WNT7B,KLF2,LIG3,SLC4A4,PTGS2,BMP1,CSF1,SEPT9,RHE…	255
Cancer, Gastrointestinal Disease, Organismal Injury and Abnormalities	colon cancer	colon cancer	7.83e-11					GTF2B,CLCNKB,NTSR1,SIPA1,NEDD9,ENPEP,PNRC1,CLEC14A,SDK2,IGFN1,IGSF5,SEMA5B,GIT2,ISLR2,PRSS35,RIN1,BTBD9,TCERG1L,SORBS2,HIGD1B,KRT12,NXPH3,CHRNA6,PLA2G4E,CELSR3,CA11,RNPC3,GOLGA4,SPRY4,HECW2,BAIAP2L1,CCDC40,PER1,FBLIM1,PDE7B,GSTP1,ST3GAL1,NKTR,COL6A6,PLEKHB1,EXOSC9,EGR1,DNAH8,SV2C,RBM43,FAM46A,RASD2,SHTN1,SLITRK4,MYO18A,MTMR12,PTGS2,XKR7,ISM1,RHEB,C9orf3,USP35,C11orf57,NFKBIE,HEG1,PSME4,PROM1,GRP,…	409
Neurological Disease, Organismal Injury and Abnormalities	seizures	seizures	8.17e-11		1.452		1.165	C9orf3,BHLHE40,NR4A3,TRPC5,SPRY2,GADD45B,TIPARP,FOS,NID1,CRYM,HTR7,FOSB,KCNIP2,BDNF,TMTC1,SLC25A25,TRIB1,SLC1A2,EGR4,DNAJB5,GABRA5,SCN4B,SSTR2,DUSP6,PLK2,GADD45A,CACNA2D2,IGSF9,JUNB,UNC13B,SLC32A1,IER2,CYR61,METRNL,CACNA1B,KLF10,KCNQ4,GRIN2C,CD83,HECW2,DUSP1,CACNA2D3,CDKN1A,KCNK1,UBC,STRADB,SLC2A3,NR4A1,SERTAD1,EGR1,SV2C,GFAP,ARC,PLK3,DUSP5,EGR3,PTGS2,EGR2,CHRNA4,RBFOX1,EPM2A,HAS1,PNPO	63
Cancer, Gastrointestinal Disease, Organismal Injury and Abnormalities	gastroesophageal adenocarcinoma	gastroesophageal adenocarcinoma	9.33e-11					FUBP3,CORO1A,LAMC3,ABCC4,GGT1,NEDD9,NR4A3,JAK3,LAMC1,USP28,PNN,CHKA,CALHM2,THSD7A,TUBA1A,MTHFSD,SARDH,CHST8,ARID1B,LRP1,LRP12,SLC5A5,SDK2,ZFHX3,SPP1,WSCD1,DCBLD2,CEP290,MYH7,FLYWCH1,GIT2,PSMC3IP,ADAMTS10,CDH5,CSPP1,RIN1,DNAH5,MED30,FZD10,MAP3K1,RASGRF2,TCERG1L,AGRN,HSPG2,KRT12,LINGO3,GPRIN1,MSRB3,IQCG,CYR61,TUBA8,PPIL1,NAP1L5,FBN2,PCDHGA3,EIF2B3,LBP,KLF10,SERINC2,TSHZ1,FN1,PER3,CCDC40,FNDC3B,LZTS…	170
Cancer, Gastrointestinal Disease, Organismal Injury and Abnormalities	colon carcinoma	colon carcinoma	1.03e-10					GTF2B,CLCNKB,NTSR1,SIPA1,NEDD9,ENPEP,PNRC1,CLEC14A,SDK2,IGFN1,IGSF5,SEMA5B,GIT2,ISLR2,PRSS35,RIN1,BTBD9,TCERG1L,SORBS2,HIGD1B,KRT12,NXPH3,CHRNA6,PLA2G4E,CELSR3,CA11,RNPC3,GOLGA4,SPRY4,HECW2,BAIAP2L1,CCDC40,PER1,FBLIM1,PDE7B,GSTP1,ST3GAL1,NKTR,COL6A6,PLEKHB1,EGR1,DNAH8,SV2C,RBM43,FAM46A,RASD2,SHTN1,SLITRK4,MYO18A,MTMR12,PTGS2,XKR7,ISM1,RHEB,C9orf3,USP35,C11orf57,NFKBIE,HEG1,PSME4,PROM1,GRP,ZC3H7A,…	393
Organismal Injury and Abnormalities, Reproductive System Disease	abnormality of endometrium	abnormality of endometrium	1.09e-10					NEK11,CTGF,GUCY1A3,STX3,CCNT2,TTLL4,CYP4F3,ENPEP,TUBA1A,CLEC14A,BTN2A2,GRM4,ARID1B,LRP1,TAGLN,NAT14,CAPRIN2,ZFHX3,SDK2,MYH7,USP27X,ITGB8,ACTN1,DNAJB5,ISLR2,DNAH5,MAP3K1,RASGRF2,SORBS2,NDST1,AGPAT4,CCR6,AACS,MFAP4,PADI4,DDX4,SRPK3,CELSR3,HECW2,BAIAP2L1,PDE7B,MAP1A,MLLT3,STRIP1,NPR2,STRADB,NKTR,EIF1AX,ATP11B,SUN1,GSG1L,KCNS2,BTBD3,DGKI,LPP,DNAH8,KLF2,SV2C,LIG3,SLC4A4,USP2,PTGS2,CSF1,MRPS31,SEPT9,RH…	273
Cancer, Gastrointestinal Disease, Organismal Injury and Abnormalities	colon tumor	colon tumor	1.27e-10		1.982		1.922	GTF2B,CLCNKB,NTSR1,SIPA1,NEDD9,ENPEP,PNRC1,CLEC14A,SDK2,IGFN1,IGSF5,SEMA5B,GIT2,ISLR2,PRSS35,RIN1,BTBD9,TCERG1L,SORBS2,HIGD1B,KRT12,NXPH3,CHRNA6,PLA2G4E,CELSR3,CA11,RNPC3,GOLGA4,SPRY4,HECW2,BAIAP2L1,CCDC40,PER1,FBLIM1,PDE7B,GSTP1,ST3GAL1,NKTR,COL6A6,PLEKHB1,EXOSC9,EGR1,DNAH8,SV2C,RBM43,FAM46A,RASD2,SHTN1,SLITRK4,MYO18A,MTMR12,PTGS2,XKR7,ISM1,RHEB,C9orf3,USP35,C11orf57,NFKBIE,HEG1,PSME4,PROM1,GRP,…	411
Organismal Injury and Abnormalities, Reproductive System Disease	abnormal growth	abnormal growth in endometrium	1.39e-10					NEK11,CTGF,GUCY1A3,STX3,CCNT2,TTLL4,CYP4F3,ENPEP,TUBA1A,CLEC14A,BTN2A2,GRM4,ARID1B,LRP1,TAGLN,NAT14,CAPRIN2,ZFHX3,SDK2,MYH7,USP27X,ITGB8,ACTN1,DNAJB5,ISLR2,DNAH5,MAP3K1,RASGRF2,SORBS2,NDST1,AGPAT4,CCR6,AACS,MFAP4,PADI4,DDX4,SRPK3,CELSR3,HECW2,BAIAP2L1,PDE7B,MAP1A,MLLT3,STRIP1,STRADB,NKTR,EIF1AX,ATP11B,SUN1,GSG1L,KCNS2,BTBD3,DGKI,LPP,DNAH8,KLF2,SV2C,LIG3,SLC4A4,USP2,PTGS2,CSF1,MRPS31,SEPT9,RHEB,LR…	272
Organismal Survival	organismal death	organismal death	1.47e-10	Increased	4.488		2.932	KCNJ2,CELSR1,COL7A1,FOXJ1,ABCC4,GGT1,CTGF,ACTA2,GUCY1A3,DACH1,ROBO3,MAPKAPK2,FOS,SNCA,Mir124a-1hg,KITLG,LRP1,ZFHX3,ST8SIA2,SPP1,RSPO2,PRKN,MYH7,EFNB1,SLC25A37,FGF10,SLC1A2,ITGB8,Cd59a,RC3H1,Fendrr,HAT1,MAP3K1,SORBS2,NDST1,ACACA,OVOL2,TBX2,CYR61,FEZF2,PADI4,INSM1,NDRG1,CELSR3,SPRY4,Sik1,FBLIM1,MAPK7,MLLT3,GSTP1,NPR2,RPS6KB2,SLC40A1,SUN1,TXN,WNT7B,KLF2,LIG3,SLC4A4,PTGS2,BMP1,CSF1,SEPT9,RHEB,ACTL6A,…	251
Cancer, Organismal Injury and Abnormalities	cancer	cancer of cells	1.55e-10		0.055		0.11	GTF2B,KCNJ2,COL7A1,C2CD4C,LAMC3,NTSR1,NEK11,NEDD9,MIIP,JAK3,CTGF,ACTA2,GUCY1A3,SLC6A7,MAPKAPK2,RIT2,TTLL4,FOS,HNMT,HYDIN,CYP4F3,SNCA,ENPEP,TUBA1A,MC4R,LUC7L3,PNRC1,PRSS57,CCNL2,LRP1,TAGLN,SLC5A5,ZFHX3,SDK2,mir-186,IGFN1,ST8SIA2,SPP1,AKAP1,IGSF5,MYH7,IFI30,ADAMTS10,DNAJB5,DNAH5,MAP3K1,BTBD9,TCERG1L,SORBS2,NXPH3,CCR6,TBX2,MFAP4,CYR61,FEZF2,NDRG1,ATXN2L,ATXN7L2,CELSR3,RNPC3,Gsta4,PTPRH,ADAMTS15,PER1…	342
Cancer, Organismal Injury and Abnormalities, Reproductive System Disease	endometrium tumor	endometrium tumor	1.6e-10					NEK11,CTGF,GUCY1A3,STX3,CCNT2,TTLL4,CYP4F3,ENPEP,TUBA1A,CLEC14A,BTN2A2,GRM4,ARID1B,LRP1,TAGLN,NAT14,CAPRIN2,ZFHX3,SDK2,MYH7,USP27X,ITGB8,ACTN1,DNAJB5,ISLR2,DNAH5,MAP3K1,RASGRF2,SORBS2,NDST1,AGPAT4,CCR6,AACS,MFAP4,PADI4,DDX4,SRPK3,CELSR3,HECW2,BAIAP2L1,PDE7B,MAP1A,MLLT3,STRIP1,STRADB,NKTR,EIF1AX,ATP11B,SUN1,GSG1L,KCNS2,BTBD3,DGKI,LPP,DNAH8,KLF2,SV2C,LIG3,SLC4A4,USP2,PTGS2,CSF1,MRPS31,SEPT9,RHEB,LR…	270
Cellular Movement	migration	migration of cells	1.67e-10		-1.427		-0.843	CELSR1,CORO1A,COL7A1,FOXJ1,SPSB1,ABCC4,SOX8,NEDD9,MIIP,JAK3,CTGF,ACTA2,DACH1,ROBO3,MAPKAPK2,FOXO6,FOS,MC4R,KITLG,LRP1,SLC5A5,ST8SIA2,SPP1,RAP2A,PRKN,EFNB1,FGF10,SLC1A2,GIT2,ITGB8,Cd59a,RIN1,MAP3K1,NDST1,OVOL2,CCR6,SERPINB1,CYR61,INSM1,NDRG1,CELSR3,SPRY4,PTPRH,PER1,FBLIM1,MAPK7,LPAR2,TXN,LPP,EGR1,KLF2,SCHIP1,USP2,PTGS2,MYO18A,CSF1,SEPT9,NEUROG2,PPM1D,SPRY2,EDN3,GNAI3,GRP,CD248,EDN1,BDNF,COL4A1,CCD…	193
Cancer, Organismal Injury and Abnormalities, Reproductive System Disease	endometrial cancer	endometrial cancer	1.98e-10					NEK11,CTGF,GUCY1A3,STX3,CCNT2,TTLL4,CYP4F3,ENPEP,TUBA1A,CLEC14A,BTN2A2,GRM4,ARID1B,LRP1,TAGLN,NAT14,CAPRIN2,ZFHX3,SDK2,MYH7,USP27X,ITGB8,ACTN1,DNAJB5,ISLR2,DNAH5,MAP3K1,RASGRF2,SORBS2,NDST1,AGPAT4,CCR6,AACS,MFAP4,PADI4,DDX4,SRPK3,CELSR3,HECW2,BAIAP2L1,PDE7B,MAP1A,MLLT3,STRIP1,STRADB,NKTR,EIF1AX,ATP11B,SUN1,GSG1L,KCNS2,BTBD3,DGKI,LPP,DNAH8,KLF2,SV2C,LIG3,SLC4A4,USP2,PTGS2,CSF1,MRPS31,SEPT9,RHEB,LR…	269
Cancer, Gastrointestinal Disease, Organismal Injury and Abnormalities	colorectal cancer	colorectal cancer	2.34e-10	Increased	2.121		2.053	GTF2B,CLCNKB,NTSR1,SIPA1,NEDD9,CTGF,ENPEP,PNRC1,CLEC14A,SDK2,IGFN1,IGSF5,SEMA5B,GIT2,CLK4,ISLR2,PRSS35,RIN1,BTBD9,TCERG1L,SORBS2,HIGD1B,KRT12,NXPH3,CHRNA6,PLA2G4E,CELSR3,CA11,RNPC3,GOLGA4,SPRY4,HECW2,BAIAP2L1,CCDC40,PER1,FBLIM1,PDE7B,GSTP1,ST3GAL1,NKTR,COL6A6,PLEKHB1,EXOSC9,EGR1,DNAH8,SV2C,RBM43,FAM46A,RASD2,SHTN1,SLITRK4,MYO18A,MTMR12,PTGS2,XKR7,ISM1,RHEB,C9orf3,USP35,C11orf57,NFKBIE,HEG1,SLC16A…	453
Cancer, Organismal Injury and Abnormalities	endometrioid carcinoma	endometrioid carcinoma	3.07e-10					COL7A1,ABCC4,NEK11,CTGF,MAPKAPK2,STX3,FOXO6,CCNT2,TTLL4,CYP4F3,TUBA1A,CLEC14A,LUC7L3,BTN2A2,GRM4,ARID1B,LRP1,NAT14,CAPRIN2,ZFHX3,SDK2,SPP1,HSPA12B,MYH7,USP27X,ABCB9,ACTN1,ADAMTS10,DNAJB5,ISLR2,DNAH5,MAP3K1,RASGRF2,SORBS2,NDST1,AGPAT4,CCR6,AACS,MSRB3,DDX4,PADI4,SRPK3,CELSR3,HECW2,BAIAP2L1,PDE7B,MAP1A,MLLT3,STRIP1,STRADB,SLMAP,NKTR,COL6A6,EIF1AX,ATP11B,SUN1,GSG1L,KCNS2,BTBD3,DGKI,DNAH8,DMGDH,SV2C,L…	298
Cancer, Organismal Injury and Abnormalities, Reproductive System Disease	uterine cancer	uterine cancer	3.89e-10					NEK11,CTGF,GUCY1A3,STX3,CCNT2,TTLL4,FOS,CYP4F3,ENPEP,TUBA1A,CLEC14A,PNRC1,BTN2A2,GRM4,ARID1B,LRP1,TAGLN,NAT14,CAPRIN2,ZFHX3,SDK2,mir-186,SPP1,MYH7,USP27X,ITGB8,ACTN1,DNAJB5,ISLR2,DNAH5,MAP3K1,RASGRF2,SORBS2,NDST1,AGPAT4,CCR6,AACS,MFAP4,FEZF2,PADI4,DDX4,SRPK3,CELSR3,HECW2,BAIAP2L1,PDE7B,MAP1A,MLLT3,GSTP1,STRIP1,STRADB,NKTR,EIF1AX,ATP11B,SUN1,GSG1L,KCNS2,BTBD3,DGKI,LPP,DNAH8,KLF2,SV2C,SND1,LIG3,SLC…	287
Cancer, Organismal Injury and Abnormalities	head and neck carcinoma	head and neck carcinoma	5.12e-10					GTF2B,KCNJ2,C2CD4C,LAMC3,NTSR1,NEK11,CTGF,ACTA2,GUCY1A3,SLC6A7,RIT2,TTLL4,SNCA,ENPEP,TUBA1A,CCNL2,LRP1,TAGLN,SDK2,ZFHX3,IGFN1,ST8SIA2,SPP1,AKAP1,DNAH5,MAP3K1,TCERG1L,TBX2,CYR61,ATXN2L,ATXN7L2,CELSR3,PTPRH,MLLT3,CGNL1,STRADB,SLMAP,COL6A6,EIF1AX,EGR1,SV2C,FAM46A,SLITRK4,PTGS2,MTMR12,SEPT9,PSPH,HLA-DQA1,HEG1,SLAIN1,CD248,ZDBF2,BDNF,INPP5J,COL4A1,CCDC141,C3orf58,MECOM,ENG,COL5A1,THBS4,TTC39A,SOD3,PDI…	196
Cancer, Gastrointestinal Disease, Organismal Injury and Abnormalities	gastro-esophageal carcinoma	gastro-esophageal carcinoma	5.23e-10					FUBP3,CORO1A,LAMC3,ABCC4,GGT1,NEDD9,NR4A3,JAK3,LAMC1,USP28,PNN,CHKA,CALHM2,THSD7A,HYDIN,TUBA1A,MTHFSD,SARDH,CHST8,ARID1B,LRP1,LRP12,SLC5A5,SDK2,ZFHX3,SPP1,WSCD1,DCBLD2,CEP290,MYH7,FLYWCH1,GIT2,PSMC3IP,ADAMTS10,CDH5,CSPP1,RIN1,DNAH5,MED30,FZD10,MAP3K1,RASGRF2,TCERG1L,AGRN,HSPG2,KRT12,NXPH3,LINGO3,GPRIN1,MSRB3,IQCG,CYR61,TUBA8,PPIL1,NAP1L5,FBN2,PCDHGA3,EIF2B3,LBP,KLF10,SERINC2,TSHZ1,FN1,PER3,CCDC40…	180
Cancer, Gastrointestinal Disease, Organismal Injury and Abnormalities	colorectal neoplasia	colorectal neoplasia	5.44e-10	Increased	2.345		2.269	GTF2B,CLCNKB,NTSR1,SIPA1,NEDD9,CTGF,ENPEP,PNRC1,CLEC14A,SDK2,IGFN1,IGSF5,SEMA5B,GIT2,CLK4,ISLR2,PRSS35,RIN1,BTBD9,TCERG1L,SORBS2,HIGD1B,KRT12,NXPH3,CHRNA6,PLA2G4E,CELSR3,CA11,RNPC3,GOLGA4,SPRY4,HECW2,BAIAP2L1,CCDC40,PER1,FBLIM1,PDE7B,GSTP1,ST3GAL1,NKTR,COL6A6,PLEKHB1,EXOSC9,EGR1,DNAH8,SV2C,RBM43,FAM46A,RASD2,SHTN1,SLITRK4,SLC4A4,MYO18A,MTMR12,PTGS2,XKR7,ISM1,RHEB,C9orf3,USP35,C11orf57,NFKBIE,HEG1…	457
Neurological Disease, Organismal Injury and Abnormalities	seizure disorder	seizure disorder	6.97e-10		1.714		1.449	C9orf3,BHLHE40,NR4A3,TRPC5,SPRY2,GADD45B,TIPARP,FOS,NID1,CRYM,HTR7,SZT2,FOSB,KCNIP2,BDNF,TMTC1,SLC25A25,PCDH19,TRIB1,SLC1A2,EGR4,DNAJB5,GUF1,DCX,GABRA5,SSTR2,SCN4B,DUSP6,PLK2,GADD45A,CACNA2D2,IGSF9,JUNB,UNC13B,SLC32A1,IER2,CYR61,METRNL,CACNA1B,KLF10,KCNQ4,GRIN2C,CD83,HECW2,DUSP1,CNRIP1,CACNA2D3,CDKN1A,KCNK1,UBC,SLC22A8,STRADB,SLC2A3,NR4A1,SERTAD1,EGR1,KCNT1,SV2C,GFAP,ARC,PLK3,DUSP5,EGR3,PTGS2,EGR…	70
Cell Morphology	morphology	morphology of cells	8.15e-10					FOXJ1,NEDD9,JAK3,RGS11,CTGF,MAPKAPK2,FOXO6,FOS,SNCA,MC4R,Mir124a-1hg,KITLG,LRP1,ST8SIA2,SPP1,RAP2A,RSPO2,PRKN,EFNB1,SEMA5B,FGF10,ITGB8,ACTN1,RC3H1,HAT1,MAP3K1,RASGRF2,SORBS2,NDST1,CCR6,MSRB3,FEZF2,TAF4B,FBLIM1,MAPK7,MAP1A,ITPKC,STRADB,ARL6,RPS6KB2,SUN1,Srsf5,CARTPT,EGR1,KLF2,SLC4A4,USP2,PTGS2,MYO18A,CSF1,SEPT9,RHEB,BHLHE40,ITPR2,NEUROG2,PPM1D,HLA-DQA1,YBX2,SPRY2,PRKAG2,EDN3,PSME4,PROM1,GRP,EDN1,B…	216
Cancer, Organismal Injury and Abnormalities, Reproductive System Disease	breast or ovarian cancer	breast or ovarian cancer	9.23e-10		0.266		0.292	CELSR1,COL7A1,LAMC3,ABCC4,NTSR1,JAK3,CTGF,ACTA2,DACH1,MAPKAPK2,FOXO6,FOS,ENPEP,TUBA1A,LUC7L3,PNRC1,ARID1B,LRP1,TAGLN,SLC5A5,ZFHX3,SDK2,IGFN1,SPP1,HSPA12B,AKAP1,PRKN,EFNB1,IFI30,ABCB9,ADAMTS10,DNAH5,N4BP3,MAP3K1,RASGRF2,CCR6,MSRB3,CYR61,SIRT4,GOLGA4,BAIAP2L1,MAPK7,GSTP1,STRIP1,SLMAP,COL6A6,NKTR,SLC40A1,ATP11B,EXOSC9,WNT7B,DGKI,EGR1,DMGDH,SCHIP1,TTC21A,SLC4A4,PTGS2,BMP1,PRPF4B,SEPT9,C9orf3,BHLHE40,…	274
Cancer, Gastrointestinal Disease, Organismal Injury and Abnormalities	gastroesophageal cancer	gastroesophageal cancer	2.03e-09					FUBP3,CORO1A,LAMC3,ABCC4,GGT1,NEDD9,NR4A3,JAK3,MIA,LAMC1,USP28,PNN,CHKA,CALHM2,THSD7A,HYDIN,TUBA1A,PNRC1,MTHFSD,SARDH,CHST8,ARID1B,LRP1,LRP12,SLC5A5,SDK2,ZFHX3,SPP1,WSCD1,DCBLD2,CEP290,MYH7,FLYWCH1,GIT2,PSMC3IP,ADAMTS10,CDH5,CSPP1,ARAP3,RIN1,DNAH5,MED30,FZD10,MAP3K1,RASGRF2,TCERG1L,AGRN,HSPG2,KRT12,NXPH3,LINGO3,GPRIN1,MSRB3,CXCL12,IQCG,CYR61,TUBA8,PPIL1,NAP1L5,FBN2,PCDHGA3,EIF2B3,LBP,KLF10,SIRT4,…	189
Tissue Development	development	development of epithelial tissue	2.21e-09		0.607		0.78	FOXJ1,SOX8,NKX3-1,CEACAM1,LAMC1,SPRY2,STC1,SCARB1,HEG1,TEK,HYDIN,NID1,CCM2,KITLG,EDN1,SPP1,FAT1,HNF1B,COL4A1,RAF1,FGF10,ITGB8,ENG,ACVRL1,THBS4,CDH5,TGFB1I1,MAP3K1,COL4A2,TNFSF10,IL4R,HSPG2,KRT12,PECAM1,NOTCH3,Akap9,UNC13B,CXCL12,CYR61,HRH1,PDGFB,LAMA5,SPRY4,ITGA1,FN1,DACT2,CDKN1A,MAPK7,MET,LAMA4,TBX18,LPAR2,FLT4,EPHB4,JAG1,NR4A1,MAP3K14,VTN,EGR3,PTGS2,CSF1,DAB2,RGS5,INHBB	64
Cellular Assembly and Organization, Cellular Function and Maintenance	organization	organization of cytoskeleton	2.27e-09		0.536		0.968	CDC42BPA,KCNJ2,CORO1A,CELSR1,FOXJ1,ABCC4,NEDD9,PIP5KL1,MIA,LAMC1,CTGF,SBDS,ROBO3,MAPKAPK2,FOXO6,ZNF335,FOS,ARPC5,SNCA,KITLG,LRP1,LRP12,CAPRIN2,TTYH1,SDK2,SPP1,RAP2A,CEP290,PRKN,EFNB1,SEMA5B,TLN1,FGF10,Cd24a,ITGB8,MYO1B,ACTN1,ISLR2,CLASP1,ARAP3,RIN1,TCTN1,DNAH5,FZD10,PDLIM7,MYLK,AGRN,TNFSF10,IFT81,GPRIN1,PRPH,RNF19A,CXCL12,CYR61,FEZF2,TUBA8,NDRG1,CHAT,CELSR3,PARVA,S100A4,CD82,GOLGA4,FN1,MAP1A,STRI…	139
Cancer, Gastrointestinal Disease, Organismal Injury and Abnormalities	pancreatobiliary tumor	pancreatobiliary tumor	2.92e-09		-0.853		-0.861	CELSR1,COL7A1,LAMC3,ABCC4,NTSR1,SOX8,SIPA1,JAK3,CTGF,GUCY1A3,STX3,RIT2,FOS,HYDIN,TUBA1A,CLEC14A,DPF1,GRM4,CRYM,ARID1B,LRP1,CAPRIN2,SDK2,mir-186,IGFN1,SPP1,AKAP1,IGSF5,MYH7,SEMA5B,SLC1A2,GIT2,ITGB8,ADAMTS10,ISLR2,DNAH5,RASGRF2,TCERG1L,TBX2,CYR61,ENOPH1,ATXN7L2,CELSR3,EMB,HECW2,BAIAP2L1,ADAMTS15,ZSCAN21,MAPK7,DOK3,IRF2BPL,GSTP1,STRIP1,COL6A6,EIF1AX,TXN,LPP,EGR1,DNAH8,SND1,LIG3,TTC21A,SLITRK4,SLC4A4…	266
Cardiovascular System Development and Function	morphology	morphology of vessel	3.08e-09					IGFBP4,ITGAV,ACTA2,SCARB1,TEK,NID1,CCM2,MYH11,EDN1,SPP1,HNF1B,DCBLD2,RECK,RAF1,FGF10,ITGB8,ENG,ACVRL1,COL5A1,CDH5,LEFTY2,HSPG2,TBX2,NOTCH3,CXCL12,RARA,PER2,FBN2,PDGFB,FN1,FBLN5,MAPK7,MET,LAMA4,PDGFRB,FLT4,COL15A1,JAG1,COL3A1,ELN,KLF2,EPOR,HDAC7,GFAP,SMAD9,NFATC3,Tmsb4x (includes others),VTN,PLVAP,BMP1	50
Connective Tissue Disorders, Immunological Disease, Inflammatory Disease, Inflammatory Response, Organismal Injury and Abnormalities, Skeletal and Muscular Disorders	polyarticular juvenile rheumatoid arthritis	polyarticular juvenile rheumatoid arthritis	3.51e-09					COCH,HLA-DQA1,NR4A3,NR4A1,TXN,SLC1A2,GADD45B,EDN3,RGL2,HDAC7,SERINC2,FOS,HNMT,CD83,IL17RA,TNFAIP3,PTGS2,GSR,CD180,S100A10,FOSB,PECAM1	22
Cancer, Organismal Injury and Abnormalities	squamous-cell carcinoma	squamous-cell carcinoma	4.03e-09		0.849		0.809	GTF2B,KCNJ2,COL7A1,C2CD4C,LAMC3,NTSR1,NEK11,MIIP,CTGF,ACTA2,GUCY1A3,SLC6A7,MAPKAPK2,RIT2,TTLL4,FOS,HNMT,HYDIN,CYP4F3,SNCA,ENPEP,TUBA1A,MC4R,LUC7L3,PNRC1,PRSS57,CCNL2,LRP1,TAGLN,SLC5A5,ZFHX3,SDK2,mir-186,IGFN1,ST8SIA2,SPP1,AKAP1,IGSF5,MYH7,ADAMTS10,DNAJB5,DNAH5,MAP3K1,BTBD9,TCERG1L,SORBS2,NXPH3,CCR6,TBX2,MFAP4,CYR61,FEZF2,ATXN2L,ATXN7L2,CELSR3,RNPC3,Gsta4,PTPRH,ADAMTS15,DOK3,MLLT3,GSTP1,CGNL1,STRA…	307
Cancer, Endocrine System Disorders, Gastrointestinal Disease, Organismal Injury and Abnormalities	pancreatic cancer	pancreatic cancer	4.16e-09					CELSR1,COL7A1,LAMC3,ABCC4,NTSR1,SOX8,SIPA1,JAK3,CTGF,STX3,FOS,HYDIN,TUBA1A,DPF1,GRM4,CRYM,ARID1B,LRP1,CAPRIN2,SDK2,mir-186,IGFN1,SPP1,AKAP1,IGSF5,MYH7,SEMA5B,SLC1A2,GIT2,ITGB8,ADAMTS10,DNAH5,RASGRF2,TCERG1L,TBX2,CYR61,ENOPH1,ATXN7L2,CELSR3,EMB,HECW2,BAIAP2L1,ADAMTS15,ZSCAN21,MAPK7,DOK3,GSTP1,STRIP1,COL6A6,TXN,LPP,EGR1,DNAH8,LIG3,TTC21A,SLITRK4,TMEM232,USP2,MTMR12,PTGS2,MYO18A,XKR7,ITPR2,PPM1D,TME…	227
Cancer, Endocrine System Disorders, Gastrointestinal Disease, Organismal Injury and Abnormalities	carcinoma	carcinoma in pancreas	4.38e-09					CELSR1,COL7A1,LAMC3,ABCC4,SOX8,SIPA1,JAK3,CTGF,STX3,HYDIN,TUBA1A,DPF1,GRM4,CRYM,ARID1B,LRP1,CAPRIN2,SDK2,IGFN1,SPP1,AKAP1,IGSF5,MYH7,SEMA5B,SLC1A2,GIT2,ITGB8,ADAMTS10,DNAH5,TCERG1L,TBX2,CYR61,ENOPH1,ATXN7L2,CELSR3,EMB,HECW2,BAIAP2L1,ADAMTS15,ZSCAN21,MAPK7,DOK3,GSTP1,STRIP1,COL6A6,LPP,DNAH8,LIG3,TTC21A,SLITRK4,TMEM232,USP2,MTMR12,PTGS2,MYO18A,XKR7,ITPR2,PPM1D,TMEM161A,HEG1,DLGAP3,SLAIN1,C5orf51,PR…	216
Cancer, Gastrointestinal Disease, Organismal Injury and Abnormalities	gastric adenocarcinoma	gastric adenocarcinoma	4.69e-09					FUBP3,CORO1A,LAMC3,ABCC4,GGT1,NEDD9,NR4A3,JAK3,LAMC1,USP28,CHKA,CALHM2,THSD7A,TUBA1A,MTHFSD,SARDH,CHST8,ARID1B,LRP1,LRP12,ZFHX3,WSCD1,DCBLD2,CEP290,MYH7,GIT2,PSMC3IP,ADAMTS10,CDH5,CSPP1,RIN1,DNAH5,MED30,FZD10,MAP3K1,RASGRF2,TCERG1L,AGRN,HSPG2,GPRIN1,MSRB3,CYR61,TUBA8,PPIL1,EIF2B3,KLF10,FN1,PER3,CCDC40,LZTS2,FBXO34,MLLT3,LAMA4,CGNL1,TARDBP,NKTR,TBX18,MEGF6,KCNS2,NEXN,PUS7,MMP17,FAM131A,RBM43,PLEC,…	142
Cancer, Gastrointestinal Disease, Organismal Injury and Abnormalities	gastric epithelial cancer	gastric carcinoma	6.1e-09					FUBP3,CORO1A,LAMC3,ABCC4,GGT1,NEDD9,NR4A3,JAK3,LAMC1,USP28,CHKA,CALHM2,THSD7A,TUBA1A,MTHFSD,SARDH,CHST8,ARID1B,LRP1,LRP12,ZFHX3,WSCD1,DCBLD2,CEP290,MYH7,GIT2,PSMC3IP,ADAMTS10,CDH5,CSPP1,RIN1,DNAH5,MED30,FZD10,MAP3K1,RASGRF2,TCERG1L,AGRN,HSPG2,GPRIN1,MSRB3,CYR61,TUBA8,PPIL1,EIF2B3,KLF10,FN1,PER3,CCDC40,LZTS2,FBXO34,MLLT3,GSTP1,LAMA4,CGNL1,TARDBP,NKTR,TBX18,HLA-E,MEGF6,KCNS2,NEXN,PUS7,MMP17,FAM131A…	145
Cancer, Organismal Injury and Abnormalities	ductal carcinoma	ductal carcinoma	6.15e-09					CELSR1,COL7A1,LAMC3,ABCC4,NTSR1,SOX8,SIPA1,JAK3,CTGF,ACTA2,STX3,FOS,HYDIN,TUBA1A,DPF1,GRM4,CRYM,ARID1B,LRP1,CAPRIN2,SDK2,IGFN1,SPP1,AKAP1,IGSF5,MYH7,SEMA5B,SLC1A2,GIT2,ADAMTS10,DNAH5,RASGRF2,TCERG1L,CCR6,TBX2,CYR61,ENOPH1,ATXN7L2,CELSR3,EMB,HECW2,BAIAP2L1,ADAMTS15,ZSCAN21,MAPK7,DOK3,STRIP1,COL6A6,LPP,DNAH8,LIG3,TTC21A,SLITRK4,TMEM232,USP2,MTMR12,PTGS2,MYO18A,XKR7,ITPR2,PPM1D,HLA-DQA1,TMEM161A,HEG…	225
Cancer, Organismal Injury and Abnormalities	head and neck squamous cell cancer	head and neck squamous cell carcinoma	6.85e-09					COL19A1,GTF2B,KCNJ2,ETV1,C2CD4C,NECAB1,IZUMO4,PEAR1,SF3B1,NTSR1,NEK11,PIP5KL1,CTGF,MAP3K10,ACTA2,GUCY1A3,THSD7A,SLC6A7,RIT2,ZNF335,TTLL4,SNCA,ENPEP,TUBA1A,MYH11,CCNL2,LRP1,TAGLN,SDK2,ZFHX3,ST8SIA2,IGFN1,SPP1,AKAP1,DCBLD2,PLK5,ALK,PCDHAC1,CSPP1,SAMSN1,CLASP1,ZFC3H1,PCSK9,PCSK5,DNAH5,VCAN,MAP3K1,ZFP14,TCERG1L,TNFSF10,HSPG2,GPC2,CACNA2D2,TBX2,CXCL12,CYR61,TUBA8,ATXN2L,FBN2,CHAT,ATXN7L2,CACNA1B,RBMX,…	174
Cancer, Endocrine System Disorders, Gastrointestinal Disease, Organismal Injury and Abnormalities	pancreatic tumor	pancreatic tumor	7.13e-09		-0.504		-0.521	CELSR1,COL7A1,LAMC3,ABCC4,NTSR1,SOX8,SIPA1,JAK3,CTGF,GUCY1A3,STX3,RIT2,FOS,HYDIN,TUBA1A,CLEC14A,DPF1,GRM4,CRYM,ARID1B,LRP1,CAPRIN2,SDK2,mir-186,IGFN1,SPP1,AKAP1,IGSF5,MYH7,SEMA5B,SLC1A2,GIT2,ITGB8,ADAMTS10,ISLR2,DNAH5,RASGRF2,TCERG1L,TBX2,CYR61,ENOPH1,ATXN7L2,CELSR3,EMB,HECW2,BAIAP2L1,ADAMTS15,ZSCAN21,MAPK7,DOK3,GSTP1,STRIP1,COL6A6,EIF1AX,TXN,LPP,EGR1,DNAH8,SND1,LIG3,TTC21A,SLITRK4,SLC4A4,TMEM232…	255
Cancer, Gastrointestinal Disease, Organismal Injury and Abnormalities	gastric cancer	gastric cancer	8.95e-09					FUBP3,CORO1A,LAMC3,ABCC4,GGT1,NEDD9,NR4A3,JAK3,MIA,LAMC1,USP28,CHKA,CALHM2,THSD7A,TUBA1A,PNRC1,MTHFSD,SARDH,CHST8,ARID1B,LRP1,LRP12,ZFHX3,SPP1,WSCD1,DCBLD2,CEP290,MYH7,GIT2,PSMC3IP,ADAMTS10,CDH5,CSPP1,ARAP3,RIN1,DNAH5,MED30,FZD10,MAP3K1,RASGRF2,TCERG1L,AGRN,HSPG2,GPRIN1,MSRB3,CXCL12,CYR61,TUBA8,PPIL1,EIF2B3,KLF10,SIRT4,FN1,PER3,CCDC40,CACNA2D3,LZTS2,FBXO34,MLLT3,GSTP1,LAMA4,CGNL1,TARDBP,NKTR,TBX1…	156
Cancer, Endocrine System Disorders, Gastrointestinal Disease, Organismal Injury and Abnormalities	pancreatic adenocarcinoma	pancreatic adenocarcinoma	9.2e-09					CELSR1,COL7A1,LAMC3,ABCC4,SOX8,SIPA1,JAK3,CTGF,STX3,HYDIN,TUBA1A,DPF1,GRM4,CRYM,ARID1B,LRP1,CAPRIN2,SDK2,IGFN1,SPP1,AKAP1,IGSF5,MYH7,SEMA5B,SLC1A2,GIT2,ITGB8,ADAMTS10,DNAH5,TCERG1L,TBX2,CYR61,ENOPH1,ATXN7L2,CELSR3,EMB,HECW2,BAIAP2L1,ADAMTS15,MAPK7,ZSCAN21,DOK3,STRIP1,COL6A6,LPP,DNAH8,LIG3,TTC21A,SLITRK4,TMEM232,USP2,PTGS2,MYO18A,MTMR12,XKR7,ITPR2,PPM1D,TMEM161A,DLGAP3,HEG1,SLAIN1,C5orf51,B3GALT2,…	213
Cancer, Organismal Injury and Abnormalities	upper aerodigestive tract carcinoma	upper aerodigestive tract carcinoma	1.11e-08					COL19A1,GTF2B,KCNJ2,ETV1,NECAB1,IZUMO4,PEAR1,ABCC4,NEK11,CTGF,GUCY1A3,PNN,THSD7A,RIT2,HYDIN,SNCA,ENPEP,TUBA1A,COPS5,TAGLN,SLC5A5,SDK2,ZFHX3,SPP1,AKAP1,DCBLD2,FLYWCH1,PCDHAC1,CSPP1,SAMSN1,CLASP1,ZFC3H1,DNAH5,VCAN,ZFP14,TCERG1L,TNFSF10,KRT12,GPC2,CACNA2D2,NXPH3,LINGO3,CXCL12,IQCG,TUBA8,NAP1L5,FBN2,CHAT,PCDHGA3,CACNA1B,LBP,CELSR3,SERINC2,TSHZ1,CHI3L1,FN1,FNDC3B,HOPX,GSTP1,GPR68,LAMA4,CGNL1,STRADB,CO…	133
Cardiovascular System Development and Function, Tissue Morphology	morphology	morphology of blood vessel	1.23e-08					IGFBP4,CXCL12,RARA,ITGAV,PER2,ACTA2,PDGFB,SCARB1,TEK,NID1,CCM2,FN1,FBLN5,MYH11,MAPK7,EDN1,SPP1,LAMA4,DCBLD2,PDGFRB,FLT4,COL15A1,RECK,COL3A1,RAF1,FGF10,ITGB8,ENG,ELN,ACVRL1,KLF2,COL5A1,HDAC7,EPOR,CDH5,GFAP,SMAD9,NFATC3,Tmsb4x (includes others),VTN,PLVAP,LEFTY2,BMP1,HSPG2,TBX2,NOTCH3	46
Cancer, Gastrointestinal Disease, Organismal Injury and Abnormalities	stomach tumor	stomach tumor	1.25e-08					FUBP3,CORO1A,LAMC3,ABCC4,GGT1,NEDD9,NR4A3,JAK3,MIA,LAMC1,USP28,CHKA,CALHM2,THSD7A,TUBA1A,PNRC1,MTHFSD,SARDH,CHST8,ARID1B,LRP1,LRP12,ZFHX3,SPP1,WSCD1,DCBLD2,CEP290,MYH7,GIT2,PSMC3IP,ADAMTS10,CDH5,CSPP1,ARAP3,RIN1,DNAH5,MED30,FZD10,MAP3K1,RASGRF2,TCERG1L,AGRN,HSPG2,GPRIN1,MSRB3,CXCL12,CYR61,TUBA8,PPIL1,EIF2B3,KLF10,SIRT4,FN1,PER3,CCDC40,CACNA2D3,LZTS2,FBXO34,MLLT3,GSTP1,LAMA4,CGNL1,TARDBP,NKTR,TBX1…	157
Cardiovascular Disease, Cardiovascular System Development and Function, Organismal Injury and Abnormalities, Tissue Morphology	abnormal morphology	abnormal morphology of blood vessel	1.3e-08					CXCL12,RARA,ITGAV,PER2,ACTA2,PDGFB,SCARB1,TEK,NID1,CCM2,FN1,MYH11,MAPK7,EDN1,SPP1,LAMA4,DCBLD2,PDGFRB,COL15A1,RECK,COL3A1,FGF10,ITGB8,ENG,ELN,ACVRL1,KLF2,COL5A1,HDAC7,EPOR,CDH5,GFAP,SMAD9,NFATC3,Tmsb4x (includes others),PLVAP,LEFTY2,BMP1,HSPG2,TBX2,NOTCH3	41
Cancer, Organismal Injury and Abnormalities, Reproductive System Disease	endometrioid endometrial adenocarcinoma	endometrioid endometrial adenocarcinoma	1.49e-08					NEK11,CTGF,STX3,CCNT2,TTLL4,CYP4F3,TUBA1A,CLEC14A,BTN2A2,GRM4,ARID1B,LRP1,NAT14,CAPRIN2,ZFHX3,SDK2,MYH7,USP27X,ACTN1,DNAJB5,ISLR2,DNAH5,RASGRF2,SORBS2,NDST1,AGPAT4,CCR6,AACS,PADI4,DDX4,SRPK3,CELSR3,HECW2,BAIAP2L1,PDE7B,MAP1A,MLLT3,STRIP1,STRADB,NKTR,EIF1AX,ATP11B,SUN1,GSG1L,KCNS2,BTBD3,DGKI,DNAH8,SV2C,LIG3,SLC4A4,USP2,MRPS31,SEPT9,RHEB,LRRTM2,ITPR2,PPM1D,C11orf57,C11orf70,TRPC5,PRKAG2,PSME4,ABCC6…	237
Cancer, Organismal Injury and Abnormalities, Reproductive System Disease	breast cancer	breast cancer	1.62e-08		0.266		0.309	CDC42BPA,ETV1,GFPT2,LAMC3,SF3B1,ABCC4,NTSR1,NR4A3,JAK3,CTGF,ACTA2,USP28,INHA,DACH1,MAPKAPK2,PRPF39,FOS,TUBA1A,PNRC1,ALDH1A1,MYH11,LRP1,TAGLN,SLC5A5,IGFN1,SPP1,AKAP1,MDM4,PRKN,TLN1,ALK,TRIB1,ADAMTS10,EGR4,CDH5,CSPP1,PCSK5,DNAH5,N4BP3,VCAN,MAP3K1,RASGRF2,MYLK,TNFSF10,IL4R,HSPG2,CACNA2D2,PECAM1,CCR6,JUNB,CXCL12,CYR61,RARA,TUBA8,FBN2,LIMCH1,CACNA1B,LBP,RBMX,KLF10,PARVA,SIRT4,HCCS,S100A4,GOLGA4,MLF1,C…	181
Cancer, Organismal Injury and Abnormalities	malignant neoplasm of aerodigestive tract	malignant neoplasm of aerodigestive tract	1.65e-08					COL19A1,GTF2B,KCNJ2,ETV1,NECAB1,IZUMO4,PEAR1,ABCC4,NEK11,CTGF,GUCY1A3,PNN,THSD7A,RIT2,HYDIN,SNCA,ENPEP,TUBA1A,COPS5,TAGLN,SLC5A5,SDK2,ZFHX3,SPP1,AKAP1,DCBLD2,FLYWCH1,PCDHAC1,CSPP1,SAMSN1,CLASP1,ZFC3H1,DNAH5,VCAN,ZFP14,TCERG1L,TNFSF10,IL4R,KRT12,GPC2,CACNA2D2,NXPH3,LINGO3,CXCL12,IQCG,TUBA8,NAP1L5,FBN2,CHAT,PCDHGA3,CACNA1B,LBP,CELSR3,SERINC2,TSHZ1,CHI3L1,FN1,DUSP1,FNDC3B,HOPX,GSTP1,GPR68,LAMA4,CGNL…	137
Cell Death and Survival	apoptosis	apoptosis of tumor cell lines	1.65e-08		0.136		0.052	IGFBP4,GGT1,NEDD9,JAK3,MIA,CEACAM1,CTGF,CHKA,SBDS,FOS,SNCA,TUBA1A,COPS5,KITLG,FAM129B,CCNL2,LRP1,ADGRL2,mir-186,SPP1,MDM4,PRKN,ARHGEF3,LAIR1,Cd24a,ALK,CLASP1,HAT1,PDLIM7,VCAN,MAP3K1,TNFSF10,CACNA2D2,ACACA,SMPD4,PECAM1,CXCL12,CYR61,PADI4,RARA,NDRG1,PARVA,S100A4,FN1,GLO1,DUSP1,PER1,MAPK7,MLLT3,GSTP1,ST3GAL1,RPS6KB2,TXN,NR4A1,MAP3K14,TXNRD1,EGR1,OGT,DMGDH,KLF2,RASSF5,SND1,PLK3,MOB3B,VTN,USP2,IRF2BP2…	135
Neurological Disease	neurological signs	neurological signs	1.71e-08		-0.114		-0.163	PSAT1,BHLHE40,DKK3,HLA-DQA1,CTGF,SCARB1,FOS,TUBA1A,SNCA,CRYM,HTR7,S100A10,FOSB,KCNIP2,ST8SIA2,BDNF,HNRNPDL,Ptprv,MYH7,SLC1A2,GAS5,MYO1B,EGR4,TBCE,ETV5,PDLIM7,VCAN,DYNC1I1,GABRA5,SCN4B,PLK2,GADD45A,SSTR2,CALB1,CHRM4,CHRNA6,SLC18A3,PDLIM1,JUNB,SLC32A1,SLC26A4,SMTN,NDRG1,NAP1L5,CHAT,HRH1,PDK1,CA11,CACNA1B,GRIN2C,MLF1,KCTD17,C2orf40,CHI3L1,CACNA2D3,KCTD13,IVNS1ABP,TARDBP,SLMAP,SUN1,COCH,EPHB4,TXN,NR4…	84
Cancer, Endocrine System Disorders, Gastrointestinal Disease, Organismal Injury and Abnormalities	pancreatic ductal adenocarcinoma	pancreatic ductal adenocarcinoma	1.73e-08					CELSR1,COL7A1,LAMC3,ABCC4,SOX8,SIPA1,JAK3,CTGF,STX3,HYDIN,TUBA1A,DPF1,GRM4,CRYM,ARID1B,LRP1,CAPRIN2,SDK2,IGFN1,SPP1,AKAP1,IGSF5,MYH7,SEMA5B,SLC1A2,GIT2,ADAMTS10,DNAH5,TCERG1L,TBX2,ENOPH1,ATXN7L2,CELSR3,EMB,HECW2,BAIAP2L1,ADAMTS15,MAPK7,ZSCAN21,DOK3,STRIP1,COL6A6,LPP,DNAH8,LIG3,TTC21A,SLITRK4,TMEM232,USP2,PTGS2,MYO18A,MTMR12,XKR7,ITPR2,PPM1D,TMEM161A,DLGAP3,HEG1,SLAIN1,C5orf51,B3GALT2,SZT2,INTS2,Z…	208
Cell Death and Survival	survival	cell survival	1.97e-08		-1.025		-0.292	CDC42BPA,NKX3-1,NR4A3,JAK3,CTGF,GUCY1A3,CHKA,MAPKAPK2,FOS,SNCA,KITLG,MYH11,ARID1B,LRP1,BCKDK,SPP1,MDM4,PRKN,ALK,SLC1A2,SOCS2,ARAP3,VCAN,MAP3K1,AGRN,TNFSF10,IL4R,ACACA,PRPH,ZNF91,TBX2,CXCL12,PHKA2,RARA,NDRG1,TAF4B,PCDHGA3,PARVA,S100A4,CD82,CHI3L1,FN1,DUSP1,MAPK7,TRIB2,GSTP1,TARDBP,RPS6KB2,PDGFRB,SLC40A1,LPAR2,RNF8,TXN,CARTPT,NR4A1,MAP3K14,IGFBP2,EGR1,OGT,SND1,LIG3,RASD2,HLA-A,VTN,DUSP5,PTGS2,MYO18…	140
Cardiovascular Disease, Cardiovascular System Development and Function, Organismal Injury and Abnormalities	abnormal morphology	abnormal morphology of vasculature	2.01e-08					ITGAV,GUCY1A3,ACTA2,SCARB1,TEK,PROM1,NID1,CCM2,ABCC6,MYH11,EDN1,SPP1,DCBLD2,RECK,RAF1,FGF10,ITGB8,ENG,ACVRL1,COL5A1,CDH5,ARAP3,LEFTY2,HSPG2,OVOL2,TBX2,NOTCH3,CXCL12,RARA,PER2,PDGFB,FN1,MAPK7,LAMA4,PDGFRB,COL15A1,COL3A1,ELN,KLF2,EPOR,HDAC7,GFAP,SMAD9,NFATC3,Tmsb4x (includes others),PLVAP,BMP1,EPAS1,ICAM1	49
Tissue Morphology	quantity	quantity of cells	2.03e-08		-0.432		0.058	CORO1A,RLBP1,NKX3-1,NEK11,GGT1,SIPA1,NEDD9,NR4A3,JAK3,LAMC1,TIA1,CTGF,GUCY1A3,INHA,DACH1,MAPKAPK2,FOS,SNCA,MC4R,Mir124a-1hg,COPS5,BTN2A2,KITLG,MYH11,CD180,BCKDK,ST8SIA2,SPP1,RAP2A,MDM4,PRKN,MYH7,EFNB1,LAIR1,FGF10,Cd24a,ALK,TRIB1,ITGB8,Cd59a,EGR4,SCTR,SAMSN1,RC3H1,VCAN,AGRN,TNFSF10,IL4R,HSPG2,CACNA2D2,PECAM1,CCR6,JUNB,DYNLL1,SERPINB1,UNC13B,CXCL12,FEZF2,RARA,INSM1,TAF4B,CHAT,PCDHGA3,CELSR3,KLF10,T…	182
Cancer, Gastrointestinal Disease, Organismal Injury and Abnormalities	oral tumor	oral tumor	2.29e-08					CDC42BPA,COL7A1,LAMC3,PEAR1,PTPRB,CTGF,GUCY1A3,CALHM2,MAPKAPK2,PRPF39,HYDIN,ENPEP,TUBA1A,LUC7L3,SERF2,CCNL2,TAGLN,SLC5A5,ZFHX3,ST8SIA2,IGFN1,WSCD1,PHTF1,AKAP1,DCBLD2,MYH7,TLN1,ALK,PCDHAC1,CDH5,DNAJB5,CSPP1,ZFC3H1,SLC25A36,PCSK9,PCSK5,BTBD9,TNFSF10,HSPG2,GPRIN1,ZXDC,UNC13B,MFAP4,CXCL12,TUBA8,ATXN2L,RNPC3,SERINC2,TSHZ1,PTPRH,CHI3L1,FN1,DUSP1,DOK3,TRIB2,MLLT3,LAMA4,STRADB,NKTR,PDGFRB,ATP11B,COL15A1,…	130
Cell Death and Survival	cell viability	cell viability	2.34e-08		-0.832		-0.094	CDC42BPA,NKX3-1,NR4A3,JAK3,CTGF,GUCY1A3,CHKA,MAPKAPK2,FOS,SNCA,KITLG,MYH11,ARID1B,LRP1,BCKDK,SPP1,MDM4,PRKN,ALK,SLC1A2,SOCS2,VCAN,MAP3K1,AGRN,TNFSF10,ACACA,PRPH,ZNF91,CXCL12,PHKA2,RARA,NDRG1,TAF4B,PCDHGA3,PARVA,S100A4,CD82,CHI3L1,FN1,DUSP1,MAPK7,TRIB2,GSTP1,TARDBP,RPS6KB2,PDGFRB,SLC40A1,LPAR2,RNF8,TXN,CARTPT,NR4A1,MAP3K14,IGFBP2,EGR1,OGT,SND1,LIG3,RASD2,HLA-A,VTN,DUSP5,PTGS2,MYO18A,MTMR12,CSF1,SE…	135
Cancer, Organismal Injury and Abnormalities, Reproductive System Disease	endometrial carcinoma	endometrial carcinoma	2.43e-08					NEK11,CTGF,STX3,CCNT2,TTLL4,CYP4F3,TUBA1A,CLEC14A,BTN2A2,GRM4,ARID1B,LRP1,NAT14,CAPRIN2,ZFHX3,SDK2,MYH7,USP27X,ACTN1,DNAJB5,ISLR2,DNAH5,MAP3K1,RASGRF2,SORBS2,NDST1,AGPAT4,CCR6,AACS,PADI4,DDX4,SRPK3,CELSR3,HECW2,BAIAP2L1,PDE7B,MAP1A,MLLT3,STRIP1,STRADB,NKTR,EIF1AX,ATP11B,SUN1,GSG1L,KCNS2,BTBD3,DGKI,DNAH8,SV2C,LIG3,SLC4A4,USP2,CSF1,MRPS31,SEPT9,RHEB,LRRTM2,ITPR2,PPM1D,C11orf57,C11orf70,TRPC5,PRKAG2…	242
Cancer, Organismal Injury and Abnormalities, Reproductive System Disease	adenocarcinoma	adenocarcinoma in endometrium	3.04e-08					NEK11,CTGF,STX3,CCNT2,TTLL4,CYP4F3,TUBA1A,CLEC14A,BTN2A2,GRM4,ARID1B,LRP1,NAT14,CAPRIN2,ZFHX3,SDK2,MYH7,USP27X,ACTN1,DNAJB5,ISLR2,DNAH5,MAP3K1,RASGRF2,SORBS2,NDST1,AGPAT4,CCR6,AACS,PADI4,DDX4,SRPK3,CELSR3,HECW2,BAIAP2L1,PDE7B,MAP1A,MLLT3,STRIP1,STRADB,NKTR,EIF1AX,ATP11B,SUN1,GSG1L,KCNS2,BTBD3,DGKI,DNAH8,SV2C,LIG3,SLC4A4,USP2,MRPS31,SEPT9,RHEB,LRRTM2,ITPR2,PPM1D,C11orf57,C11orf70,TRPC5,PRKAG2,PSME…	240
Cancer, Organismal Injury and Abnormalities, Reproductive System Disease	endometrioid endometrial cancer	uterine endometrioid carcinoma	3.05e-08					NEK11,CTGF,STX3,CCNT2,TTLL4,CYP4F3,TUBA1A,CLEC14A,BTN2A2,GRM4,ARID1B,LRP1,NAT14,CAPRIN2,ZFHX3,SDK2,MYH7,USP27X,ACTN1,DNAJB5,ISLR2,DNAH5,MAP3K1,RASGRF2,SORBS2,NDST1,AGPAT4,CCR6,AACS,PADI4,DDX4,SRPK3,CELSR3,HECW2,BAIAP2L1,PDE7B,MAP1A,MLLT3,STRIP1,STRADB,NKTR,EIF1AX,ATP11B,SUN1,GSG1L,KCNS2,BTBD3,DGKI,DNAH8,SV2C,LIG3,SLC4A4,USP2,MRPS31,SEPT9,RHEB,LRRTM2,ITPR2,PPM1D,C11orf57,C11orf70,TRPC5,PRKAG2,PSME…	239
Cellular Assembly and Organization, Cellular Function and Maintenance	organization	organization of cytoplasm	3.23e-08		0.536		0.97	CDC42BPA,KCNJ2,CORO1A,CELSR1,FOXJ1,ABCC4,NEDD9,PIP5KL1,MIA,LAMC1,CTGF,SBDS,ROBO3,MAPKAPK2,FOXO6,ZNF335,FOS,ARPC5,SNCA,KITLG,LRP1,LRP12,CAPRIN2,TTYH1,SDK2,SPP1,RAP2A,CEP290,PRKN,EFNB1,SEMA5B,TLN1,FGF10,Cd24a,ITGB8,MYO1B,ACTN1,ISLR2,CLASP1,SLC25A36,ARAP3,RIN1,TCTN1,DNAH5,FZD10,PDLIM7,HOOK1,MYLK,AGRN,TNFSF10,IFT81,GPRIN1,PRPH,RNF19A,CXCL12,CYR61,FEZF2,TUBA8,NDRG1,CHAT,CELSR3,PARVA,S100A4,CD82,GOLGA4…	146
Cardiovascular Disease, Hereditary Disorder, Organismal Injury and Abnormalities	familial cardiovascular disease	familial cardiovascular disease	3.35e-08		-0.911		-1.108	KCNJ2,RARA,HLA-DQA1,FBN2,DES,HRH1,EMD,HTRA1,ACTA2,PRKAG2,PDGFB,KCNH2,TEK,MYOM1,CCM2,ZFPM2,ABCC9,MYH11,EDN1,LAMA4,RBM20,SLMAP,MYH7,COL4A1,PDGFRB,EPHB4,JAG1,COL3A1,RAF1,ENG,NEXN,ACVRL1,COL5A1,SMAD9,PCSK9,LEFTY2,MLXIPL,MYLK,HSPG2,SCN4B,EPAS1,NOTCH3,BGN	43
Cardiovascular System Development and Function	morphology	morphology of vasculature	3.47e-08					IGFBP4,ITGAV,GUCY1A3,ACTA2,SCARB1,TEK,PROM1,NID1,CCM2,ABCC6,MYH11,EDN1,SPP1,DCBLD2,RECK,RAF1,FGF10,ITGB8,ENG,ACVRL1,COL5A1,CDH5,ARAP3,LEFTY2,HSPG2,OVOL2,TBX2,NOTCH3,CXCL12,RARA,PER2,PDGFB,FN1,FBLN5,MAPK7,LAMA4,PDGFRB,FLT4,COL15A1,COL3A1,ELN,KLF2,EPOR,HDAC7,GFAP,SMAD9,NFATC3,Tmsb4x (includes others),VTN,PLVAP,BMP1,EPAS1,ICAM1	53
Organismal Development	morphology	morphology of body cavity	3.86e-08					IGFBP4,ABCC4,NKX3-1,GGT1,SIPA1,JAK3,CEACAM1,LAMC1,CTGF,GUCY1A3,INHA,DACH1,FOS,CHST8,KITLG,MYH11,S100A10,CYP11A1,SPP1,RSPO2,MYH7,EFNB1,TLN1,FGF10,Cd24a,TRIB1,GIT2,ITGB8,PSMC3IP,CDH5,SCTR,HELZ2,RC3H1,Fendrr,HAT1,LEFTY2,MAP3K1,IL4R,HSPG2,NDST1,OVOL2,PECAM1,CCR6,TBX2,JUNB,MFAP4,CXCL12,RARA,TAF4B,CELSR3,TBATA,FN1,DUSP1,LZTS2,MAPK7,HOPX,LAMA4,NPR2,RPS6KB2,PDGFRB,SUN1,TXN,NR4A1,COL3A1,MAP3K14,IGFBP2,EGR…	161
Cell Cycle	cell cycle progression	cell cycle progression	4.45e-08		-0.29		-0.067	NKX3-1,SIPA1,PTPRB,NEDD9,NR4A3,JAK3,CEACAM1,INHA,PNN,CCNT2,FOS,TUBA1A,COPS5,BTN2A2,KITLG,ADGRL2,TTYH1,CHN2,ZFHX3,SPP1,MDM4,PRKN,FGF10,ALK,CDH5,CLASP1,HAT1,PDLIM7,MAP3K1,VCAN,IL4R,JUNB,CXCL12,CYR61,PADI4,RARA,S100A4,MLF1,HECW2,DUSP1,PER1,Sik1,LZTS2,MAPK7,MLLT3,TARDBP,PDGFRB,TXN,NR4A1,EGR1,OGT,RASSF5,SND1,PLK3,USP2,CSF1,SEPT9,NUP214,ACTL6A,PRKCG,PPM1D,SHROOM2,DOT1L,SPRY2,GADD45B,PRDX1,EDN3,GNAI3,GR…	110
Cardiovascular System Development and Function	morphology	morphology of cardiovascular system	5.03e-08					IGFBP4,ABCC4,ITGAV,DOT1L,DES,EMD,ACTA2,SCARB1,INHA,GUCY1A3,PRDX1,HEG1,TEK,NID1,CCM2,ABCC9,KITLG,MYH11,EDN1,S100A10,VWF,SPP1,TFRC,DCBLD2,MYH7,COL8A2,RECK,TLN1,RAF1,FGF10,MECOM,ITGB8,ENG,ACVRL1,COL5A1,THBS4,CDH5,Fendrr,RPS6KA2,LEFTY2,MAP3K1,HSPG2,DUSP6,GADD45A,SLC18A3,Pot1b,OVOL2,TBX2,NOTCH3,CXCL12,ANXA7,RARA,SMTN,PER2,PDGFB,MYOM1,FN1,FBLN5,ZFPM2,DUSP1,CDKN1A,MAPK7,HOPX,LAMA4,RPS6KB2,PDGFRB,COL15A1…	96
Cell Morphology	sprouting	sprouting	5.94e-08		0.893		1.148	UNC13B,IGFBP4,CXCL12,CELSR1,CYR61,EHMT1,SHROOM2,DISC1,SHANK3,SPRY2,HTRA1,EMB,SPRY4,TEK,FOXO6,FOS,SNCA,CCM2,DACT1,KITLG,MAPK7,MET,NAB2,SDK2,PRSS12,SPP1,LAMA4,BDNF,RAP2A,NEUROD6,FLT4,NUAK1,ITGB8,OPHN1,ARAP3,EGR3,PTGS2,DCX,AGRN,HSPG2,SCN4B,NDST1,IGSF9,SLC18A3,PRCP	45
Cancer, Organismal Injury and Abnormalities	fibrous tissue tumor	fibrous tissue tumor	6.8e-08		-1.067		-1.176	COL19A1,COL7A1,RARA,TUBA8,PDGFB,S100A4,PRDX1,TUBA1A,KITLG,ITK,CDKN1A,MET,S100A10,PDGFRB,COL4A1,COL8A2,COL15A1,FLT4,COL3A1,RAF1,ALK,EGR1,COL5A1,COL16A1,PTGS2,COL4A2,COL24A1,NOTCH3	28
Embryonic Development, Organ Development, Organismal Development, Skeletal and Muscular System Development and Function, Tissue Development	formation	formation of muscle	9.79e-08		0.898		1.077	COL19A1,ETV1,DES,EMD,SPRY2,PABPN1,CCNT2,TIPARP,MYH3,MYH11,EDN1,ZFHX3,MYH7,RECK,IGFBP5,ENG,MYLK,HSPG2,CACNA2D2,TBX2,CXCL12,SMTN,SRPK3,CHAT,PDGFB,LAMA5,KCNQ4,GPCPD1,MYOM1,ZFPM2,DUSP1,CDKN1A,MAPK7,MET,PDGFRB,JAG1,WNT7B,ELN,MBNL1,KLF2,EPOR,HDAC7,NFATC3,SCHIP1,PLEC,Tmsb4x (includes others),EGR3,Meg3,BGN	49
Cell Death and Survival	cell death	cell death of tumor cell lines	1.01e-07		0.287		0.171	IGFBP4,CELSR1,ABCC4,NEK11,GGT1,NEDD9,MIIP,JAK3,MIA,CEACAM1,CTGF,CHKA,SBDS,MAPKAPK2,FOS,SNCA,TUBA1A,COPS5,KITLG,FAM129B,CCNL2,LRP1,ADGRL2,PLEKHA7,SLC5A5,mir-186,SPP1,MDM4,PRKN,ARHGEF3,LAIR1,Cd24a,ALK,REPIN1,CLASP1,HAT1,PDLIM7,VCAN,MAP3K1,TNFSF10,CACNA2D2,ACACA,SMPD4,PECAM1,JUNB,CXCL12,CYR61,PADI4,RARA,NDRG1,PARVA,S100A4,FN1,GLO1,DUSP1,PER1,LZTS2,MAPK7,MLLT3,GSTP1,ST3GAL1,TARDBP,RPS6KB2,LPAR2,TXN,N…	160
Cancer, Hematological Disease, Organismal Injury and Abnormalities	lymphohematopoietic neoplasia	lymphohematopoietic neoplasia	1.22e-07	Decreased	-2.64		-2.752	GTF2B,CELSR1,CORO1A,COL7A1,ABCC4,NEK11,SIPA1,NEDD9,JAK3,CCNT2,FOS,HYDIN,TUBA1A,PNRC1,KITLG,ARID1B,CAPRIN2,SLC5A5,ZFHX3,SDK2,mir-186,SPP1,IGSF5,LAIR1,SEMA5B,IFI30,COL16A1,DNAH5,HAT1,N4BP3,HOOK1,SORBS2,NUDT6,CYR61,DDX4,TAF4B,CELSR3,EMB,ADAMTS15,CCDC40,PER1,PDE7B,MLLT3,GSTP1,NPR2,STRADB,NKTR,COL6A6,RASGEF1B,KCNS2,BTBD3,LPP,EGR1,DNAH8,DMGDH,KLF2,DAAM2,PTGS2,MYO18A,BMP1,RHEB,PPM1D,SLC7A8,HLA-DQA1,TMEM…	254
Cardiovascular Disease, Hereditary Disorder, Organismal Injury and Abnormalities	familial vascular disease	familial vascular disease	1.29e-07		-0.911		-1.122	PDGFRB,COL4A1,RARA,COL3A1,FBN2,HTRA1,ENG,HRH1,ACTA2,PDGFB,ACVRL1,COL5A1,TEK,SMAD9,CCM2,LEFTY2,MLXIPL,MYH11,MYLK,EDN1,HSPG2,EPAS1,NOTCH3,BGN	24
Organismal Development	development	development of genitourinary system	1.35e-07		-0.281		0.046	IGFBP4,ABCC4,GGT1,SOX8,NKX3-1,NR4A3,LAMC1,CTGF,INHA,LRGUK,TIPARP,FOS,MC4R,ALDH1A1,CHST8,KITLG,CYP11A1,ZFHX3,SPP1,RSPO2,FGF10,TRIB1,ALK,SOCS2,PSMC3IP,EGR4,CDH5,PCSK9,PCSK5,ETV5,HOOK1,TOB2,RXFP1,CXCL12,IQCG,DDX4,RARA,TAF4B,PACRG,KHDRBS3,FN1,DUSP1,DACT2,LZTS2,MAPK7,NPR2,PDGFRB,SUN1,RNF8,WNT7B,IGFBP2,EGR1,MMP17,SCHIP1,PLVAP,KCNQ1OT1,PTGS2,CSF1,GPR12,TIAL1,Meg3,TMEM203,PPM1D,ITGAV,ADAMTS16,YBX2,SPRY2,…	108
Cardiovascular System Development and Function, Cellular Movement	cell movement	cell movement of endothelial cells	1.38e-07		-1.065		-0.74	CXCL12,CYR61,SEMA3E,ITGAV,CEACAM1,HRH1,STAB1,PDGFB,STC1,SCARB1,CD82,MAPKAPK2,SPRY4,TEK,FN1,HTR7,EDN1,MET,VWF,SPP1,BDNF,PTPRZ1,COL4A1,PDGFRB,EFNB1,RECK,FLT4,NR4A1,ENG,ACVRL1,KLF2,CDH5,NFATC3,VTN,EGR3,ESAM,PTGS2,COL4A2,TNFSF10,HSPG2,PLCG1,ICAM1,PECAM1	43
Cancer, Organismal Injury and Abnormalities, Reproductive System Disease	mammary tumor	mammary tumor	1.78e-07		0.623		0.705	CDC42BPA,ETV1,GFPT2,LAMC3,SF3B1,ABCC4,NTSR1,NEDD9,NR4A3,JAK3,CTGF,ACTA2,USP28,INHA,DACH1,MAPKAPK2,PRPF39,FOS,TUBA1A,PNRC1,ALDH1A1,MYH11,LRP1,TAGLN,SLC5A5,IGFN1,SPP1,AKAP1,MDM4,PRKN,TLN1,ALK,TRIB1,ADAMTS10,EGR4,CDH5,CSPP1,PCSK5,DNAH5,N4BP3,VCAN,MAP3K1,RASGRF2,MYLK,TNFSF10,IL4R,HSPG2,CACNA2D2,PECAM1,CCR6,JUNB,CXCL12,CYR61,RARA,TUBA8,FBN2,LIMCH1,CACNA1B,LBP,RBMX,KLF10,PARVA,SIRT4,HCCS,S100A4,GOLGA4,…	186
Embryonic Development, Organismal Development	development	development of body axis	1.95e-07	Decreased	-2.762		-2.479	CELSR1,FOXJ1,SF3B1,GGT1,SOX8,NKX3-1,NR4A3,RGS11,LAMC1,GUCY1A3,HES3,ROBO3,MAPKAPK2,ZNF335,TIPARP,FOS,HYDIN,SNCA,Mir124a-1hg,ALDH1A1,ST8SIA2,MDM4,CEP290,SEMA5B,FGF10,ALK,SLC1A2,CDH5,TCTN1,PCSK5,DNAH5,LEFTY2,MAP3K1,HSPG2,KRT12,NDST1,OVOL2,TBX2,CXCL12,FEZF2,RARA,SPRY4,TSHZ1,FN1,FNDC3B,ZSCAN21,MAPK7,MLLT3,RTN4RL2,LTBP2,ARL6,TBX18,HLA-E,SUN1,WNT7B,COL3A1,BTBD3,IPMK,EGR1,KLF2,SCHIP1,HLA-A,SLC4A4,CSF1,FR…	117
Cancer, Hematological Disease, Organismal Injury and Abnormalities	hematological neoplasia	hematological neoplasia	2.28e-07	Decreased	-2.475		-2.593	GTF2B,CELSR1,CORO1A,COL7A1,ABCC4,NEK11,SIPA1,NEDD9,JAK3,CCNT2,FOS,HYDIN,TUBA1A,PNRC1,KITLG,ARID1B,CAPRIN2,SLC5A5,ZFHX3,SDK2,mir-186,SPP1,IGSF5,LAIR1,SEMA5B,IFI30,COL16A1,DNAH5,HAT1,N4BP3,HOOK1,SORBS2,NUDT6,CYR61,DDX4,TAF4B,CELSR3,EMB,ADAMTS15,CCDC40,PER1,PDE7B,MLLT3,GSTP1,NPR2,STRADB,NKTR,COL6A6,RASGEF1B,KCNS2,BTBD3,LPP,EGR1,DNAH8,DMGDH,KLF2,DAAM2,PTGS2,MYO18A,BMP1,RHEB,PPM1D,SLC7A8,HLA-DQA1,TMEM…	251
Cancer, Organismal Injury and Abnormalities	breast or ovarian carcinoma	breast or ovarian carcinoma	2.29e-07					CELSR1,COL7A1,ABCC4,NTSR1,JAK3,ACTA2,DACH1,MAPKAPK2,FOXO6,FOS,ENPEP,TUBA1A,LUC7L3,ARID1B,LRP1,TAGLN,SDK2,ZFHX3,IGFN1,SPP1,HSPA12B,AKAP1,PRKN,EFNB1,ABCB9,ADAMTS10,DNAH5,MAP3K1,RASGRF2,CCR6,MSRB3,CYR61,SIRT4,BAIAP2L1,GSTP1,STRIP1,SLMAP,NKTR,COL6A6,SLC40A1,EXOSC9,ATP11B,WNT7B,DGKI,EGR1,DMGDH,SCHIP1,TTC21A,SLC4A4,PTGS2,PRPF4B,SEPT9,C9orf3,USP35,HLA-DQA1,TRPC5,RGL2,SZT2,ZDBF2,ZNF436,INPP5J,STK40,MECOM…	205
Neurological Disease	dyskinesia	dyskinesia	2.39e-07					PSAT1,BHLHE40,DKK3,HLA-DQA1,CTGF,FOS,TUBA1A,CRYM,HTR7,S100A10,FOSB,KCNIP2,ST8SIA2,BDNF,HNRNPDL,Ptprv,MYH7,SLC1A2,GAS5,MYO1B,EGR4,TBCE,ETV5,PDLIM7,VCAN,DYNC1I1,GABRA5,SCN4B,PLK2,GADD45A,CALB1,CHRM4,CHRNA6,SLC18A3,PDLIM1,JUNB,SLC32A1,SMTN,NDRG1,NAP1L5,CHAT,HRH1,CA11,CACNA1B,GRIN2C,MLF1,KCTD17,C2orf40,CHI3L1,CACNA2D3,KCTD13,IVNS1ABP,SLMAP,COCH,EPHB4,TXN,NR4A1,SUB1,IPMK,EGR1,GFAP,CCKBR,Tmsb4x (includ…	75
Cancer, Hematological Disease, Organismal Injury and Abnormalities	lymphohematopoietic cancer	lymphohematopoietic cancer	2.95e-07	Decreased	-2.307		-2.44	GTF2B,CELSR1,CORO1A,COL7A1,NEK11,SIPA1,NEDD9,JAK3,CCNT2,FOS,HYDIN,TUBA1A,PNRC1,KITLG,ARID1B,CAPRIN2,SLC5A5,ZFHX3,SDK2,mir-186,SPP1,IGSF5,SEMA5B,IFI30,COL16A1,DNAH5,HAT1,N4BP3,HOOK1,SORBS2,NUDT6,CYR61,DDX4,TAF4B,CELSR3,EMB,ADAMTS15,CCDC40,PER1,PDE7B,MLLT3,GSTP1,NPR2,STRADB,NKTR,COL6A6,RASGEF1B,KCNS2,BTBD3,LPP,EGR1,DNAH8,DMGDH,KLF2,DAAM2,PTGS2,MYO18A,RHEB,PPM1D,SLC7A8,HLA-DQA1,TMEM161A,YBX2,NFKBIE,…	249
Embryonic Development, Organismal Development	development	development of head	2.95e-07	Decreased	-2.762		-2.48	CELSR1,FOXJ1,GGT1,SOX8,NKX3-1,NR4A3,RGS11,LAMC1,GUCY1A3,HES3,ROBO3,MAPKAPK2,ZNF335,TIPARP,FOS,HYDIN,SNCA,Mir124a-1hg,ALDH1A1,ST8SIA2,MDM4,CEP290,SEMA5B,FGF10,ALK,SLC1A2,CDH5,TCTN1,PCSK5,DNAH5,MAP3K1,HSPG2,KRT12,NDST1,TBX2,CXCL12,FEZF2,RARA,SPRY4,TSHZ1,FN1,FNDC3B,ZSCAN21,MAPK7,RTN4RL2,LTBP2,ARL6,TBX18,HLA-E,SUN1,WNT7B,COL3A1,BTBD3,IPMK,EGR1,KLF2,SCHIP1,HLA-A,SLC4A4,CSF1,FRZB,PRKCG,NEUROG2,ITGAV,PO…	110
Cellular Movement	cell movement	cell movement of muscle cells	3.3e-07		0.945		1.2	IGFBP4,PDGFRB,CYR61,LPAR2,TRIB1,IGFBP2,IGFBP5,PDGFB,ELN,S100A4,MAPKAPK2,THBS4,TEK,FBLN5,FN1,VTN,PTGS2,NET1,CSF1,TNFSF10,MET,SPP1	22
Cancer, Organismal Injury and Abnormalities	growth	growth of tumor	3.49e-07		-0.727		-0.481	PPM1D,ABCC4,NKX3-1,NEDD9,CEACAM1,TIA1,CTGF,INHA,DACH1,SLC16A3,TEK,FOS,CD248,KITLG,FAM129B,EDN1,S100A10,SPP1,BDNF,PRKN,COL4A1,LAIR1,NUAK1,RAF1,ALK,IGFBP5,ITGB8,ENG,STK38,CDH5,IL17RA,VCAN,TNFSF10,IL4R,GADD45A,SSTR2,NDST1,NOTCH3,CXCL12,CYR61,FHIT,RARA,NDRG1,PDK1,PDGFB,KLF10,CD82,ITGA1,FN1,FBLN5,DUSP1,LZTS2,CDKN1A,MAPK7,MET,TRIB2,GPR68,LAMA4,LPAR2,FLT4,EPHB4,JAG1,TXN,NR4A1,SEMA3B,IGFBP2,ST6GALNAC5,EG…	80
Hereditary Disorder, Neurological Disease, Organismal Injury and Abnormalities, Psychological Disorders, Skeletal and Muscular Disorders	Huntington disease	Huntington's Disease	3.6e-07					PSAT1,BHLHE40,DKK3,HLA-DQA1,CTGF,FOS,TUBA1A,CRYM,KCNIP2,ST8SIA2,BDNF,HNRNPDL,Ptprv,MYH7,SLC1A2,GAS5,MYO1B,EGR4,TBCE,ETV5,PDLIM7,VCAN,DYNC1I1,GABRA5,SCN4B,PLK2,GADD45A,CALB1,CHRM4,SLC18A3,PDLIM1,JUNB,SLC32A1,SMTN,NDRG1,NAP1L5,CHAT,HRH1,CA11,GRIN2C,MLF1,KCTD17,C2orf40,CHI3L1,CACNA2D3,KCTD13,IVNS1ABP,SLMAP,COCH,EPHB4,TXN,NR4A1,SUB1,IPMK,EGR1,GFAP,CCKBR,Tmsb4x (includes others),IER5,RASD2,DAAM2,DYNLT…	70
Cellular Movement	invasion	invasion of cells	3.62e-07		1.03		1.432	CDC42BPA,ETV1,SPSB1,ITGAV,DKK3,NEDD9,MIA,CEACAM1,LAMC1,SPRY2,CTGF,HTRA1,ACTA2,MAPKAPK2,GNAI3,FOS,GRP,KITLG,MYCT1,FAM129B,EDN1,LRP1,S100A10,TAGLN,SLC5A5,SPP1,BDNF,FAT1,RND3,PTPRZ1,SULT2B1,RECK,NUAK1,CD14,FGF10,ALK,ITGB8,ENG,CDH5,PRMT1,ARAP3,ETV5,NET1,VCAN,RASGRF2,TNFSF10,MAGI1,DUSP6,SSTR2,PECAM1,PDLIM1,JUNB,CXCL12,CYR61,FHIT,NDRG1,PDK1,PARVA,S100A4,LAMA5,CD82,KCNH2,ITGA1,CHI3L1,FN1,FBLN5,DUSP1,ADA…	93
Organismal Injury and Abnormalities	bleeding	Bleeding	4.23e-07	Increased	2.617		1.989	ITGAV,LAMC1,INHA,GUCY1A3,HEG1,TEK,ALDH1A1,LRP1,VWF,SPP1,BDNF,RSPO2,COL4A1,RECK,GUCY1A2,RAF1,MECOM,ITGB8,ENG,ACVRL1,PCSK5,COL4A2,ATF7,GABRA5,IL4R,HSPG2,CACNA2D2,ALDH3A1,CHRNA6,OVOL2,PTGER3,ANXA7,RARA,PDGFB,CACNA1B,GRIN2C,FN1,ZFPM2,MAPK7,LAMA4,RPS6KB2,PDGFRB,FLT4,JAG1,WNT7B,F5,KLF2,HDAC7,PLEC,Tmsb4x (includes others),PTGS2,RHEB,CHRNA4,EPAS1,ICAM1,BGN	56
Cancer, Organismal Injury and Abnormalities	benign connective or soft tissue neoplasm	benign connective or soft tissue neoplasm	4.48e-07					AKAP8L,COL19A1,COL7A1,SPSB1,NTSR1,HLA-DQA1,NR4A3,STX3,TEK,FOS,HNMT,TUBA1A,ARL4D,ALDH1A1,KITLG,COL4A1,COL8A2,GUCY1A2,RAF1,IGFBP5,PSMC3IP,COL5A1,COL16A1,LEFTY2,VCAN,DCX,COL4A2,SORBS2,PRRC2C,SLC18A3,PTGER3,NOTCH3,CYR61,TUBA8,NDRG1,DUSP1,DDX6,HOPX,MET,KCNG1,PDGFRB,FLT4,COL15A1,NR4A1,COL3A1,EGR1,CDC7,PTGS2,CSF1,COL24A1,RGS5	51
Cancer, Organismal Injury and Abnormalities	neoplasia	Lymphoid Cancer and Tumors	4.49e-07	Decreased	-2.056		-2.19	CELSR1,CORO1A,COL7A1,NEK11,SIPA1,NEDD9,JAK3,CCNT2,HYDIN,TUBA1A,KITLG,ARID1B,CAPRIN2,SLC5A5,ZFHX3,SDK2,mir-186,SPP1,IGSF5,SEMA5B,IFI30,COL16A1,DNAH5,N4BP3,HOOK1,SORBS2,NUDT6,CYR61,DDX4,TAF4B,CELSR3,EMB,ADAMTS15,CCDC40,PER1,PDE7B,MLLT3,GSTP1,NPR2,STRADB,NKTR,COL6A6,RASGEF1B,KCNS2,BTBD3,LPP,EGR1,DNAH8,DMGDH,KLF2,DAAM2,PTGS2,MYO18A,RHEB,PPM1D,SLC7A8,HLA-DQA1,TMEM161A,YBX2,NFKBIE,DLGAP3,PROM1,GSR,EDN1…	238
Connective Tissue Disorders, Inflammatory Disease, Inflammatory Response, Organismal Injury and Abnormalities, Skeletal and Muscular Disorders	polyarthritis	polyarthritis	4.51e-07		-1.002		-0.95	HLA-DQA1,NR4A3,HTRA1,GADD45B,EDN3,MAPKAPK2,RGL2,SERINC2,FOS,HNMT,CD83,FN1,DUSP1,GSR,CD180,S100A10,FOSB,SPP1,COCH,TXN,NR4A1,SLC1A2,HDAC7,IL17RA,TNFAIP3,PTGS2,IL4R,PECAM1	28
Cancer, Hematological Disease, Organismal Injury and Abnormalities	lymphoid cancer	lymphoid cancer	4.63e-07	Decreased	-2.106		-2.244	CELSR1,CORO1A,COL7A1,NEK11,SIPA1,NEDD9,JAK3,CCNT2,HYDIN,TUBA1A,KITLG,ARID1B,CAPRIN2,SLC5A5,ZFHX3,SDK2,mir-186,SPP1,IGSF5,SEMA5B,IFI30,COL16A1,DNAH5,N4BP3,HOOK1,SORBS2,NUDT6,CYR61,DDX4,TAF4B,CELSR3,EMB,ADAMTS15,CCDC40,PER1,PDE7B,MLLT3,GSTP1,NPR2,STRADB,NKTR,COL6A6,RASGEF1B,KCNS2,BTBD3,LPP,EGR1,DNAH8,DMGDH,KLF2,DAAM2,PTGS2,MYO18A,RHEB,PPM1D,SLC7A8,HLA-DQA1,TMEM161A,YBX2,NFKBIE,DLGAP3,PROM1,GSR,EDN1…	237
Cancer, Organismal Injury and Abnormalities, Reproductive System Disease	uterine carcinoma	uterine carcinoma	4.69e-07					NEK11,CTGF,STX3,CCNT2,TTLL4,CYP4F3,TUBA1A,CLEC14A,PNRC1,BTN2A2,GRM4,ARID1B,LRP1,NAT14,CAPRIN2,ZFHX3,SDK2,mir-186,MYH7,USP27X,ITGB8,ACTN1,DNAJB5,ISLR2,DNAH5,MAP3K1,RASGRF2,SORBS2,NDST1,AGPAT4,CCR6,AACS,FEZF2,PADI4,DDX4,SRPK3,CELSR3,HECW2,BAIAP2L1,PDE7B,MAP1A,MLLT3,STRIP1,STRADB,NKTR,EIF1AX,ATP11B,SUN1,GSG1L,KCNS2,BTBD3,DGKI,DNAH8,SV2C,SND1,LIG3,SLC4A4,USP2,CSF1,MRPS31,SEPT9,RHEB,LRRTM2,ITPR2,PPM1D…	250
Embryonic Development, Organismal Development	development	development of abdomen	4.83e-07		-0.788		-0.564	ETV1,GGT1,SOX8,NKX3-1,LAMC1,ADAMTS16,YBX2,CTGF,SPRY2,INHA,SCARB1,TIPARP,NID1,ALDH1A1,KITLG,CYP11A1,VWF,BDNF,HNF1B,MDM4,RSPO2,Ptprv,CD14,FGF10,PSMC3IP,CDH5,RC3H1,PCSK9,PCSK5,ATF7,CCR6,SESTD1,RARA,INSM1,TAF4B,PDGFB,LBP,LAMA5,SPRY1,KCTD17,ITGA1,DACT2,LZTS2,CDKN1A,MAPK7,MET,UBC,Cux1,PDGFRB,SLC40A1,JAG1,WNT7B,MAP3K14,IGFBP2,EGR1,MMP17,OGT,EPOR,SCHIP1,GSTZ1,KCNQ1OT1,PTGS2,CSF1,Meg3,EPAS1,ICAM1,INHBB	67
Gene Expression	transcription	transcription of RNA	5e-07		-0.761		-0.466	GTF2B,FUBP3,SUPT3H,ETV1,FOXJ1,NKX3-1,SOX8,NR4A3,JAK3,CTGF,MAP3K10,DACH1,HES3,MAPKAPK2,RIT2,FOXO6,CCNT2,FOS,SNCA,MC4R,COPS5,CRYM,ARID1B,FAM129B,LRP1,CAPRIN2,ZFHX3,SPP1,RAP2A,MDM4,CEP290,PRKN,FGF10,SOCS2,PSMC3IP,DNAJB5,HELZ2,MED30,ETV5,TGFB1I1,MAP3K1,AGRN,TNFSF10,ZNF91,OVOL2,PECAM1,PDLIM1,TBX2,ZXDC,JUNB,RXFP1,CYR61,FEZF2,RARA,INSM1,TAF4B,RBMX,KLF10,CD82,MLF1,HECW2,FN1,GLO1,PER3,PER1,MAPK7,ZSCAN21,H…	169
Skeletal and Muscular System Development and Function	morphology	morphology of muscle	5.16e-07					COL19A1,IGFBP4,ETV1,ITGAV,DES,EMD,PRKAG2,STC1,CCM2,MYH11,KITLG,EDN1,SPP1,BDNF,FGF10,IGFBP5,ENG,Cd59a,ACVRL1,RPS6KA2,MAP3K1,IL4R,HSPG2,NOTCH3,PRKAB2,SUN2,CXCL12,SRPK3,CHAT,PDGFB,HPGDS,GPCPD1,FN1,ZFPM2,DUSP1,ANO1,CDKN1A,MAPK7,MET,PRSS12,LAMA4,RPS6KB2,SUN1,COL15A1,ELN,MBNL1,KLF2,HEYL,NFATC3,PLEC,Tmsb4x (includes others),TNFAIP3,EGR3,PTGS2,RHEB,Meg3,ICAM1,BGN,INHBB	59
Cancer, Hematological Disease, Organismal Injury and Abnormalities	hematologic cancer	hematologic cancer	5.32e-07		-1.991		-2.131	GTF2B,CELSR1,CORO1A,COL7A1,NEK11,SIPA1,NEDD9,JAK3,CCNT2,FOS,HYDIN,TUBA1A,PNRC1,KITLG,ARID1B,CAPRIN2,SLC5A5,ZFHX3,SDK2,mir-186,SPP1,IGSF5,SEMA5B,IFI30,COL16A1,DNAH5,HAT1,N4BP3,HOOK1,SORBS2,NUDT6,CYR61,DDX4,TAF4B,CELSR3,EMB,ADAMTS15,CCDC40,PER1,PDE7B,MLLT3,GSTP1,NPR2,STRADB,NKTR,COL6A6,RASGEF1B,KCNS2,BTBD3,LPP,EGR1,DNAH8,DMGDH,KLF2,DAAM2,PTGS2,MYO18A,RHEB,PPM1D,SLC7A8,HLA-DQA1,TMEM161A,YBX2,NFKBIE,…	246
Cellular Movement, Skeletal and Muscular System Development and Function	migration	migration of muscle cells	6.3e-07		0.945		1.21	IGFBP4,PDGFRB,CYR61,LPAR2,IGFBP2,IGFBP5,PDGFB,ELN,S100A4,MAPKAPK2,THBS4,TEK,FN1,FBLN5,VTN,PTGS2,NET1,TNFSF10,MET,SPP1	20
Cancer, Organismal Injury and Abnormalities	connective or soft tissue tumor	connective or soft tissue tumor	6.34e-07		-1.212		-1.316	COL19A1,ETV1,COL7A1,SPSB1,ABCC4,NTSR1,NKX3-1,NR4A3,ACTA2,INHA,STX3,FOS,HNMT,ARL4D,TUBA1A,PNRC1,ALDH1A1,KITLG,S100A10,TAGLN,IGFN1,SPP1,WSCD1,MDM4,LAIR1,OTUD1,TRIB1,ALK,MYO1B,PSMC3IP,PCDHAC1,CLK4,PCSK9,COL16A1,LEFTY2,VCAN,AGRN,TNFSF10,SORBS2,HSPG2,CACNA2D2,TBX2,CXCL12,IQCG,PHKA2,CYR61,RARA,TUBA8,NDRG1,SRPK3,FBN2,ATXN7L2,S100A4,FN1,DUSP1,CACNA2D3,LZTS2,PRR18,HOPX,NKTR,PDGFRB,SUN1,COL15A1,NR4A1,COL3A…	117
Cardiovascular System Development and Function, Cellular Movement	migration	migration of endothelial cells	6.43e-07		-1.662		-1.34	CXCL12,CYR61,SEMA3E,ITGAV,HRH1,STAB1,PDGFB,STC1,SCARB1,CD82,MAPKAPK2,SPRY4,TEK,FN1,HTR7,EDN1,MET,SPP1,BDNF,PTPRZ1,COL4A1,PDGFRB,FLT4,RECK,NR4A1,ENG,ACVRL1,KLF2,CDH5,NFATC3,VTN,EGR3,ESAM,PTGS2,COL4A2,TNFSF10,PLCG1,ICAM1,PECAM1	39
Cell Morphology	abnormal morphology	abnormal morphology of cells	6.82e-07					IGFBP4,FOXJ1,JAK3,MIA,LAMC1,CTGF,INHA,MAPKAPK2,FOXO6,SNCA,Mir124a-1hg,MYH11,CYP11A1,TTYH1,ST8SIA2,MDM4,DCBLD2,PRKN,EFNB1,SEMA5B,FGF10,TRIB1,ALK,ITGB8,PSMC3IP,EGR4,RC3H1,ETV5,VCAN,AGRN,SORBS2,HSPG2,NDST1,CCR6,MSRB3,UNC13B,SLC26A4,RARA,TAF4B,CHAT,KLF10,TBATA,DUSP1,MAPK7,MAP1A,ITPKC,LAMA4,ARL6,RPS6KB2,PDGFRB,SUN1,COL15A1,CARTPT,COL3A1,EGR1,MBNL1,OGT,KLF2,GFAP,PLEC,HLA-A,SLC4A4,PLVAP,USP2,CSF1,ACSBG1…	139
Organismal Development	abnormal morphology	abnormal morphology of body cavity	9.27e-07					IGFBP4,ABCC4,NKX3-1,GGT1,SIPA1,JAK3,CEACAM1,LAMC1,CTGF,INHA,DACH1,FOS,CHST8,MYH11,CYP11A1,SPP1,RSPO2,TLN1,FGF10,Cd24a,TRIB1,GIT2,ITGB8,PSMC3IP,CDH5,SCTR,RC3H1,Fendrr,HAT1,LEFTY2,MAP3K1,IL4R,HSPG2,NDST1,OVOL2,PECAM1,CCR6,MFAP4,RARA,TAF4B,CELSR3,TBATA,FN1,DUSP1,LZTS2,MAPK7,LAMA4,NPR2,RPS6KB2,PDGFRB,SUN1,COL3A1,MAP3K14,IGFBP2,EGR1,NEXN,MBNL1,KLF2,RASSF5,PLEC,SLC4A4,PLVAP,PTGS2,ARHGEF1,BMP1,CSF1,TIAL…	127
Cellular Movement, Skeletal and Muscular System Development and Function	cell movement	cell movement of smooth muscle cells	9.97e-07		0.945		1.204	IGFBP4,PDGFRB,CYR61,LPAR2,TRIB1,IGFBP2,IGFBP5,PDGFB,ELN,S100A4,MAPKAPK2,TEK,FN1,FBLN5,VTN,PTGS2,CSF1,TNFSF10,SPP1	19
Connective Tissue Development and Function, Tissue Development	growth	growth of connective tissue	1.03e-06		0.597		0.859	IGFBP4,PPM1D,ITGAV,GGT1,SOX8,JAK3,CEACAM1,EMD,SPRY2,CTGF,STC1,DACH1,MAPKAPK2,FOS,KITLG,EDN1,FOSB,SPP1,DUSP4,MDM4,PTPRZ1,IFI30,RAF1,FGF10,ALK,GAS5,IGFBP5,ENG,HAT1,VCAN,TNFSF10,ATIC,PLK2,GADD45A,OVOL2,JUNB,CXCL12,CYR61,NDRG1,PDK1,PDGFB,KLF10,CD83,ITGA1,FN1,DUSP1,FNDC3B,ITK,CDKN1A,MAPK7,MET,PTPN6,NAB2,GSTP1,PDGFRB,LPAR2,SERTAD1,OGT,HDAC7,EPOR,VTN,CD109,PTGS2,CSF1,RHEB,NAB1,PRKCG,NELL1	68
Cardiovascular Disease, Cardiovascular System Development and Function	abnormal morphology	abnormal morphology of cardiovascular system	1.31e-06					ITGAV,DOT1L,DES,EMD,ACTA2,SCARB1,PRDX1,HEG1,TEK,NID1,CCM2,MYH11,EDN1,SPP1,TFRC,DCBLD2,COL8A2,RECK,FGF10,MECOM,ITGB8,ENG,ACVRL1,COL5A1,CDH5,Fendrr,LEFTY2,RPS6KA2,MAP3K1,HSPG2,GADD45A,OVOL2,Pot1b,TBX2,NOTCH3,CXCL12,ANXA7,RARA,SMTN,PER2,PDGFB,FN1,ZFPM2,CDKN1A,MAPK7,LAMA4,RPS6KB2,PDGFRB,COL15A1,JAG1,TNS1,COL3A1,ELN,NEXN,MBNL1,KLF2,EPOR,HDAC7,GFAP,SMAD9,NFATC3,PLEC,Tmsb4x (includes others),PLVAP,BMP1,…	67
Endocrine System Disorders, Organismal Injury and Abnormalities, Reproductive System Disease	ovarian lesion	ovarian lesion	1.32e-06		-0.123		-0.289	FUBP3,IGFBP4,CELSR1,COL7A1,PEAR1,ABCC4,CTGF,INHA,DACH1,MAPKAPK2,FOXO6,TIPARP,FOS,ENPEP,TUBA1A,LUC7L3,SERF2,ALDH1A1,CHST8,ARID1B,LRP1,CYP11A1,SDK2,ZFHX3,SPP1,WSCD1,HSPA12B,MDM4,CEP290,PRKN,EFNB1,PNLDC1,IFI30,ABCB9,ADAMTS10,CLASP1,PCSK9,DNAH5,LEFTY2,VCAN,MAP3K1,RASGRF2,CCR6,MSRB3,JUNB,ANKRD34C,CXCL12,CYR61,TUBA8,FBN2,CACNA1B,SIRT4,CHI3L1,FN1,FNDC3B,CACNA2D3,GSTP1,STRIP1,SLMAP,COL6A6,PDGFRB,HLA-E,AT…	156
Cellular Growth and Proliferation	colony formation	colony formation of cells	1.32e-06	Decreased	-2.076		-1.956	IGFBP4,NKX3-1,MIIP,CEACAM1,DOT1L,SPRY2,GADD45B,SBDS,TEK,FOS,ALDH1A1,KITLG,EDN1,S100A10,SPP1,MDM4,PRKN,RAF1,MECOM,ALK,DYRK3,SOCS2,TGFB1I1,MAP3K1,VCAN,TNFSF10,ATIC,DUSP6,GADD45A,ALDH3A1,STEAP2,CXCL12,ANXA7,CYR61,NDRG1,PDGFB,SPRY1,CD82,SPRY4,ITGA1,LZTS2,CDKN1A,MET,PTPN6,NR4A1,SERTAD1,SEMA3B,IGFBP2,EGR1,EPOR,RASSF5,HDAC7,PLK3,Tmsb4x (includes others),DUSP5,PTGS2,CSF1,EPAS1,DIABLO	59
Gene Expression	transcription	transcription	1.34e-06		-0.891		-0.572	GTF2B,FUBP3,SUPT3H,ETV1,FOXJ1,NKX3-1,SOX8,NR4A3,JAK3,CTGF,MAP3K10,DACH1,HES3,MAPKAPK2,RIT2,FOXO6,ZNF335,TIPARP,CCNT2,FOS,SNCA,MC4R,Mir124a-1hg,COPS5,CRYM,ARID1B,FAM129B,LRP1,CAPRIN2,ZFHX3,SPP1,RAP2A,MDM4,CEP290,PRKN,FGF10,ITGB8,SOCS2,PSMC3IP,DNAJB5,HELZ2,MED30,ETV5,TGFB1I1,MAP3K1,AGRN,TNFSF10,ZNF91,OVOL2,PECAM1,PDLIM1,TBX2,ZXDC,JUNB,RXFP1,CYR61,FEZF2,RARA,INSM1,TAF4B,RBMX,KLF10,SIRT4,CD82,MLF1,HE…	184
Cardiovascular Disease	vascular lesion	vascular lesion	1.36e-06		1.303		1.27	LAMC1,FBN2,ACTA2,GUCY1A3,PDGFB,SCARB1,MAPKAPK2,CCM2,FN1,MYH11,LRP1,VWF,SPP1,NR4A1,COL3A1,Cd59a,EGR1,ELN,F5,KLF2,COL5A1,VNN1,ADGRF5,PCSK9,TNFAIP3,PTGS2,VCAN,MYLK,TNFSF10,HSPG2,PLCG1,ICAM1,BGN	33
Cellular Assembly and Organization, Cellular Function and Maintenance	organization	microtubule dynamics	1.37e-06		0.683		1.105	CDC42BPA,CORO1A,CELSR1,KCNJ2,FOXJ1,ABCC4,NEDD9,MIA,LAMC1,CTGF,ROBO3,MAPKAPK2,ZNF335,FOXO6,FOS,SNCA,KITLG,LRP12,LRP1,CAPRIN2,TTYH1,SDK2,RAP2A,CEP290,PRKN,EFNB1,SEMA5B,TLN1,Cd24a,ITGB8,ISLR2,CLASP1,RIN1,TCTN1,DNAH5,MYLK,AGRN,IFT81,GPRIN1,RNF19A,CXCL12,CYR61,FEZF2,TUBA8,NDRG1,CHAT,CELSR3,PARVA,S100A4,CD82,GOLGA4,FN1,MAP1A,ARL6,PDGFRB,TXNRD1,BTBD3,EGR1,KLF2,PLEC,PLK3,SHTN1,VTN,SLITRK4,PTGS2,CSF1,SEPT…	110
Cancer, Organismal Injury and Abnormalities	tumorigenesis	tumorigenesis of adenocarcinoma	1.66e-06		-0.513		-0.639	CELSR1,COL7A1,FOXJ1,ABCC4,JAK3,ACTA2,MAPKAPK2,FOXO6,PNISR,FOS,CYP4F3,ENPEP,TUBA1A,LUC7L3,DPF1,ARID1B,LRP1,ZFHX3,SDK2,SPP1,HSPA12B,PRKN,MYH7,EFNB1,ABCB9,ACTN1,ADAMTS10,PRSS35,RIN1,DNAH5,PDLIM7,MAP3K1,IFT81,CHRNA6,CCR6,MSRB3,CYR61,ATXN2L,SIRT4,CCDC40,DOK3,MLLT3,GSTP1,STRIP1,SLMAP,COL6A6,ATP11B,DGKI,LPP,DNAH8,DMGDH,TTC21A,SLC4A4,PTGS2,SEPT9,RHEB,C9orf3,BHLHE40,HLA-DQA1,TRPC5,PRKAG2,PSME4,GRP,SZT2,ZD…	237
Tissue Morphology	morphology	morphology of connective tissue	1.71e-06					IGFBP4,SOX8,POU3F4,MIA,CEACAM1,SPRY2,CTGF,STC1,ACTA2,SCARB1,INHA,PRDX1,OSCAR,TEK,MC4R,KITLG,EDN1,LRP1,FOSB,VWF,SPP1,BDNF,TFRC,DCBLD2,RSPO2,RAF1,FGF10,MECOM,HINT2,TRIB1,IGFBP5,ACVRL1,CDH5,NET1,IL4R,HSPG2,GADD45A,Pot1b,NOTCH3,JUNB,ANXA7,RARA,SMTN,TBC1D4,HRH1,PDGFB,KLF10,S100A4,FN1,FBLN5,DUSP1,ANO1,CDKN1A,MAPK7,MET,PTPN6,GPR68,LTBP4,PDGFRB,SURF1,JAG1,CARTPT,NR4A1,ELN,KLF2,EPOR,CCKBR,NFATC3,PLVAP,PTG…	76
Cardiovascular System Development and Function, Organismal Development, Tissue Morphology	morphology	morphology of endothelial tissue	2.03e-06					PDGFRB,COL8A2,RECK,COL15A1,FLT4,PDGFB,KLF2,HEG1,CDH5,HDAC7,TEK,PLVAP,CDKN1A,MAPK7,VWF,GADD45A	16
Cellular Growth and Proliferation, Connective Tissue Development and Function, Tissue Development	proliferation	proliferation of connective tissue cells	2.07e-06		0.794		1.05	IGFBP4,PPM1D,ITGAV,GGT1,SOX8,CTGF,EMD,SPRY2,STC1,DACH1,MAPKAPK2,FOS,KITLG,EDN1,FOSB,SPP1,DUSP4,MDM4,PTPRZ1,IFI30,RAF1,FGF10,ALK,GAS5,IGFBP5,ENG,HAT1,VCAN,TNFSF10,ATIC,PLK2,GADD45A,OVOL2,JUNB,CXCL12,CYR61,NDRG1,PDGFB,KLF10,ITGA1,FN1,DUSP1,FNDC3B,CDKN1A,MAPK7,MET,NAB2,PTPN6,GSTP1,PDGFRB,LPAR2,SERTAD1,OGT,HDAC7,VTN,PTGS2,CD109,CSF1,RHEB,NAB1,PRKCG,NELL1	62
Cellular Movement	cell movement	cell movement of blood cells	2.08e-06		-0.368		0.041	CORO1A,FOXJ1,PPM1D,ITGAV,NEDD9,JAK3,CEACAM1,STC1,PRDX1,EDN3,SBDS,MAPKAPK2,GNAI3,FOXO6,FOS,MC4R,GRP,KITLG,LRP1,S100A10,VWF,SPP1,RAP2A,EFNB1,COL4A1,TLN1,CD14,GIT2,ENG,Cd59a,ACVRL1,THBS4,CDH5,SAMSN1,IL17RA,ARAP3,ESAM,MYLK,TNFSF10,MYO9B,IL4R,NDST1,PECAM1,CCR6,PRCP,SERPINB1,FLOT1,CXCL12,CYR61,RARA,NDRG1,STAB1,PDGFB,LBP,S100A4,LAMA5,ITGA1,CHI3L1,FN1,DUSP1,PER1,ITK,CDKN1A,MAPK7,PTPN6,TRPV2,COCH,LPAR2,FL…	90
Cardiovascular System Development and Function, Cell Morphology	branching	branching of vasculature	2.56e-06		-0.718		-0.584	IGFBP4,FLT4,SHROOM2,SPRY2,HTRA1,ITGB8,TEK,SPRY4,ARAP3,CCM2,HSPG2,NDST1,PRCP	13
Cellular Movement, Immune Cell Trafficking	migration	leukocyte migration	2.71e-06		-0.485		-0.078	CORO1A,FOXJ1,PPM1D,ITGAV,NEDD9,JAK3,CEACAM1,STC1,PRDX1,EDN3,SBDS,MAPKAPK2,GNAI3,FOXO6,FOS,MC4R,GRP,KITLG,LRP1,S100A10,VWF,SPP1,RAP2A,EFNB1,COL4A1,TLN1,CD14,GIT2,ENG,Cd59a,ACVRL1,THBS4,CDH5,SAMSN1,IL17RA,ARAP3,ESAM,MYLK,TNFSF10,MYO9B,IL4R,NDST1,PECAM1,CCR6,PRCP,SERPINB1,FLOT1,CXCL12,CYR61,NDRG1,STAB1,PDGFB,LBP,S100A4,LAMA5,ITGA1,CHI3L1,FN1,DUSP1,PER1,ITK,CDKN1A,MAPK7,PTPN6,TRPV2,COCH,LPAR2,FLT4,TX…	89
Cancer, Hematological Disease, Organismal Injury and Abnormalities	lymphocytic neoplasm	lymphocytic neoplasm	2.73e-06		-1.735		-1.917	IGFBP4,CELSR1,COL7A1,SF3B1,NEDD9,NR4A3,JAK3,TIA1,INHA,DCLK3,CCNT2,TUBA1A,ALDH1A1,KITLG,MYH11,ARID1B,FAM129B,S100A10,CD180,PLEKHA7,CAPRIN2,SLC9A5,SDK2,ZFHX3,mir-186,SPP1,MDM4,IGSF5,MRPL47,SEMA5B,IFI30,ALK,SOCS2,PSMC3IP,PCSK9,PCSK5,DNAH5,TGFB1I1,VCAN,TNFSF10,IL4R,NUDT6,GPRIN1,ZNF91,PECAM1,UNC13B,CXCL12,CYR61,RARA,TUBA8,TAF4B,FBN2,S100A4,EMB,FN1,ADAMTS15,PER1,PDE7B,LTBP2,TBX18,PDGFRB,COL15A1,RASGEF1…	154
Connective Tissue Disorders, Inflammatory Disease, Inflammatory Response, Organismal Injury and Abnormalities, Skeletal and Muscular Disorders	inflammation	inflammation of joint	2.95e-06		-0.147		-0.098	IGFBP4,SIPA1,NR4A3,JAK3,TIA1,ADGRA1,ACTA2,MAPKAPK2,FOS,HNMT,CYP4F3,TUBA1A,SNCA,CHST8,LRP1,S100A10,CD180,SPP1,PHTF1,IGSF5,EFNB1,FGF10,SLC1A2,Cd59a,ADAMTS10,ALAS2,HELZ2,ARAP3,TNFSF10,IL4R,CACNA2D2,PECAM1,CCR6,DYNLL1,CXCL12,PADI4,TUBA8,CACNA1B,LBP,SERINC2,CHI3L1,FN1,DUSP1,ADAMTS15,PDE7B,CACNA2D3,PDGFRB,HLA-E,TXN,WNT7B,NR4A1,COL3A1,MMP17,GFAP,SND1,MOB3B,NXPE3,HLA-A,PTGS2,BMP1,CSF1,FRZB,ACTL6A,HLA-DQA…	110
Cancer, Endocrine System Disorders, Organismal Injury and Abnormalities, Reproductive System Disease	neoplasia	Ovarian Cancer and Tumors	2.95e-06		-0.135		-0.28	FUBP3,IGFBP4,CELSR1,COL7A1,PEAR1,ABCC4,CTGF,INHA,DACH1,MAPKAPK2,FOXO6,TIPARP,FOS,ENPEP,TUBA1A,LUC7L3,SERF2,ALDH1A1,ARID1B,LRP1,CYP11A1,SDK2,ZFHX3,SPP1,WSCD1,HSPA12B,MDM4,CEP290,PRKN,EFNB1,PNLDC1,IFI30,ABCB9,ADAMTS10,CLASP1,PCSK9,DNAH5,LEFTY2,VCAN,MAP3K1,RASGRF2,CCR6,MSRB3,JUNB,ANKRD34C,CXCL12,CYR61,TUBA8,FBN2,CACNA1B,SIRT4,CHI3L1,FN1,FNDC3B,CACNA2D3,GSTP1,STRIP1,SLMAP,COL6A6,PDGFRB,HLA-E,ATP11B,C…	154
Cell-To-Cell Signaling and Interaction, Cellular Assembly and Organization	cell-cell contact	cell-cell contact	2.96e-06		-0.857		-0.516	LRRTM2,CEACAM1,DISC1,SHANK3,DES,DLGAP3,TEK,SNCA,EDN1,ADGRL2,TTYH1,SDK2,BDNF,FAT1,HNF1B,DUSP4,IGSF5,PKP4,COL4A1,JAM2,TLN1,Cd24a,ACTN1,CDH5,VNN1,ESAM,NET1,MYLK,RASGRF2,AGRN,HSPG2,CACNA2D2,IGSF9,SLC18A3,PTGER3,JUNB,SUN2,UNC13B,CXCL12,CYR61,TAF4B,PCDHGA3,CHAT,STAB1,PDGFB,DACT1,FBLIM1,MAPK7,MET,MPP7,SUN1,MAP3K14,OGT,MBNL1,HDAC7,GJD2,PLEC,SLITRK4,PTPRU,CSF1,PLCG1,DAB2,ICAM1,CBLN1	64
Cellular Movement, Skeletal and Muscular System Development and Function	migration	migration of smooth muscle cells	3.34e-06		0.945		1.211	IGFBP4,PDGFRB,CYR61,LPAR2,IGFBP2,IGFBP5,PDGFB,ELN,S100A4,MAPKAPK2,TEK,FN1,FBLN5,VTN,PTGS2,TNFSF10,SPP1	17
Cardiovascular System Development and Function, Tissue Development	development	development of endothelial tissue	3.54e-06		0.94		1.086	UNC13B,CXCL12,CYR61,CEACAM1,HRH1,PDGFB,STC1,SCARB1,HEG1,SPRY4,TEK,ITGA1,FN1,CCM2,CDKN1A,EDN1,MAPK7,MET,SPP1,COL4A1,LPAR2,FLT4,EPHB4,NR4A1,RAF1,ENG,ACVRL1,THBS4,CDH5,VTN,EGR3,PTGS2,CSF1,COL4A2,TNFSF10,IL4R,HSPG2,DAB2,PECAM1,RGS5	40
Cancer, Organismal Injury and Abnormalities	benign neoplasia	benign neoplasia	3.72e-06		-1.802		-1.943	COL19A1,IGFBP4,COL7A1,SPSB1,ABCC4,NTSR1,NR4A3,MIA,ACTA2,CHKA,STX3,FOS,HNMT,ENPEP,TUBA1A,ARL4D,ALDH1A1,KITLG,SPP1,PRKN,SEMA5B,PSMC3IP,COL16A1,LEFTY2,MAP3K1,VCAN,AGRN,TNFSF10,SORBS2,UNC13B,CXCL12,CYR61,TUBA8,NDRG1,KLF10,S100A4,Gsta4,DUSP1,MAPK7,HOPX,MLLT3,GSTP1,PDGFRB,COL15A1,NR4A1,COL3A1,IGFBP2,EGR1,ISLR,KLF2,TGM3,VTN,SLC4A4,DUSP5,PTGS2,CSF1,SEPT9,PLCG1,COL24A1,RGS5,AKAP8L,PSAT1,HLA-DQA1,TYMS,PRDX…	104
Cancer, Organismal Injury and Abnormalities	neck neoplasm	neck neoplasm	3.76e-06					GTF2B,COL19A1,KCNJ2,ETV1,LAMC3,IZUMO4,NEK11,NR4A3,GUCY1A3,THSD7A,RIT2,TUBA1A,ZFHX3,SPP1,RAP2A,MDM4,ALK,REPIN1,ADAMTS10,PCDHAC1,CSPP1,SAMSN1,CLASP1,ZFC3H1,PCSK5,DNAH5,VCAN,ZFP14,TCERG1L,IL4R,GPC2,SMPD4,TUBA8,FBN2,CHAT,CELSR3,CACNA1B,RBMX,SIRT4,SERINC2,FN1,CCDC40,GSTP1,EIF1AX,PDGFRB,SUN1,MEGF6,COL15A1,IGFBP2,IPMK,MMP17,TGM3,FAM46A,HLA-A,SLITRK4,PTGS2,MTMR12,ARHGAP4,HLA-DQA1,TYMS,OSCAR,HEG1,RASGEF1A…	105
Neurological Disease, Organismal Injury and Abnormalities, Psychological Disorders	disorder of basal ganglia	disorder of basal ganglia	3.8e-06		0.293		0.195	PSAT1,BHLHE40,DKK3,HLA-DQA1,SHANK3,CTGF,FOS,TUBA1A,SNCA,CRYM,S100A10,FOSB,KCNIP2,ST8SIA2,SPP1,BDNF,HNRNPDL,IGSF5,Ptprv,PRKN,MYH7,SLC1A2,GAS5,MYO1B,EGR4,TBCE,ETV5,PDLIM7,VCAN,DYNC1I1,GABRA5,SCN4B,PLK2,GADD45A,CALB1,CHRM4,SLC18A3,PDLIM1,JUNB,FLOT1,SLC32A1,SMTN,TUBA8,NDRG1,NAP1L5,CHAT,HRH1,EIF2B3,CA11,CELSR3,PDGFB,CACNA1B,GRIN2C,MLF1,KCNH2,KCTD17,C2orf40,CHI3L1,CACNA2D3,GSTP1,KCTD13,IVNS1ABP,SLMAP,P…	87
Cancer, Organismal Injury and Abnormalities	cancer of head	cancer of head	3.95e-06					CELSR1,PEAR1,SF3B1,PPM1D,NEK11,TYMS,CTGF,PROM1,ENPEP,TUBA1A,GSR,ARID1B,TAGLN,MATN2,SPP1,RND3,AKAP1,DCBLD2,COL4A1,RAF1,IGFBP5,THBS4,SOD3,TNFSF10,ATIC,CALB1,NOTCH3,RASAL1,CXCL12,RARA,TUBA8,SPRY1,KHDRBS3,SERINC2,TSHZ1,CD83,CHI3L1,FN1,DUSP1,CDKN1A,MET,LAMA4,COL15A1,NPTX1,IGFBP2,GFAP,NFATC3,PTGS2,EBF1,ALAD,KDM6B,BGN	52
Cellular Movement	cell movement	cell movement of myeloid cells	4.06e-06		-0.113		0.249	CORO1A,PPM1D,ITGAV,JAK3,CEACAM1,STC1,EDN3,SBDS,MAPKAPK2,GNAI3,FOXO6,MC4R,GRP,KITLG,LRP1,S100A10,VWF,SPP1,COL4A1,TLN1,GIT2,ENG,THBS4,ARAP3,IL17RA,MYLK,IL4R,MYO9B,NDST1,CCR6,PECAM1,PRCP,SERPINB1,FLOT1,CXCL12,CYR61,RARA,NDRG1,STAB1,PDGFB,LBP,S100A4,LAMA5,ITGA1,FN1,DUSP1,ITK,CDKN1A,PTPN6,TRPV2,LPAR2,TXN,NR4A1,ELN,PLEC,VTN,TNFAIP3,PTGS2,CSF1,ICAM1	60
Cell-To-Cell Signaling and Interaction, Nervous System Development and Function	synaptic transmission	synaptic transmission	4.31e-06		0.644		0.84	UNC13B,NTSR1,RARA,CHAT,SHANK3,CACNA1B,DLGAP3,GRIN2C,RIT2,SNCA,GRM4,GRIK4,PDE7B,CACNA2D3,MET,FOSB,HCRTR2,BDNF,PRKN,NPTX1,Cd24a,SLC1A2,SV2C,ARC,GJD2,RASD2,UNC13C,HLA-A,ETV5,EGR3,AGRN,GABRA5,CHRNA4,CHRNA6,CBLN1,SYT5,PRKCG	37
Cellular Development, Cellular Growth and Proliferation	cell proliferation	cell proliferation of tumor cell lines	4.51e-06		-0.3		0.006	IGFBP4,ETV1,NKX3-1,GGT1,NEDD9,MIIP,JAK3,MIA,CEACAM1,TIA1,CTGF,INHA,CHKA,DACH1,HES3,SBDS,MAPKAPK2,TTLL4,FOS,COPS5,ALDH1A1,KITLG,FAM129B,CCNL2,LRP1,S100A10,CHN2,SPP1,MDM4,PRKN,LAIR1,FGF10,ALK,ITGB8,ACTN1,HAT1,TGFB1I1,VCAN,BTBD9,MYLK,TNFSF10,NUDT6,ACACA,PECAM1,TBX2,JUNB,CXCL12,CYR61,PADI4,RARA,PPIL1,NDRG1,SRPK3,KLF10,SIRT4,S100A4,BAIAP2L1,FN1,FBLN5,DUSP1,ADAMTS15,MAPK7,TRIB2,MLLT3,TARDBP,PDGFRB,CSTF…	160
Gene Expression	expression	expression of RNA	4.81e-06		-0.515		-0.223	GTF2B,FUBP3,SUPT3H,ETV1,FOXJ1,NKX3-1,SOX8,NR4A3,JAK3,TIA1,CTGF,MAP3K10,DACH1,HES3,MAPKAPK2,RIT2,FOXO6,ZNF335,TIPARP,CCNT2,FOS,SNCA,MC4R,Mir124a-1hg,COPS5,CRYM,ARID1B,FAM129B,LRP1,TAGLN,CAPRIN2,ZFHX3,SPP1,RAP2A,MDM4,CEP290,PRKN,FGF10,ITGB8,SOCS2,PSMC3IP,DNAJB5,HELZ2,MED30,ETV5,TGFB1I1,MAP3K1,AGRN,TNFSF10,ZNF91,OVOL2,PECAM1,PDLIM1,TBX2,ZXDC,JUNB,RXFP1,CYR61,FEZF2,RARA,INSM1,TAF4B,EIF2B3,RBMX,KLF10,…	192
Cardiovascular System Development and Function, Organismal Development	remodeling	remodeling of vasculature	4.82e-06		-1.715		-1.608	CXCL12,ARAP3,FN1,CCM2,EPHB4,MAPK7,EPAS1	7
Cell-To-Cell Signaling and Interaction	interaction	interaction of tumor cell lines	5.12e-06		-0.937		-0.638	ITGAV,DKK3,SIPA1,SCARB1,FOS,NID1,GRP,CD248,KITLG,LRP1,S100A10,SPP1,TFRC,EFNB1,CD14,RAF1,MECOM,PRMT1,PCSK9,ETV5,TGFB1I1,VCAN,NET1,MAGI1,PECAM1,JUNB,CXCL12,PARVA,LAMA5,CD82,FN1,FBLN5,FBLIM1,MAPK7,MET,PTPN6,EGR1,ELN,ST6GALNAC5,GFAP,VTN,HLA-A,EGR3,ARHGEF1,CSF1,PLCG1,DAB2,ICAM1,INHBB	49
Cardiovascular System Development and Function, Tissue Morphology	morphology	morphology of artery	5.19e-06					IGFBP4,RARA,ACTA2,SCARB1,PDGFB,TEK,FN1,CCM2,MAPK7,EDN1,SPP1,COL3A1,FGF10,ENG,ELN,ACVRL1,KLF2,COL5A1,CDH5,HDAC7,NFATC3,Tmsb4x (includes others),BMP1,TBX2,NOTCH3	25
Nervous System Development and Function	morphology	morphology of nervous system	5.47e-06					ETV1,FOXJ1,NEUROG2,EHMT1,RGS11,DISC1,SHANK3,LAMC1,SPRY2,GUCY1A3,EDN3,DLGAP3,FOXO6,PROM1,TUBA1A,SNCA,Mir124a-1hg,HTR7,ST8SIA2,SPP1,BDNF,RAP2A,MDM4,PTPRZ1,CEP290,PRKN,EFNB1,COL8A2,NEUROD6,SEMA5B,FGF10,MECOM,ALK,SLC1A2,EPS8L2,ITGB8,ACVRL1,APBB2,TBCE,VCAN,DCX,AGRN,SORBS2,IL4R,HSPG2,CALB1,NDST1,CACNA2D2,CHRNA6,IGSF9,SLC18A3,CCR6,SUN2,UNC13B,CXCL12,SLC26A4,FEZF2,RARA,PER2,CHAT,CELSR3,PDGFB,S100A4,DUSP1…	96
Cardiovascular Disease, Hereditary Disorder, Neurological Disease, Organismal Injury and Abnormalities	hereditary cerebral small vessel disease	hereditary cerebral small vessel disease	5.51e-06					COL4A1,HTRA1,ACTA2,NOTCH3	4
Cardiovascular Disease, Cardiovascular System Development and Function, Organismal Injury and Abnormalities, Skeletal and Muscular Disorders, Skeletal and Muscular System Development and Function, Tissue Morphology	abnormal morphology	abnormal morphology of vascular smooth muscle	5.55e-06					CXCL12,FN1,CCM2,MAPK7,ENG,PDGFB,ELN,ACVRL1,KLF2,NOTCH3	10
Cancer, Gastrointestinal Disease, Organismal Injury and Abnormalities	oral cavity carcinoma	oral cavity carcinoma	5.57e-06					RASAL1,CXCL12,PEAR1,TUBA8,TYMS,CTGF,SPRY1,SERINC2,TSHZ1,CD83,ENPEP,TUBA1A,CHI3L1,FN1,MET,TAGLN,LAMA4,MATN2,RND3,AKAP1,DCBLD2,COL15A1,IGFBP5,THBS4,NFATC3,SOD3,PTGS2,EBF1,TNFSF10,ATIC,NOTCH3,BGN	32
Connective Tissue Disorders, Inflammatory Disease, Organismal Injury and Abnormalities, Skeletal and Muscular Disorders	rheumatic disease	Rheumatic Disease	5.91e-06		-0.143		-0.117	IGFBP4,FOXJ1,SIPA1,NR4A3,JAK3,CEACAM1,TIA1,ADGRA1,ACTA2,MAPKAPK2,FOS,HNMT,ARPC5,CYP4F3,SNCA,TUBA1A,CHST8,LRP1,S100A10,CD180,SPP1,PHTF1,IGSF5,EFNB1,FGF10,SLC1A2,Cd59a,ADAMTS10,ALAS2,HELZ2,RC3H1,ARAP3,TNFSF10,IL4R,CACNA2D2,PECAM1,CCR6,DYNLL1,RXFP1,CXCL12,PADI4,TUBA8,CACNA1B,LBP,SERINC2,CHI3L1,FN1,DUSP1,ADAMTS15,PER1,PDE7B,CACNA2D3,GSTP1,PDGFRB,HLA-E,TXN,NR4A1,COL3A1,WNT7B,MMP17,GFAP,SND1,MOB3B,NXPE…	122
Cancer, Endocrine System Disorders, Organismal Injury and Abnormalities, Reproductive System Disease	ovarian cancer	ovarian cancer	5.98e-06					FUBP3,IGFBP4,CELSR1,COL7A1,PEAR1,ABCC4,CTGF,DACH1,MAPKAPK2,FOXO6,TIPARP,FOS,ENPEP,TUBA1A,LUC7L3,SERF2,ALDH1A1,ARID1B,LRP1,CYP11A1,SDK2,ZFHX3,SPP1,WSCD1,HSPA12B,MDM4,CEP290,PRKN,EFNB1,PNLDC1,IFI30,ABCB9,ADAMTS10,CLASP1,PCSK9,DNAH5,LEFTY2,VCAN,MAP3K1,RASGRF2,CCR6,MSRB3,JUNB,ANKRD34C,CXCL12,CYR61,TUBA8,FBN2,CACNA1B,SIRT4,CHI3L1,FN1,FNDC3B,CACNA2D3,GSTP1,STRIP1,SLMAP,COL6A6,PDGFRB,HLA-E,ATP11B,COL15A…	149
Cellular Movement, Hematological System Development and Function, Immune Cell Trafficking	cell movement	cell movement of leukocytes	6.37e-06		-0.098		0.278	CORO1A,PPM1D,ITGAV,NEDD9,JAK3,CEACAM1,STC1,PRDX1,EDN3,SBDS,MAPKAPK2,GNAI3,FOXO6,FOS,MC4R,GRP,KITLG,LRP1,S100A10,VWF,SPP1,RAP2A,EFNB1,COL4A1,TLN1,CD14,GIT2,ENG,Cd59a,THBS4,SAMSN1,IL17RA,ARAP3,MYLK,TNFSF10,MYO9B,IL4R,NDST1,PECAM1,CCR6,PRCP,SERPINB1,FLOT1,CXCL12,CYR61,NDRG1,STAB1,PDGFB,LBP,S100A4,LAMA5,ITGA1,FN1,DUSP1,ITK,CDKN1A,MAPK7,PTPN6,TRPV2,LPAR2,TXN,NR4A1,MAP3K14,ELN,KLF2,RASSF5,GFAP,PLEC,HLA…	79
Cellular Growth and Proliferation	colony formation	colony formation	7.25e-06	Decreased	-2.071		-1.957	IGFBP4,NKX3-1,MIIP,CEACAM1,DOT1L,SPRY2,GADD45B,SBDS,TEK,FOS,ALDH1A1,KITLG,EDN1,LRP1,S100A10,SPP1,MDM4,PRKN,RAF1,MECOM,ALK,DYRK3,SOCS2,TGFB1I1,MAP3K1,VCAN,TNFSF10,ATIC,DUSP6,GADD45A,ALDH3A1,STEAP2,CXCL12,ANXA7,CYR61,NDRG1,PDGFB,S100A4,SPRY1,CD82,SPRY4,ITGA1,LZTS2,CDKN1A,MET,PTPN6,NR4A1,SERTAD1,SEMA3B,IGFBP2,EGR1,EPOR,RASSF5,HDAC7,PLK3,Tmsb4x (includes others),DUSP5,PTGS2,CSF1,EPAS1,DIABLO	61
Cancer, Gastrointestinal Disease, Organismal Injury and Abnormalities	oral squamous cell carcinoma	oral squamous cell carcinoma	7.51e-06					RASAL1,CXCL12,PEAR1,TUBA8,TYMS,CTGF,SPRY1,SERINC2,TSHZ1,CD83,TUBA1A,ENPEP,CHI3L1,FN1,MET,TAGLN,MATN2,RND3,DCBLD2,COL15A1,IGFBP5,THBS4,NFATC3,SOD3,PTGS2,EBF1,TNFSF10,NOTCH3,BGN	29
Cancer, Endocrine System Disorders, Organismal Injury and Abnormalities, Reproductive System Disease	gonadal tumor	gonadal tumor	7.53e-06		-0.404		-0.553	FUBP3,IGFBP4,CELSR1,COL7A1,PEAR1,ABCC4,CTGF,INHA,DACH1,MAPKAPK2,FOXO6,TIPARP,FOS,ENPEP,TUBA1A,LUC7L3,SERF2,ALDH1A1,CHST8,ARID1B,LRP1,CYP11A1,SDK2,ZFHX3,SPP1,WSCD1,HSPA12B,MDM4,CEP290,PRKN,EFNB1,PNLDC1,IFI30,ABCB9,ADAMTS10,CLASP1,PCSK9,DNAH5,LEFTY2,VCAN,MAP3K1,RASGRF2,CCR6,MSRB3,JUNB,ANKRD34C,CXCL12,CYR61,TUBA8,FBN2,CACNA1B,SIRT4,CHI3L1,FN1,FNDC3B,CACNA2D3,GSTP1,STRIP1,SLMAP,COL6A6,PDGFRB,HLA-E,AT…	157
Cardiovascular Disease, Organismal Injury and Abnormalities	thoracic aortic dissection	thoracic aortic dissection	7.63e-06					COL3A1,MYLK,MYH11,FBN2,ACTA2,COL5A1,EPOR,BGN	8
Organismal Injury and Abnormalities	wound	Wound	7.73e-06		-0.883		-0.775	CELSR1,PER2,SCARB1,Gsta4,FN1,DACT2,PER1,SPP1,DCBLD2,PDGFRB,COL3A1,RAF1,FGF10,EGR1,OGT,ACVRL1,COL5A1,RASSF5,PLEC,MAP3K1,PTGS2,CSF1,GADD45A,ICAM1,PECAM1,PRCP,JUNB	27
Skeletal and Muscular Disorders, Skeletal and Muscular System Development and Function	abnormal morphology	abnormal morphology of muscle	8e-06					COL19A1,ETV1,CXCL12,ITGAV,SRPK3,CHAT,DES,EMD,PDGFB,FN1,CCM2,ZFPM2,ANO1,MYH11,CDKN1A,EDN1,MAPK7,MET,LAMA4,RPS6KB2,SUN1,COL15A1,FGF10,ENG,ELN,Cd59a,MBNL1,ACVRL1,KLF2,HEYL,NFATC3,PLEC,Tmsb4x (includes others),EGR3,RPS6KA2,HSPG2,Meg3,NOTCH3,SUN2,BGN	40
Cancer, Hematological Disease, Organismal Injury and Abnormalities	B-cell malignant tumor	B-cell malignant tumor	8.01e-06		-1.673		-1.78	SF3B1,HLA-DQA1,TMEM161A,TYMS,SHROOM2,SHANK3,NFKBIE,PRDX1,RASGEF1A,DCLK3,PPWD1,TUBA1A,ABCC9,GSR,KITLG,S100A10,CD180,PLEKHA7,SLC9A5,SDK2,SPP1,HNF1B,RND3,TFRC,MDM4,COL8A2,ALK,SOCS2,ACVRL1,STK38,PCSK5,DNAH5,DYNC1I1,COL4A2,IL4R,NUDT6,GPRIN1,ZNF91,PECAM1,NOTCH3,CXCL12,FHIT,TUBA8,TAF4B,FBN2,EMB,NXF1,COL20A1,HIP1,ADAMTS15,CDKN1A,TBX18,HECA,PDGFRB,KCNS2,TRERF1,COL3A1,AKAP8,EGR1,KLF2,RASSF5,HDAC7,PDZD2,UNC…	75
Cardiovascular Disease, Cardiovascular System Development and Function, Organismal Development, Organismal Injury and Abnormalities, Tissue Morphology	abnormal morphology	abnormal morphology of endothelial tissue	8.36e-06					PDGFRB,COL8A2,RECK,COL15A1,PDGFB,KLF2,HEG1,HDAC7,TEK,PLVAP,CDKN1A,MAPK7,GADD45A	13
Skeletal and Muscular Disorders, Skeletal and Muscular System Development and Function	abnormal morphology	abnormal morphology of smooth muscle	8.36e-06					COL19A1,CXCL12,DES,ENG,PDGFB,ELN,ACVRL1,KLF2,CCM2,FN1,ANO1,MAPK7,NOTCH3	13
Hematological Disease, Immunological Disease	lymphoproliferative disorder	lymphoproliferative disorder	8.5e-06		-1.785		-1.929	CELSR1,CORO1A,COL7A1,NEK11,SIPA1,NEDD9,JAK3,CCNT2,HYDIN,TUBA1A,ARID1B,CAPRIN2,SLC5A5,ZFHX3,SDK2,mir-186,IGSF5,SEMA5B,IFI30,COL16A1,DNAH5,N4BP3,HOOK1,SORBS2,NUDT6,CYR61,DDX4,TAF4B,CELSR3,ADAMTS15,CCDC40,PER1,PDE7B,MLLT3,GSTP1,NPR2,STRADB,NKTR,COL6A6,RASGEF1B,KCNS2,BTBD3,LPP,EGR1,DNAH8,DMGDH,KLF2,DAAM2,MYO18A,RHEB,PPM1D,SLC7A8,HLA-DQA1,TMEM161A,YBX2,NFKBIE,DLGAP3,PROM1,GSR,ZDBF2,COL4A1,STK40,MECOM,…	219
Cellular Growth and Proliferation	colony formation	colony formation of tumor cell lines	9.05e-06		-0.871		-0.864	IGFBP4,ANXA7,CYR61,NKX3-1,MIIP,NDRG1,SPRY2,GADD45B,SPRY1,CD82,SPRY4,FOS,ALDH1A1,KITLG,CDKN1A,EDN1,MET,S100A10,SPP1,MDM4,PRKN,NR4A1,SERTAD1,SEMA3B,MECOM,ALK,EGR1,RASSF5,Tmsb4x (includes others),DUSP5,MAP3K1,PTGS2,VCAN,TNFSF10,DUSP6,GADD45A,EPAS1,STEAP2,DIABLO	39
Cell-To-Cell Signaling and Interaction	binding	binding of tumor cell lines	9.3e-06		-0.825		-0.527	CXCL12,ITGAV,DKK3,SIPA1,PARVA,SCARB1,LAMA5,CD82,FOS,NID1,GRP,FN1,FBLN5,CD248,MAPK7,MET,LRP1,S100A10,PTPN6,SPP1,TFRC,EFNB1,CD14,RAF1,MECOM,EGR1,ELN,ST6GALNAC5,GFAP,PRMT1,PCSK9,VTN,HLA-A,ETV5,EGR3,TGFB1I1,VCAN,ARHGEF1,NET1,CSF1,MAGI1,PLCG1,DAB2,ICAM1,PECAM1,JUNB,INHBB	47
Cardiovascular Disease	aneurysm	aneurysm	1.02e-05		1.387		1.334	COL3A1,LAMC1,FBN2,ACTA2,GUCY1A3,PDGFB,ELN,KLF2,COL5A1,PTGS2,MYH11,MYLK,LRP1,HSPG2,VWF,SPP1,BGN	17
Cellular Development	differentiation	differentiation of nervous system	1.03e-05		-0.659		-0.447	NEUROG2,SOX8,LAMC1,CHKA,HES3,EDN3,ZNF335,TEK,COPS5,Miat,ST8SIA2,BDNF,HMG20B,PTPRZ1,RSPO2,NEUROD6,FGF10,Cd24a,SLC1A2,SOCS2,PCSK9,TCTN1,ITM2C,VCAN,AGRN,NOTCH3,FGF5,CXCL12,FEZF2,INSM1,CHAT,IMPACT,S100A4,FN1,FKBP8,DDX6,MET,NAB2,PRTG,Cux1,JAG1,TGM3,HEYL,VTN,EBF1,EGR2,RHEB,NAB1,KDM6B,CBLN1,RNF112	51
Cellular Assembly and Organization, Tissue Development	fibrogenesis	fibrogenesis	1.04e-05		-1.393		-1.131	CORO1A,FHIT,DES,CTGF,STAB1,SPRY2,LBP,MYOM1,BAIAP2L1,SNCA,GRP,FN1,FBLIM1,CDKN1A,EDN1,MET,S100A10,KCTD13,RND3,AKAP1,ARHGEF3,RECK,LPAR2,JAG1,CD14,ELN,ADAMTS10,KLF2,COL5A1,CLASP1,Tmsb4x (includes others),ADGRF5,VTN,MAP3K1,ARHGEF1,NET1,MYLK,DCX,GNG12,MAGI1,GNG2,EPAS1,JUNB	43
Cancer, Hematological Disease, Immunological Disease, Organismal Injury and Abnormalities	lymphoproliferative malignancy	lymphoproliferative malignancy	1.04e-05		-1.785		-1.926	CELSR1,CORO1A,COL7A1,NEK11,SIPA1,NEDD9,JAK3,CCNT2,HYDIN,TUBA1A,ARID1B,CAPRIN2,SLC5A5,ZFHX3,SDK2,mir-186,IGSF5,SEMA5B,IFI30,COL16A1,DNAH5,N4BP3,HOOK1,SORBS2,NUDT6,CYR61,DDX4,TAF4B,CELSR3,ADAMTS15,CCDC40,PER1,PDE7B,MLLT3,GSTP1,NPR2,STRADB,NKTR,COL6A6,RASGEF1B,KCNS2,BTBD3,LPP,EGR1,DNAH8,DMGDH,KLF2,DAAM2,MYO18A,RHEB,PPM1D,SLC7A8,HLA-DQA1,TMEM161A,YBX2,NFKBIE,DLGAP3,PROM1,GSR,ZDBF2,COL4A1,STK40,MECOM,…	218
Cancer, Organismal Injury and Abnormalities	fibromatosis	fibromatosis	1.05e-05					COL19A1,COL7A1,PDGFRB,COL4A1,COL8A2,COL15A1,FLT4,TUBA8,COL3A1,RAF1,EGR1,COL5A1,TUBA1A,COL16A1,PTGS2,KITLG,COL4A2,COL24A1,NOTCH3	19
Connective Tissue Disorders, Developmental Disorder, Hereditary Disorder, Organismal Injury and Abnormalities, Skeletal and Muscular Disorders	Marfan syndrome	Marfan syndrome	1.21e-05					MFAP4,COCH,COL3A1,MYH11,MYLK,FBN2,TAGLN,ACTA2,COL5A1,LTBP2	10
Cancer, Organismal Injury and Abnormalities, Reproductive System Disease	Peyronie disease	Peyronie disease	1.21e-05					COL19A1,COL7A1,COL4A1,COL8A2,COL16A1,COL15A1,COL3A1,COL4A2,COL24A1,COL5A1	10
Connective Tissue Disorders, Organismal Injury and Abnormalities	Dupuytren contracture	advanced Dupuytren contracture	1.21e-05					COL19A1,COL7A1,COL4A1,COL8A2,COL16A1,COL15A1,COL3A1,COL4A2,COL24A1,COL5A1	10
Cell-To-Cell Signaling and Interaction, Nervous System Development and Function	neurotransmission	neurotransmission	1.22e-05		0.837		1.024	UNC13B,SLC32A1,NTSR1,RARA,CHAT,SHANK3,CACNA1B,GRIN2C,DLGAP3,RIT2,KCNH2,SNCA,GRM4,GRIK4,PDE7B,CACNA2D3,MET,FOSB,HCRTR2,BDNF,KCNMB2,PRKN,NPTX1,Cd24a,SLC1A2,OPHN1,SV2C,KCNK9,ARC,GJD2,RASD2,UNC13C,HLA-A,ETV5,EGR3,GPR88,AGRN,GABRA5,CHRNA4,CHRNA6,CBLN1,SYT5,PRKCG	43
Cardiovascular Disease, Organismal Injury and Abnormalities	peripheral vascular disease	peripheral vascular disease	1.25e-05		1.549		1.51	ITGAV,NEDD9,HTRA1,ACTA2,TUBA1A,CCM2,EDN1,SLC16A6,LRP1,VWF,SPP1,BDNF,COL4A1,LAIR1,IFI30,SLC1A2,IGFBP5,ENG,CACYBP,ACVRL1,DNAJB5,SAMSN1,RAB33B,PCSK9,LEFTY2,RASGRF2,GABRA5,CHRM4,CHRNA6,PTGER3,NOTCH3,UNC13B,CXCL12,TUBA8,HRH1,CACNA1B,GRIN2C,KCNH2,CD83,FN1,PDE7B,PFDN4,SLC2A3,CARTPT,SEMA3B,SUB1,F5,KLF2,PTGS2,EGR2,CHRNA4,DAB2	52
Connective Tissue Disorders, Organismal Injury and Abnormalities, Skeletal and Muscular Disorders	non-traumatic arthropathy	non-traumatic arthropathy	1.26e-05					IGFBP4,HLA-DQA1,TYMS,NR4A3,JAK3,ADAMTS16,ADGRA1,GADD45B,ACTA2,PRDX1,EDN3,RGL2,FOS,HNMT,CYP4F3,TUBA1A,SNCA,GRP,GSR,CHST8,LRP1,S100A10,FOSB,CD180,SPP1,BDNF,TFRC,PHTF1,IGSF5,EFNB1,RECK,FGF10,ADAMTS3,SLC1A2,IGFBP5,ADAMTS10,ALAS2,HELZ2,IL17RA,COL4A2,TNFSF10,GABRA5,MAGI1,IL4R,ATIC,SCN4B,CHRM4,CACNA2D2,PECAM1,CCR6,PTGER3,DYNLL1,CXCL12,PADI4,TUBA8,HRH1,CNTNAP4,LBP,SERINC2,CD83,CHI3L1,FN1,DUSP1,GRIK4,ADAM…	93
Cardiovascular System Development and Function	morphology	morphology of vessel component	1.29e-05					CXCL12,FLT4,COL3A1,FBN2,ENG,PDGFB,ELN,ACVRL1,KLF2,CCM2,FN1,FBLN5,MAPK7,NOTCH3	14
Cell Death and Survival	cell viability	cell viability of tumor cell lines	1.35e-05		-1.27		-0.671	AKAP8L,CDC42BPA,BHLHE40,PPM1D,TYMS,CTGF,STC1,GUCY1A3,CHKA,MAPKAPK2,PROM1,SNCA,KITLG,ARID1B,MYCT1,BCKDK,SPP1,BDNF,HNF1B,MDM4,INPP5J,PTPRZ1,NUAK1,SMARCD1,RAF1,MECOM,ALK,DYRK3,IGFBP5,ENG,ACVRL1,PRMT1,MAP3K1,VCAN,TNFSF10,DUSP6,PLK2,ACACA,ZNF91,PRPH,PRCP,CXCL12,PHKA2,FHIT,RARA,FN3K,RPL35A,S100A4,CD82,FN1,DUSP1,HIP1,ITK,CDKN1A,MAPK7,MET,NUF2,PFDN4,ANLN,TRIB2,GSTP1,TARDBP,TRPV2,RPS6KB2,PDGFRB,SLC40A1,FL…	88
Neurological Disease	movement disorder	Movement Disorders	1.35e-05		0.135		-0.318	ETV1,CTGF,FOS,SNCA,TUBA1A,CRYM,LRP1,S100A10,KCNIP2,ST8SIA2,SPP1,HNRNPDL,IGSF5,PRKN,MYH7,SLC1A2,GAS5,MYO1B,EGR4,ALAS2,ETV5,PDLIM7,VCAN,BTBD9,AGRN,CACNA2D2,CHRNA6,PDLIM1,JUNB,SLC26A4,TUBA8,NDRG1,NAP1L5,CHAT,EIF2B3,CA11,CACNA1B,MLF1,CHI3L1,CACNA2D3,MAP1A,GSTP1,KCTD13,LAMA4,TARDBP,SLMAP,SUN1,TXN,NR4A1,SUB1,IPMK,EGR1,OGT,NHSL2,GFAP,RASD2,DAAM2,DUSP5,USP2,PTGS2,ARHGEF1,GPR88,EPM2A,NAB1,CBLN1,PRKCG,PSAT…	113
Nervous System Development and Function, Neurological Disease	abnormal morphology	abnormal morphology of nervous system	1.37e-05					ETV1,FOXJ1,NEUROG2,EHMT1,SHANK3,LAMC1,SPRY2,GUCY1A3,EDN3,DLGAP3,FOXO6,PROM1,SNCA,Mir124a-1hg,ST8SIA2,SPP1,BDNF,MDM4,PTPRZ1,CEP290,PRKN,EFNB1,COL8A2,NEUROD6,SEMA5B,FGF10,MECOM,ALK,SLC1A2,EPS8L2,ITGB8,ACVRL1,APBB2,TBCE,VCAN,DCX,AGRN,SORBS2,IL4R,HSPG2,CALB1,NDST1,CACNA2D2,CHRNA6,IGSF9,CCR6,SUN2,UNC13B,CXCL12,SLC26A4,FEZF2,RARA,PER2,CHAT,CELSR3,PDGFB,DUSP1,DACT1,FKBP8,MET,MAP1A,NAB2,PRSS12,LAMA4,ARL6…	82
Endocrine System Disorders, Gastrointestinal Disease, Metabolic Disease, Organismal Injury and Abnormalities, Skeletal and Muscular Disorders	diabetic foot ulcer disorder	diabetic foot ulcer disorder	1.44e-05					COL19A1,COL7A1,PDGFRB,COL4A1,COL8A2,COL16A1,COL15A1,COL3A1,COL4A2,COL24A1,COL5A1	11
Cancer, Organismal Injury and Abnormalities	serous neoplasm	serous neoplasm	1.47e-05					IGFBP4,CELSR1,PEAR1,HLA-DQA1,DES,GUCY1A3,SLC16A3,IGSF21,TEK,TIPARP,ENPEP,TUBA1A,ABCC9,ALDH1A1,MYH11,ARID1B,MATN2,SPP1,ZDBF2,WSCD1,MDM4,EFNB1,RECK,MECOM,IGFBP5,ITGB8,SOCS2,COL5A1,THBS4,CLASP1,TBCE,CHD4,DNAH5,TGFB1I1,LEFTY2,MAP3K1,VCAN,DYNC1I1,MYLK,PTGER3,NOTCH3,MFAP4,CXCL12,LDB2,SMTN,TUBA8,SIRT4,SERINC2,FN1,FBLN5,ZFPM2,SSH3,CDKN1A,MET,LAMA4,PDGFRB,COCH,COL15A1,COL3A1,IGFBP2,LPP,ABLIM2,SON,HDAC7,SL…	71
Embryonic Development, Organ Development, Organismal Development, Renal and Urological System Development and Function, Tissue Development	formation	formation of kidney	1.52e-05		-0.478		-0.342	SOX8,RARA,LAMC1,ADAMTS16,SPRY2,PDGFB,LAMA5,SPRY1,KCTD17,TIPARP,NID1,ITGA1,DACT2,LZTS2,CDKN1A,MAPK7,BDNF,HNF1B,Cux1,PDGFRB,JAG1,WNT7B,FGF10,IGFBP2,MMP17,SCHIP1,PCSK9,GSTZ1,PCSK5,KCNQ1OT1,PTGS2,EPAS1,ICAM1,SESTD1	34
Cancer, Gastrointestinal Disease, Organismal Injury and Abnormalities	oral cancer	oral cancer	1.62e-05					RASAL1,CXCL12,PEAR1,TUBA8,TYMS,CTGF,SPRY1,SERINC2,TSHZ1,CD83,TUBA1A,ENPEP,CHI3L1,FN1,DUSP1,MET,TAGLN,LAMA4,MATN2,RND3,AKAP1,DCBLD2,COL4A1,COL15A1,IGFBP5,THBS4,NFATC3,SOD3,PTGS2,EBF1,TNFSF10,ATIC,NOTCH3,BGN	34
Endocrine System Disorders, Gastrointestinal Disease, Metabolic Disease, Organismal Injury and Abnormalities	diabetic complication	diabetic complication	1.7e-05					COL19A1,COL7A1,DKK3,CACNA1B,GRIN2C,KCNH2,TUSC3,TEK,ENPEP,CHI3L1,FN1,CACNA2D3,VWF,SPP1,COL4A1,PDGFRB,COL8A2,COL15A1,COL3A1,IGFBP2,MYO1B,COL5A1,EPOR,COL16A1,PTGS2,MLXIPL,COL4A2,CHRM4,CACNA2D2,COL24A1,ACACA,PECAM1,PTGER3	33
Cancer, Neurological Disease, Organismal Injury and Abnormalities, Tumor Morphology	central nervous system tumor	progressive central nervous system tumor	1.77e-05					TUBA1A,PDGFRB,FLT4,TYMS,TUBA8,MIIP,GSR,RAF1,IGFBP2,ATIC,PDGFB	11
Developmental Disorder, Embryonic Development, Organismal Development, Tissue Morphology	abnormal morphology	abnormal morphology of embryonic tissue	1.78e-05					ITGAV,NR4A3,DOT1L,LAMC1,CTGF,SCARB1,TEK,CCM2,COPS5,ALDH1A1,EDN1,ST8SIA2,BDNF,HNF1B,TFRC,MDM4,EFNB1,TLN1,RAF1,FGF10,MECOM,ITGB8,ENG,ACVRL1,CDH5,APBB2,ARAP3,HAT1,LEFTY2,DCX,NDST1,OVOL2,TBX2,NOTCH3,SUN2,SLC26A4,RARA,CELSR3,PDGFB,SPRY1,TBATA,TSHZ1,FN1,DACT1,FKBP8,LZTS2,CDKN1A,MAPK7,PDGFRB,SUN1,JAG1,MNT,TXN,WNT7B,TXNRD1,IPMK,F5,KLF2,SMAD9,ARC,NFATC3,PTGS2,BMP1,DAB2	64
Cellular Movement	migration	migration of connective tissue cells	1.81e-05		-1.082		-0.871	CXCL12,RECK,TNS1,RAF1,LPP,ENG,MAPKAPK2,SCHIP1,PLEC,FN1,VTN,MAP3K1,FNDC3B,CSF1,CDKN1A,LRP1,NDST1,SPP1,HAS1,RND3,RAP2A	21
Cancer, Organismal Injury and Abnormalities, Reproductive System Disease	uterine serous papillary cancer	uterine serous papillary cancer	1.87e-05					MFAP4,CXCL12,LDB2,SMTN,DES,GUCY1A3,SLC16A3,TEK,ENPEP,FBLN5,ALDH1A1,MYH11,LAMA4,MATN2,COL15A1,RECK,COL3A1,ITGB8,LPP,IGFBP5,SOCS2,THBS4,TGFB1I1,LEFTY2,DYNC1I1,MYLK,FRZB,TNFAIP2,PTGER3,RGS5	30
Cancer, Hematological Disease, Immunological Disease, Organismal Injury and Abnormalities	non-Hodgkin disease	non-Hodgkin disease	1.87e-05		-1.206		-1.319	IGFBP4,PPM1D,SF3B1,HLA-DQA1,TMEM161A,TYMS,NR4A3,SHROOM2,JAK3,SHANK3,TIA1,GADD45B,NFKBIE,PRDX1,RASGEF1A,DCLK3,PPWD1,TUBA1A,ABCC9,GSR,CD180,PLEKHA7,VWF,SLC9A5,SDK2,mir-186,HNF1B,RND3,DUSP4,MDM4,COL4A1,COL8A2,IFI30,RAF1,ALK,ENG,ACVRL1,STK38,PCSK5,DNAH5,ITM2C,DYNC1I1,COL4A2,IL4R,GADD45A,NUDT6,GPRIN1,ZNF91,HS3ST1,PECAM1,CXCL12,CYR61,RARA,TUBA8,TAF4B,FBN2,PDGFB,NXF1,FN1,COL20A1,PER1,HIP1,ADAMTS15,CDKN1…	95
Cell Signaling	Rho protein signal transduction	Rho protein signal transduction	2e-05		-0.447		-0.492	FLOT1,CELSR1,ARHGAP29,ARHGEF3,LPAR2,RAF1,COL3A1,EPS8L2,ARAP3,ARHGEF1,MET,ARHGAP4,MYO9B,KCTD13,PECAM1	15
Hematological System Development and Function	circulation	circulation of blood	2.06e-05					RPS6KB2,CXCL12,GUCY1A3,ELN,F5,EDN3,ACVRL1,CCM2,Fendrr,DACT1,HTR7,LAMA4,OVOL2,NOTCH3	14
Cancer, Organismal Injury and Abnormalities	tumor	tumor in nervous system	2.08e-05		0.345		0.36	CDC42BPA,CELSR1,SF3B1,NEK11,MIIP,JAK3,ZNF335,HYDIN,SNCA,TUBA1A,ALDH1A1,MYH11,ARID1B,FAM129B,TAGLN,CD180,SPP1,MDM4,PKP4,PRKN,MYH7,TLN1,ALK,SLC1A2,ITGB8,ACTN1,CLK4,PCSK9,TGFB1I1,MAP3K1,TNFSF10,HSPG2,ZNF91,MSRB3,UNC13B,CXCL12,DDX4,RARA,TUBA8,CACNA1B,RBMX,S100A4,KHDRBS3,SERINC2,CHI3L1,FN1,FBLIM1,MLLT3,LAMA4,PDGFRB,HLA-E,COL3A1,IGFBP2,DNAH8,KLF2,GFAP,PLEC,SHTN1,HLA-A,VTN,USP2,CD109,PTGS2,CSF1,PLCG1,PS…	121
Post-Translational Modification	phosphorylation	phosphorylation of protein	2.11e-05		-1.033		-0.765	CDC42BPA,NEK11,NKX3-1,JAK3,MAP3K10,SCARB1,INHA,PRDX1,MAPKAPK2,TEK,GRP,KITLG,BCKDK,SPP1,RAP2A,PRKN,NUAK1,RAF1,Cd24a,ALK,DYRK3,ENG,ACVRL1,STK38,CLK4,SAMSN1,RPS6KA2,AGRN,DUSP6,PLK2,PECAM1,DYNLL1,FLOT1,CYR61,RARA,INSM1,SRPK3,MICAL1,CELSR3,PDGFB,IMPACT,FN1,FKBP8,HIP1,Sik1,CDKN1A,MAPK7,MET,PTPN6,ST3GAL1,TARDBP,RPS6KB2,PDGFRB,FLT4,EPHB4,C330021F23Rik/Gm5148,EPOR,SMAD9,PLK3,GBP6,CD109,CSF1,CCDC88C,DAB2,P…	65
Cardiovascular System Development and Function, Cellular Development, Cellular Function and Maintenance, Cellular Growth and Proliferation, Organismal Development, Tissue Development	development	endothelial cell development	2.13e-05		0.968		1.109	CXCL12,CYR61,CEACAM1,HRH1,PDGFB,STC1,SCARB1,HEG1,SPRY4,TEK,ITGA1,FN1,CCM2,CDKN1A,EDN1,MAPK7,MET,COL4A1,LPAR2,FLT4,NR4A1,RAF1,ENG,ACVRL1,THBS4,CDH5,VTN,EGR3,PTGS2,CSF1,COL4A2,TNFSF10,IL4R,HSPG2,DAB2,PECAM1,RGS5	37
Cardiovascular Disease, Cardiovascular System Development and Function, Organismal Injury and Abnormalities, Tissue Morphology	abnormal morphology	abnormal morphology of artery	2.2e-05					RARA,COL3A1,FGF10,ENG,ACTA2,SCARB1,PDGFB,ELN,ACVRL1,COL5A1,CDH5,HDAC7,TEK,Tmsb4x (includes others),FN1,CCM2,BMP1,MAPK7,EDN1,SPP1,TBX2,NOTCH3	22
Hereditary Disorder, Organismal Injury and Abnormalities	autosomal dominant disease	autosomal dominant disease	2.28e-05		0.152		-0.066	COL7A1,NEDD9,JAK3,HTRA1,ACTA2,PABPN1,GNAI3,PROM1,MYH3,TUBA1A,SNCA,ABCC9,CRYM,RTEL1,KITLG,MYH11,ARID1B,EDN1,TAGLN,MATN2,BDNF,HNF1B,HNRNPDL,MDM4,PRKN,MYH7,COL4A1,COL8A2,IFI30,RAF1,MECOM,SLC1A2,CDH15,IGFBP5,ENG,ACTN1,ACVRL1,COL5A1,THBS4,PCSK9,CHD4,VCAN,REEP2,COL4A2,MYLK,IL4R,SCN4B,SSTR2,OVOL2,NOTCH3,SEMA3E,TUBA8,PER2,FBN2,HRH1,PDGFB,KCNQ4,TBATA,KCNH2,KCTD17,HECW2,FN1,FBLN5,MAPK7,MET,ANLN,LAMA4,NPR2,…	92
Cellular Movement, Hematological System Development and Function, Immune Cell Trafficking, Inflammatory Response	cell movement	cell movement of macrophages	2.4e-05		1.117		1.35	CXCL12,CYR61,NDRG1,STAB1,STC1,S100A4,MAPKAPK2,GNAI3,FOXO6,MC4R,ITGA1,FN1,CDKN1A,LRP1,S100A10,PTPN6,SPP1,TRPV2,ENG,PLEC,IL17RA,VTN,TNFAIP3,PTGS2,CSF1,MYLK,MYO9B,IL4R,ICAM1,CCR6,PRCP	31
Cancer, Organismal Injury and Abnormalities	head and neck adenocarcinoma	head and neck adenocarcinoma	2.43e-05					PDGFRB,FLT4,EPHB4,RAF1,ALK,IGFBP5,ENG,TEK,FN1,PTGS2,ITK,ATIC,SPP1,LAMA4,AKAP1,BGN	16
Cell-To-Cell Signaling and Interaction, Hair and Skin Development and Function	adhesion	adhesion of epithelial cell lines	2.46e-05	Decreased	-2.184		-2.032	EFNB1,ITGA1,FN1,VTN,ITGAV,LRP1,PNN,OGT,DAB2,ICAM1	10
Skeletal and Muscular System Development and Function	function	function of muscle	2.54e-05		-0.374		-0.117	KCNJ2,IGFBP4,ABCC4,SRPK3,DES,GUCY1A3,STC1,GPCPD1,DUSP1,ABCC9,MYH11,CDKN1A,MET,KCNIP2,SPP1,LAMA4,IVNS1ABP,EFNB1,MYH7,NR4A1,IGFBP5,NEXN,EPOR,HEYL,PLEC,NFATC3,HLA-A,TGFB1I1,MAP3K1,PTGS2,RHEB,CHRM4,ICAM1,PRKAB2,JUNB,PRKCG,INHBB	37
Cancer, Neurological Disease, Organismal Injury and Abnormalities	central nervous system solid tumor	central nervous system solid tumor	2.71e-05		0.345		0.36	CDC42BPA,CELSR1,SF3B1,NEK11,MIIP,JAK3,ZNF335,HYDIN,SNCA,TUBA1A,ALDH1A1,MYH11,ARID1B,FAM129B,TAGLN,CD180,SPP1,MDM4,PKP4,PRKN,MYH7,TLN1,ALK,SLC1A2,ITGB8,ACTN1,CLK4,PCSK9,TGFB1I1,MAP3K1,TNFSF10,HSPG2,ZNF91,MSRB3,UNC13B,CXCL12,DDX4,RARA,TUBA8,CACNA1B,RBMX,S100A4,KHDRBS3,SERINC2,CHI3L1,FN1,FBLIM1,MLLT3,LAMA4,PDGFRB,HLA-E,COL3A1,IGFBP2,DNAH8,KLF2,GFAP,PLEC,SHTN1,HLA-A,VTN,USP2,CD109,PTGS2,CSF1,PLCG1,PS…	118
Embryonic Development, Organ Development, Organismal Development, Tissue Development	development	development of sensory organ	2.72e-05		-1.702		-1.584	CELSR1,NEUROG2,GGT1,SOX8,POU3F4,NR4A3,SHROOM2,RGS11,LAMC1,SHANK3,SPRY2,GUCY1A3,MAPKAPK2,FOS,PROM1,NID1,Mir124a-1hg,CCM2,ALDH1A1,ABCC6,EDN1,Miat,BDNF,Ctla2a/Ctla2b,CEP290,COL8A2,SEMA5B,FGF10,COL5A1,CDH5,PCSK5,MAP3K1,HSPG2,KRT12,NDST1,NOTCH3,SEMA3E,RARA,PER2,PDGFB,KCNQ4,TSHZ1,FKBP8,HIP1,CDKN1A,MET,LTBP2,ARL6,TBX18,HLA-E,FLT4,JAG1,EGR1,KLF2,GJD2,HLA-A,EBF1,FRZB,ICAM1,KDM6B,PRKCG,INHBB	62
Cell Morphology, Cellular Assembly and Organization, Cellular Function and Maintenance	formation	formation of cellular protrusions	2.74e-05	Increased	2.287		2.732	CELSR1,KCNJ2,FOXJ1,ABCC4,EHMT1,NEDD9,SHANK3,DISC1,LAMC1,CTGF,ROBO3,MAPKAPK2,ZNF335,FOXO6,FOS,SNCA,GRP,HTR7,KITLG,EDN1,LRP12,LRP1,PTPDC1,CAPRIN2,TTYH1,VWF,SDK2,MATN2,BDNF,RAP2A,PTPRZ1,CEP290,EFNB1,NEUROD6,NUAK1,Cd24a,ITGB8,ENG,PRMT1,ADGRF5,RIN1,TCTN1,TBCE,DNAH5,DCX,AGRN,UNC119B,SCN4B,IFT81,IGSF9,GPRIN1,SLC18A3,FLOT1,CXCL12,CYR61,FEZF2,CHAT,CELSR3,PDGFB,PARVA,S100A4,LAMA5,KCTD17,SIPA1L1,FN1,DACT1,M…	83
Cancer, Organismal Injury and Abnormalities, Skeletal and Muscular Disorders	smooth muscle tumor	smooth muscle tumor	2.78e-05					AKAP8L,SPSB1,CYR61,NTSR1,TUBA8,HLA-DQA1,NDRG1,NR4A3,STX3,TEK,FOS,HNMT,TUBA1A,ARL4D,DUSP1,ALDH1A1,DDX6,ITK,CDKN1A,HOPX,MET,SPP1,KCNG1,PDGFRB,FLT4,GUCY1A2,NR4A1,IGFBP5,PSMC3IP,CDC7,PLK3,LEFTY2,PTGS2,VCAN,DCX,CSF1,SORBS2,PRRC2C,SLC18A3,PTGER3,RGS5	41
Connective Tissue Disorders, Developmental Disorder, Hereditary Disorder, Organismal Injury and Abnormalities, Skeletal and Muscular Disorders	classic Marfan syndrome	classic Marfan syndrome	2.85e-05					COL3A1,MYH11,FBN2,COL5A1,LTBP2	5
Cancer, Organismal Injury and Abnormalities, Respiratory Disease	laryngeal cancer	laryngeal cancer	3.21e-05					GTF2B,COL19A1,ETV1,KCNJ2,IZUMO4,NEK11,TYMS,GUCY1A3,THSD7A,RASGEF1A,RIT2,TUBA1A,CD248,ABCC9,MYCT1,SPP1,FAT1,INPP5J,CCDC141,CCDC148,C3orf58,PLAG1,COL5A1,PCDHAC1,SAMSN1,CSPP1,CLASP1,ZFC3H1,DNAH5,VCAN,COL6A5,ZFP14,TCERG1L,TRANK1,IL4R,MYO9B,GPC2,CALB1,STAMBPL1,TUBA8,FBN2,CHAT,CNTNAP4,CELSR3,CACNA1B,LAMA5,COL20A1,MET,MPP7,COL15A1,IPMK,F5,TGM3,SLITRK4,MTMR12,PTGS2,PTPRU,DAB2,MAATS1	59
Organismal Development, Organismal Injury and Abnormalities	abnormal morphology	abnormal morphology of head	3.31e-05					KCNJ2,FOXJ1,NEUROG2,ITGAV,EHMT1,GGT1,NKX3-1,POU3F4,RGS11,SHANK3,LAMC1,SPRY2,CTGF,GUCY1A3,EDN3,DLGAP3,FOS,PROM1,NID1,SNCA,Mir124a-1hg,CCM2,ALDH1A1,ABCC6,EDN1,ST8SIA2,SPP1,BDNF,MDM4,Ctla2a/Ctla2b,CEP290,RSPO2,PRKN,EFNB1,COL8A2,NEUROD6,SEMA5B,FGF10,MECOM,ALK,SLC1A2,EPS8L2,ITGB8,APBB2,HAT1,GABRA5,HSPG2,KRT12,CALB1,NDST1,CACNA2D2,CHRNA6,CCR6,NOTCH3,MSRB3,SUN2,SLC32A1,CXCL12,SLC26A4,FEZF2,RARA,INSM1,PE…	94
Organismal Development	growth	growth of vessel	3.37e-05		0.532		0.618	CXCL12,PDGFRB,JAM2,FLT4,NR4A3,NR4A1,CTGF,GAS5,PDGFB,ELN,TEK,FBLN5,VTN,EGR3,PTGS2,KITLG,EDN1,SPP1	18
Cancer, Organismal Injury and Abnormalities, Reproductive System Disease	carcinoma	breast carcinoma	3.47e-05					CDC42BPA,GFPT2,SF3B1,NTSR1,JAK3,ACTA2,USP28,DACH1,PRPF39,FOS,TUBA1A,MYH11,LRP1,TAGLN,IGFN1,SPP1,AKAP1,PRKN,ALK,ADAMTS10,EGR4,CSPP1,PCSK5,DNAH5,MAP3K1,RASGRF2,MYLK,IL4R,HSPG2,CCR6,CXCL12,CYR61,TUBA8,FBN2,LIMCH1,RBMX,PARVA,S100A4,MLF1,BAIAP2L1,CHI3L1,FN1,FBLN5,GSTP1,LTBP2,NKTR,SLC40A1,EXOSC9,WNT7B,EGR1,SCHIP1,PLEC,PTGS2,PLCH2,COL24A1,USP35,EHMT1,HLA-DQA1,TYMS,SHROOM2,DOT1L,PRDX1,RGL2,ABCC9,SZT2,VWF…	106
Cardiovascular Disease, Hereditary Disorder, Organismal Injury and Abnormalities	familial thoracic aortic aneurysm and dissection	familial thoracic aortic aneurysm and dissection	3.96e-05					COL3A1,MYH11,MYLK,FBN2,ACTA2,COL5A1,BGN	7
Cancer, Endocrine System Disorders, Organismal Injury and Abnormalities, Reproductive System Disease	tumorigenesis	tumorigenesis of ovarian tumor	4.05e-05					FUBP3,IGFBP4,CELSR1,COL7A1,PEAR1,ABCC4,INHA,MAPKAPK2,FOXO6,TIPARP,ENPEP,TUBA1A,LUC7L3,SERF2,ARID1B,LRP1,CYP11A1,SDK2,ZFHX3,SPP1,WSCD1,HSPA12B,MDM4,CEP290,EFNB1,ABCB9,ADAMTS10,CLASP1,PCSK9,DNAH5,LEFTY2,VCAN,MAP3K1,CCR6,MSRB3,ANKRD34C,CXCL12,TUBA8,FBN2,CACNA1B,SIRT4,FN1,FNDC3B,CACNA2D3,STRIP1,SLMAP,COL6A6,PDGFRB,HLA-E,ATP11B,COL15A1,CSTF2,COL3A1,DGKI,TXNRD1,IGFBP2,EML5,ABLIM2,DMGDH,TTC21A,SLC4A8,SL…	123
Cell Morphology, Inflammatory Response	shape change	shape change of phagocytes	4.14e-05		-0.765		-0.587	CORO1A,ARAP3,VTN,TLN1,KITLG,CSF1,MYO9B,ICAM1,PECAM1	9
Cell Morphology, Cellular Movement, Hematological System Development and Function, Immune Cell Trafficking	cell spreading	cell spreading of leukocytes	4.66e-05		-1.807		-1.624	CORO1A,CXCL12,ARAP3,VTN,TLN1,KITLG,MYO9B,PLCG1,ICAM1,PECAM1,SAMSN1	11
Cellular Movement, Hematological System Development and Function, Immune Cell Trafficking, Inflammatory Response	cell movement	cell movement of phagocytes	4.84e-05		0.056		0.431	CORO1A,PPM1D,ITGAV,JAK3,CEACAM1,STC1,EDN3,SBDS,MAPKAPK2,GNAI3,FOXO6,MC4R,GRP,KITLG,LRP1,S100A10,VWF,SPP1,COL4A1,TLN1,GIT2,ENG,THBS4,ARAP3,IL17RA,MYLK,IL4R,MYO9B,NDST1,CCR6,PECAM1,PRCP,SERPINB1,FLOT1,CXCL12,CYR61,NDRG1,STAB1,PDGFB,LBP,S100A4,ITGA1,FN1,DUSP1,CDKN1A,PTPN6,TRPV2,LPAR2,TXN,ELN,PLEC,VTN,TNFAIP3,PTGS2,CSF1,ICAM1	56
Cardiovascular System Development and Function, Organ Morphology, Organismal Development	morphology	morphology of heart	5.22e-05					ABCC4,ITGAV,DOT1L,DES,EMD,SCARB1,INHA,GUCY1A3,HEG1,TEK,ABCC9,KITLG,MYH11,EDN1,S100A10,SPP1,MYH7,TLN1,MECOM,ITGB8,ACVRL1,THBS4,CDH5,Fendrr,RPS6KA2,LEFTY2,MAP3K1,HSPG2,DUSP6,SLC18A3,OVOL2,TBX2,CXCL12,RARA,SMTN,PDGFB,MYOM1,FN1,ZFPM2,DUSP1,CDKN1A,MAPK7,HOPX,LAMA4,RPS6KB2,TNS1,JAG1,MNT,TXN,IGFBP2,ELN,NEXN,MBNL1,HEYL,HDAC7,EPOR,NFATC3,PLEC,Tmsb4x (includes others),TNFAIP3,PTGS2,RHEB,EPAS1,EPM2A,NAB1,RG…	66
Cellular Development, Cellular Growth and Proliferation, Hair and Skin Development and Function	proliferation	proliferation of epithelial cell lines	5.3e-05		1.031		1.175	SPDYA,CYR61,NKX3-1,ITGAV,FBN2,USP28,PNN,CHKA,FOS,BAIAP2L1,ITGA1,FBLN5,CDKN1A,MET,ANLN,CSTF2,FGF10,TXNRD1,ENG,EGR1,CCKBR,PTGS2,RYBP,GPR12,DAB2,PTGER3,ARNTL2,ABCC5	28
Cancer, Endocrine System Disorders, Organismal Injury and Abnormalities, Reproductive System Disease	ovarian adenocarcinoma	ovarian adenocarcinoma	5.38e-05					FUBP3,IGFBP4,CELSR1,COL7A1,PEAR1,ABCC4,MAPKAPK2,FOXO6,TIPARP,ENPEP,TUBA1A,LUC7L3,SERF2,ARID1B,LRP1,CYP11A1,SDK2,ZFHX3,SPP1,WSCD1,HSPA12B,MDM4,CEP290,EFNB1,ABCB9,ADAMTS10,CLASP1,PCSK9,DNAH5,LEFTY2,VCAN,MAP3K1,CCR6,MSRB3,ANKRD34C,CXCL12,TUBA8,FBN2,CACNA1B,SIRT4,FN1,FNDC3B,CACNA2D3,STRIP1,SLMAP,COL6A6,PDGFRB,HLA-E,ATP11B,COL15A1,CSTF2,COL3A1,DGKI,TXNRD1,IGFBP2,EML5,ABLIM2,DMGDH,TTC21A,SLC4A8,SLC4A4,…	122
Tissue Development	formation	formation of epithelial tissue	5.57e-05		-0.378		-0.307	CXCL12,COL4A1,SHANK3,LAMC1,ITGB8,KLF2,NID1,FN1,VTN,MYH11,COL4A2,HSPG2,LAMA4,NOTCH3	14
Connective Tissue Development and Function, Tissue Morphology	quantity	quantity of connective tissue cells	5.59e-05		-1.106		-1.007	GGT1,PER2,CTGF,SPRY2,PDGFB,KLF10,TMEM178A,OSCAR,TEK,FOS,MC4R,FN1,PER1,FBLIM1,CDKN1A,FOSB,PTPN6,SPP1,PDGFRB,JAM2,CARTPT,EGR1,KLF2,EBF1,CSF1,HSPG2,EGR2,Ly6a (includes others),JUNB,BGN	30
Organismal Development, Organismal Injury and Abnormalities	abnormal morphology	abnormal morphology of thoracic cavity	5.65e-05					PPM1D,ITGAV,HLA-DQA1,JAK3,DOT1L,LAMC1,DES,EMD,CTGF,SCARB1,HEG1,TEK,MYH11,EDN1,RSPO2,FGF10,MECOM,ITGB8,ACVRL1,CDH5,ADGRF5,Fendrr,HAT1,RPS6KA2,LEFTY2,MAP3K1,HSPG2,NDST1,PECAM1,OVOL2,NOTCH3,MFAP4,RARA,SMTN,CELSR3,PDGFB,TBATA,FN1,ZFPM2,DUSP1,ITK,CDKN1A,MAPK7,LAMA4,RPS6KB2,TNS1,JAG1,COL3A1,MAP3K14,ELN,NEXN,MBNL1,KLF2,RASSF5,HDAC7,EPOR,NFATC3,PLEC,Tmsb4x (includes others),RHEB,Meg3,EPAS1,EPM2A,KDM6B	64
Cancer, Endocrine System Disorders, Organismal Injury and Abnormalities, Reproductive System Disease	epithelial ovarian tumor	malignant epithelial ovarian tumor	5.72e-05					FUBP3,IGFBP4,CELSR1,COL7A1,PEAR1,ABCC4,MAPKAPK2,FOXO6,TIPARP,ENPEP,TUBA1A,LUC7L3,SERF2,ARID1B,LRP1,CYP11A1,SDK2,ZFHX3,SPP1,WSCD1,HSPA12B,MDM4,CEP290,EFNB1,PNLDC1,ABCB9,ADAMTS10,CLASP1,PCSK9,DNAH5,LEFTY2,VCAN,MAP3K1,RASGRF2,CCR6,MSRB3,ANKRD34C,CXCL12,TUBA8,FBN2,CACNA1B,SIRT4,FN1,FNDC3B,CACNA2D3,GSTP1,STRIP1,SLMAP,COL6A6,PDGFRB,HLA-E,ATP11B,COL15A1,CSTF2,COL3A1,DGKI,TXNRD1,IGFBP2,EML5,ABLIM2,DMGDH,…	129
Cancer, Organismal Injury and Abnormalities	serous adenocarcinoma	serous adenocarcinoma	5.73e-05					IGFBP4,CELSR1,PEAR1,HLA-DQA1,DES,GUCY1A3,SLC16A3,IGSF21,TEK,TIPARP,ENPEP,TUBA1A,ALDH1A1,MYH11,ARID1B,MATN2,SPP1,ZDBF2,WSCD1,MDM4,EFNB1,RECK,MECOM,IGFBP5,ITGB8,SOCS2,COL5A1,THBS4,CLASP1,TBCE,DNAH5,TGFB1I1,LEFTY2,MAP3K1,VCAN,DYNC1I1,MYLK,PTGER3,NOTCH3,MFAP4,CXCL12,LDB2,SMTN,TUBA8,SIRT4,SERINC2,FN1,FBLN5,ZFPM2,SSH3,CDKN1A,MET,LAMA4,PDGFRB,COCH,COL15A1,COL3A1,IGFBP2,LPP,ABLIM2,SON,SLC4A4,PTGS2,SEPT9,…	68
Connective Tissue Disorders, Immunological Disease, Inflammatory Disease, Inflammatory Response, Organismal Injury and Abnormalities, Skeletal and Muscular Disorders	rheumatoid arthritis	rheumatoid arthritis	5.75e-05					IGFBP4,HLA-DQA1,TYMS,NR4A3,JAK3,ADGRA1,GADD45B,ACTA2,PRDX1,EDN3,RGL2,FOS,HNMT,CYP4F3,SNCA,GRP,GSR,CHST8,S100A10,FOSB,CD180,SPP1,BDNF,TFRC,PHTF1,IGSF5,EFNB1,RECK,FGF10,SLC1A2,IGFBP5,ALAS2,HELZ2,IL17RA,COL4A2,TNFSF10,GABRA5,MAGI1,IL4R,ATIC,CHRM4,CACNA2D2,PECAM1,CCR6,PTGER3,DYNLL1,CXCL12,PADI4,HRH1,CNTNAP4,LBP,SERINC2,CD83,CHI3L1,FN1,DUSP1,GRIK4,L3MBTL4,COCH,TXN,WNT7B,NR4A1,COL3A1,HDAC7,GFAP,SND1,MO…	81
Connective Tissue Disorders, Organismal Injury and Abnormalities	Dupuytren contracture	Dupuytren contracture	5.89e-05					COL19A1,COL7A1,COL4A1,COL8A2,COL15A1,COL3A1,ADAMTS3,ADAMTS16,MMP17,COL5A1,COL16A1,COL4A2,COL24A1	13
Cellular Movement, Hematological System Development and Function, Immune Cell Trafficking, Inflammatory Response	migration	migration of macrophages	5.89e-05		0.784		1.042	CXCL12,ENG,STAB1,MAPKAPK2,ITGA1,FN1,VTN,PTGS2,MYLK,CSF1,LRP1,S100A10,MYO9B	13
Cellular Movement	invasion	invasion of tumor cell lines	5.92e-05		1.641		2.007	CDC42BPA,ETV1,SPSB1,ITGAV,DKK3,NEDD9,MIA,CEACAM1,SPRY2,CTGF,HTRA1,ACTA2,MAPKAPK2,GNAI3,GRP,MYCT1,FAM129B,EDN1,LRP1,S100A10,TAGLN,SPP1,BDNF,FAT1,RND3,PTPRZ1,SULT2B1,RECK,NUAK1,FGF10,ITGB8,PRMT1,ARAP3,ETV5,NET1,VCAN,RASGRF2,TNFSF10,MAGI1,DUSP6,SSTR2,PDLIM1,JUNB,CXCL12,CYR61,FHIT,NDRG1,PARVA,S100A4,LAMA5,CD82,FN1,FBLN5,DUSP1,ADAMTS15,FBLIM1,CDKN1A,MET,EPHB4,IGFBP2,ST6GALNAC5,EGR1,CCKBR,VTN,USP2,PTGS…	74
Cellular Development, Cellular Growth and Proliferation, Hematological System Development and Function, Hematopoiesis	proliferation	proliferation of hematopoietic progenitor cells	5.96e-05		-1.129		-0.947	CXCL12,SF3B1,NR4A3,JAK3,CEACAM1,SBDS,KITLG,ITK,CDKN1A,PTPN6,GSTP1,SPP1,EFNB1,MECOM,EGR1,SOCS2,KLF2,EPOR,NFATC3,TNFAIP3,EGR3,PTGS2,EBF1,CSF1,AGRN,IL4R,EPAS1,ACTL6A,NUP214,JUNB	30
Neurological Disease, Psychological Disorders	schizophrenia	Schizophrenia	6.42e-05					TYMS,DISC1,SHANK3,SYT4,SPRY2,PRKAG2,ACTA2,RIT2,HYDIN,MC4R,GRM4,CRYM,HTR7,ZFHX3,BDNF,TMTC1,RECK,ADAMTS3,SLC1A2,EGR4,DRP2,ESAM,TRANK1,GABRA5,HSPG2,SCN4B,CALB1,CACNA2D2,CHRM4,CHRNA6,CXCL12,HRH1,CACNA1B,GRIN2C,KCNH2,CHI3L1,DUSP1,CACNA2D3,GPR153,KCNK1,COL3A1,NPTX1,TRERF1,GFAP,SND1,DAAM2,PTGS2,EBF1,ACSBG1,GNG2,CHRNA4,RBFOX1,NELL1	53
Cellular Movement, Connective Tissue Development and Function	migration	migration of fibroblasts	6.82e-05		-1.053		-0.931	RECK,TNS1,RAF1,LPP,ENG,MAPKAPK2,PLEC,SCHIP1,FN1,VTN,MAP3K1,FNDC3B,CDKN1A,LRP1,NDST1,HAS1,RAP2A	17
Cancer, Organismal Injury and Abnormalities	lymphoreticular neoplasm	lymphoreticular neoplasm	6.87e-05	Decreased	-2.201		-2.411	IGFBP4,SF3B1,NR4A3,JAK3,TIA1,DCLK3,TUBA1A,MYH11,CD180,PLEKHA7,SLC9A5,SDK2,mir-186,MDM4,IFI30,ALK,PCSK5,DNAH5,TGFB1I1,TNFSF10,IL4R,NUDT6,GPRIN1,ZNF91,PECAM1,CXCL12,CYR61,RARA,TUBA8,TAF4B,FBN2,S100A4,FN1,ADAMTS15,PER1,LZTS2,TBX18,PDGFRB,COL15A1,KCNS2,COL3A1,MAP3K14,EGR1,KLF2,RASSF5,GFAP,PDZD2,VTN,DUSP5,IRF2BP2,PLCG1,RHEB,FRZB,PPM1D,HLA-DQA1,TMEM161A,TYMS,SHROOM2,SHANK3,DES,GADD45B,NFKBIE,PRDX1,RASG…	110
Psychological Disorders	schizophrenia spectrum disorder	schizophrenia spectrum disorder	6.88e-05					TYMS,DISC1,SHANK3,SYT4,SPRY2,PRKAG2,ACTA2,RIT2,HYDIN,MC4R,GRM4,CRYM,HTR7,ZFHX3,BDNF,TMTC1,RECK,ADAMTS3,SLC1A2,EGR4,DRP2,SCTR,ESAM,TRANK1,GABRA5,HSPG2,SCN4B,CALB1,CACNA2D2,CHRM4,CHRNA6,CXCL12,HRH1,CACNA1B,GRIN2C,KCNH2,CHI3L1,DUSP1,GLO1,CACNA2D3,GPR153,KCNK1,COL3A1,NPTX1,TRERF1,GFAP,SND1,DAAM2,PTGS2,EBF1,ACSBG1,GNG2,RBFOX1,CHRNA4,NELL1	55
Cardiovascular System Development and Function, Embryonic Development, Organ Development, Organismal Development, Tissue Development	cardiogenesis	cardiogenesis	6.95e-05		-0.956		-0.855	FOXJ1,MAPKAPK2,HEG1,TEK,Acan,CCM2,MYH11,KITLG,EDN1,LRP1,RBM20,BDNF,MDM4,CEP290,MYH7,MECOM,ENG,COL5A1,PCSK5,DNAH5,RPS6KA2,MAP3K1,VCAN,MYLK,ATF7,TNFSF10,MYO9B,HSPG2,DUSP6,NDST1,OVOL2,TBX2,CXCL12,CYR61,RARA,SMTN,PDGFB,KLF10,FN1,ZFPM2,DUSP1,CCDC40,MAPK7,HOPX,DRC1,PDGFRB,EPHB4,JAG1,COL3A1,EPOR,HEYL,SMAD9,NFATC3,PLEC,RHEB,ICAM1	56
Cellular Assembly and Organization, Cellular Function and Maintenance, Tissue Development	formation	formation of actin stress fibers	7.23e-05		-0.854		-0.628	CTGF,SPRY2,GRP,FN1,FBLIM1,CDKN1A,EDN1,MET,S100A10,KCTD13,RND3,AKAP1,ARHGEF3,LPAR2,JAG1,ELN,KLF2,CLASP1,Tmsb4x (includes others),ADGRF5,ARHGEF1,NET1,MYLK,GNG12,MAGI1,GNG2,JUNB	27
Cellular Assembly and Organization, Cellular Function and Maintenance	organization	organization of actin cytoskeleton	7.26e-05		-1.47		-1.314	CDC42BPA,CORO1A,FOXJ1,CELSR1,CXCL12,PIP5KL1,SHROOM2,PDGFB,ARPC5,FN1,SSH3,LRP1,VWF,STRIP1,FAT1,RND3,RAP2A,PDGFRB,TLN1,FGF10,ENG,ACTN1,MYO1B,OPHN1,ACVRL1,Tmsb4x (includes others),FZD10,PDLIM7,NET1,ARHGAP4,ICAM1	31
Cellular Development, Cellular Growth and Proliferation, Hematological System Development and Function, Hematopoiesis	proliferation	proliferation of hematopoietic cells	7.26e-05		-1.606		-1.414	CXCL12,SF3B1,NR4A3,JAK3,CEACAM1,SBDS,KITLG,ITK,CDKN1A,PTPN6,GSTP1,SPP1,EFNB1,RAF1,MECOM,EGR1,SOCS2,KLF2,EPOR,NFATC3,TNFAIP3,EGR3,PTGS2,EBF1,CSF1,AGRN,IL4R,EPAS1,ACTL6A,NUP214,JUNB	31
Cellular Development, Cellular Growth and Proliferation	cell proliferation	cell proliferation of colorectal cancer cell lines	7.61e-05		-0.752		-0.609	IGFBP4,CXCL12,PADI4,PPIL1,TYMS,NEDD9,SIRT4,GRP,FN1,COPS5,ATG10,ADAMTS15,CDKN1A,EDN1,MAPK7,MET,DDX17,PRKN,SULT2B1,LPAR2,EPHB4,IGFBP2,ITGB8,CACYBP,RASSF5,Tmsb4x (includes others),DUSP5,PTGS2,PTPRU,PRPF4B,TNFSF10,MAGI1,EGR2,GADD45A,PECAM1,ZBED6	36
Cellular Development, Organismal Development	differentiation	differentiation of artery	7.64e-05					VNN1,CXCL12,NOTCH3,MDM4	4
Cancer, Neurological Disease, Organismal Injury and Abnormalities, Tumor Morphology	progression	progression of glioma	7.67e-05					TUBA1A,TUBA8,TYMS,MIIP,GSR,IGFBP2,PDGFB	7
Cardiovascular System Development and Function, Cell Morphology, Organismal Development, Tissue Morphology	morphology	morphology of endothelial cells	7.87e-05					PDGFRB,RECK,COL15A1,PLVAP,MAPK7,VWF,PDGFB,KLF2,CDH5,HDAC7,TEK	11
Cellular Development, Cellular Growth and Proliferation	cell proliferation	cell proliferation of brain cancer cell lines	7.99e-05		0.519		0.636	FGF5,CXCL12,CYR61,MIIP,NDRG1,MIA,DACH1,CDKN1A,FAM129B,MET,LRP1,BDNF,PTPRZ1,TRPV2,PRKN,RECK,JAG1,ALK,ITGB8,ACTN1,EGR1,CCKBR,VTN,DCX,TNFSF10,NOTCH3	26
Cell-To-Cell Signaling and Interaction	binding	binding of kidney cells	8.09e-05		-0.809		-0.656	EFNB1,FN1,VTN,ITGAV,TXNRD1,LRP1,PNN,PARVA,ICAM1,PTGER3,LAMA5,CCKBR	12
Cardiovascular Disease, Cardiovascular System Development and Function, Cell Morphology, Organismal Development, Organismal Injury and Abnormalities, Tissue Morphology	abnormal morphology	abnormal morphology of vascular endothelial cells	8.16e-05					PDGFRB,COL15A1,RECK,PLVAP,MAPK7,PDGFB,KLF2,HDAC7,TEK	9
Organ Morphology, Renal and Urological System Development and Function	quantity	quantity of renal glomerulus	8.16e-05		-1.168		-0.921	PDGFRB,KCP,PTGS2,CDKN1A,LAMC1,STC1,SPP1,SPRY1,MDM4	9
Cellular Movement, Hematological System Development and Function, Immune Cell Trafficking, Inflammatory Response	migration	migration of phagocytes	8.66e-05		-1.056		-0.724	CXCL12,PPM1D,ITGAV,CEACAM1,STAB1,SBDS,MAPKAPK2,GNAI3,ITGA1,GRP,FN1,KITLG,LRP1,S100A10,PTPN6,SPP1,COL4A1,TLN1,TXN,ENG,IL17RA,VTN,PTGS2,CSF1,MYLK,MYO9B,ICAM1,CCR6,PECAM1	29
Cellular Development, Cellular Growth and Proliferation, Connective Tissue Development and Function	proliferation	proliferation of fibroblast cell lines	8.85e-05		-0.663		-0.424	ETV1,CXCL12,PPM1D,PPIL1,MIA,PDGFB,DACH1,MAPKAPK2,TTLL4,FOS,GRP,FN1,CD248,COPS5,LZTS2,CDKN1A,MET,ST8SIA2,IVNS1ABP,MDM4,PRKN,RECK,JAG1,MNT,SERTAD1,RAF1,ALK,IGFBP2,SMYD3,EGR1,PLAG1,KLF2,RASSF5,KCNK9,PRMT1,CCKBR,VCAN,ARHGEF1,CSF1,ATIC,EGR2,RHEB,GADD45A,STEAP2,DPY30	45
Cellular Assembly and Organization, Tissue Development	formation	formation of filaments	8.92e-05	Decreased	-2.038		-1.776	CORO1A,FHIT,DES,CTGF,SPRY2,MYOM1,BAIAP2L1,SNCA,GRP,FN1,FBLIM1,CDKN1A,EDN1,MET,S100A10,KCTD13,RND3,AKAP1,ARHGEF3,RECK,LPAR2,JAG1,ELN,ADAMTS10,KLF2,COL5A1,CLASP1,Tmsb4x (includes others),ADGRF5,VTN,MAP3K1,ARHGEF1,NET1,MYLK,DCX,GNG12,MAGI1,GNG2,JUNB	39
Cellular Development, Nervous System Development and Function, Tissue Development	differentiation	differentiation of neurons	8.99e-05		-0.513		-0.307	CXCL12,NEUROG2,FEZF2,INSM1,LAMC1,CHAT,IMPACT,CHKA,HES3,S100A4,EDN3,ZNF335,FN1,FKBP8,DDX6,MET,Miat,PRTG,ST8SIA2,BDNF,Cux1,HMG20B,PTPRZ1,RSPO2,NEUROD6,JAG1,Cd24a,SLC1A2,SOCS2,TGM3,HEYL,PCSK9,TCTN1,ITM2C,EBF1,AGRN,KDM6B,CBLN1,NOTCH3,RNF112	40
Cancer, Hematological Disease, Immunological Disease, Organismal Injury and Abnormalities	lymphocytic cancer	lymphoma	9.18e-05	Decreased	-2.013		-2.226	IGFBP4,SF3B1,NR4A3,JAK3,TIA1,DCLK3,TUBA1A,MYH11,CD180,PLEKHA7,SLC9A5,SDK2,mir-186,MDM4,IFI30,ALK,PCSK5,DNAH5,TGFB1I1,TNFSF10,IL4R,NUDT6,GPRIN1,ZNF91,PECAM1,CXCL12,CYR61,RARA,TUBA8,TAF4B,FBN2,S100A4,FN1,ADAMTS15,PER1,TBX18,PDGFRB,COL15A1,KCNS2,COL3A1,MAP3K14,EGR1,KLF2,RASSF5,GFAP,PDZD2,VTN,DUSP5,IRF2BP2,PLCG1,RHEB,FRZB,PPM1D,HLA-DQA1,TMEM161A,TYMS,SHROOM2,SHANK3,DES,GADD45B,NFKBIE,PRDX1,RASGEF1A,P…	109
Cell-To-Cell Signaling and Interaction, Embryonic Development	binding	binding of embryonic cells	9.29e-05		-1.349		-1.146	EFNB1,FN1,VTN,ITGAV,TLN1,TXNRD1,LRP1,PNN,EPAS1,ICAM1,PTGER3	11
Cellular Movement	invasion	invasion of carcinoma cell lines	9.5e-05		0.063		0.329	CXCL12,CYR61,FHIT,ITGAV,NEDD9,CTGF,ACTA2,PARVA,S100A4,CD82,GRP,FN1,DUSP1,MYCT1,MET,LRP1,S100A10,SPP1,BDNF,RECK,PRMT1,PTGS2,PLCG1,SSTR2,EPAS1,JUNB,INHBB	27
Cellular Movement	chemotaxis	chemotaxis	9.75e-05		-0.532		-0.018	CORO1A,ITGAV,NEDD9,CEACAM1,EDN3,SBDS,MAPKAPK2,GNAI3,STX3,GRP,KITLG,SPP1,BDNF,PTPRZ1,FGF10,TRIB1,GIT2,ACTN1,THBS4,ARAP3,IL17RA,MAP3K1,MYLK,IL4R,MYO9B,CCR6,SERPINB1,RXFP1,FLOT1,CXCL12,CYR61,SEMA3E,HRH1,PDGFB,LBP,S100A4,ITGA1,FN1,CDKN1A,MET,PTPN6,TRPV2,PDGFRB,LPAR2,TXN,NR4A1,SEMA3B,ELN,PLEC,VTN,EGR3,PTGS2,CSF1,ICAM1	54
Cancer, Organismal Injury and Abnormalities	upper aero-digestive squamous cell carcinoma	upper aero-digestive squamous cell carcinoma	0.000103					RASAL1,CXCL12,PEAR1,TUBA8,TYMS,CTGF,HTRA1,SPRY1,SERINC2,TSHZ1,HYDIN,NID1,CD83,ENPEP,TUBA1A,CHI3L1,FN1,HOPX,MET,TAGLN,GSTP1,ZFHX3,MATN2,SPP1,RND3,DCBLD2,TBX18,COL15A1,SERTAD1,C3orf58,D2HGDH,IGFBP5,THBS4,ARC,NFATC3,SOD3,PTGS2,EBF1,TNFSF10,NXPH3,NOTCH3,BGN,INHBB	43
Cancer, Organismal Injury and Abnormalities, Tumor Morphology	progression	progression of tumor	0.000104		0.64		0.713	PDGFRB,SF3B1,NEK11,FLT4,RARA,TUBA8,TYMS,MIIP,WNT7B,RAF1,ALK,IGFBP2,ENG,STAB1,PDGFB,TEK,TUBA1A,PTGS2,GSR,CSF1,ITK,TNFSF10,MET,ATIC	24
Cancer, Organismal Injury and Abnormalities	connective tissue tumor	connective tissue tumor	0.000105		-1.822		-1.923	COL19A1,ETV1,COL7A1,ABCC4,NKX3-1,TYMS,NR4A3,ACTA2,PRDX1,TEK,FOS,TUBA1A,PNRC1,KITLG,EDN1,S100A10,TAGLN,IGFN1,SPP1,ZDBF2,WSCD1,MDM4,COL4A1,OTUD1,COL8A2,LAIR1,ATP2B4,RAF1,TRIB1,ALK,ENG,MYO1B,COL5A1,PCDHAC1,THBS4,CLK4,PCSK9,COL16A1,DOCK6,VCAN,DCX,COL4A2,AGRN,TNFSF10,ATIC,HSPG2,PLK2,SSTR2,CACNA2D2,TBX2,NOTCH3,ABCC5,CXCL12,PHKA2,IQCG,CYR61,RARA,TUBA8,ATXN7L2,FBN2,PDGFB,S100A4,FN1,SLC25A47,ITK,CACNA2D3,…	87
Gene Expression	activation	activation of DNA endogenous promoter	0.000105		-0.693		-0.424	FUBP3,SUPT3H,ETV1,FOXJ1,NKX3-1,SOX8,NR4A3,JAK3,DACH1,HES3,RIT2,FOXO6,CCNT2,FOS,SNCA,COPS5,CRYM,CAPRIN2,ZFHX3,MDM4,PRKN,FGF10,DNAJB5,HELZ2,ETV5,TGFB1I1,AGRN,TBX2,JUNB,CYR61,FEZF2,RARA,INSM1,TAF4B,RBMX,KLF10,GLO1,PER3,PER1,MAPK7,ZSCAN21,HOPX,IRF2BPL,TARDBP,TBX18,SLC40A1,TXN,NR4A1,SUB1,EGR1,OGT,ABLIM2,KLF2,PLK3,ZGPAT,USP2,TIAL1,AKAP8L,BHLHE40,NEUROG2,EHMT1,YBX2,EDN1,FOSB,MED10,TCFL5,HNF1B,NEUROD6,AT…	112
Organismal Injury and Abnormalities	intracranial hemorrhage	intracranial hemorrhage	0.000108		1.976		1.647	ANXA7,PDGFRB,COL4A1,ITGAV,JAG1,LAMC1,ITGB8,CACNA1B,F5,GRIN2C,TEK,Tmsb4x (includes others),PTGS2,COL4A2,MAPK7,HSPG2,GABRA5,CHRNA4,CACNA2D2,CHRNA6	20
Organ Morphology, Renal and Urological System Development and Function	quantity	quantity of kidney	0.000109		-0.958		-0.679	PDGFRB,KCP,RARA,DACT1,PTGS2,CDKN1A,LAMC1,STC1,SPP1,SPRY1,MDM4	11
Nervous System Development and Function	coordination	coordination	0.000111		0.461		0.967	ETV1,SLC26A4,NTSR1,CHAT,SHANK3,SYT4,EMD,CELSR3,GALNT14,GRIN2C,NAB2,LAMA4,BDNF,PRKN,SUN1,SURF1,MBNL1,CACNG7,RASD2,HLA-A,PTGS2,CALB1,NXPH3,CACNA2D2,NAB1,EPM2A,CBLN1,SUN2	28
Gene Expression	transcription	transcription of DNA	0.000111		-0.246		-0.021	FUBP3,SUPT3H,ETV1,FOXJ1,NKX3-1,SOX8,NR4A3,JAK3,MAP3K10,DACH1,HES3,RIT2,FOXO6,CCNT2,FOS,SNCA,COPS5,CRYM,FAM129B,CAPRIN2,ZFHX3,SPP1,MDM4,CEP290,PRKN,FGF10,DNAJB5,HELZ2,MED30,ETV5,TGFB1I1,AGRN,ZNF91,OVOL2,PDLIM1,TBX2,ZXDC,JUNB,CYR61,FEZF2,RARA,INSM1,TAF4B,RBMX,KLF10,MLF1,GLO1,PER3,PER1,MAPK7,ZSCAN21,HOPX,IRF2BPL,TARDBP,TBX18,SLC40A1,TXN,NR4A1,SUB1,EGR1,OGT,ABLIM2,KLF2,PLK3,ZGPAT,USP2,C1D,TIAL1,NAB1,…	137
Cardiovascular Disease, Hereditary Disorder, Neurological Disease, Organismal Injury and Abnormalities	cadasil	cadasil	0.000114					HTRA1,ACTA2,NOTCH3	3
Neurological Disease, Organismal Injury and Abnormalities	porencephaly	porencephaly	0.000114					COL4A1,COL4A2,MDM4	3
Cellular Movement	transmigration	transmigration of lymphoma cell lines	0.000114					CXCL12,ENG,PECAM1	3
Carbohydrate Metabolism, Molecular Transport	transport	transport of polysaccharide	0.000114					LBP,SCARB1,ABCC5	3
Embryonic Development, Organ Development, Organismal Development, Respiratory System Development and Function, Tissue Development	formation	formation of lung	0.000114		0.6		0.811	MFAP4,RARA,LAMC1,CTGF,SPRY2,CELSR3,LAMA5,HEG1,SPRY4,CHI3L1,ZFPM2,DUSP1,CCDC40,CDKN1A,HOPX,Cux1,RSPO2,STK40,FLT4,WNT7B,COL3A1,FGF10,IGFBP5,ELN,KLF2,RC3H1,ADGRF5,HAT1,Meg3,EPAS1,NDST1,PECAM1,KDM6B,NOTCH3,INHBB	35
Developmental Disorder	multiple congenital anomalies	multiple congenital anomalies	0.000115		-0.762		-0.967	PSAT1,KCNJ2,ITGAV,IPW,CTGF,ACTA2,EDN3,GNAI3,MYH3,TUBA1A,ABCC9,MYH11,ARID1B,EDN1,MDM4,CEP290,RSPO2,EFNB1,RAF1,FGF10,SLC1A2,ITGB8,CSPP1,RAB33B,Fendrr,TCTN1,TBCE,CHD4,DOCK6,LEFTY2,MYLK,HSPG2,SCN4B,SSTR2,NOTCH3,SLC32A1,SEMA3E,TUBA8,FBN2,HRH1,SPRY4,HECW2,DACT1,CDKN1A,NPR2,LTBP4,ARL6,JAG1,MNT,COL3A1,B3GALNT2,AKAP8,MBNL1,SON,KCNQ1OT1,MLXIPL,KDM6B,BGN	58
Respiratory System Development and Function	development	respiratory system development	0.00012		0.6		0.772	MFAP4,RARA,LAMC1,CTGF,SPRY2,CELSR3,LAMA5,HEG1,SPRY4,HYDIN,CHI3L1,ZFPM2,DUSP1,ANO1,CCDC40,CDKN1A,HOPX,Cux1,RSPO2,STK40,FLT4,WNT7B,COL3A1,FGF10,IGFBP5,ELN,KLF2,RC3H1,ADGRF5,Fendrr,PCSK5,HAT1,Meg3,EPAS1,NDST1,PECAM1,KDM6B,NOTCH3,INHBB	39
Organ Morphology, Renal and Urological System Development and Function	quantity	quantity of nephron	0.000121		-0.718		-0.439	PDGFRB,KCP,RARA,PTGS2,CDKN1A,LAMC1,STC1,SPP1,SPRY1,MDM4	10
Cancer, Organismal Injury and Abnormalities, Reproductive System Disease	female genital tract serous carcinoma	female genital tract serous carcinoma	0.000124					MFAP4,IGFBP4,CXCL12,LDB2,TUBA8,SMTN,DES,GUCY1A3,SLC16A3,TEK,ENPEP,TUBA1A,FBLN5,ZFPM2,ALDH1A1,MYH11,CDKN1A,MET,MATN2,SPP1,LAMA4,RECK,COL15A1,COL3A1,MECOM,IGFBP2,LPP,IGFBP5,ITGB8,SOCS2,COL5A1,THBS4,LEFTY2,TGFB1I1,MAP3K1,PTGS2,VCAN,DYNC1I1,MYLK,SEPT9,FRZB,TNFAIP2,DAB2,PTGER3,NOTCH3,RGS5	46
Organismal Development	morphology	morphology of head	0.000126					KCNJ2,FOXJ1,GGT1,NKX3-1,RGS11,LAMC1,CTGF,GUCY1A3,FOS,TUBA1A,SNCA,Mir124a-1hg,ALDH1A1,ST8SIA2,SPP1,MDM4,CEP290,RSPO2,PRKN,EFNB1,SEMA5B,FGF10,ALK,SLC1A2,ITGB8,HAT1,HSPG2,KRT12,NDST1,CACNA2D2,CHRNA6,CCR6,MSRB3,CXCL12,SLC26A4,FEZF2,RARA,INSM1,CELSR3,S100A4,SPRY4,TSHZ1,MAPK7,NPR2,LTBP2,ARL6,PDGFRB,SUN1,EGR1,KLF2,GFAP,SLC4A4,BMP1,CSF1,CBLN1,NEUROG2,ITGAV,EHMT1,POU3F4,SHANK3,SPRY2,EDN3,DLGAP3,PROM1,NID1…	100
Cancer, Cellular Development, Cellular Growth and Proliferation, Organismal Injury and Abnormalities, Tumor Morphology	proliferation	proliferation of tumor cells	0.000127		-1.834		-1.661	CXCL12,ABCC4,CYR61,PPM1D,FHIT,NKX3-1,CEACAM1,PDK1,PDGFB,INHA,CD82,FOS,ITGA1,KITLG,LZTS2,CDKN1A,EDN1,MET,SPP1,LAIR1,LPAR2,JAG1,RAF1,SEMA3B,IGFBP2,IGFBP5,EGR1,CDH5,PTGS2,SEPT9,TNFSF10,SSTR2,INHBB	33
Cancer, Organismal Injury and Abnormalities, Respiratory Disease	laryngeal squamous cell carcinoma	laryngeal squamous cell carcinoma	0.000129					GTF2B,COL19A1,ETV1,KCNJ2,IZUMO4,NEK11,TYMS,GUCY1A3,THSD7A,RASGEF1A,RIT2,TUBA1A,CD248,ABCC9,MYCT1,SPP1,FAT1,INPP5J,CCDC141,CCDC148,C3orf58,PLAG1,COL5A1,PCDHAC1,SAMSN1,CSPP1,CLASP1,ZFC3H1,DNAH5,VCAN,COL6A5,ZFP14,TCERG1L,TRANK1,MYO9B,GPC2,CALB1,STAMBPL1,TUBA8,FBN2,CHAT,CNTNAP4,CELSR3,CACNA1B,LAMA5,COL20A1,MPP7,COL15A1,IPMK,F5,TGM3,SLITRK4,MTMR12,PTPRU,DAB2,MAATS1	56
Hematological System Development and Function, Hematopoiesis, Tissue Morphology	quantity	quantity of hematopoietic progenitor cells	0.000132		0.004		0.18	CORO1A,BHLHE40,PPM1D,DKK3,SIPA1,JAK3,SCARB1,PRDX1,FOS,MYH11,KITLG,FOSB,CD180,SPP1,BDNF,TFRC,EFNB1,LAIR1,RAF1,MECOM,Cd24a,DYRK3,Cd59a,GADD45A,CCR6,Pot1b,PECAM1,NOTCH3,CXCL12,RARA,PER2,PDGFB,TBATA,CD83,ITK,CDKN1A,PTPN6,LAMA4,NR4A1,KLF2,EPOR,RASSF5,TNFAIP3,EGR3,EBF1,CSF1,PLCG1,EPAS1,Ly6a (includes others)	49
Connective Tissue Development and Function, Skeletal and Muscular System Development and Function, Tissue Morphology	quantity	quantity of bone cells	0.000132		-0.401		-0.352	JAM2,GGT1,CARTPT,PER2,KLF10,EGR1,TMEM178A,OSCAR,TEK,FOS,MC4R,PER1,EBF1,FBLIM1,CSF1,FOSB,EGR2,PTPN6,Ly6a (includes others),SPP1,JUNB,BGN	22
Cancer, Gastrointestinal Disease, Organismal Injury and Abnormalities	carcinoma	carcinoma in rectum	0.000136					AASS,TYMS,MAP3K10,MBD6,TEK,FOS,PROM1,ALDH1A1,SLC5A5,SDK2,HCRTR2,ZDBF2,TFRC,TMTC1,CEP290,SULT2B1,CCDC141,ATP2B4,PNLDC1,RAF1,PCDH19,C11orf87,DNAH5,RPS6KA2,NACC2,SFI1,SSTR2,GPRIN1,ZNF91,CNTNAP4,CACNA1B,GRIN2C,KCNH2,TSHZ1,ZNF236,LZTS2,CRB2,ZFHX4,IRF2BPL,GPR68,PDGFRB,KIF5C,FLT4,NEXN,ISLR,PDZD2,FAM46A,RHEB,RBFOX1,FRZB,PRKCG	51
Cellular Movement, Embryonic Development	cell movement	cell movement of embryonic cells	0.000137		-0.288		-0.052	CXCL12,EFNB1,PDGFRB,SOX8,TLN1,FGF10,IGFBP5,S100A4,EDN3,LAMA5,FN1,VTN,KITLG,PLCG1,OVOL2,BDNF	16
Cellular Movement, Hematological System Development and Function, Immune Cell Trafficking	transendothelial migration	transendothelial migration of mononuclear leukocytes	0.000138		-1.849		-1.56	CXCL12,FN1,ITK,KITLG,STAB1,ENG,ICAM1	7
Cell-To-Cell Signaling and Interaction, Cellular Assembly and Organization, Cellular Function and Maintenance	formation	formation of focal adhesions	0.000139		0		0.211	ARHGEF3,JAG1,SPRY2,ACTN1,ACVRL1,TEK,CLASP1,COL16A1,FN1,GRP,PTGS2,NET1,GNG12,S100A10,MAGI1,GNG2,JUNB	17
Organismal Functions, Organismal Injury and Abnormalities, Tissue Morphology	healing	healing of wound	0.000139					CELSR1,DCBLD2,COL3A1,RAF1,PER2,FGF10,EGR1,SCARB1,ACVRL1,COL5A1,RASSF5,PLEC,FN1,DACT2,MAP3K1,PER1,PTGS2,SPP1,ICAM1,PECAM1	20
Cancer, Organismal Injury and Abnormalities, Skeletal and Muscular Disorders	muscle tumor	muscle tumor	0.000143					AKAP8L,ETV1,SPSB1,NTSR1,HLA-DQA1,TYMS,NR4A3,STX3,TEK,FOS,HNMT,TUBA1A,ARL4D,PNRC1,ALDH1A1,IGFN1,SPP1,ZDBF2,WSCD1,MDM4,ATP2B4,GUCY1A2,RAF1,ALK,TRIB1,IGFBP5,MYO1B,PSMC3IP,PCSK9,DOCK6,LEFTY2,VCAN,DCX,AGRN,PRRC2C,SORBS2,HSPG2,PLK2,SLC18A3,PTGER3,TBX2,ABCC5,CYR61,TUBA8,SRPK3,NDRG1,ATXN7L2,SLC25A47,DUSP1,ITK,DDX6,CDKN1A,PRR18,MET,HOPX,KCNG1,LTBP4,PDGFRB,SUN1,FLT4,ELOVL2,NR4A1,IGFBP2,CDC7,PLK3,PTGS2,CSF1…	70
Cellular Movement	homing	homing of cells	0.000144		-0.866		-0.343	CORO1A,ITGAV,NEDD9,JAK3,CEACAM1,EDN3,SBDS,MAPKAPK2,GNAI3,STX3,GRP,KITLG,SPP1,BDNF,PTPRZ1,FGF10,TRIB1,GIT2,ACTN1,THBS4,ARAP3,IL17RA,MAP3K1,MYLK,IL4R,MYO9B,CCR6,SERPINB1,RXFP1,FLOT1,CXCL12,CYR61,SEMA3E,HRH1,PDGFB,LBP,S100A4,ITGA1,FN1,ITK,CDKN1A,MET,PTPN6,TRPV2,PDGFRB,LPAR2,TXN,NR4A1,SEMA3B,ELN,PLEC,VTN,EGR3,PTGS2,CSF1,ICAM1	56
Cell-To-Cell Signaling and Interaction, Hematological System Development and Function, Humoral Immune Response	interaction	interaction of B lymphocytes	0.000151		-0.227		-0.062	NFATC3,CXCL12,IL17RA,ENG,SCARB1,PTPN6,TFRC,RASSF5,RAP2A	9
Cell Morphology	shape change	shape change of myeloid cells	0.000151		-0.765		-0.538	CORO1A,ARAP3,VTN,TLN1,KITLG,CSF1,MYO9B,ICAM1,PECAM1	9
Cellular Movement	cell movement	cell movement of connective tissue cells	0.000152		-1.328		-1.072	CXCL12,RECK,TNS1,RAF1,LPP,ENG,PDGFB,MAPKAPK2,SCHIP1,PLEC,FN1,VTN,TGFB1I1,MAP3K1,FNDC3B,CSF1,CDKN1A,LRP1,NDST1,SPP1,HAS1,RND3,RAP2A	23
Hematological System Development and Function, Tissue Morphology	quantity	quantity of blood cells	0.000153		0.204		0.491	CORO1A,SIPA1,NEDD9,JAK3,TIA1,MAPKAPK2,FOS,SNCA,BTN2A2,KITLG,MYH11,CD180,SPP1,MDM4,EFNB1,LAIR1,Cd24a,TRIB1,ITGB8,Cd59a,SCTR,SAMSN1,RC3H1,TNFSF10,IL4R,PECAM1,CCR6,SERPINB1,CXCL12,RARA,KLF10,TBATA,CHI3L1,DUSP1,MAPK7,TRIB2,GSTP1,GPR68,LAMA4,ST3GAL1,PDGFRB,NR4A1,MAP3K14,EGR1,KLF2,RASSF5,HLA-A,VTN,SLC4A4,USP2,PTGS2,ARHGEF1,CSF1,PLCG1,BHLHE40,PPM1D,DKK3,HLA-DQA1,GADD45B,SCARB1,PRDX1,TEK,FOSB,VWF,BDNF,TF…	101
Cancer, Gastrointestinal Disease, Organismal Injury and Abnormalities	rectum cancer	rectum cancer	0.000154					AASS,TYMS,MAP3K10,MBD6,TEK,FOS,PROM1,ALDH1A1,SLC5A5,SDK2,HCRTR2,ZDBF2,TFRC,TMTC1,CEP290,SULT2B1,CCDC141,ATP2B4,PNLDC1,RAF1,PCDH19,C11orf87,DNAH5,RPS6KA2,SFI1,NACC2,SSTR2,GPRIN1,ZNF91,CNTNAP4,CACNA1B,GRIN2C,KCNH2,TSHZ1,ZNF236,LZTS2,CRB2,ZFHX4,IRF2BPL,GPR68,PDGFRB,KIF5C,FLT4,NEXN,ISLR,PDZD2,FAM46A,PTGS2,RHEB,RBFOX1,FRZB,PRKCG	52
Cardiovascular Disease, Cardiovascular System Development and Function, Cell Morphology, Organismal Injury and Abnormalities, Tissue Morphology	abnormal morphology	abnormal morphology of pericytes	0.000158					DCBLD2,PDGFRB,PDGFB,NOTCH3,TEK	5
Cellular Development	differentiation	differentiation of vasculature	0.000158					VNN1,CXCL12,PDGFRB,NOTCH3,MDM4	5
Cellular Development, Cellular Growth and Proliferation, Connective Tissue Development and Function, Skeletal and Muscular System Development and Function, Tissue Development	proliferation	proliferation of osteoclast precursor cells	0.000158		0.6		0.807	ITGAV,CSF1,KITLG,HDAC7,JUNB	5
Tissue Development	morphogenesis	morphogenesis of epithelial tissue	0.00016					TBX18,NKX3-1,JAG1,FGF10,SPRY2,STC1,ACVRL1,LAMA5,HEG1,CCM2,DACT2,TGFB1I1,MAP3K1,MET,IL4R,PECAM1,FAT1,HNF1B,INHBB	19
Organismal Injury and Abnormalities, Tissue Morphology	morphology	morphology of lesion	0.00016					CXCL12,FHIT,STAB1,PDGFB,INHA,SCARB1,HPGDS,PRDX1,MAPKAPK2,FOS,ITGA1,ABCC9,CDKN1A,MAPK7,MET,VWF,SLC5A5,SPP1,RPS6KB2,PRKN,JAG1,TXN,NR4A1,WNT7B,IGFBP2,ENG,EGR1,Cd59a,F5,PLK3,PCSK9,HLA-A,TNFAIP3,PTGS2,CSF1,TNFSF10,DUSP6,ICAM1,DIABLO,JUNB	40
Cell-To-Cell Signaling and Interaction	attachment	attachment of cells	0.000163		0.795		0.996	PTPRZ1,TLN1,NEDD9,LAMC1,SPRY2,EGR1,TEK,ARAP3,ITGA1,FN1,VTN,CSF1,LRP1,HSPG2,SPP1	15
Cell Morphology, Cellular Movement	cell spreading	cell spreading of blood cells	0.000166	Decreased	-2.045		-1.867	CORO1A,CXCL12,ARAP3,VTN,TLN1,KITLG,MYO9B,PLCG1,VWF,ICAM1,PECAM1,SAMSN1	12
Cell-To-Cell Signaling and Interaction	activation	activation of cells	0.000169		-0.066		0.232	CORO1A,KCNJ2,ATP2A3,FOXJ1,BHLHE40,PPM1D,ITGAV,GGT1,HLA-DQA1,NR4A3,JAK3,CEACAM1,STC1,DACH1,PRDX1,ENPEP,SNCA,KITLG,EDN1,LRP1,CD180,VWF,SPP1,NUAK1,CD14,Cd24a,GAS5,SOCS2,ACVRL1,SAMSN1,ADGRF5,IL17RA,TNFSF10,IL4R,GADD45A,PECAM1,CCR6,PTGER3,CXCL12,CYR61,NDRG1,AP3B1,METRNL,HRH1,PDGFB,CACNA1B,LBP,ITGA1,FN1,DUSP1,ITK,CDKN1A,MET,ITPKC,PTPN6,PDGFRB,NR4A1,MAP3K14,CISH,F5,KLF2,HDAC7,GFAP,GJD2,NFATC3,HLA-A,VTN,…	79
Cancer, Organismal Injury and Abnormalities	adenosquamous carcinoma	adenosquamous carcinoma	0.00017					FUBP3,C9orf3,COL7A1,ABCC4,AASS,TYMS,SHROOM2,TRPC5,FCHO1,FAM160B2,MAPKAPK2,RASGEF1A,FOXO6,OTOGL,TUBA1A,LUC7L3,SERF2,SZT2,LRP1,CYP11A1,SDK2,ZFHX3,FAT1,HSPA12B,ZNF436,MDM4,CEP290,STK40,ABCB9,ALK,RUFY2,ADAMTS10,DRP2,COL5A1,KCNK9,PCSK9,PDIA4,DNAH5,LEFTY2,VCAN,COL6A5,COL4A2,NACC2,SREK1,SLC18A3,CCR6,MSRB3,ANKRD34C,FLOT1,FGF5,CXCL12,TMEM74,SMTN,TUBA8,TMEM106C,FBN2,TBC1D4,ATAD2,STAB1,CACNA1B,LAMA5,ITGA1,S…	91
Cancer, Hematological Disease, Organismal Injury and Abnormalities	small cell lymphocytic lymphoma/chronic lymphocytic leukemia	small cell lymphocytic lymphoma/chronic lymphocytic leukemia	0.000171					CELSR1,COL7A1,PPM1D,SF3B1,HLA-DQA1,NEDD9,SHROOM2,ADAMTS16,SHANK3,INHA,NFKBIE,DLGAP3,CCNT2,TUBA1A,CECR6,ABCC9,ALDH1A1,ARID1B,FAM129B,CD180,CAPRIN2,SDK2,ZFHX3,RND3,IGSF5,PTPRZ1,MRPL47,COL8A2,SEMA5B,RAF1,ALK,PSMC3IP,STK38,PCSK9,DNAH5,VCAN,MAGI1,NUDT6,UNC13B,TUBA8,FBN2,KCNH2,NXF1,COL20A1,PDE7B,CDKN1A,TBX18,HECA,FLT4,RASGEF1B,KCNS2,TRERF1,AKAP8,DMGDH,RASSF5,PDZD2,UNC13C,SP140,IRF2BP2,EBF1,MLXIPL,EGR2,…	65
Developmental Disorder, Hereditary Disorder, Organismal Injury and Abnormalities, Skeletal and Muscular Disorders	Emery-Dreifuss muscular dystrophy	Emery-Dreifuss muscular dystrophy	0.000174					COL4A1,IFI30,JAG1,COL3A1,BMP1,COL4A2,EMD,ENG,DAB2,COL5A1,BGN	11
Tissue Development	growth	growth of epithelial tissue	0.000174		0.043		0.188	IGFBP4,NKX3-1,NR4A3,CEACAM1,LAMC1,SCARB1,INHA,DACH1,MAPKAPK2,TEK,FOS,KITLG,EDN1,HNF1B,PTPRZ1,COL4A1,COL8A2,RAF1,FGF10,ITGB8,ENG,Cd59a,ACVRL1,THBS4,RASGRF2,COL4A2,TNFSF10,IL4R,HSPG2,PECAM1,OVOL2,JUNB,CXCL12,RARA,HRH1,PDGFB,KLF10,LAMA5,SPRY4,ITGA1,FN1,CDKN1A,MAPK7,DOK3,MET,NAB2,LTBP4,TBX18,LPAR2,FLT4,NR4A1,HEYL,NFATC3,EGR3,CD109,PTGS2,CSF1,EPAS1,NAB1,DAB2,RGS5	61
Cell Cycle	G1 phase	arrest in G1 phase of lung cancer cell lines	0.000176					CYR61,NUAK1,RAF1,CDKN1A,DOT1L,MET,SPP1,MDM4	8
Embryonic Development, Organ Development, Organismal Development, Skeletal and Muscular System Development and Function, Tissue Development	formation	formation of smooth muscle	0.000176					TIPARP,SCHIP1,Tmsb4x (includes others),PDGFRB,JAG1,WNT7B,ENG,KLF2	8
Cancer, Endocrine System Disorders, Organismal Injury and Abnormalities, Reproductive System Disease	endometrioid ovarian cancer	ovarian endometrioid carcinoma	0.000179					FUBP3,C9orf3,COL7A1,ABCC4,AASS,TYMS,SHROOM2,TRPC5,FCHO1,FAM160B2,MAPKAPK2,RASGEF1A,FOXO6,OTOGL,TUBA1A,LUC7L3,SERF2,SZT2,LRP1,CYP11A1,SDK2,ZFHX3,SPP1,FAT1,HSPA12B,ZNF436,MDM4,CEP290,STK40,ABCB9,RUFY2,ADAMTS10,DRP2,COL5A1,KCNK9,PCSK9,PDIA4,DNAH5,LEFTY2,VCAN,COL6A5,COL4A2,NACC2,SREK1,SLC18A3,CCR6,NOTCH3,MSRB3,ANKRD34C,FLOT1,FGF5,CXCL12,TMEM74,SMTN,TUBA8,TMEM106C,FBN2,TBC1D4,ATAD2,STAB1,CACNA1B,LAMA5…	92
Cancer, Organismal Injury and Abnormalities, Respiratory Disease	upper airway cancer	upper airway cancer	0.000181					GTF2B,COL19A1,KCNJ2,ETV1,NECAB1,IZUMO4,NEK11,TYMS,GUCY1A3,THSD7A,RASGEF1A,RIT2,TUBA1A,SNCA,CD248,COPS5,ABCC9,MYCT1,SPP1,FAT1,INPP5J,CCDC141,CCDC148,C3orf58,PLAG1,COL5A1,PCDHAC1,CSPP1,SAMSN1,CLASP1,ZFC3H1,CHD4,DNAH5,VCAN,COL6A5,ZFP14,TCERG1L,TRANK1,MYO9B,IL4R,GPC2,CALB1,CACNA2D2,ABCC5,STAMBPL1,TECPR2,TUBA8,FBN2,CHAT,CNTNAP4,CELSR3,CACNA1B,LAMA5,COL20A1,MET,CGNL1,MPP7,STRADB,COL6A6,COL15A1,IPMK,EML…	71
Cell-To-Cell Signaling and Interaction	adhesion	adhesion of tumor cell lines	0.000183		-0.327		-0.072	CXCL12,ITGAV,DKK3,SIPA1,PARVA,CD82,FOS,NID1,GRP,FN1,FBLN5,MAPK7,MET,PTPN6,SPP1,EFNB1,MECOM,EGR1,ELN,ST6GALNAC5,GFAP,PRMT1,VTN,ETV5,EGR3,TGFB1I1,VCAN,ARHGEF1,NET1,MAGI1,PLCG1,DAB2,ICAM1,JUNB,INHBB	35
Cancer, Organismal Injury and Abnormalities	mixed cell carcinoma	mixed cell carcinoma	0.000183					FUBP3,C9orf3,COL7A1,ABCC4,AASS,TYMS,SHROOM2,TRPC5,FCHO1,FAM160B2,MAPKAPK2,RASGEF1A,FOXO6,OTOGL,TUBA1A,LUC7L3,SERF2,SZT2,LRP1,CYP11A1,SDK2,ZFHX3,FAT1,HSPA12B,ZNF436,MDM4,CEP290,STK40,ABCB9,ALK,RUFY2,ADAMTS10,DRP2,COL5A1,KCNK9,PCSK9,PDIA4,DNAH5,LEFTY2,VCAN,COL6A5,COL4A2,NACC2,ATIC,SREK1,SLC18A3,CCR6,MSRB3,ANKRD34C,FLOT1,FGF5,CXCL12,TMEM74,SMTN,TUBA8,TMEM106C,FBN2,TBC1D4,ATAD2,STAB1,CACNA1B,LAMA5,IT…	92
Cell Death and Survival	cell death	cell death of bone cancer cell lines	0.000184		-0.408		-0.374	BHLHE40,NEK11,PADI4,DKK3,NUAK1,BUB3,MAP3K14,IGFBP5,ATAD2,OGT,PRDX1,STK38,MAPKAPK2,PRMT1,SND1,CDC7,HAT1,MAP3K1,ATG10,KITLG,CDKN1A,TNFSF10,DIABLO,MDM4	24
Cellular Movement, Hematological System Development and Function, Immune Cell Trafficking	migration	migration of antigen presenting cells	0.000189		-0.107		0.162	CXCL12,ITGAV,CEACAM1,ENG,STAB1,MAPKAPK2,ITGA1,FN1,VTN,PTGS2,MYLK,CSF1,LRP1,S100A10,MYO9B,PTPN6,SPP1,ICAM1,CCR6	19
Organismal Development	growth	growth of organism	0.00019	Decreased	-3.141		-2.802	IGFBP4,ITPR2,PPM1D,EHMT1,NR4A3,DISC1,STC1,MAPKAPK2,HEG1,ZNF335,MC4R,CCM2,COPS5,KITLG,TTYH1,ST8SIA2,BDNF,HNF1B,TFRC,EFNB1,COL4A1,SLC25A25,STK40,TLN1,RAF1,FGF10,Cd24a,SLC1A2,IGFBP5,SOCS2,PLAG1,ACVRL1,CDH5,PRSS35,ARAP3,GTPBP3,Fendrr,MAP3K1,COL4A2,ATF7,IL4R,HSPG2,PLK2,CALB1,CACNA2D2,ACACA,SLC32A1,CXCL12,ANXA7,RARA,PDGFB,S100A4,ITGA1,FKBP8,HIP1,LZTS2,CDKN1A,MAPK7,MET,TARDBP,Cux1,TBX18,JAG1,MNT,TXN,WNT…	80
Cellular Development, Cellular Growth and Proliferation, Embryonic Development	proliferation	proliferation of embryonic cell lines	0.000195		-1.135		-1.022	SPDYA,CSTF2,FBN2,TXNRD1,PNN,PDGFB,CHKA,FOS,SNCA,BAIAP2L1,FN1,PTGS2,RYBP,CDKN1A,GPR12,CYP11A1,PTGER3,NOTCH3,ARNTL2,TARDBP,ABCC5	21
Nervous System Development and Function, Tissue Morphology	morphology	morphology of nervous tissue	0.000201					ETV1,NEUROG2,EHMT1,RGS11,LAMC1,DISC1,SHANK3,SPRY2,EDN3,FOXO6,SNCA,Mir124a-1hg,HTR7,ST8SIA2,BDNF,RAP2A,MDM4,PRKN,EFNB1,COL8A2,SEMA5B,EPS8L2,ACVRL1,TBCE,VCAN,DCX,AGRN,SORBS2,HSPG2,CALB1,CACNA2D2,IGSF9,SLC18A3,SUN2,UNC13B,SLC26A4,FEZF2,CHAT,CELSR3,S100A4,DACT1,DUSP1,CACNA2D3,MAP1A,MET,PRSS12,LAMA4,TARDBP,SUN1,OPHN1,OGT,MBNL1,GFAP,PLEC,EGR3,CBLN1	56
Cellular Growth and Proliferation	colony formation	colony formation of lung cancer cell lines	0.000201		-1.45		-1.569	CYR61,CDKN1A,SEMA3B,MET,S100A10,GADD45B,GADD45A,SPP1,RASSF5,MDM4	10
Developmental Disorder, Embryonic Development, Organismal Development, Tissue Morphology	abnormal morphology	abnormal morphology of vitelline vessel	0.000204					ITGAV,RAF1,MECOM,DOT1L,ITGB8,ENG,ACVRL1,CDH5,TEK,NFATC3,ARAP3,FN1,CCM2,LEFTY2,CDKN1A,MAPK7,OVOL2	17
Cancer, Organismal Injury and Abnormalities	primary neoplasm	primary neoplasm	0.000207		-1.698		-1.599	ETV1,PSAT1,TYMS,JAK3,DES,SLC16A3,TEK,PROM1,TUBA1A,ABCC9,GSR,MYH11,SPP1,PRKN,COL4A1,IFI30,RAF1,ALK,ENG,CHD4,TGFB1I1,VCAN,ATIC,SSTR2,NOTCH3,ABCC5,CYR61,FHIT,RARA,TUBA8,STAB1,KHDRBS3,CHI3L1,FN1,ITK,HOPX,MET,PDGFRB,HLA-E,FLT4,TXNRD1,HDAC7,GFAP,PLEC,TNFAIP3,PTGS2,CSF1,PLCG1,EPAS1,ALAD	50
Cell Morphology, Nervous System Development and Function, Tissue Morphology	morphology	morphology of dendrites	0.000214					SUN1,EHMT1,SEMA5B,FEZF2,DISC1,OPHN1,DUSP1,EGR3,DCX,MAP1A,SORBS2,CACNA2D2,BDNF,SUN2	14
Cancer, Organismal Injury and Abnormalities, Skeletal and Muscular Disorders	leiomyosarcoma	leiomyosarcoma	0.000217					PLK3,TUBA1A,PDGFRB,FLT4,TUBA8,VCAN,PTGS2,DCX,CDKN1A,ITK,CSF1,SPP1	12
Cardiovascular System Development and Function, Cell Morphology, Organismal Development	branching	branching of blood vessel	0.000218		-1.827		-1.662	IGFBP4,FLT4,HTRA1,SPRY2,HSPG2,SPRY4,TEK,PRCP	8
Organismal Injury and Abnormalities, Renal and Urological Disease	renal lesion	renal lesion	0.000218		1.046		0.881	FOXJ1,CLCNKB,SF3B1,ZNF605,LAMC1,THSD7A,PCF11,PNISR,FOS,CYP4F3,ENPEP,TUBA1A,DPF1,SERF2,ABHD11,ARID1B,LRP1,SPP1,PKP4,MYH7,RSRP1,TRIB1,Cd59a,ADAMTS10,CDH5,ALAS2,GUF1,PRSS35,ARAP3,RAI14,RIN1,PCSK5,PDLIM7,MAP3K1,TNFSF10,IFT81,GPRIN1,CCR6,CYR61,SLC26A4,RARA,TUBA8,ATXN2L,FBN2,SERINC2,FN1,MLLT3,PRTG,GSTP1,TBX18,PDGFRB,ATP11B,RNF8,DGKI,DNAH8,SLC4A8,SLC4A4,PTGS2,PLIN3,RHEB,NUP214,BHLHE40,HLA-DQA1,TYMS,PRKA…	111
Cellular Movement, Hematological System Development and Function, Immune Cell Trafficking, Inflammatory Response	cell movement	cell movement of neutrophils	0.000219		-1.042		-0.757	SERPINB1,FLOT1,CORO1A,CXCL12,PPM1D,JAK3,LBP,EDN3,MAPKAPK2,GNAI3,ITGA1,GRP,FN1,DUSP1,VWF,PTPN6,SPP1,TLN1,TXN,GIT2,ENG,THBS4,ARAP3,IL17RA,VTN,TNFAIP3,PTGS2,CSF1,MYLK,NDST1,ICAM1,CCR6,PECAM1	33
Cancer, Gastrointestinal Disease, Organismal Injury and Abnormalities	rectal adenocarcinoma	rectal adenocarcinoma	0.000224					AASS,TYMS,MAP3K10,MBD6,TEK,FOS,PROM1,ALDH1A1,SLC5A5,SDK2,HCRTR2,ZDBF2,TFRC,TMTC1,CEP290,SULT2B1,CCDC141,ATP2B4,PNLDC1,RAF1,PCDH19,C11orf87,DNAH5,RPS6KA2,NACC2,SFI1,GPRIN1,ZNF91,CNTNAP4,CACNA1B,GRIN2C,KCNH2,TSHZ1,ZNF236,LZTS2,CRB2,ZFHX4,IRF2BPL,GPR68,PDGFRB,KIF5C,FLT4,NEXN,ISLR,PDZD2,FAM46A,RHEB,RBFOX1,FRZB,PRKCG	50
Cancer, Endocrine System Disorders, Organismal Injury and Abnormalities, Reproductive System Disease	adenosquamous ovarian cancer	adenosquamous ovarian carcinoma	0.000232					FUBP3,C9orf3,COL7A1,ABCC4,AASS,TYMS,SHROOM2,TRPC5,FCHO1,FAM160B2,MAPKAPK2,RASGEF1A,FOXO6,OTOGL,LUC7L3,SERF2,SZT2,LRP1,CYP11A1,SDK2,ZFHX3,FAT1,HSPA12B,ZNF436,MDM4,CEP290,STK40,ABCB9,RUFY2,ADAMTS10,DRP2,COL5A1,KCNK9,PCSK9,PDIA4,DNAH5,LEFTY2,VCAN,COL6A5,COL4A2,NACC2,SREK1,SLC18A3,CCR6,MSRB3,ANKRD34C,FLOT1,FGF5,CXCL12,TMEM74,SMTN,TMEM106C,FBN2,TBC1D4,ATAD2,STAB1,CACNA1B,LAMA5,ITGA1,SLC25A47,COL20A1,F…	88
Cell-To-Cell Signaling and Interaction, Renal and Urological System Development and Function	adhesion	adhesion of kidney cells	0.000233		-0.809		-0.654	EFNB1,FN1,VTN,ITGAV,TXNRD1,LRP1,PNN,ICAM1,PTGER3,LAMA5,CCKBR	11
Cell-To-Cell Signaling and Interaction, Hair and Skin Development and Function	binding	binding of epithelial cell lines	0.000233	Decreased	-2.401		-2.233	EFNB1,ITGA1,FN1,VTN,ITGAV,LRP1,SCARB1,PNN,OGT,DAB2,ICAM1	11
Cell Death and Survival, Organismal Injury and Abnormalities	necrosis	necrosis of epithelial tissue	0.000233		-0.51		-0.51	ITGAV,NR4A3,INHA,GADD45B,MAPKAPK2,FOS,SNCA,ALDH1A1,LRP1,SPP1,RND3,BDNF,TFRC,IGFBP5,ENG,AIFM3,ACVRL1,CDH5,PRMT1,TGFB1I1,MAP3K1,MYLK,COL4A2,ATF7,TNFSF10,CALB1,GADD45A,NDST1,ALDH3A1,VASN,PECAM1,DYNLL1,KLF10,SIRT4,FKBP8,CDKN1A,MAPK7,MET,DDX17,PDGFRB,FLT4,TXN,SEMA3B,EGR1,TRIM27,KLF2,EPOR,RASSF5,PLK3,VTN,PRMT2,USP2,PTGS2,DAB2,RGS5	55
Gene Expression	transactivation	transactivation	0.000234		0.319		0.703	IGFBP4,NR4A3,CTGF,NFKBIE,PRDX1,FOS,GRP,COPS5,FOSB,SPP1,BDNF,MDM4,RAF1,MECOM,IGFBP5,PLAG1,ACVRL1,CHD4,MED30,TGFB1I1,RASGRF2,ATF7,TNFSF10,GADD45A,NOTCH3,JUNB,FEZF2,RARA,SRPK3,TAF4B,PARVA,NXF1,PER1,NAB2,TXN,NR4A1,MAP3K14,SUB1,IGFBP2,EGR1,KLF2,SND1,POLR2H,PRMT2,PTGS2,ARHGEF1,PTPRU,PLCG1,EGR2,EPAS1,DAB2	51
Cardiovascular Disease, Organismal Injury and Abnormalities	vascular calcification	vascular calcification	0.000234					VNN1,PDGFRB,ABCC6,TNFSF10,PDGFB,ELN,SPP1	7
Cancer, Endocrine System Disorders, Organismal Injury and Abnormalities, Reproductive System Disease	mixed cell epithelial ovarian cancer	mixed ovarian carcinoma	0.000242					FUBP3,C9orf3,COL7A1,ABCC4,AASS,TYMS,SHROOM2,TRPC5,FCHO1,FAM160B2,MAPKAPK2,RASGEF1A,FOXO6,OTOGL,TUBA1A,LUC7L3,SERF2,SZT2,LRP1,CYP11A1,SDK2,ZFHX3,FAT1,HSPA12B,ZNF436,MDM4,CEP290,STK40,ABCB9,RUFY2,ADAMTS10,DRP2,COL5A1,KCNK9,PCSK9,PDIA4,DNAH5,LEFTY2,VCAN,COL6A5,COL4A2,NACC2,SREK1,SLC18A3,CCR6,MSRB3,ANKRD34C,FLOT1,FGF5,CXCL12,TMEM74,SMTN,TUBA8,TMEM106C,FBN2,TBC1D4,ATAD2,STAB1,CACNA1B,LAMA5,ITGA1,SLC25…	90
Cancer, Organismal Injury and Abnormalities, Tumor Morphology	solid tumor	progressive solid tumor	0.000243		1		1	PDGFRB,NEK11,RARA,FLT4,TUBA8,TYMS,MIIP,WNT7B,RAF1,ALK,IGFBP2,ENG,PDGFB,TEK,TUBA1A,GSR,ITK,MET,ATIC	19
Organismal Injury and Abnormalities	formation	formation of scar tissue	0.000247					CXCL12,PTGS2,CSF1,SPP1,GFAP	5
Hematological System Development and Function, Tissue Morphology	quantity	quantity of leukocytes	0.000248		0.55		0.833	CORO1A,BHLHE40,PPM1D,DKK3,SIPA1,HLA-DQA1,NEDD9,JAK3,TIA1,GADD45B,SCARB1,PRDX1,MAPKAPK2,TEK,FOS,SNCA,BTN2A2,KITLG,MYH11,FOSB,CD180,SPP1,BDNF,MDM4,EFNB1,LAIR1,RAF1,Cd24a,TRIB1,ITGB8,Cd59a,SCTR,SAMSN1,RC3H1,IL17RA,TNFSF10,MYO9B,IL4R,LNX1,GADD45A,Pot1b,PECAM1,CCR6,NOTCH3,SERPINB1,CXCL12,RARA,AP3B1,HRH1,STAB1,LRRC32,KLF10,TBATA,CD83,CHI3L1,DUSP1,ITK,CDKN1A,MAPK7,PTPN6,TRIB2,GSTP1,GPR68,ST3GAL1,FLT4,MN…	90
Cancer, Cardiovascular Disease, Organismal Injury and Abnormalities	vascular tumor	vascular tumor	0.000258					UNC13B,CXCL12,ANXA7,PDGFRB,ABCC4,SEMA5B,FLT4,RARA,TUBA8,JAG1,IGFBP5,STAB1,S100A4,KLF2,TEK,TUBA1A,CCM2,ITK,DDX6,TNFSF10,AGRN,PLCG1,MLLT3,BDNF	24
Connective Tissue Disorders, Organismal Injury and Abnormalities, Skeletal and Muscular Disorders	spondyloarthropathy	spondyloarthropathy	0.000266					COCH,FLT4,SLC1A2,CACNA1B,MMP17,IL17RA,FN1,PTGS2,GSR,CACNA2D3,TNFSF10,SCN4B,CACNA2D2,BDNF	14
Gastrointestinal Disease, Organismal Injury and Abnormalities	benign oral disorder	benign oral disorder	0.000271		-1		-1.116	SERPINB1,SLC32A1,CXCL12,KCNJ2,ITGAV,TUBA8,HLA-DQA1,SPRY2,EDN3,GRIN2C,SPRY4,TUBA1A,FN1,KITLG,CDKN1A,EDN1,GPR68,SPP1,MDM4,RSPO2,PDGFRB,EFNB1,COCH,MNT,FGF10,AKAP8,ITGB8,EGR1,THBS4,COL16A1,HLA-A,ETV5,KCNQ1OT1,MAP3K1,PTGS2,Ccl9,CSF1,TNFSF10,GABRA5,IL4R,HSPG2,NDST1,CHRM4,ALAD,DIABLO	45
Cell-To-Cell Signaling and Interaction, Embryonic Development	adhesion	adhesion of embryonic cells	0.000276		-1.136		-0.935	EFNB1,FN1,VTN,ITGAV,TXNRD1,LRP1,PNN,EPAS1,ICAM1,PTGER3	10
Cellular Development, Cellular Growth and Proliferation, Hematological System Development and Function, Hematopoiesis	proliferation	proliferation of long-term hematopoietic stem cells	0.000277		-0.896		-0.957	SF3B1,MECOM,CSF1,AGRN,SOCS2,JUNB	6
Cell-To-Cell Signaling and Interaction	interaction	interaction of blood cells	0.000279		-0.689		-0.364	CXCL12,ANXA7,CORO1A,CYR61,NEDD9,JAK3,CEACAM1,STAB1,LBP,SCARB1,LAMA5,CD83,ITGA1,FN1,PER1,ITK,KITLG,VWF,PTPN6,SPP1,TFRC,RAP2A,TRPV2,EFNB1,TLN1,CD14,TXN,MAP3K14,Cd24a,ENG,F5,RASSF5,NFATC3,ARAP3,IL17RA,VTN,PTGS2,CSF1,CHRNA4,Ly6a (includes others),ICAM1,PECAM1	42
Cancer, Hematological Disease, Immunological Disease, Organismal Injury and Abnormalities	diffuse B-cell lymphoma	diffuse B-cell lymphoma	0.00028					SF3B1,HLA-DQA1,TMEM161A,TYMS,SHROOM2,SHANK3,NFKBIE,RASGEF1A,DCLK3,PPWD1,TUBA1A,ABCC9,GSR,SLC9A5,PLEKHA7,SDK2,RND3,HNF1B,MDM4,COL8A2,ACVRL1,STK38,PCSK5,DNAH5,DYNC1I1,IL4R,NUDT6,GPRIN1,ZNF91,PECAM1,TUBA8,TAF4B,FBN2,NXF1,COL20A1,HIP1,ADAMTS15,TBX18,HECA,PDGFRB,KCNS2,TRERF1,AKAP8,KLF2,PDZD2,UNC13C,TNFAIP3,SP140,IRF2BP2,MLXIPL,EGR2,RHEB,FRZB,RNF112	54
Cell Cycle, Gene Expression	binding	binding of DNA	0.000286		-0.982		-0.789	GTF2B,CXCL12,ANXA7,RARA,JAK3,NFKBIE,PRDX1,MAPKAPK2,FOS,GRP,FN1,PER1,KITLG,CDKN1A,TAGLN,ETV3,PTPN6,GSTP1,SPP1,Cux1,MYH7,PDGFRB,TXN,NR4A1,RAF1,MAP3K14,TXNRD1,IPMK,EGR1,SOCS2,CISH,EPOR,CCKBR,SND1,PLK3,TNFAIP3,PRMT2,MAP3K1,EBF1,TNFSF10,IL4R,PLCG1,EGR2,EPAS1,PTGER3,JUNB	46
Cellular Movement	cell movement	cell movement of tumor cell lines	0.000292		-1.39		-0.925	IGFBP4,SPSB1,ITGAV,DKK3,NEDD9,MIIP,CEACAM1,SPRY2,CTGF,HTRA1,ACTA2,MAPKAPK2,GNAI3,FOS,GRP,CD248,KITLG,EDN1,LRP1,S100A10,FOSB,CHN2,SPP1,BDNF,FAT1,RAP2A,PTPRZ1,DCBLD2,PRKN,EFNB1,TLN1,RAF1,FGF10,ENG,ACTN1,CDH5,PRMT1,SAMSN1,ADGRF5,ARAP3,ETV5,TGFB1I1,MAP3K1,NET1,HOOK1,VCAN,TNFSF10,MAGI1,DUSP6,PECAM1,PDLIM1,CCR6,NOTCH3,RXFP1,FGF5,CXCL12,CYR61,NDRG1,HRH1,PDK1,PARVA,S100A4,LAMA5,CD82,PTPRH,ITGA1,FN1,FBLN5…	92
Cellular Assembly and Organization, Cellular Function and Maintenance, Tissue Development	formation	formation of actin filaments	0.000305		-0.924		-0.672	CORO1A,CTGF,SPRY2,BAIAP2L1,GRP,FN1,FBLIM1,CDKN1A,EDN1,MET,S100A10,KCTD13,RND3,AKAP1,ARHGEF3,LPAR2,JAG1,ELN,KLF2,CLASP1,Tmsb4x (includes others),ADGRF5,VTN,MAP3K1,ARHGEF1,NET1,MYLK,GNG12,MAGI1,GNG2,JUNB	31
Cancer, Organismal Injury and Abnormalities, Respiratory Disease	respiratory system tumor	respiratory system tumor	0.000312		-0.953		-1.022	COL19A1,GTF2B,KCNJ2,ETV1,NECAB1,IZUMO4,SF3B1,ABCC4,NEK11,GGT1,NEDD9,JAK3,CEACAM1,LAMC1,ACTA2,GUCY1A3,THSD7A,RIT2,HNMT,SNCA,TUBA1A,COPS5,PRSS57,MYH11,LRP1,S100A10,CHN2,SPP1,PRKN,MYH7,IFI30,ALK,ACTN1,PCDHAC1,CLK4,CSPP1,SAMSN1,CLASP1,ZFC3H1,PCSK9,PCSK5,DNAH5,VCAN,MAP3K1,ZFP14,TCERG1L,AGRN,IL4R,GPC2,CACNA2D2,CHRNA6,PECAM1,PDLIM1,CCR6,RARA,TUBA8,NDRG1,FBN2,CHAT,CACNA1B,CELSR3,S100A4,SERINC2,PTPRH,FN1,…	183
Cancer, Neurological Disease, Organismal Injury and Abnormalities	central nervous system metastasis	central nervous system metastasis	0.000313					PDGFRB,NEK11,FLT4,TYMS,GSR,RAF1,PTGS2,MET,ATIC	9
Embryonic Development, Tissue Morphology	remodeling	remodeling of vitelline vessel	0.000313					ARAP3,FN1,CCM2,RECK,JAG1,MAPK7,ACVRL1,OVOL2,TEK	9
Cell Morphology, Cellular Development	branching	branching of cells	0.000314	Increased	2.216		2.423	CELSR1,CXCL12,CYR61,EHMT1,DISC1,SHANK3,FOXO6,FOS,SNCA,DACT1,KITLG,MAPK7,MET,NAB2,SDK2,PRSS12,SPP1,LAMA4,BDNF,RND3,RAP2A,NEUROD6,NUAK1,FGF10,OPHN1,EGR3,PTGS2,DCX,AGRN,SCN4B,NDST1,IGSF9,SLC18A3	33
Cardiovascular Disease	disorder of blood pressure	disorder of blood pressure	0.000318		1.481		1.26	HLA-DQA1,SHANK3,PRKAG2,GUCY1A3,ROBO3,GNAI3,SNCA,CLEC14A,ABCC9,GSR,EDN1,CYP11A1,VWF,CHN2,HCRTR2,SULT2B1,METTL17,SEMA5B,GUCY1A2,MECOM,ENG,ACVRL1,KCNK9,ADGRF5,COL16A1,DOCK6,TGFB1I1,TNFSF10,GABRA5,HIGD1B,SCN4B,GPC2,CHRM4,CACNA2D2,CHRNA6,PTGER3,NOTCH3,MSRB3,UTP14C,CACNA1B,NDUFA4L2,ZNF236,ACTR5,DUSP1,GLO1,FNDC3B,PDE7B,MET,MLLT3,GSTP1,NPR2,PDGFRB,EPHB4,ELN,F5,KLF2,SMAD9,CDC7,SHTN1,DAAM2,SLITRK4,PTGS2,AR…	69
Digestive System Development and Function	morphology	morphology of digestive system	0.000321					COL19A1,IGFBP4,FOXJ1,ABCC4,CYBRD1,NKX3-1,JAK3,CEACAM1,SPRY2,INHA,DACH1,EDN3,FOS,MYH11,EDN1,SPP1,BDNF,HNF1B,CD14,RAF1,FGF10,HINT2,IGFBP5,ACVRL1,HELZ2,LEFTY2,ATF7,IL4R,HSPG2,SSTR2,NDST1,Pot1b,CCR6,PTGER3,SESTD1,JUNB,ANXA7,FHIT,RARA,SMTN,PDGFB,SPRY4,TSHZ1,ZFPM2,DUSP1,DACT1,CDKN1A,MET,NPR2,JAG1,MNT,NR4A1,COL3A1,MAP3K14,IGFBP2,EGR1,CISH,KLF2,EPOR,CCKBR,NFATC3,GSTZ1,PLVAP,SLC4A4,KCNQ1OT1,PTGS2,BMP1,MLX…	71
Organismal Injury and Abnormalities, Renal and Urological Disease	renal cyst	renal cyst	0.000322					DACT1,TNS1,PTGS2,LZTS2,CDKN1A,LAMC1,CALB1,EPAS1,HNF1B,SPRY1	10
Cell Death and Survival, Hematological System Development and Function	survival	survival of hematopoietic cells	0.00033		-1.263		-1.057	CXCL12,JAK3,DOT1L,GADD45B,EPOR,EGR3,EBF1,MYH11,KITLG,CSF1,GADD45A,PTPN6,ACTL6A,Pot1b	14
Cancer, Organismal Injury and Abnormalities	growth	growth of malignant tumor	0.00033		-0.715		-0.496	CXCL12,CYR61,ABCC4,PPM1D,FHIT,RARA,NKX3-1,CEACAM1,CTGF,PDGFB,FOS,ITGA1,KITLG,LZTS2,EDN1,MET,S100A10,SPP1,LAIR1,LPAR2,JAG1,RAF1,IGFBP5,ENG,EGR1,CDH5,EGR3,PTGS2,TNFSF10,SSTR2,Ly6a (includes others),NOTCH3,INHBB	33
Cancer, Hematological Disease, Immunological Disease, Organismal Injury and Abnormalities	T-cell non-Hodgkin disease	T-cell non-Hodgkin disease	0.000349		-1.151		-1.292	IGFBP4,CXCL12,CYR61,PPM1D,RARA,TUBA8,TYMS,NR4A3,JAK3,TIA1,PDGFB,GADD45B,PRDX1,TUBA1A,FN1,PER1,GSR,CDKN1A,MET,VWF,mir-186,DUSP4,HECA,COL4A1,PDGFRB,IFI30,COL15A1,TNS1,MNT,SERTAD1,COL3A1,TRERF1,MAP3K14,ALK,ENG,EGR1,HDAC7,VTN,ITM2C,DUSP5,TNFAIP3,COL4A2,PLCG1,GADD45A,EPAS1,HS3ST1	46
Cancer, Hematological Disease, Immunological Disease, Organismal Injury and Abnormalities	B-cell lymphoma	B-cell lymphoma	0.00035		-1.408		-1.527	SF3B1,HLA-DQA1,TMEM161A,TYMS,SHROOM2,SHANK3,NFKBIE,PRDX1,RASGEF1A,DCLK3,PPWD1,TUBA1A,ABCC9,GSR,CD180,PLEKHA7,SLC9A5,SDK2,HNF1B,RND3,MDM4,COL8A2,ACVRL1,STK38,PCSK5,DNAH5,DYNC1I1,COL4A2,IL4R,NUDT6,GPRIN1,ZNF91,PECAM1,CXCL12,FHIT,TUBA8,TAF4B,FBN2,NXF1,COL20A1,HIP1,ADAMTS15,CDKN1A,TBX18,HECA,PDGFRB,KCNS2,TRERF1,AKAP8,KLF2,RASSF5,HDAC7,PDZD2,UNC13C,TNFAIP3,SP140,IRF2BP2,MLXIPL,EGR2,RHEB,FRZB,ICAM1,RNF…	63
Gene Expression	transactivation	transactivation of RNA	0.000352		0.565		0.943	IGFBP4,FEZF2,RARA,SRPK3,NR4A3,TAF4B,PARVA,NFKBIE,PRDX1,NXF1,FOS,GRP,COPS5,PER1,FOSB,NAB2,BDNF,MDM4,TXN,NR4A1,RAF1,MAP3K14,SUB1,MECOM,IGFBP2,IGFBP5,EGR1,PLAG1,ACVRL1,KLF2,SND1,POLR2H,CHD4,MED30,PRMT2,TGFB1I1,PTGS2,ARHGEF1,PTPRU,RASGRF2,ATF7,TNFSF10,EGR2,GADD45A,EPAS1,DAB2,NOTCH3,JUNB	48
Cell Death and Survival	apoptosis	apoptosis of bone cancer cell lines	0.00036		-0.464		-0.416	BHLHE40,PADI4,NUAK1,BUB3,MAP3K14,IGFBP5,ATAD2,OGT,STK38,PRMT1,SND1,CDC7,HAT1,MAP3K1,ATG10,KITLG,CDKN1A,TNFSF10,MDM4,DIABLO	20
Cardiovascular Disease, Organismal Injury and Abnormalities	blood vessel defect	blood vessel defect	0.000363					UNC13B,CXCL12,ANXA7,COL4A1,ABCC4,SEMA5B,FLT4,JAG1,IGFBP5,STAB1,S100A4,KLF2,TEK,CCM2,DDX6,TNFSF10,AGRN,MLLT3,BDNF	19
Cell Cycle	interaction	interaction of DNA	0.000365		-1.213		-1.006	GTF2B,CXCL12,ANXA7,RARA,JAK3,NFKBIE,PRDX1,MAPKAPK2,FOS,GRP,FN1,PER1,KITLG,CDKN1A,TAGLN,ETV3,PTPN6,GSTP1,SPP1,Cux1,MYH7,PDGFRB,TXN,NR4A1,RAF1,MAP3K14,TXNRD1,IPMK,EGR1,SOCS2,CISH,EPOR,CCKBR,LIG3,SND1,PLK3,TNFAIP3,PRMT2,MAP3K1,EBF1,TNFSF10,IL4R,PLCG1,EGR2,EPAS1,PTGER3,JUNB	47
Cancer, Neurological Disease, Organismal Injury and Abnormalities	glioma formation	glioma	0.000367		-1.032		-0.989	CDC42BPA,PSPH,SF3B1,ITGAV,EHMT1,DKK3,HLA-DQA1,TYMS,MIIP,JAK3,IGSF21,ZNF335,PROM1,HYDIN,TUBA1A,SNCA,ALDH1A1,GSR,TAGLN,CD180,SPP1,MDM4,PKP4,PTPRZ1,PRKN,MYH7,COL4A1,RECK,TLN1,MECOM,SLC1A2,IGFBP5,ITGB8,ENG,ACTN1,CLK4,PCSK9,TSPAN8,MAP3K1,COL6A5,COL4A2,TNFSF10,HSPG2,ZNF91,NOTCH3,MSRB3,RASAL1,FGF5,CXCL12,ANXA7,DDX4,TUBA8,CNTNAP4,PDK1,LRRC32,PDGFB,RBMX,S100A4,TUSC3,SERINC2,ACTR5,FN1,FBLIM1,CDKN1A,KCNK1,A…	96
Cell-mediated Immune Response, Cellular Movement, Hematological System Development and Function, Immune Cell Trafficking	migration	migration of CD4+ T-lymphocytes	0.000369		-0.422		-0.209	CXCL12,ITGAV,ITK,EGR2,SPP1	5
Cellular Movement	cell movement	cell movement of sarcoma cell lines	0.00037	Decreased	-3.175		-2.956	CXCL12,TLN1,DKK3,RAF1,SPRY2,PARVA,FN1,FBLN5,VTN,CD248,VCAN,KITLG,FBLIM1,SEPT9,DAB2	15
Cancer, Organismal Injury and Abnormalities	acinar-cell carcinoma	low grade acinar-cell carcinoma	0.000372					FN1,IGFBP5,ATIC,LAMA4,AKAP1,BGN	6
Neurological Disease	sporadic motor neuron disease	sporadic motor neuron disease	0.000372					SNCA,SLC1A2,GSTP1,PRPH,GFAP,TARDBP	6
Dermatological Diseases and Conditions, Inflammatory Disease, Organismal Injury and Abnormalities, Skeletal and Muscular Disorders	juvenile dermatomyositis	juvenile dermatomyositis	0.000374					COL4A1,IFI30,JAG1,COL3A1,BMP1,COL4A2,ENG,DAB2,COL5A1,BGN	10
Cardiovascular Disease, Organismal Injury and Abnormalities	hemopericardium	hemopericardium	0.000378		1.134		0.836	Tmsb4x (includes others),ATF7,ITGB8,HSPG2,RHEB,F5,HEG1	7
Tissue Development	organization	organization of extracellular matrix	0.000407					COL19A1,RXFP1,FLOT1,CYR61,RECK,MIA,LAMC1,ELN,GFAP,NID1,APBB2,FBLN5,VTN,LRP1,HSPG2	15
Neurological Disease, Psychological Disorders	sleep disorder	Sleep Disorders	0.000415					PER2,HRH1,CACNA1B,EDN3,DLGAP3,KCNH2,FOS,PER3,HTR7,PER1,CACNA2D3,GABRA5,CHRNA4,CACNA2D2,HCRTR2,CHRM4,BDNF	17
Cancer, Hematological Disease, Immunological Disease, Organismal Injury and Abnormalities	B-cell non-Hodgkin disease	B-cell non-Hodgkin disease	0.000419					SF3B1,HLA-DQA1,TMEM161A,TYMS,SHROOM2,SHANK3,NFKBIE,RASGEF1A,DCLK3,PPWD1,TUBA1A,ABCC9,GSR,CD180,PLEKHA7,SLC9A5,SDK2,HNF1B,RND3,MDM4,COL8A2,ACVRL1,STK38,PCSK5,DNAH5,DYNC1I1,COL4A2,IL4R,NUDT6,GPRIN1,ZNF91,PECAM1,CXCL12,TUBA8,TAF4B,FBN2,NXF1,COL20A1,HIP1,ADAMTS15,TBX18,HECA,PDGFRB,KCNS2,TRERF1,AKAP8,KLF2,HDAC7,PDZD2,UNC13C,TNFAIP3,SP140,IRF2BP2,MLXIPL,EGR2,RHEB,FRZB,RNF112	58
Organismal Development	size	size of animal	0.000421		1.614		2.03	PPM1D,RARA,SURF1,MNT,NR4A3,FGF10,LAMC1,CHAT,EGR1,STC1,CISH,FOS,PCSK5,COPS5,TNFAIP3,CDKN1A,MET,HSPG2,FOSB,HNF1B,KDM6B,MDM4	22
Nervous System Development and Function	development	sensory system development	0.000422		-1.577		-1.419	NEUROG2,GGT1,SOX8,SHROOM2,RGS11,LAMC1,SPRY2,GUCY1A3,FOS,PROM1,NID1,Mir124a-1hg,ALDH1A1,ABCC6,Miat,BDNF,Ctla2a/Ctla2b,CEP290,COL8A2,SEMA5B,FGF10,COL5A1,CDH5,MAP3K1,HSPG2,KRT12,NDST1,NOTCH3,SEMA3E,FEZF2,RARA,PER2,PDGFB,FKBP8,HIP1,CDKN1A,MET,LTBP2,ARL6,KIF5C,FLT4,JAG1,EGR1,HEYL,GJD2,EBF1,ICAM1,ENTPD3,KDM6B,PRKCG,INHBB	51
Developmental Disorder, Tissue Morphology	abnormal morphology	abnormal morphology of extraembryonic tissue	0.000432					TLN1,ITGAV,JAG1,WNT7B,MECOM,TXNRD1,ITGB8,F5,KLF2,COL5A1,EPOR,SMAD9,TEK,ARC,ARAP3,CCM2,FN1,LEFTY2,BMP1,RTEL1,MAPK7,DAB2,OVOL2,HNF1B	24
Cell-To-Cell Signaling and Interaction	binding	binding of blood cells	0.000436		-0.783		-0.464	CXCL12,ANXA7,CORO1A,CYR61,NEDD9,JAK3,CEACAM1,STAB1,LBP,SCARB1,LAMA5,CD83,ITGA1,FN1,PER1,ITK,KITLG,VWF,PTPN6,SPP1,TFRC,RAP2A,TRPV2,EFNB1,TLN1,CD14,TXN,MAP3K14,Cd24a,ENG,F5,RASSF5,NFATC3,ARAP3,VTN,PTGS2,CSF1,CHRNA4,Ly6a (includes others),ICAM1,PECAM1	41
Hematological System Development and Function, Lymphoid Tissue Structure and Development, Organ Development, Tissue Development	growth	growth of thymus gland	0.000436		0.473		0.637	CXCL12,EFNB1,JAK3,FGF10,EGR1,EGR3,TNFAIP3,PTGS2,KITLG,ITK,IL4R,PTPN6,SPP1	13
Developmental Disorder, Embryonic Development, Organismal Development, Tissue Morphology	lack	lack of vitelline vessel	0.000437					FN1,LEFTY2,RAF1,CDKN1A,MAPK7,ACVRL1,OVOL2,CDH5,TEK	9
Cancer, Organismal Injury and Abnormalities, Tumor Morphology	progression	progression of head and neck tumor	0.000437					TUBA1A,PDGFRB,FLT4,TUBA8,GSR,RAF1,ITK,MET,TEK	9
Nervous System Development and Function, Neurological Disease	abnormal morphology	abnormal morphology of sensory nervous system	0.000439					ETV1,EGR3,BDNF	3
Cell-To-Cell Signaling and Interaction	attachment	attachment of brain cancer cell lines	0.000439					FN1,VTN,EGR1	3
Cellular Development	differentiation	differentiation of bone cancer cell lines	0.000439					SNCA,RARA,EID1	3
Cellular Development, Cellular Growth and Proliferation	formation	formation of colorectal cancer cell lines	0.000439					FN1,CDKN1A,CSPP1	3
Cellular Movement	invasion	invasion of hybrid cells	0.000439					CXCL12,CEACAM1,SPP1	3
Cellular Function and Maintenance, Hematological System Development and Function	metabolism	metabolism by T lymphocytes	0.000439					EGR3,BTN2A2,EGR1	3
Cellular Development	differentiation	onset of differentiation of keratinocyte cancer cell lines	0.000439					FN1,CYR61,JAG1	3
Cellular Assembly and Organization	quantity	quantity of focal complexes	0.000439					CYR61,CSF1,CTGF	3
Behavior	behavior	behavior	0.00044		-1.199		-0.987	ITPR2,NEUROG2,NTSR1,EHMT1,NKX3-1,NR4A3,TRPC5,SHANK3,DISC1,SYT4,DACH1,DLGAP3,FOXO6,FOS,MC4R,SNCA,GRP,GRM4,CRYM,HTR7,CHST8,LRP1,S100A10,FOSB,CYP11A1,ZFHX3,HCRTR2,ST8SIA2,BDNF,DUSP4,RAP2A,PRKN,ATP2B4,SLC25A25,ALK,SLC1A2,SCTR,CYP46A1,SOD3,RIN1,BTBD9,ATF7,GABRA5,SORBS2,SCN4B,DUSP6,PLK2,SSTR2,CALB1,CHRM4,NXPH3,CACNA2D2,SLC18A3,PTGER3,PRKAB2,SLC32A1,SLC26A4,FEZF2,PER2,CHAT,HRH1,CACNA1B,GRIN2C,DUSP1,PER3…	95
Cell-To-Cell Signaling and Interaction	activation	activation of connective tissue cells	0.000449		-0.923		-0.868	CXCL12,PDGFRB,GGT1,MAP3K14,GAS5,STC1,PDGFB,IL17RA,EBF1,Ccl9,CSF1,PTPN6,SPP1,CCR6	14
Cell Morphology, Cellular Movement, Hematological System Development and Function, Immune Cell Trafficking, Inflammatory Response	cell spreading	cell spreading of phagocytes	0.000473		-1.4		-1.231	CORO1A,ARAP3,TLN1,KITLG,MYO9B,ICAM1,PECAM1	7
Cardiovascular Disease	hypertension	Hypertension	0.000474		1.946		1.739	HLA-DQA1,SHANK3,PRKAG2,GUCY1A3,ROBO3,GNAI3,SNCA,CLEC14A,ABCC9,GSR,EDN1,CYP11A1,VWF,CHN2,HCRTR2,SULT2B1,METTL17,SEMA5B,GUCY1A2,MECOM,ENG,ACVRL1,KCNK9,ADGRF5,COL16A1,DOCK6,TGFB1I1,TNFSF10,GABRA5,HIGD1B,SCN4B,GPC2,CHRM4,CACNA2D2,CHRNA6,PTGER3,NOTCH3,MSRB3,UTP14C,CACNA1B,NDUFA4L2,ZNF236,ACTR5,GLO1,FNDC3B,PDE7B,MET,MLLT3,GSTP1,NPR2,PDGFRB,ELN,F5,SMAD9,CDC7,SHTN1,DAAM2,SLITRK4,PTGS2,ARHGEF1,PLCG1,CHRNA…	66
Cell-To-Cell Signaling and Interaction, Hematological System Development and Function, Humoral Immune Response	binding	binding of B lymphocytes	0.00048		-0.573		-0.433	NFATC3,CXCL12,ENG,SCARB1,PTPN6,TFRC,RASSF5,RAP2A	8
Cellular Development, Cellular Growth and Proliferation, Organ Development, Skeletal and Muscular System Development and Function, Tissue Development	proliferation	proliferation of smooth muscle cells	0.000483		0.456		0.541	IGFBP4,PDGFRB,LPAR2,NR4A3,NR4A1,TRIB1,IGFBP5,PDGFB,ELN,SCARB1,HDAC7,FOS,FBLN5,VTN,TNFAIP3,CDKN1A,EDN1,LRP1,SPP1,NOTCH3	20
Connective Tissue Development and Function, Skeletal and Muscular System Development and Function, Tissue Development	morphology	morphology of bone	0.000485					KCNJ2,FOXJ1,GGT1,SOX8,POU3F4,CTGF,HTRA1,STC1,TMEM178A,GNAI3,OSCAR,FOS,MC4R,EDN1,SPP1,RSPO2,EFNB1,CD14,FGF10,IGFBP5,RC3H1,HAT1,HSPG2,CALB1,NDST1,PRKAB2,JUNB,SLC26A4,RARA,PER2,FBN2,KLF10,S100A4,SPRY4,TSHZ1,DACT1,FKBP8,PER1,FBLIM1,CDKN1A,PTPN6,NAB2,NPR2,ARL6,MNT,CARTPT,EGR1,ELN,KLF2,HDAC7,SLC4A4,EBF1,BMP1,CSF1,FRZB,Ly6a (includes others),NAB1,KDM6B,BGN	59
Cellular Movement, Embryonic Development	migration	migration of embryonic cell lines	0.000486		-0.769		-0.533	CXCL12,EFNB1,CYR61,FLT4,MIIP,NR4A1,TXNRD1,FOS,ITGA1,RIN1,VTN,SLC5A5,ICAM1	13
Connective Tissue Disorders, Immunological Disease, Inflammatory Disease, Inflammatory Response, Organismal Injury and Abnormalities, Skeletal and Muscular Disorders	juvenile rheumatoid arthritis	juvenile rheumatoid arthritis	0.000487					HLA-DQA1,NR4A3,JAK3,GADD45B,EDN3,RGL2,SERINC2,FOS,HNMT,CD83,GSR,CD180,S100A10,FOSB,COCH,TXN,NR4A1,SLC1A2,HDAC7,IL17RA,TNFAIP3,PTGS2,EPAS1,PECAM1,DYNLL1	25
Organismal Injury and Abnormalities	discomfort	discomfort	0.000487		0.507		0.628	CXCL12,KCNJ2,ITGAV,TUBA8,TYMS,HRH1,CACNA1B,GUCY1A3,GRIN2C,TEK,KCNH2,TUBA1A,GRM4,HTR7,PDE7B,CACNA2D3,MET,VWF,HCRTR2,BDNF,FLT4,GUCY1A2,CD14,SLC4A4,PTGS2,GABRA5,SCN4B,CHRNA4,CACNA2D2,CHRM4,CHRNA6,ICAM1,JUNB,PRKCG	34
Cellular Development	differentiation	differentiation of sarcoma cell lines	0.000491		-0.108		-0.07	SNCA,RARA,SRPK3,CTGF,ST8SIA2,EID1	6
Cellular Movement, Hematological System Development and Function, Immune Cell Trafficking	transendothelial migration	transendothelial migration of lymphocytes	0.000491		-1.432		-1.183	CXCL12,FN1,ITK,STAB1,ENG,ICAM1	6
Cell-To-Cell Signaling and Interaction, Tissue Development	binding	binding of extracellular matrix	0.000491		-1.387		-1.437	SEMA3E,ITGAV,COL3A1,MIA,CTGF,CD82,TEK,NID1,ITGA1,FN1,FBLN5,VTN,VCAN,HSPG2,SPP1	15
Digestive System Development and Function	development	development of digestive system	0.000493		-1.177		-1.029	COL19A1,ETV1,FOXJ1,ITGAV,NKX3-1,INSM1,SPRY2,LBP,LAMA5,TIPARP,TSHZ1,FN1,DACT1,ALDH1A1,MAPK7,MET,VWF,BDNF,HNF1B,UBC,MDM4,Ptprv,CSRNP1,CD14,WNT7B,COL3A1,MAP3K14,FGF10,OGT,EPOR,CCKBR,SCHIP1,PCSK9,SLC4A4,CSF1,ATF7,Meg3,OVOL2,CCR6,TBX2,SESTD1	41
Cell Morphology	shape change	shape change of blood cells	0.000496		-1.787		-1.564	CORO1A,CXCL12,ANXA7,TLN1,SAMSN1,ARAP3,VTN,KITLG,CSF1,PLCG1,MYO9B,VWF,ICAM1,PECAM1	14
Cell-To-Cell Signaling and Interaction, Connective Tissue Development and Function	binding	binding of fibroblasts	0.000498		-0.478		-0.356	PLEC,COL7A1,CXCL12,FN1,ITGAV,CD248,MAP3K1,CTGF,LRP1,ICAM1	10
Cardiovascular System Development and Function, Cellular Movement	movement	movement of vascular endothelial cells	0.000502		-0.656		-0.451	PTPRZ1,CXCL12,CYR61,SEMA3E,RECK,NR4A1,HRH1,STAB1,KLF2,CD82,CDH5,SPRY4,NFATC3,FN1,EGR3,HTR7,PTGS2,MET,HSPG2,VWF,BDNF	21
Cellular Movement, Hematological System Development and Function, Immune Cell Trafficking	cell movement	cell movement of granulocytes	0.000507		-1.648		-1.353	SERPINB1,FLOT1,CXCL12,CORO1A,PPM1D,JAK3,CEACAM1,LBP,EDN3,LAMA5,MAPKAPK2,GNAI3,ITGA1,GRP,FN1,DUSP1,ITK,VWF,PTPN6,SPP1,TLN1,TXN,NR4A1,GIT2,ENG,THBS4,ARAP3,IL17RA,VTN,TNFAIP3,PTGS2,MYLK,CSF1,IL4R,NDST1,ICAM1,CCR6,PECAM1	38
Cell Morphology	shape change	shape change of leukocytes	0.000512		-1.334		-1.109	CORO1A,CXCL12,ARAP3,VTN,TLN1,KITLG,CSF1,PLCG1,MYO9B,ICAM1,PECAM1,SAMSN1	12
Organismal Injury and Abnormalities	angiogenesis	angiogenesis of lesion	0.000518	Increased	2.021		2.108	CXCL12,COL4A1,FLT4,NDRG1,WNT7B,ITGB8,PDGFB,CDH5,TEK,ITGA1,PTGS2,KITLG,SEPT9,MET,LRP1,BDNF	16
Cell Morphology, Nervous System Development and Function, Tissue Morphology	morphology	morphology of neurons	0.000529					NEUROG2,EHMT1,RGS11,LAMC1,DISC1,SHANK3,SPRY2,EDN3,FOXO6,SNCA,Mir124a-1hg,HTR7,ST8SIA2,BDNF,RAP2A,MDM4,PRKN,EFNB1,COL8A2,SEMA5B,EPS8L2,ACVRL1,TBCE,VCAN,DCX,AGRN,SORBS2,HSPG2,CALB1,CACNA2D2,IGSF9,SLC18A3,SUN2,UNC13B,SLC26A4,FEZF2,CHAT,S100A4,DACT1,DUSP1,CACNA2D3,MAP1A,MET,PRSS12,LAMA4,TARDBP,SUN1,OPHN1,OGT,MBNL1,PLEC,EGR3,CBLN1	53
Cardiovascular Disease, Cardiovascular System Development and Function, Developmental Disorder, Embryonic Development, Organismal Development, Organismal Injury and Abnormalities, Tissue Morphology	abnormal morphology	abnormal morphology of intersomitic blood vessel	0.000532					NFATC3,MAPK7,ENG,ACVRL1,CDH5	5
Neurological Disease, Skeletal and Muscular Disorders	neuromuscular disease	neuromuscular disease	0.00054					PSAT1,BHLHE40,DKK3,HLA-DQA1,CTGF,FOS,TUBA1A,SNCA,CRYM,KCNIP2,HCRTR2,ST8SIA2,SPP1,BDNF,HNRNPDL,IGSF5,Ptprv,PRKN,MYH7,SLC1A2,GAS5,Cd59a,MYO1B,EGR4,TBCE,ETV5,PDLIM7,VCAN,DYNC1I1,AGRN,GABRA5,SCN4B,PLK2,GADD45A,CALB1,CHRM4,SLC18A3,PDLIM1,JUNB,FLOT1,SLC32A1,CXCL12,FHIT,SMTN,NDRG1,NAP1L5,CHAT,HRH1,EIF2B3,CA11,CACNA1B,GRIN2C,MLF1,KCNH2,KCTD17,C2orf40,CHI3L1,CACNA2D3,GSTP1,KCTD13,IVNS1ABP,SLMAP,HLA-E,COCH…	88
Nervous System Development and Function, Tissue Morphology	quantity	quantity of neurons	0.000541		0.689		1.006	UNC13B,CXCL12,NEUROG2,FEZF2,INSM1,PCDHGA3,CHAT,DISC1,SPRY2,CELSR3,GUCY1A3,DLGAP3,SNCA,DUSP1,HTR7,CDKN1A,MAPK7,MET,BCKDK,PTPN6,ST8SIA2,SPP1,BDNF,DUSP4,RAP2A,TARDBP,MDM4,Cux1,PTPRZ1,PRKN,KIF5C,JAG1,WNT7B,OPHN1,HEYL,EGR3,AGRN,EGR2,CACNA2D2,EPM2A,SLC18A3,ENTPD3	42
Inflammatory Disease	chronic inflammatory disorder	chronic inflammatory disorder	0.000549		0.391		0.348	CDC42BPA,IGFBP4,NR4A3,JAK3,ADGRA1,ACTA2,MAPKAPK2,FOS,HNMT,HYDIN,CYP4F3,SNCA,TUBA1A,CHST8,S100A10,CD180,CYP11A1,SPP1,PHTF1,IGSF5,PRKN,EFNB1,FGF10,SLC1A2,ALAS2,HELZ2,DNAH5,TNFSF10,IL4R,CACNA2D2,PECAM1,PDLIM1,CCR6,DYNLL1,CXCL12,PADI4,TUBA8,LBP,S100A4,SERINC2,CHI3L1,FN1,DUSP1,PDE7B,DRC1,TXN,NR4A1,COL3A1,WNT7B,DNAH8,GFAP,SND1,MOB3B,NXPE3,HLA-A,PTGS2,BMP1,CSF1,FRZB,ACTL6A,HLA-DQA1,TYMS,SPRY2,GADD45B,PR…	107
Cell Death and Survival	apoptosis	apoptosis of long-term hematopoietic stem cells	0.000571	Increased	2		1.825	SF3B1,AGRN,EPAS1,Pot1b	4
Cancer, Cardiovascular Disease, Organismal Injury and Abnormalities	cavernous hemangioma	cavernous hemangioma	0.000571					UNC13B,CCM2,KLF2,TEK	4
Developmental Disorder, Hereditary Disorder, Organismal Injury and Abnormalities, Skeletal and Muscular Disorders	autosomal dominant Emery-Dreifuss muscular dystrophy	autosomal dominant Emery-Dreifuss muscular dystrophy	0.000572					COL4A1,IFI30,JAG1,COL3A1,BMP1,COL4A2,ENG,DAB2,COL5A1,BGN	10
Cardiovascular System Development and Function, Organismal Development	growth	growth of blood vessel	0.000572		0.797		0.943	CXCL12,JAM2,PDGFRB,EGR3,PTGS2,EDN1,CTGF,GAS5,PDGFB,SPP1	10
Cancer, Organismal Injury and Abnormalities, Respiratory Disease	tumor antigen-positive non-small cell lung cancer	tumor antigen-positive non-small cell lung carcinoma	0.000572					TUBA1A,NEK11,FLT4,TYMS,TUBA8,RAF1,ALK,MET,ATIC,TEK	10
Developmental Disorder, Hereditary Disorder, Organismal Injury and Abnormalities, Respiratory Disease	primary ciliary dyskinesia	primary ciliary dyskinesia	0.000575					HYDIN,DNAH5,CCDC40,RSPH3,LRRC6,DNAH8,DRC1,TTC14	8
Organ Morphology, Skeletal and Muscular System Development and Function	morphology	morphology of skeletal muscle	0.000589					RPS6KB2,ETV1,IGFBP4,SRPK3,FGF10,CHAT,DES,EMD,IGFBP5,STC1,MBNL1,GPCPD1,HEYL,PLEC,NFATC3,DUSP1,EGR3,CDKN1A,MET,Meg3,ICAM1,PRKAB2,INHBB	23
Cardiovascular System Development and Function, Cell Death and Survival	cell viability	cell viability of endothelial cells	0.000598		0.288		0.438	PDGFRB,LPAR2,NR4A1,PTGS2,TNFSF10,MAPK7,LRP1,DAB2,BDNF	9
Dermatological Diseases and Conditions, Organismal Injury and Abnormalities	burn	burn	0.0006					COL19A1,COL7A1,CXCL12,COL4A1,COL8A2,COL15A1,COL3A1,COL5A1,GRIN2C,COL16A1,PTGS2,COL4A2,COL24A1	13
Cancer, Organismal Injury and Abnormalities	malignant tumor	metastatic unresectable malignant tumor	0.0006					PDGFRB,NEK11,FLT4,TUBA8,TYMS,RAF1,ALK,TEK,TUBA1A,ITK,MET,ATIC,SSTR2	13
Cell Morphology, Cellular Movement	cell spreading	cell spreading	0.000623	Decreased	-2.577		-2.297	CORO1A,CXCL12,CYR61,ITGAV,SPRY2,PARVA,ITGA1,FN1,KITLG,MET,VWF,EFNB1,TLN1,LPP,GFAP,SAMSN1,ARAP3,PLEKHG2,VTN,TGFB1I1,HOOK1,NET1,MYO9B,HSPG2,PLCG1,ICAM1,PECAM1	27
Cancer, Organismal Injury and Abnormalities, Renal and Urological Disease	urinary tract cancer	urinary tract cancer	0.000626		0		-0.04	FOXJ1,CLCNKB,SF3B1,ZNF605,LAMC1,CALHM2,THSD7A,PCF11,PNISR,FOS,CYP4F3,ENPEP,TUBA1A,DPF1,SERF2,ABHD11,ARID1B,LRP1,SLC5A5,SLC9A5,SPP1,PKP4,MYH7,RSRP1,TLN1,TRIB1,ADAMTS10,CDH5,ALAS2,GUF1,PRSS35,ARAP3,RAI14,RIN1,PDLIM7,MAP3K1,TNFSF10,IFT81,CACNA2D2,CHRNA6,GPRIN1,ZNF91,CCR6,UNC13B,CXCL12,CYR61,SLC26A4,RARA,TUBA8,ATXN2L,FBN2,CACNA1B,SIRT4,SERINC2,FN1,LZTS2,MLLT3,PRTG,GSTP1,GPR68,LAMA4,PDGFRB,ATP11B,RNF8…	124
Cardiovascular System Development and Function, Cellular Growth and Proliferation, Connective Tissue Development and Function, Organismal Development, Tissue Development	proliferation	proliferation of pericytes	0.000637		0.14		0.165	CXCL12,PDGFRB,EDN1,GAS5,PDGFB,SPP1	6
Cell-mediated Immune Response, Cellular Development, Cellular Function and Maintenance, Cellular Growth and Proliferation, Embryonic Development, Hematological System Development and Function, Hematopoiesis, Lymphoid Tissue Structure and Development, Organ Development, Organismal Development, Tissue Development	proliferation	proliferation of thymocytes	0.000642		0.249		0.411	CXCL12,EFNB1,EGR3,TNFAIP3,PTGS2,JAK3,KITLG,ITK,IL4R,PTPN6,EGR1,SPP1	12
Cancer, Organismal Injury and Abnormalities	angiogenesis	angiogenesis of tumor	0.000645	Increased	2.304		2.387	CXCL12,COL4A1,FLT4,NDRG1,WNT7B,ITGB8,PDGFB,CDH5,TEK,ITGA1,PTGS2,SEPT9,MET,LRP1,BDNF	15
Embryonic Development, Organ Development, Organismal Development, Skeletal and Muscular System Development and Function, Tissue Development	development	development of striated muscle	0.000657					COL19A1,CXCL12,MYH7,SRPK3,ENG,IGFBP5,PDGFB,ELN,MBNL1,HDAC7,EPOR,GPCPD1,CCNT2,PLEC,ZFPM2,MYH11,MAPK7,MET,HSPG2,Meg3,TBX2	21
Cellular Growth and Proliferation	outgrowth	outgrowth of cells	0.000671		-0.032		0.25	CELSR1,CYR61,TRPC5,IMPACT,ITGA1,FN1,KITLG,MET,RTN4RL2,PTPN6,BDNF,TARDBP,PTPRZ1,TRPV2,EFNB1,PDGFRB,SEMA5B,ALK,CDH5,GFAP,ISLR2,NFATC3,APBB2,EGR3,VCAN,CSF1,SCN4B,GPRIN1	28
Molecular Transport	transport	transport of molecule	0.000681		-1.013		-0.669	KCNJ2,CORO1A,CLCNKB,ABCC4,NKX3-1,NEDD9,NR4A3,SYT4,CHKA,SLC6A7,SNCA,ARL4D,BTN2A2,GRM4,CRYM,CHST8,LRP1,KCNIP2,TTYH1,SLC5A5,SLC9A5,ANKRD54,CEP290,PRKN,SLC25A37,ABCB9,ALK,TRIB1,SLC1A2,ALAS2,ARAP3,HOOK1,CHRNA6,PECAM1,UNC13B,CXCL12,SLC26A4,PCDHGA3,CACNA1B,LBP,GOLGA4,FN1,FBLN5,PER1,LTBP2,STRADB,PDGFRB,SLC40A1,ATP11B,SLC2A3,KCNS2,CARTPT,NR4A1,DGKI,SLC4A8,HLA-A,SLC4A4,PTGS2,MYO18A,PLIN3,NUP214,CBLN1,PRKCG…	122
Cell-To-Cell Signaling and Interaction, Connective Tissue Development and Function, Skeletal and Muscular System Development and Function, Tissue Development	activation	activation of osteoclasts	0.000684		-1.134		-1.126	CXCL12,GGT1,Ccl9,EBF1,CSF1,STC1,PTPN6,SPP1	8
Nervous System Development and Function	brain wave	brain wave	0.000684					GJD2,PER3,PER2,PER1,CHRNA4,EPM2A,CHRM4,FOXO6	8
Cell Death and Survival	cell viability	cell viability of hepatoma cell lines	0.000684		0.895		1.096	PROM1,PDGFRB,NUAK1,VCAN,MET,TNFSF10,IGFBP5,TRIB2	8
Cellular Movement, Immune Cell Trafficking	transmigration	transmigration of lymphatic system cells	0.000684		-1.597		-1.345	CXCL12,COL4A1,FN1,ITK,ENG,STAB1,ICAM1,PECAM1	8
Cellular Movement, Hematological System Development and Function, Immune Cell Trafficking	cell movement	cell movement of mononuclear leukocytes	0.00069		-1.866		-1.544	CXCL12,ITGAV,NEDD9,JAK3,CEACAM1,STAB1,PDGFB,S100A4,SBDS,GNAI3,FOS,FN1,ITK,KITLG,MAPK7,LRP1,SPP1,RAP2A,COL4A1,EFNB1,LPAR2,NR4A1,MAP3K14,ENG,ELN,Cd59a,KLF2,RASSF5,SAMSN1,PLEC,IL17RA,HLA-A,VTN,PTGS2,ARHGEF1,MYLK,TNFSF10,MYO9B,PLCG1,EGR2,Ly6a (includes others),ICAM1,CCR6,PECAM1,BGN	45
Neurological Disease	amyotrophic lateral sclerosis	amyotrophic lateral sclerosis	0.000694					ITPR2,CYR61,HRH1,S100A4,GRIN2C,KCNH2,MLF1,MYH3,TUBA1A,CDKN1A,TFRC,TARDBP,COL3A1,SLC1A2,TRIM27,ELN,GFAP,TSPAN8,PTGS2,GABRA5,SCN4B,GADD45A,CHRNA4,RBFOX1,CHRM4,PRPH,ZNF91	27
Cancer, Organismal Injury and Abnormalities, Tumor Morphology	malignant solid tumor	metastatic progressive malignant solid tumor	0.000695					TUBA1A,PDGFRB,FLT4,TYMS,TUBA8,RAF1,ALK,MET,ATIC	9
Cell Signaling	small GTPase mediated signal transduction	small GTPase mediated signal transduction	0.000709		-0.239		-0.331	ARL6,FLOT1,CELSR1,ARHGAP29,ARHGEF3,LPAR2,COL3A1,RAF1,SPRY2,EPS8L2,USP28,OGT,SPRY1,RIT2,ARAP3,ARHGEF1,DOK3,ARHGAP4,MET,MYO9B,KCTD13,PECAM1	22
Cellular Movement, Hematological System Development and Function, Immune Cell Trafficking, Inflammatory Response	chemotaxis	chemotaxis of neutrophils	0.00071		-0.218		0.117	SERPINB1,FLOT1,CORO1A,CXCL12,GIT2,LBP,EDN3,MAPKAPK2,GNAI3,THBS4,ARAP3,ITGA1,VTN,GRP,CSF1,PTPN6,SPP1,ICAM1,CCR6	19
Hematological System Development and Function, Lymphoid Tissue Structure and Development, Tissue Morphology	quantity	quantity of lymphocytes	0.000711		0.389		0.713	CORO1A,BHLHE40,PPM1D,DKK3,SIPA1,HLA-DQA1,NEDD9,JAK3,GADD45B,PRDX1,TEK,FOS,BTN2A2,KITLG,MYH11,FOSB,CD180,SPP1,BDNF,EFNB1,LAIR1,RAF1,Cd24a,ITGB8,Cd59a,SAMSN1,RC3H1,IL17RA,IL4R,LNX1,GADD45A,PECAM1,CCR6,NOTCH3,CXCL12,RARA,AP3B1,HRH1,STAB1,LRRC32,KLF10,TBATA,CD83,CHI3L1,ITK,CDKN1A,MAPK7,PTPN6,TRIB2,GSTP1,ST3GAL1,MNT,NR4A1,MAP3K14,EGR1,CISH,KLF2,RASSF5,NFATC3,HLA-A,TNFAIP3,SLC4A4,ATP13A5,EGR3,EBF1,ARHG…	71
Cellular Movement, Hematological System Development and Function, Immune Cell Trafficking, Inflammatory Response	cell movement	cell movement of peritoneal macrophages	0.000718		0.728		0.867	TRPV2,CXCL12,ITGA1,FN1,PTGS2,CSF1,MYO9B	7
Cardiovascular Disease, Organismal Injury and Abnormalities	formation	formation of aneurysm	0.000718		1		0.936	LAMC1,LRP1,HSPG2,PDGFB,ELN,SPP1,KLF2	7
Cellular Assembly and Organization	formation	formation of cytoskeleton	0.000725		-1.507		-1.244	CORO1A,FHIT,CTGF,SPRY2,BAIAP2L1,SNCA,GRP,FN1,FBLIM1,ITK,CDKN1A,EDN1,MET,S100A10,KCTD13,RND3,AKAP1,ARHGEF3,LPAR2,JAG1,ELN,KLF2,CLASP1,Tmsb4x (includes others),ADGRF5,VTN,MAP3K1,ARHGEF1,NET1,MYLK,DCX,GNG12,MAGI1,GNG2,JUNB	35
Cancer, Cardiovascular Disease, Organismal Injury and Abnormalities	hemangioma	hemangioma	0.000727					UNC13B,CXCL12,ANXA7,ABCC4,SEMA5B,FLT4,JAG1,IGFBP5,STAB1,S100A4,KLF2,TEK,CCM2,DDX6,TNFSF10,AGRN,MLLT3,BDNF	18
Organ Development, Skeletal and Muscular System Development and Function	function	function of skeletal muscle	0.000727					IGFBP4,KCNJ2,SRPK3,NR4A1,IGFBP5,STC1,GPCPD1,HEYL,PLEC,NFATC3,DUSP1,CDKN1A,MET,ICAM1,PRKAB2,INHBB	16
Cell Cycle	mitogenesis	mitogenesis of bone marrow cell lines	0.000743		-1.94		-1.789	PDGFRB,JAK3,CSF1,KITLG,EPOR	5
Hematological Disease	pancytopenia	pancytopenia	0.000743	Increased	2.236		1.984	SIPA1,INHA,Pot1b,ALAS2,MDM4	5
Organismal Development, Reproductive System Development and Function	development	development of reproductive system	0.000751		-0.057		0.238	TMEM203,PPM1D,ABCC4,ITGAV,SOX8,GGT1,NKX3-1,NR4A3,YBX2,CTGF,HTRA1,SCARB1,INHA,LRGUK,PSME4,TIPARP,FOS,MC4R,KITLG,CYP11A1,VWF,ZFHX3,SPP1,RSPO2,RAF1,FGF10,IGFBP5,ENG,SOCS2,PSMC3IP,EGR4,CDH5,TSPAN8,ETV5,NET1,HOOK1,ICA1L,LRRC6,PLK2,Pot1b,Akap9,TOB2,RXFP1,CXCL12,IQCG,DDX4,RARA,TAF4B,PACRG,UTP14C,PDGFB,KHDRBS3,FN1,ZFPM2,HIP1,MET,NPR2,RNF8,WNT7B,TRIM27,EGR1,CISH,HEYL,SCHIP1,GPR3,PTGS2,CSF1,TIAL1,EPAS1,TDR…	71
